# Supplementary material for: Correction: LPS responsiveness and neutrophil chemotaxis in vivo require PMN MMP-8 activity
Source: PLoS One. 2025 Dec 19;20(12):e0339233. doi: 10.1371/journal.pone.0339233 (PMC12716691; doi:10.1371/journal.pone.0339233)
Supplement: S9 File — (ZIP) [file pone.0339233.s009.zip]

Archive with 3 entries (3 files):
- 16aug0601b.tif
- 18aug0601a human.tif
- 22aug0601b.tif
