# Supplementary material for: Correction: LPS responsiveness and neutrophil chemotaxis in vivo require PMN MMP-8 activity
Source: PLoS One. 2025 Dec 19;20(12):e0339233. doi: 10.1371/journal.pone.0339233 (PMC12716691; doi:10.1371/journal.pone.0339233)
Supplement: S11 File — (ZIP) [file pone.0339233.s011.zip]

Archive with 34 entries (34 files):
- 06422635 Fig 5 Calcium Flux/01sept04/calcium01sep0417.td
- 06422635 Fig 5 Calcium Flux/01sept04/calcium01sep0413.td
- 06422635 Fig 5 Calcium Flux/01sept04/calcium01sep0415.td
- 06422635 Fig 5 Calcium Flux/01sept04/calcium01sep0416.td
- 06422635 Fig 5 Calcium Flux/Calcium flux histograms 2.xls
- 06422635 Fig 5 Calcium Flux/01sept04/calcium01sep0411.td
- 06422635 Fig 5 Calcium Flux/01sept04/calcium01sep0412.td
- 06422635 Fig 5 Calcium Flux/01sept04/calcium01sep0415.xls
- 06422635 Fig 5 Calcium Flux/01sept04/calcium01sep0409.td
- 06422635 Fig 5 Calcium Flux/01sept04/calcium01sep0408.td
- 06422635 Fig 5 Calcium Flux/01sept04/calcium01sep0417.txt
- 06422635 Fig 5 Calcium Flux/01sept04/calcium01sep0415.txt
- 06422635 Fig 5 Calcium Flux/01sept04/calcium01sep0416.txt
- 06422635 Fig 5 Calcium Flux/01sept04/calcium01sep04.xls
- 06422635 Fig 5 Calcium Flux/01sept04/calcium01sep0405.td
- 06422635 Fig 5 Calcium Flux/01sept04/calcium01sep0407.td
- 06422635 Fig 5 Calcium Flux/01sept04/calcium01sep0404.td
- 06422635 Fig 5 Calcium Flux/01sept04/calcium01sep0411.txt
- 06422635 Fig 5 Calcium Flux/01sept04/calcium01sep0413.txt
- 06422635 Fig 5 Calcium Flux/01sept04/calcium01sep0406.td
- 06422635 Fig 5 Calcium Flux/01sept04/calcium01sep0403.td
- 06422635 Fig 5 Calcium Flux/01sept04/calcium01sep0401.td
- 06422635 Fig 5 Calcium Flux/01sept04/calcium01sep0402.td
- 06422635 Fig 5 Calcium Flux/16jun04fluxfigs.doc
- 06422635 Fig 5 Calcium Flux/01sept04/calcium01sep0408.txt
- 06422635 Fig 5 Calcium Flux/01sept04/calcium01sep0412.txt
- 06422635 Fig 5 Calcium Flux/01sept04/calcium01sep0407.txt
- 06422635 Fig 5 Calcium Flux/01sept04/calcium01sep0402.txt
- 06422635 Fig 5 Calcium Flux/01sept04/calcium01sep0404.txt
- 06422635 Fig 5 Calcium Flux/01sept04/calcium01sep0409.txt
- 06422635 Fig 5 Calcium Flux/01sept04/calcium01sep0405.txt
- 06422635 Fig 5 Calcium Flux/01sept04/calcium01sep0406.txt
- 06422635 Fig 5 Calcium Flux/01sept04/calcium01sep0403.txt
- 06422635 Fig 5 Calcium Flux/01sept04/calcium01sep0401.txt
