# Supplementary material for: Correction: LPS responsiveness and neutrophil chemotaxis in vivo require PMN MMP-8 activity
Source: PLoS One. 2025 Dec 19;20(12):e0339233. doi: 10.1371/journal.pone.0339233 (PMC12716691; doi:10.1371/journal.pone.0339233)
Supplement: S11 File — (ZIP) [file pone.0339233.s011.zip › 06422635 Fig 5 Calcium Flux/Calcium flux histograms 2.xls]

## Sheet: LIX
LIX with WT neutrophils (Sept. 1/04)
Concentration	Form	Filename	Baseline	Flux	Fold increase	% increase	Absolute increase (nM)	Average (nM)	SD
	1-92	01sep0401	63.38	107.1	1.68981	68.9808	43.72
	1-92	01sep0407	73.69	90.8	1.23219	23.2189	17.11	13.73	4.78004
	1-92	01sep0415	98.3	108.65	1.10529	10.529	10.35
	5-92	01sep0402	68.49	151.6	2.21346	121.346	83.11
100 nM	5-92	01sep0408	76.28	121.5	1.59282	59.2816	45.22	38.635	9.3126
	5-92	01sep0416	94.45	126.5	1.33933	33.9333	32.05
	5-79	01sep0403	75.1	145	1.93076	93.0759	69.9
	5-79	01sep0409	82.57	117.1	1.41819	41.8191	34.53	31.91	3.70524
	5-79	01sep0417	104.11	133.4	1.28134	28.1337	29.29
LIX with KO neutrophils (Sept. 1/04)
Concentration	Form	Filename	Baseline	Flux	Fold increase	% increase	Absolute increase (nM)	Average (nM)	SD
	1-92	01sep0404	48.87	52.4	1.07223	7.22325	3.53
	1-92	01sep0411	70.53	71.16	1.00893	0.893237	0.63	2.08	2.05061
	5-92	01sep0405	55.87	66.2	1.18489	18.4894	10.33
100 nM	5-92	01sep0412	69.36	74.2	1.06978	6.97809	4.84	7.585	3.88202
	5-79	01sep0406	55.89	63.3	1.13258	13.2582	7.41
	5-79	01sep0409	83.3	87.6	1.05162	5.16206	4.3	4.3	2.1991
