# Supplementary material for: Correction: LPS responsiveness and neutrophil chemotaxis in vivo require PMN MMP-8 activity
Source: PLoS One. 2025 Dec 19;20(12):e0339233. doi: 10.1371/journal.pone.0339233 (PMC12716691; doi:10.1371/journal.pone.0339233)
Supplement: S11 File — (ZIP) [file pone.0339233.s011.zip › 06422635 Fig 5 Calcium Flux/01sept04/calcium01sep0415.xls]

## Sheet: calcium01sep0415.txt
0.1	119.205
0.2	119.275
0.3	119.287
0.4	119.241
0.5	119.059
0.6	118.742
0.7	118.461
0.8	118.386
0.9	118.516
1	118.598
1.1	118.63
1.2	118.626
1.3	118.602
1.4	118.556
1.5	118.504
1.6	118.444
1.7	118.384
1.8	118.327
1.9	118.274
2	118.316
2.1	118.454
2.2	118.556
2.3	118.494
2.4	118.267
2.5	118.175
2.6	118.217
2.7	118.277
2.8	118.238
2.9	118.101
3	117.977
3.1	117.865
3.2	117.786
3.3	117.756
3.4	117.777
3.5	117.791
3.6	117.798
3.7	117.829
3.8	117.916
3.9	118.058
4	118.094
4.1	118.022
4.2	117.915
4.3	117.839
4.4	117.797
4.5	117.752
4.6	117.705
4.7	117.657
4.8	117.609
4.9	117.56
5	117.547
5.1	117.57
5.2	117.563
5.3	117.458
5.4	117.256
5.5	117.146
5.6	117.126
5.7	117.167
5.8	117.239
5.9	117.342
6	117.433
6.1	117.512
6.2	117.581
6.3	117.641
6.4	117.692
6.5	117.688
6.6	117.629
6.7	117.556
6.8	117.511
6.9	117.492
7	117.479
7.1	117.471
7.2	117.429
7.3	117.317
7.4	117.133
7.5	117.01
7.6	116.948
7.7	116.922
7.8	116.91
7.9	116.91
8	116.891
8.1	116.853
8.2	116.832
8.3	116.864
8.4	116.948
8.5	116.942
8.6	116.844
8.7	116.752
8.8	116.76
8.9	116.869
9	116.942
9.1	116.978
9.2	116.972
9.3	116.918
9.4	116.818
9.5	116.793
9.6	116.844
9.7	116.883
9.8	116.825
9.9	116.669
10	116.579
10.1	116.554
10.2	116.564
10.3	116.575
10.4	116.589
10.5	116.557
10.6	116.479
10.7	116.426
10.8	116.467
10.9	116.602
11	116.724
11.1	116.832
11.2	116.935
11.3	117.04
11.4	117.147
11.5	117.248
11.6	117.343
11.7	117.415
11.8	117.45
11.9	117.448
12	117.426
12.1	117.386
12.2	117.295
12.3	117.123
12.4	116.871
12.5	116.639
12.6	116.429
12.7	116.238
12.8	116.065
12.9	115.911
13	115.805
13.1	115.748
13.2	115.707
13.3	115.649
13.4	115.574
13.5	115.558
13.6	115.601
13.7	115.692
13.8	115.822
13.9	115.988
14	116.08
14.1	116.096
14.2	116.091
14.3	116.12
14.4	116.183
14.5	116.246
14.6	116.308
14.7	116.376
14.8	116.457
14.9	116.548
15	116.618
15.1	116.667
15.2	116.685
15.3	116.664
15.4	116.604
15.5	116.549
15.6	116.5
15.7	116.473
15.8	116.487
15.9	116.541
16	116.491
16.1	116.337
16.2	116.129
16.3	115.914
16.4	115.692
16.5	115.528
16.6	115.421
16.7	115.353
16.8	115.308
16.9	115.285
17	115.243
17.1	115.182
17.2	115.129
17.3	115.112
17.4	115.13
17.5	115.134
17.6	115.125
17.7	115.121
17.8	115.138
17.9	115.178
18	115.199
18.1	115.201
18.2	115.169
18.3	115.088
18.4	114.958
18.5	114.908
18.6	114.937
18.7	114.941
18.8	114.814
18.9	114.558
19	114.384
19.1	114.292
19.2	114.246
19.3	114.209
19.4	114.182
19.5	114.102
19.6	113.971
19.7	113.88
19.8	113.923
19.9	114.099
20	114.161
20.1	114.109
20.2	114.05
20.3	114.091
20.4	114.232
20.5	114.339
20.6	114.41
20.7	114.449
20.8	114.458
20.9	114.437
21	114.457
21.1	114.517
21.2	114.562
21.3	114.536
21.4	114.439
21.5	114.39
21.6	114.388
21.7	114.407
21.8	114.422
21.9	114.434
22	114.442
22.1	114.449
22.2	114.466
22.3	114.506
22.4	114.568
22.5	114.581
22.6	114.545
22.7	114.498
22.8	114.479
22.9	114.489
23	114.513
23.1	114.551
23.2	114.536
23.3	114.404
23.4	114.153
23.5	113.999
23.6	113.939
23.7	113.897
23.8	113.793
23.9	113.628
24	113.502
24.1	113.414
24.2	113.327
24.3	113.201
24.4	113.037
24.5	112.879
24.6	112.725
24.7	112.642
24.8	112.698
24.9	112.893
25	112.919
25.1	112.778
25.2	112.624
25.3	112.613
25.4	112.744
25.5	112.84
25.6	112.901
25.7	112.974
25.8	113.103
25.9	113.289
26	113.409
26.1	113.463
26.2	113.452
26.3	113.375
26.4	113.233
26.5	113.241
26.6	113.4
26.7	113.559
26.8	113.569
26.9	113.429
27	113.323
27.1	113.25
27.2	113.172
27.3	113.052
27.4	112.888
27.5	112.801
27.6	112.79
27.7	112.802
27.8	112.786
27.9	112.742
28	112.644
28.1	112.495
28.2	112.376
28.3	112.371
28.4	112.48
28.5	112.637
28.6	112.842
28.7	113.051
28.8	113.217
28.9	113.342
29	113.37
29.1	113.3
29.2	113.196
29.3	113.123
29.4	113.08
29.5	113.158
29.6	113.357
29.7	113.548
29.8	113.603
29.9	113.52
30	113.351
30.1	113.093
30.2	112.814
30.3	112.577
30.4	112.383
30.5	112.261
30.6	112.21
30.7	112.192
30.8	112.168
30.9	112.14
31	112.057
31.1	111.921
31.2	111.792
31.3	111.731
31.4	111.738
31.5	111.738
31.6	111.731
31.7	111.723
31.8	111.725
31.9	111.734
32	111.746
32.1	111.76
32.2	111.808
32.3	111.922
32.4	112.099
32.5	112.194
32.6	112.207
32.7	112.212
32.8	112.287
32.9	112.432
33	112.532
33.1	112.589
33.2	112.615
33.3	112.623
33.4	112.614
33.5	112.595
33.6	112.567
33.7	112.534
33.8	112.501
33.9	112.468
34	112.434
34.1	112.398
34.2	112.336
34.3	112.222
34.4	112.058
34.5	111.939
34.6	111.866
34.7	111.829
34.8	111.816
34.9	111.828
35	111.829
35.1	111.817
35.2	111.766
35.3	111.652
35.4	111.474
35.5	111.308
35.6	111.155
35.7	111.032
35.8	110.952
35.9	110.917
36	110.92
36.1	110.958
36.2	110.996
36.3	110.994
36.4	110.953
36.5	110.928
36.6	110.921
36.7	110.92
36.8	110.915
36.9	110.905
37	110.921
37.1	110.961
37.2	110.984
37.3	110.949
37.4	110.854
37.5	110.739
37.6	110.604
37.7	110.469
37.8	110.356
37.9	110.264
38	110.217
38.1	110.215
38.2	110.259
38.3	110.348
38.4	110.483
38.5	110.587
38.6	110.658
38.7	110.666
38.8	110.581
38.9	110.401
39	110.255
39.1	110.142
39.2	110.107
39.3	110.197
39.4	110.411
39.5	110.546
39.6	110.603
39.7	110.61
39.8	110.597
39.9	110.565
40	110.595
40.1	110.686
40.2	110.847
40.3	111.086
40.4	111.405
40.5	111.658
40.6	111.844
40.7	111.943
40.8	111.931
40.9	111.809
41	111.72
41.1	111.664
41.2	111.618
41.3	111.558
41.4	111.483
41.5	111.397
41.6	111.299
41.7	111.23
41.8	111.232
41.9	111.304
42	111.325
42.1	111.296
42.2	111.244
42.3	111.194
42.4	111.148
42.5	111.099
42.6	111.049
42.7	110.991
42.8	110.922
42.9	110.84
43	110.801
43.1	110.804
43.2	110.816
43.3	110.804
43.4	110.767
43.5	110.735
43.6	110.709
43.7	110.628
43.8	110.43
43.9	110.118
44	109.918
44.1	109.829
44.2	109.798
44.3	109.773
44.4	109.753
44.5	109.718
44.6	109.668
44.7	109.578
44.8	109.423
44.9	109.203
45	109.07
45.1	109.024
45.2	109.067
45.3	109.203
45.4	109.43
45.5	109.573
45.6	109.632
45.7	109.659
45.8	109.706
45.9	109.772
46	109.837
46.1	109.899
46.2	109.932
46.3	109.913
46.4	109.84
46.5	109.733
46.6	109.591
46.7	109.462
46.8	109.395
46.9	109.391
47	109.382
47.1	109.369
47.2	109.366
47.3	109.386
47.4	109.429
47.5	109.381
47.6	109.24
47.7	109.134
47.8	109.186
47.9	109.398
48	109.605
48.1	109.808
48.2	109.966
48.3	110.037
48.4	110.022
48.5	109.942
48.6	109.797
48.7	109.67
48.8	109.643
48.9	109.715
49	109.752
49.1	109.755
49.2	109.705
49.3	109.585
49.4	109.397
49.5	109.244
49.6	109.128
49.7	109.042
49.8	108.982
49.9	108.946
50	108.982
50.1	109.09
50.2	109.196
50.3	109.222
50.4	109.171
50.5	109.131
50.6	109.101
50.7	109.096
50.8	109.127
50.9	109.195
51	109.258
51.1	109.317
51.2	109.374
51.3	109.434
51.4	109.497
51.5	109.562
51.6	109.63
51.7	109.647
51.8	109.561
51.9	109.372
52	109.279
52.1	109.281
52.2	109.299
52.3	109.249
52.4	109.133
52.5	109.103
52.6	109.158
52.7	109.207
52.8	109.159
52.9	109.014
53	108.867
53.1	108.716
53.2	108.623
53.3	108.646
53.4	108.786
53.5	108.821
53.6	108.75
53.7	108.636
53.8	108.538
53.9	108.456
54	108.329
54.1	108.156
54.2	108.026
54.3	108.025
54.4	108.151
54.5	108.281
54.6	108.415
54.7	108.512
54.8	108.531
54.9	108.474
55	108.44
55.1	108.429
55.2	108.459
55.3	108.549
55.4	108.7
55.5	108.811
55.6	108.881
55.7	108.92
55.8	108.933
55.9	108.921
56	108.8
56.1	108.57
56.2	108.321
56.3	108.141
56.4	108.031
56.5	107.98
56.6	107.99
56.7	107.992
56.8	107.921
56.9	107.776
57	107.629
57.1	107.478
57.2	107.355
57.3	107.288
57.4	107.278
57.5	107.39
57.6	107.623
57.7	107.858
57.8	107.977
57.9	107.979
58	107.925
58.1	107.816
58.2	107.699
58.3	107.625
58.4	107.591
58.5	107.633
58.6	107.752
58.7	107.852
58.8	107.837
58.9	107.708
59	107.568
59.1	107.415
59.2	107.299
59.3	107.271
59.4	107.329
59.5	107.422
59.6	107.548
59.7	107.664
59.8	107.724
59.9	107.73
60	107.65
60.1	107.485
60.2	107.336
60.3	107.305
60.4	107.391
60.5	107.45
60.6	107.481
60.7	107.483
60.8	107.456
60.9	107.4
61	107.34
61.1	107.278
61.2	107.212
61.3	107.144
61.4	107.073
61.5	107.118
61.6	107.279
61.7	107.435
61.8	107.465
61.9	107.37
62	107.33
62.1	107.344
62.2	107.35
62.3	107.285
62.4	107.148
62.5	107.125
62.6	107.214
62.7	107.356
62.8	107.487
62.9	107.609
63	107.593
63.1	107.44
63.2	107.29
63.3	107.283
63.4	107.42
63.5	107.529
63.6	107.611
63.7	107.69
63.8	107.786
63.9	107.902
64	107.915
64.1	107.825
64.2	107.715
64.3	107.664
64.4	107.674
64.5	107.71
64.6	107.773
64.7	107.8
64.8	107.727
64.9	107.554
65	107.352
65.1	107.121
65.2	106.907
65.3	106.759
65.4	106.675
65.5	106.593
65.6	106.515
65.7	106.414
65.8	106.267
65.9	106.074
66	105.967
66.1	105.947
66.2	105.97
66.3	105.996
66.4	106.024
66.5	106.061
66.6	106.106
66.7	106.144
66.8	106.16
66.9	106.155
67	106.166
67.1	106.193
67.2	106.263
67.3	106.406
67.4	106.62
67.5	106.753
67.6	106.806
67.7	106.821
67.8	106.837
67.9	106.856
68	106.83
68.1	106.759
68.2	106.694
68.3	106.684
68.4	106.73
68.5	106.712
68.6	106.629
68.7	106.523
68.8	106.432
68.9	106.357
69	106.29
69.1	106.231
69.2	106.204
69.3	106.235
69.4	106.324
69.5	106.439
69.6	106.579
69.7	106.692
69.8	106.728
69.9	106.686
70	106.734
70.1	106.871
70.2	107.029
70.3	107.136
70.4	107.193
70.5	107.213
70.6	107.196
70.7	107.174
70.8	107.182
70.9	107.218
71	107.237
71.1	107.238
71.2	107.231
71.3	107.224
71.4	107.217
71.5	107.149
71.6	107.018
71.7	106.882
71.8	106.796
71.9	106.759
72	106.693
72.1	106.596
72.2	106.462
72.3	106.28
72.4	106.052
72.5	105.866
72.6	105.72
72.7	105.602
72.8	105.497
72.9	105.405
73	105.396
73.1	105.472
73.2	105.555
73.3	105.569
73.4	105.515
73.5	105.508
73.6	105.549
73.7	105.602
73.8	105.634
73.9	105.646
74	105.648
74.1	105.641
74.2	105.652
74.3	105.709
74.4	105.812
74.5	105.827
74.6	105.754
74.7	105.652
74.8	105.58
74.9	105.537
75	105.534
75.1	105.573
75.2	105.632
75.3	105.692
75.4	105.752
75.5	105.796
75.6	105.826
75.7	105.82
75.8	105.759
75.9	105.644
76	105.566
76.1	105.526
76.2	105.524
76.3	105.559
76.4	105.631
76.5	105.733
76.6	105.863
76.7	105.979
76.8	106.038
76.9	106.039
77	105.993
77.1	105.9
77.2	105.813
77.3	105.783
77.4	105.811
77.5	105.853
77.6	105.91
77.7	105.941
77.8	105.907
77.9	105.808
78	105.64
78.1	105.404
78.2	105.166
78.3	104.994
78.4	104.885
78.5	104.84
78.6	104.86
78.7	104.937
78.8	105.067
78.9	105.25
79	105.296
79.1	105.204
79.2	105.085
79.3	105.044
79.4	105.083
79.5	105.144
79.6	105.227
79.7	105.313
79.8	105.379
79.9	105.426
80	105.495
80.1	105.585
80.2	105.67
80.3	105.725
80.4	105.748
80.5	105.828
80.6	105.963
80.7	106.092
80.8	106.151
80.9	106.14
81	106.158
81.1	106.206
81.2	106.23
81.3	106.177
81.4	106.048
81.5	105.943
81.6	105.862
81.7	105.785
81.8	105.691
81.9	105.578
82	105.517
82.1	105.506
82.2	105.532
82.3	105.58
82.4	105.651
82.5	105.597
82.6	105.42
82.7	105.245
82.8	105.198
82.9	105.28
83	105.322
83.1	105.326
83.2	105.283
83.3	105.185
83.4	105.033
83.5	104.922
83.6	104.852
83.7	104.796
83.8	104.729
83.9	104.649
84	104.663
84.1	104.771
84.2	104.885
84.3	104.921
84.4	104.878
84.5	104.813
84.6	104.728
84.7	104.67
84.8	104.686
84.9	104.777
85	104.806
85.1	104.772
85.2	104.705
85.3	104.634
85.4	104.557
85.5	104.515
85.6	104.507
85.7	104.528
85.8	104.572
85.9	104.639
86	104.721
86.1	104.818
86.2	104.927
86.3	105.044
86.4	105.171
86.5	105.246
86.6	105.272
86.7	105.296
86.8	105.364
86.9	105.478
87	105.517
87.1	105.482
87.2	105.416
87.3	105.365
87.4	105.329
87.5	105.271
87.6	105.191
87.7	105.088
87.8	104.96
87.9	104.808
88	104.736
88.1	104.745
88.2	104.756
88.3	104.693
88.4	104.556
88.5	104.532
88.6	104.62
88.7	104.737
88.8	104.802
88.9	104.816
89	104.835
89.1	104.859
89.2	104.879
89.3	104.885
89.4	104.877
89.5	104.824
89.6	104.725
89.7	104.641
89.8	104.632
89.9	104.699
90	104.627
90.1	104.417
90.2	104.179
90.3	104.024
90.4	103.95
90.5	103.901
90.6	103.876
90.7	103.883
90.8	103.929
90.9	104.014
91	104.144
91.1	104.318
91.2	104.486
91.3	104.595
91.4	104.646
91.5	104.774
91.6	104.979
91.7	105.198
91.8	105.366
91.9	105.484
92	105.584
92.1	105.666
92.2	105.713
92.3	105.706
92.4	105.647
92.5	105.526
92.6	105.343
92.7	105.155
92.8	105.019
92.9	104.935
93	104.843
93.1	104.745
93.2	104.639
93.3	104.524
93.4	104.399
93.5	104.278
93.6	104.161
93.7	104.061
93.8	103.993
93.9	103.957
94	103.999
94.1	104.12
94.2	104.267
94.3	104.389
94.4	104.486
94.5	104.525
94.6	104.507
94.7	104.47
94.8	104.453
94.9	104.456
95	104.471
95.1	104.497
95.2	104.524
95.3	104.539
95.4	104.544
95.5	104.531
95.6	104.502
95.7	104.449
95.8	104.368
95.9	104.258
96	104.221
96.1	104.257
96.2	104.332
96.3	104.41
96.4	104.491
96.5	104.565
96.6	104.632
96.7	104.666
96.8	104.637
96.9	104.547
97	104.497
97.1	104.486
97.2	104.491
97.3	104.484
97.4	104.467
97.5	104.379
97.6	104.221
97.7	104.032
97.8	103.851
97.9	103.679
98	103.575
98.1	103.541
98.2	103.545
98.3	103.554
98.4	103.568
98.5	103.532
98.6	103.444
98.7	103.349
98.8	103.293
98.9	103.274
99	103.363
99.1	103.56
99.2	103.814
99.3	104.073
99.4	104.338
99.5	104.424
99.6	104.332
99.7	104.209
99.8	104.199
99.9	104.303
100	104.4
100.1	104.492
100.2	104.586
100.3	104.693
100.4	104.811
100.5	104.853
100.6	104.819
100.7	104.725
100.8	104.588
100.9	104.407
101	104.315
101.1	104.311
101.2	104.335
101.3	104.327
101.4	104.286
101.5	104.174
101.6	103.991
101.7	103.786
101.8	103.609
101.9	103.46
102	103.343
102.1	103.258
102.2	103.22
102.3	103.247
102.4	103.338
102.5	103.418
102.6	103.487
102.7	103.566
102.8	103.675
102.9	103.816
103	103.956
103.1	104.098
103.2	104.195
103.3	104.204
103.4	104.124
103.5	104.045
103.6	103.965
103.7	103.868
103.8	103.737
103.9	103.572
104	103.492
104.1	103.497
104.2	103.519
104.3	103.489
104.4	103.406
104.5	103.368
104.6	103.374
104.7	103.444
104.8	103.598
104.9	103.836
105	104.03
105.1	104.181
105.2	104.267
105.3	104.264
105.4	104.174
105.5	104.09
105.6	104.013
105.7	103.928
105.8	103.819
105.9	103.687
106	103.602
106.1	103.566
106.2	103.534
106.3	103.466
106.4	103.362
106.5	103.311
106.6	103.314
106.7	103.391
106.8	103.563
106.9	103.83
107	103.993
107.1	104.053
107.2	104.065
107.3	104.088
107.4	104.12
107.5	104.133
107.6	104.128
107.7	104.128
107.8	104.158
107.9	104.217
108	104.102
108.1	103.814
108.2	103.467
108.3	103.177
108.4	102.943
108.5	102.75
108.6	102.597
108.7	102.474
108.8	102.372
108.9	102.29
109	102.248
109.1	102.247
109.2	102.237
109.3	102.173
109.4	102.054
109.5	102.113
109.6	102.351
109.7	102.64
109.8	102.852
109.9	102.987
110	103.09
110.1	103.16
110.2	103.207
110.3	103.241
110.4	103.264
110.5	103.26
110.6	103.229
110.7	103.183
110.8	103.133
110.9	103.078
111	103.023
111.1	102.965
111.2	102.903
111.3	102.836
111.4	102.763
111.5	102.721
111.6	102.711
111.7	102.729
111.8	102.772
111.9	102.839
112	102.846
112.1	102.794
112.2	102.719
112.3	102.657
112.4	102.609
112.5	102.602
112.6	102.635
112.7	102.699
112.8	102.784
112.9	102.89
113	102.999
113.1	103.112
113.2	103.225
113.3	103.338
113.4	103.45
113.5	103.588
113.6	103.751
113.7	103.899
113.8	103.99
113.9	104.024
114	104.04
114.1	104.037
114.2	103.993
114.3	103.883
114.4	103.709
114.5	103.577
114.6	103.488
114.7	103.388
114.8	103.223
114.9	102.996
115	102.824
115.1	102.709
115.2	102.633
115.3	102.583
115.4	102.557
115.5	102.507
115.6	102.435
115.7	102.378
115.8	102.374
115.9	102.424
116	102.477
116.1	102.533
116.2	102.613
116.3	102.735
116.4	102.899
116.5	102.957
116.6	102.907
116.7	102.828
116.8	102.799
116.9	102.818
117	102.777
117.1	102.676
117.2	102.546
117.3	102.418
117.4	102.292
117.5	102.172
117.6	102.056
117.7	101.953
117.8	101.868
117.9	101.803
118	101.841
118.1	101.983
118.2	102.147
118.3	102.252
118.4	102.297
118.5	102.32
118.6	102.32
118.7	102.32
118.8	102.343
118.9	102.388
119	102.424
119.1	102.451
119.2	102.453
119.3	102.41
119.4	102.326
119.5	102.185
119.6	101.988
119.7	101.81
119.8	101.724
119.9	101.729
120	101.821
120.1	102
120.2	102.173
120.3	102.248
120.4	102.224
120.5	102.187
120.6	102.135
120.7	102.113
120.8	102.164
120.9	102.288
121	102.412
121.1	102.537
121.2	102.656
121.3	102.764
121.4	102.862
121.5	102.942
121.6	103.004
121.7	103.065
121.8	103.141
121.9	103.232
122	103.352
122.1	103.499
122.2	103.612
122.3	103.63
122.4	103.553
122.5	103.542
122.6	103.598
122.7	103.655
122.8	103.649
122.9	103.58
123	103.44
123.1	103.229
123.2	103.009
123.3	102.84
123.4	102.722
123.5	102.628
123.6	102.556
123.7	102.489
123.8	102.408
123.9	102.313
124	102.242
124.1	102.195
124.2	102.144
124.3	102.062
124.4	101.949
124.5	101.913
124.6	101.953
124.7	102.055
124.8	102.204
124.9	102.4
125	102.502
125.1	102.512
125.2	102.503
125.3	102.548
125.4	102.646
125.5	102.696
125.6	102.698
125.7	102.721
125.8	102.832
125.9	103.031
126	103.171
126.1	103.253
126.2	103.298
126.3	103.328
126.4	103.342
126.5	103.381
126.6	103.445
126.7	103.51
126.8	103.551
126.9	103.571
127	103.591
127.1	103.614
127.2	103.607
127.3	103.538
127.4	103.409
127.5	103.324
127.6	103.281
127.7	103.264
127.8	103.258
127.9	103.262
128	103.261
128.1	103.257
128.2	103.255
128.3	103.264
128.4	103.283
128.5	103.217
128.6	103.065
128.7	102.914
128.8	102.847
128.9	102.865
129	102.904
129.1	102.965
129.2	103.006
129.3	102.984
129.4	102.898
129.5	102.784
129.6	102.641
129.7	102.501
129.8	102.4
129.9	102.337
130	102.343
130.1	102.42
130.2	102.539
130.3	102.671
130.4	102.817
130.5	102.874
130.6	102.841
130.7	102.787
130.8	102.779
130.9	102.816
131	102.868
131.1	102.937
131.2	102.979
131.3	102.953
131.4	102.858
131.5	102.752
131.6	102.635
131.7	102.498
131.8	102.334
131.9	102.143
132	102.078
132.1	102.137
132.2	102.242
132.3	102.313
132.4	102.349
132.5	102.371
132.6	102.38
132.7	102.412
132.8	102.502
132.9	102.65
133	102.806
133.1	102.969
133.2	103.118
133.3	103.232
133.4	103.311
133.5	103.322
133.6	103.265
133.7	103.181
133.8	103.109
133.9	103.049
134	103.055
134.1	103.128
134.2	103.208
134.3	103.238
134.4	103.218
134.5	103.185
134.6	103.139
134.7	103.087
134.8	103.033
134.9	102.979
135	102.902
135.1	102.802
135.2	102.712
135.3	102.666
135.4	102.663
135.5	102.592
135.6	102.453
135.7	102.311
135.8	102.228
135.9	102.205
136	102.211
136.1	102.244
136.2	102.273
136.3	102.264
136.4	102.219
136.5	102.204
136.6	102.222
136.7	102.254
136.8	102.284
136.9	102.313
137	102.346
137.1	102.384
137.2	102.435
137.3	102.508
137.4	102.603
137.5	102.634
137.6	102.6
137.7	102.563
137.8	102.586
137.9	102.669
138	102.744
138.1	102.812
138.2	102.848
138.3	102.823
138.4	102.74
138.5	102.64
138.6	102.524
138.7	102.383
138.8	102.21
138.9	102.004
139	101.896
139.1	101.886
139.2	101.919
139.3	101.938
139.4	101.945
139.5	101.944
139.6	101.935
139.7	101.943
139.8	101.993
139.9	102.084
140	102.111
140.1	102.075
140.2	102.022
140.3	102
140.4	102.007
140.5	101.988
140.6	101.944
140.7	101.876
140.8	101.784
140.9	101.669
141	101.555
141.1	101.442
141.2	101.331
141.3	101.224
141.4	101.12
141.5	101.118
141.6	101.218
141.7	101.365
141.8	101.505
141.9	101.637
142	101.717
142.1	101.746
142.2	101.757
142.3	101.786
142.4	101.832
142.5	101.888
142.6	101.954
142.7	102.017
142.8	102.061
142.9	102.087
143	102.133
143.1	102.2
143.2	102.276
143.3	102.348
143.4	102.416
143.5	102.483
143.6	102.548
143.7	102.612
143.8	102.681
143.9	102.752
144	102.77
144.1	102.734
144.2	102.686
144.3	102.666
144.4	102.674
144.5	102.636
144.6	102.552
144.7	102.441
144.8	102.322
144.9	102.195
145	102.076
145.1	101.966
145.2	101.871
145.3	101.794
145.4	101.738
145.5	101.745
145.6	101.817
145.7	101.918
145.8	102.014
145.9	102.106
146	102.192
146.1	102.273
146.2	102.326
146.3	102.33
146.4	102.284
146.5	102.228
146.6	102.16
146.7	102.098
146.8	102.062
146.9	102.05
147	102.036
147.1	102.019
147.2	101.972
147.3	101.871
147.4	101.715
147.5	101.628
147.6	101.611
147.7	101.603
147.8	101.548
147.9	101.446
148	101.392
148.1	101.387
148.2	101.42
148.3	101.482
148.4	101.572
148.5	101.592
148.6	101.543
148.7	101.483
148.8	101.47
148.9	101.504
149	101.518
149.1	101.51
149.2	101.532
149.3	101.634
149.4	101.815
149.5	101.977
149.6	102.119
149.7	102.186
149.8	102.122
149.9	101.926
150	101.88
150.1	101.982
150.2	102.132
150.3	102.226
150.4	102.265
150.5	102.306
150.6	102.351
150.7	102.38
150.8	102.375
150.9	102.334
151	102.292
151.1	102.249
151.2	102.216
151.3	102.204
151.4	102.213
151.5	102.195
151.6	102.149
151.7	102.087
151.8	102.021
151.9	101.95
152	101.905
152.1	101.884
152.2	101.868
152.3	101.839
152.4	101.797
152.5	101.735
152.6	101.652
152.7	101.603
152.8	101.641
152.9	101.764
153	101.824
153.1	101.821
153.2	101.804
153.3	101.823
153.4	101.878
153.5	101.885
153.6	101.844
153.7	101.781
153.8	101.72
153.9	101.662
154	101.646
154.1	101.671
154.2	101.695
154.3	101.676
154.4	101.613
154.5	101.536
154.6	101.444
154.7	101.359
154.8	101.303
154.9	101.277
155	101.265
155.1	101.267
155.2	101.285
155.3	101.321
155.4	101.374
155.5	101.45
155.6	101.549
155.7	101.642
155.8	101.698
155.9	101.717
156	101.777
156.1	101.878
156.2	101.967
156.3	101.996
156.4	101.964
156.5	101.893
156.6	101.783
156.7	101.66
156.8	101.549
156.9	101.451
157	101.405
157.1	101.411
157.2	101.42
157.3	101.384
157.4	101.302
157.5	101.282
157.6	101.323
157.7	101.414
157.8	101.544
157.9	101.712
158	101.847
158.1	101.949
158.2	102.029
158.3	102.101
158.4	102.164
158.5	102.197
158.6	102.2
158.7	102.211
158.8	102.269
158.9	102.373
159	102.385
159.1	102.305
159.2	102.205
159.3	102.156
159.4	102.158
159.5	102.189
159.6	102.25
159.7	102.319
159.8	102.379
159.9	102.428
160	102.413
160.1	102.334
160.2	102.218
160.3	102.093
160.4	101.958
160.5	101.86
160.6	101.797
160.7	101.72
160.8	101.578
160.9	101.371
161	101.258
161.1	101.237
161.2	101.225
161.3	101.138
161.4	100.976
161.5	100.871
161.6	100.824
161.7	100.818
161.8	100.835
161.9	100.877
162	100.889
162.1	100.87
162.2	100.858
162.3	100.887
162.4	100.958
162.5	100.963
162.6	100.903
162.7	100.871
162.8	100.961
162.9	101.174
163	101.324
163.1	101.41
163.2	101.475
163.3	101.558
163.4	101.658
163.5	101.732
163.6	101.778
163.7	101.79
163.8	101.762
163.9	101.693
164	101.707
164.1	101.802
164.2	101.902
164.3	101.927
164.4	101.878
164.5	101.8
164.6	101.693
164.7	101.604
164.8	101.579
164.9	101.619
165	101.658
165.1	101.697
165.2	101.728
165.3	101.742
165.4	101.738
165.5	101.678
165.6	101.562
165.7	101.427
165.8	101.312
165.9	101.216
166	101.22
166.1	101.323
166.2	101.427
166.3	101.433
166.4	101.341
166.5	101.29
166.6	101.279
166.7	101.324
166.8	101.439
166.9	101.625
167	101.72
167.1	101.725
167.2	101.714
167.3	101.762
167.4	101.868
167.5	101.913
167.6	101.895
167.7	101.852
167.8	101.818
167.9	101.794
168	101.794
168.1	101.82
168.2	101.841
168.3	101.827
168.4	101.777
168.5	101.738
168.6	101.708
168.7	101.686
168.8	101.671
168.9	101.661
169	101.613
169.1	101.527
169.2	101.448
169.3	101.42
169.4	101.443
169.5	101.447
169.6	101.433
169.7	101.389
169.8	101.304
169.9	101.178
170	101.121
170.1	101.133
170.2	101.17
170.3	101.19
170.4	101.191
170.5	101.23
170.6	101.308
170.7	101.393
170.8	101.456
170.9	101.494
171	101.486
171.1	101.43
171.2	101.354
171.3	101.283
171.4	101.217
171.5	101.15
171.6	101.081
171.7	101.034
171.8	101.035
171.9	101.082
172	101.106
172.1	101.108
172.2	101.102
172.3	101.102
172.4	101.109
172.5	101.135
172.6	101.18
172.7	101.245
172.8	101.334
172.9	101.444
173	101.528
173.1	101.584
173.2	101.59
173.3	101.525
173.4	101.388
173.5	101.272
173.6	101.177
173.7	101.103
173.8	101.049
173.9	101.017
174	100.978
174.1	100.932
174.2	100.873
174.3	100.798
174.4	100.706
174.5	100.636
174.6	100.587
174.7	100.585
174.8	100.655
174.9	100.797
175	100.935
175.1	101.068
175.2	101.2
175.3	101.333
175.4	101.467
175.5	101.506
175.6	101.451
175.7	101.399
175.8	101.448
175.9	101.597
176	101.671
176.1	101.67
176.2	101.62
176.3	101.549
176.4	101.456
176.5	101.384
176.6	101.333
176.7	101.262
176.8	101.129
176.9	100.935
177	100.856
177.1	100.893
177.2	100.953
177.3	100.945
177.4	100.87
177.5	100.863
177.6	100.924
177.7	101.012
177.8	101.084
177.9	101.139
178	101.143
178.1	101.095
178.2	101.021
178.3	100.943
178.4	100.862
178.5	100.756
178.6	100.625
178.7	100.492
178.8	100.38
178.9	100.291
179	100.27
179.1	100.317
179.2	100.375
179.3	100.384
179.4	100.347
179.5	100.342
179.6	100.371
179.7	100.422
179.8	100.482
179.9	100.552
180	100.622
180.1	100.691
180.2	100.75
180.3	100.789
180.4	100.807
180.5	100.756
180.6	100.637
180.7	100.486
180.8	100.339
180.9	100.196
181	100.101
181.1	100.053
181.2	100.039
181.3	100.048
181.4	100.079
181.5	100.106
181.6	100.129
181.7	100.148
181.8	100.165
181.9	100.18
182	100.24
182.1	100.347
182.2	100.481
182.3	100.623
182.4	100.773
182.5	100.878
182.6	100.939
182.7	100.951
182.8	100.908
182.9	100.812
183	100.811
183.1	100.905
183.2	101.011
183.3	101.042
183.4	101
183.5	100.912
183.6	100.776
183.7	100.645
183.8	100.57
183.9	100.549
184	100.521
184.1	100.486
184.2	100.455
184.3	100.442
184.4	100.446
184.5	100.459
184.6	100.482
184.7	100.514
184.8	100.553
184.9	100.599
185	100.686
185.1	100.812
185.2	100.908
185.3	100.905
185.4	100.802
185.5	100.725
185.6	100.674
185.7	100.624
185.8	100.55
185.9	100.453
186	100.272
186.1	100.007
186.2	99.753
186.3	99.601
186.4	99.552
186.5	99.536
186.6	99.554
186.7	99.599
186.8	99.663
186.9	99.747
187	99.795
187.1	99.808
187.2	99.812
187.3	99.837
187.4	99.882
187.5	99.947
187.6	100.031
187.7	100.071
187.8	100.002
187.9	99.824
188	99.663
188.1	99.521
188.2	99.405
188.3	99.322
188.4	99.271
188.5	99.282
188.6	99.353
188.7	99.446
188.8	99.521
188.9	99.578
189	99.653
189.1	99.746
189.2	99.89
189.3	100.115
189.4	100.423
189.5	100.596
189.6	100.634
189.7	100.634
189.8	100.696
189.9	100.819
190	100.905
190.1	100.954
190.2	100.977
190.3	100.983
190.4	100.972
190.5	100.938
190.6	100.881
190.7	100.801
190.8	100.699
190.9	100.574
191	100.517
191.1	100.525
191.2	100.539
191.3	100.496
191.4	100.397
191.5	100.293
191.6	100.185
191.7	100.11
191.8	100.104
191.9	100.168
192	100.2
192.1	100.201
192.2	100.22
192.3	100.307
192.4	100.46
192.5	100.489
192.6	100.392
192.7	100.249
192.8	100.139
192.9	100.061
193	100.036
193.1	100.061
193.2	100.099
193.3	100.111
193.4	100.096
193.5	100.13
193.6	100.215
193.7	100.287
193.8	100.289
193.9	100.219
194	100.238
194.1	100.346
194.2	100.493
194.3	100.625
194.4	100.743
194.5	100.742
194.6	100.623
194.7	100.476
194.8	100.392
194.9	100.372
195	100.376
195.1	100.405
195.2	100.442
195.3	100.47
195.4	100.49
195.5	100.496
195.6	100.488
195.7	100.436
195.8	100.31
195.9	100.11
196	100.044
196.1	100.11
196.2	100.222
196.3	100.292
196.4	100.319
196.5	100.313
196.6	100.274
196.7	100.221
196.8	100.171
196.9	100.125
197	100.134
197.1	100.197
197.2	100.322
197.3	100.514
197.4	100.775
197.5	100.931
197.6	100.983
197.7	100.966
197.8	100.916
197.9	100.832
198	100.764
198.1	100.714
198.2	100.709
198.3	100.777
198.4	100.919
198.5	100.982
198.6	100.967
198.7	100.882
198.8	100.738
198.9	100.535
199	100.384
199.1	100.285
199.2	100.233
199.3	100.222
199.4	100.252
199.5	100.266
199.6	100.265
199.7	100.252
199.8	100.231
199.9	100.201
200	100.139
[truncated: 1,992 more rows]
