# Supplementary material for: Correction: LPS responsiveness and neutrophil chemotaxis in vivo require PMN MMP-8 activity
Source: PLoS One. 2025 Dec 19;20(12):e0339233. doi: 10.1371/journal.pone.0339233 (PMC12716691; doi:10.1371/journal.pone.0339233)
Supplement: S11 File — (ZIP) [file pone.0339233.s011.zip › 06422635 Fig 5 Calcium Flux/01sept04/calcium01sep0417.txt]

        Calibration Report
        ------------------

ICBC Method       :	
Measurement Type  :	Single
Calibration Type  :	Min/Max
AF :          0.000
IC :          6
Fmin              :	67.006
Fmax              :	377.037
Conversion datafile      :  C:\FLWINLAB\DATA\01sep0417.td

ICBC data result file :C:\FLWINLAB\DATA\calcium01sep0417.txt
generated on: 02/09/2004 at time: 2:01:57 PM
---------------------------------------
0.1	111.728
0.2	111.431
0.3	111.212
0.4	111.072
0.5	111.012
0.6	111.032
0.7	111.081
0.8	111.107
0.9	111.11
1.0	111.075
1.1	111.003
1.2	110.967
1.3	111.04
1.4	111.221
1.5	111.424
1.6	111.648
1.7	111.82
1.8	111.862
1.9	111.777
2.0	111.796
2.1	111.918
2.2	112.067
2.3	112.165
2.4	112.212
2.5	112.234
2.6	112.231
2.7	112.24
2.8	112.296
2.9	112.4
3.0	112.511
3.1	112.631
3.2	112.742
3.3	112.831
3.4	112.898
3.5	112.895
3.6	112.822
3.7	112.722
3.8	112.637
3.9	112.565
4.0	112.605
4.1	112.755
4.2	112.901
4.3	112.926
4.4	112.829
4.5	112.762
4.6	112.725
4.7	112.727
4.8	112.777
4.9	112.875
5.0	112.922
5.1	112.917
5.2	112.874
5.3	112.805
5.4	112.71
5.5	112.556
5.6	112.342
5.7	112.18
5.8	112.179
5.9	112.341
6.0	112.36
6.1	112.237
6.2	112.058
6.3	111.91
6.4	111.791
6.5	111.74
6.6	111.759
6.7	111.812
6.8	111.866
6.9	111.923
7.0	112.01
7.1	112.127
7.2	112.212
7.3	112.205
7.4	112.104
7.5	112.087
7.6	112.152
7.7	112.222
7.8	112.218
7.9	112.14
8.0	112.065
8.1	111.993
8.2	111.927
8.3	111.873
8.4	111.831
8.5	111.72
8.6	111.539
8.7	111.358
8.8	111.243
8.9	111.195
9.0	111.082
9.1	110.906
9.2	110.73
9.3	110.618
9.4	110.571
9.5	110.503
9.6	110.415
9.7	110.376
9.8	110.454
9.9	110.649
10.0	110.799
10.1	110.904
10.2	110.972
10.3	111.009
10.4	111.017
10.5	111.066
10.6	111.156
10.7	111.291
10.8	111.476
10.9	111.712
11.0	111.925
11.1	112.116
11.2	112.241
11.3	112.257
11.4	112.163
11.5	112.144
11.6	112.202
11.7	112.28
11.8	112.321
11.9	112.327
12.0	112.316
12.1	112.288
12.2	112.196
12.3	111.993
12.4	111.679
12.5	111.454
12.6	111.318
12.7	111.266
12.8	111.293
12.9	111.4
13.0	111.448
13.1	111.437
13.2	111.399
13.3	111.369
13.4	111.345
13.5	111.336
13.6	111.341
13.7	111.357
13.8	111.382
13.9	111.416
14.0	111.414
14.1	111.375
14.2	111.294
14.3	111.163
14.4	110.984
14.5	110.85
14.6	110.76
14.7	110.73
14.8	110.776
14.9	110.897
15.0	110.98
15.1	111.025
15.2	111.077
15.3	111.178
15.4	111.328
15.5	111.476
15.6	111.622
15.7	111.748
15.8	111.839
15.9	111.893
16.0	111.99
16.1	112.13
16.2	112.235
16.3	112.228
16.4	112.109
16.5	111.975
16.6	111.826
16.7	111.664
16.8	111.493
16.9	111.314
17.0	111.146
17.1	110.99
17.2	110.858
17.3	110.765
17.4	110.709
17.5	110.621
17.6	110.501
17.7	110.382
17.8	110.299
17.9	110.252
18.0	110.304
18.1	110.456
18.2	110.658
18.3	110.861
18.4	111.067
18.5	111.231
18.6	111.354
18.7	111.436
18.8	111.48
18.9	111.484
19.0	111.564
19.1	111.723
19.2	111.87
19.3	111.918
19.4	111.868
19.5	111.809
19.6	111.74
19.7	111.669
19.8	111.603
19.9	111.541
20.0	111.492
20.1	111.454
20.2	111.396
20.3	111.284
20.4	111.119
20.5	110.93
20.6	110.718
20.7	110.57
20.8	110.571
20.9	110.722
21.0	110.795
21.1	110.791
21.2	110.726
21.3	110.616
21.4	110.461
21.5	110.323
21.6	110.203
21.7	110.151
21.8	110.217
21.9	110.401
22.0	110.514
22.1	110.558
22.2	110.525
22.3	110.41
22.4	110.213
22.5	110.078
22.6	110.003
22.7	109.967
22.8	109.947
22.9	109.943
23.0	109.947
23.1	109.958
23.2	109.956
23.3	109.921
23.4	109.852
23.5	109.866
23.6	109.962
23.7	110.098
23.8	110.231
23.9	110.359
24.0	110.447
24.1	110.495
24.2	110.535
24.3	110.597
24.4	110.682
24.5	110.7
24.6	110.651
24.7	110.566
24.8	110.479
24.9	110.389
25.0	110.312
25.1	110.247
25.2	110.184
25.3	110.114
25.4	110.037
25.5	109.98
25.6	109.943
25.7	109.933
25.8	109.957
25.9	110.016
26.0	110.063
26.1	110.099
26.2	110.12
26.3	110.127
26.4	110.118
26.5	110.028
26.6	109.856
26.7	109.672
26.8	109.545
26.9	109.476
27.0	109.469
27.1	109.527
27.2	109.572
27.3	109.531
27.4	109.402
27.5	109.362
27.6	109.411
27.7	109.525
27.8	109.679
27.9	109.872
28.0	109.982
28.1	110.009
28.2	110.055
28.3	110.225
28.4	110.518
28.5	110.717
28.6	110.821
28.7	110.849
28.8	110.82
28.9	110.734
29.0	110.663
29.1	110.609
29.2	110.557
29.3	110.495
29.4	110.422
29.5	110.453
29.6	110.589
29.7	110.698
29.8	110.651
29.9	110.446
30.0	110.181
30.1	109.856
30.2	109.561
30.3	109.385
30.4	109.329
30.5	109.289
30.6	109.265
30.7	109.244
30.8	109.215
30.9	109.178
31.0	109.116
31.1	109.029
31.2	108.958
31.3	108.946
31.4	108.992
31.5	109.038
31.6	109.084
31.7	109.15
31.8	109.256
31.9	109.402
32.0	109.481
32.1	109.494
32.2	109.476
32.3	109.461
32.4	109.449
32.5	109.411
32.6	109.346
32.7	109.248
32.8	109.112
32.9	108.939
33.0	108.923
33.1	109.062
33.2	109.222
33.3	109.267
33.4	109.197
33.5	109.125
33.6	109.051
33.7	108.952
33.8	108.803
33.9	108.606
34.0	108.478
34.1	108.418
34.2	108.413
34.3	108.451
34.4	108.533
34.5	108.523
34.6	108.422
34.7	108.318
34.8	108.299
34.9	108.365
35.0	108.387
35.1	108.365
35.2	108.364
35.3	108.446
35.4	108.613
35.5	108.743
35.6	108.836
35.7	108.908
35.8	108.972
35.9	109.03
36.0	109.018
36.1	108.938
36.2	108.821
36.3	108.701
36.4	108.576
36.5	108.479
36.6	108.411
36.7	108.357
36.8	108.3
36.9	108.243
37.0	108.175
37.1	108.097
37.2	108.013
37.3	107.924
37.4	107.83
37.5	107.84
37.6	107.952
37.7	108.096
37.8	108.202
37.9	108.271
38.0	108.324
38.1	108.363
38.2	108.368
38.3	108.322
38.4	108.225
38.5	108.18
38.6	108.187
38.7	108.205
38.8	108.193
38.9	108.15
39.0	108.118
39.1	108.094
39.2	108.064
39.3	108.012
39.4	107.937
39.5	107.891
39.6	107.873
39.7	107.882
39.8	107.916
39.9	107.977
40.0	108.02
40.1	108.045
40.2	108.05
40.3	108.032
40.4	107.99
40.5	107.972
40.6	107.978
40.7	107.986
40.8	107.976
40.9	107.946
41.0	107.961
41.1	108.02
41.2	108.073
41.3	108.07
41.4	108.01
41.5	107.949
41.6	107.887
41.7	107.821
41.8	107.746
41.9	107.664
42.0	107.587
42.1	107.517
42.2	107.462
42.3	107.432
42.4	107.428
42.5	107.409
42.6	107.375
42.7	107.331
42.8	107.281
42.9	107.226
43.0	107.21
43.1	107.235
43.2	107.322
43.3	107.494
43.4	107.75
43.5	107.886
43.6	107.901
43.7	107.888
43.8	107.938
43.9	108.051
44.0	108.116
44.1	108.133
44.2	108.115
44.3	108.076
44.4	108.016
44.5	107.936
44.6	107.837
44.7	107.741
44.8	107.674
44.9	107.634
45.0	107.55
45.1	107.422
45.2	107.257
45.3	107.061
45.4	106.836
45.5	106.644
45.6	106.485
45.7	106.395
45.8	106.409
45.9	106.526
46.0	106.63
46.1	106.722
46.2	106.761
46.3	106.711
46.4	106.572
46.5	106.51
46.6	106.526
46.7	106.595
46.8	106.689
46.9	106.81
47.0	106.904
47.1	106.971
47.2	107.007
47.3	107.01
47.4	106.978
47.5	106.921
47.6	106.84
47.7	106.741
47.8	106.633
47.9	106.516
48.0	106.49
48.1	106.555
48.2	106.629
48.3	106.63
48.4	106.557
48.5	106.522
48.6	106.523
48.7	106.524
48.8	106.49
48.9	106.42
49.0	106.386
49.1	106.387
49.2	106.425
49.3	106.5
49.4	106.611
49.5	106.675
49.6	106.69
49.7	106.719
49.8	106.824
49.9	107.004
50.0	107.056
50.1	106.981
50.2	106.872
50.3	106.823
50.4	106.833
50.5	106.829
50.6	106.81
50.7	106.772
50.8	106.708
50.9	106.62
51.0	106.514
51.1	106.39
51.2	106.24
51.3	106.053
51.4	105.83
51.5	105.681
51.6	105.607
51.7	105.593
51.8	105.623
51.9	105.698
52.0	105.734
52.1	105.732
52.2	105.698
52.3	105.64
52.4	105.557
52.5	105.508
52.6	105.495
52.7	105.501
52.8	105.513
52.9	105.532
53.0	105.531
53.1	105.511
53.2	105.499
53.3	105.522
53.4	105.581
53.5	105.542
53.6	105.406
53.7	105.259
53.8	105.191
53.9	105.201
54.0	105.27
54.1	105.399
54.2	105.526
54.3	105.59
54.4	105.59
54.5	105.646
54.6	105.756
54.7	105.869
54.8	105.936
54.9	105.955
55.0	106.012
55.1	106.105
55.2	106.211
55.3	106.303
55.4	106.381
55.5	106.354
55.6	106.223
55.7	106.084
55.8	106.033
55.9	106.069
56.0	106.056
56.1	105.995
56.2	105.906
56.3	105.808
56.4	105.702
56.5	105.681
56.6	105.742
56.7	105.827
56.8	105.875
56.9	105.886
57.0	105.914
57.1	105.958
57.2	106.0
57.3	106.018
57.4	106.014
57.5	106.065
57.6	106.171
57.7	106.254
57.8	106.237
57.9	106.121
58.0	105.994
58.1	105.856
58.2	105.748
58.3	105.712
58.4	105.748
58.5	105.822
58.6	105.934
58.7	106.021
58.8	106.023
58.9	105.941
59.0	105.895
59.1	105.885
59.2	105.884
59.3	105.865
59.4	105.828
59.5	105.898
59.6	106.075
59.7	106.259
59.8	106.347
59.9	106.339
60.0	106.291
60.1	106.203
60.2	106.143
60.3	106.177
60.4	106.305
60.5	106.322
60.6	106.227
60.7	106.133
60.8	106.152
60.9	106.285
61.0	106.292
61.1	106.174
61.2	106.025
61.3	105.939
61.4	105.915
61.5	105.83
61.6	105.684
61.7	105.509
61.8	105.336
61.9	105.164
62.0	105.077
62.1	105.074
62.2	105.091
62.3	105.065
62.4	104.997
62.5	104.979
62.6	105.011
62.7	105.075
62.8	105.154
62.9	105.249
63.0	105.367
63.1	105.509
63.2	105.622
63.3	105.654
63.4	105.605
63.5	105.577
63.6	105.568
63.7	105.574
63.8	105.588
63.9	105.61
64.0	105.58
64.1	105.498
64.2	105.406
64.3	105.345
64.4	105.316
64.5	105.327
64.6	105.376
64.7	105.467
64.8	105.602
64.9	105.781
65.0	105.937
65.1	106.072
65.2	106.168
65.3	106.21
65.4	106.198
65.5	106.184
65.6	106.169
65.7	106.128
65.8	106.033
65.9	105.887
66.0	105.712
66.1	105.507
66.2	105.289
66.3	105.07
66.4	104.852
66.5	104.605
66.6	104.328
66.7	104.103
66.8	104.011
66.9	104.051
67.0	104.083
67.1	104.107
67.2	104.161
67.3	104.283
67.4	104.473
67.5	104.622
67.6	104.73
67.7	104.804
67.8	104.849
67.9	104.865
68.0	104.911
68.1	104.986
68.2	105.07
68.3	105.143
68.4	105.204
68.5	105.206
68.6	105.149
68.7	105.021
68.8	104.81
68.9	104.516
69.0	104.304
69.1	104.176
69.2	104.128
69.3	104.159
69.4	104.27
69.5	104.357
69.6	104.42
69.7	104.442
69.8	104.409
69.9	104.318
70.0	104.312
70.1	104.389
70.2	104.499
70.3	104.591
70.4	104.666
70.5	104.769
70.6	104.9
70.7	105.016
70.8	105.074
70.9	105.073
71.0	105.081
71.1	105.097
71.2	105.108
71.3	105.099
71.4	105.072
71.5	105.025
71.6	104.96
71.7	104.911
71.8	104.917
71.9	104.977
72.0	104.981
72.1	104.927
72.2	104.856
72.3	104.806
72.4	104.778
72.5	104.701
72.6	104.577
72.7	104.445
72.8	104.346
72.9	104.281
73.0	104.248
73.1	104.247
73.2	104.258
73.3	104.259
73.4	104.251
73.5	104.222
73.6	104.174
73.7	104.138
73.8	104.145
73.9	104.195
74.0	104.256
74.1	104.329
74.2	104.385
74.3	104.396
74.4	104.362
74.5	104.352
74.6	104.366
74.7	104.365
74.8	104.311
74.9	104.204
75.0	104.157
75.1	104.17
75.2	104.171
75.3	104.091
75.4	103.929
75.5	103.803
75.6	103.712
75.7	103.627
75.8	103.518
75.9	103.386
76.0	103.362
76.1	103.444
76.2	103.597
76.3	103.785
76.4	104.007
76.5	104.182
76.6	104.309
76.7	104.444
76.8	104.639
76.9	104.894
77.0	105.094
77.1	105.238
77.2	105.38
77.3	105.571
77.4	105.813
77.5	105.959
77.6	106.007
77.7	105.999
77.8	105.975
77.9	105.936
78.0	105.882
78.1	105.814
78.2	105.733
78.3	105.641
78.4	105.537
78.5	105.502
78.6	105.536
78.7	105.597
78.8	105.647
78.9	105.686
79.0	105.697
79.1	105.679
79.2	105.629
79.3	105.543
79.4	105.42
79.5	105.316
79.6	105.232
79.7	105.17
79.8	105.136
79.9	105.129
80.0	105.152
80.1	105.206
80.2	105.265
80.3	105.304
80.4	105.323
80.5	105.327
80.6	105.315
80.7	105.269
80.8	105.17
80.9	105.018
81.0	104.994
81.1	105.098
81.2	105.227
81.3	105.28
81.4	105.257
81.5	105.239
81.6	105.227
81.7	105.197
81.8	105.125
81.9	105.012
82.0	104.933
82.1	104.889
82.2	104.896
82.3	104.973
82.4	105.12
82.5	105.106
82.6	104.931
82.7	104.695
82.8	104.497
82.9	104.337
83.0	104.163
83.1	103.977
83.2	103.804
83.3	103.669
83.4	103.572
83.5	103.511
83.6	103.485
83.7	103.474
83.8	103.457
83.9	103.435
84.0	103.492
84.1	103.627
84.2	103.79
84.3	103.93
84.4	104.047
84.5	104.104
84.6	104.1
84.7	104.095
84.8	104.148
84.9	104.259
85.0	104.247
85.1	104.111
85.2	103.944
85.3	103.834
85.4	103.782
85.5	103.692
85.6	103.564
85.7	103.436
85.8	103.349
85.9	103.3
86.0	103.335
86.1	103.452
86.2	103.593
86.3	103.697
86.4	103.765
86.5	103.864
86.6	103.995
86.7	104.14
86.8	104.279
86.9	104.413
87.0	104.508
87.1	104.566
87.2	104.6
87.3	104.624
87.4	104.64
87.5	104.616
87.6	104.555
87.7	104.485
87.8	104.438
87.9	104.414
88.0	104.407
88.1	104.417
88.2	104.4
88.3	104.312
88.4	104.153
88.5	104.127
88.6	104.233
88.7	104.362
88.8	104.404
88.9	104.359
89.0	104.371
89.1	104.442
89.2	104.513
89.3	104.526
89.4	104.481
89.5	104.47
89.6	104.493
89.7	104.546
89.8	104.622
89.9	104.724
90.0	104.7
90.1	104.552
90.2	104.414
90.3	104.425
90.4	104.583
90.5	104.621
90.6	104.54
90.7	104.436
90.8	104.405
90.9	104.447
91.0	104.463
91.1	104.453
91.2	104.428
91.3	104.399
91.4	104.368
91.5	104.417
91.6	104.547
91.7	104.685
91.8	104.76
91.9	104.77
92.0	104.793
92.1	104.829
92.2	104.835
92.3	104.765
92.4	104.622
92.5	104.64
92.6	104.821
92.7	105.017
92.8	105.085
92.9	105.022
93.0	104.931
93.1	104.811
93.2	104.689
93.3	104.591
93.4	104.516
93.5	104.522
93.6	104.609
93.7	104.747
93.8	104.908
93.9	105.092
94.0	105.135
94.1	105.037
94.2	104.916
94.3	104.887
94.4	104.951
94.5	105.046
94.6	105.173
94.7	105.276
94.8	105.303
94.9	105.254
95.0	105.202
95.1	105.145
95.2	105.078
95.3	104.996
95.4	104.896
95.5	104.787
95.6	104.666
95.7	104.563
95.8	104.507
95.9	104.496
96.0	104.472
96.1	104.435
96.2	104.42
96.3	104.463
96.4	104.566
96.5	104.593
96.6	104.546
96.7	104.473
96.8	104.421
96.9	104.389
97.0	104.288
97.1	104.118
97.2	103.969
97.3	103.932
97.4	104.007
97.5	104.032
97.6	104.006
97.7	103.954
97.8	103.898
97.9	103.838
98.0	103.811
98.1	103.816
98.2	103.856
98.3	103.932
98.4	104.046
98.5	104.186
98.6	104.354
98.7	104.489
98.8	104.531
98.9	104.481
99.0	104.524
99.1	104.659
99.2	104.808
99.3	104.891
99.4	104.908
99.5	104.882
99.6	104.813
99.7	104.719
99.8	104.62
99.9	104.517
100.0	104.478
100.1	104.505
100.2	104.559
100.3	104.601
100.4	104.632
100.5	104.557
100.6	104.376
100.7	104.192
100.8	104.109
100.9	104.125
101.0	104.149
101.1	104.182
101.2	104.2
101.3	104.182
101.4	104.128
101.5	104.076
101.6	104.026
101.7	104.001
101.8	104.024
101.9	104.096
102.0	104.163
102.1	104.224
102.2	104.255
102.3	104.23
102.4	104.149
102.5	104.124
102.6	104.156
102.7	104.221
102.8	104.296
102.9	104.38
103.0	104.376
103.1	104.283
103.2	104.142
103.3	103.992
103.4	103.834
103.5	103.736
103.6	103.699
103.7	103.716
103.8	103.782
103.9	103.896
104.0	103.983
104.1	104.042
104.2	104.06
104.3	104.023
104.4	103.93
104.5	103.977
104.6	104.163
104.7	104.373
104.8	104.493
104.9	104.521
105.0	104.512
105.1	104.466
105.2	104.41
105.3	104.374
105.4	104.357
105.5	104.33
105.6	104.294
105.7	104.304
105.8	104.415
105.9	104.628
106.0	104.726
106.1	104.709
106.2	104.664
106.3	104.676
106.4	104.745
106.5	104.781
106.6	104.785
106.7	104.776
106.8	104.772
106.9	104.774
107.0	104.796
107.1	104.837
107.2	104.856
107.3	104.811
107.4	104.702
107.5	104.609
107.6	104.531
107.7	104.483
107.8	104.477
107.9	104.515
108.0	104.584
108.1	104.685
108.2	104.747
108.3	104.702
108.4	104.549
108.5	104.376
108.6	104.185
108.7	104.053
108.8	104.055
108.9	104.193
109.0	104.269
109.1	104.285
109.2	104.259
109.3	104.207
109.4	104.131
109.5	104.095
109.6	104.098
109.7	104.153
109.8	104.272
109.9	104.454
110.0	104.629
110.1	104.797
110.2	104.889
110.3	104.836
110.4	104.64
110.5	104.56
110.6	104.596
110.7	104.678
110.8	104.735
110.9	104.767
111.0	104.791
111.1	104.806
111.2	104.76
111.3	104.601
111.4	104.329
111.5	104.211
111.6	104.246
111.7	104.344
111.8	104.415
111.9	104.459
112.0	104.513
112.1	104.577
112.2	104.624
112.3	104.625
112.4	104.58
112.5	104.547
112.6	104.525
112.7	104.565
112.8	104.717
112.9	104.981
113.0	105.063
113.1	104.963
113.2	104.807
113.3	104.723
113.4	104.709
113.5	104.66
113.6	104.574
113.7	104.484
113.8	104.421
113.9	104.385
114.0	104.305
114.1	104.179
114.2	104.065
114.3	104.021
114.4	104.045
114.5	104.117
114.6	104.236
114.7	104.32
114.8	104.288
114.9	104.139
115.0	104.035
115.1	103.974
115.2	103.958
115.3	103.987
115.4	104.059
115.5	104.183
115.6	104.358
115.7	104.519
115.8	104.601
115.9	104.604
116.0	104.531
116.1	104.382
116.2	104.304
116.3	104.444
116.4	104.802
116.5	105.025
116.6	105.111
116.7	105.112
116.8	105.079
116.9	105.012
117.0	104.947
117.1	104.883
117.2	104.823
117.3	104.767
117.4	104.715
117.5	104.753
117.6	104.88
117.7	104.991
117.8	104.98
117.9	104.849
118.0	104.806
118.1	104.853
118.2	104.949
118.3	105.055
118.4	105.171
118.5	105.222
118.6	105.209
118.7	105.151
118.8	105.071
118.9	104.967
119.0	104.882
119.1	104.816
119.2	104.78
119.3	104.786
119.4	104.835
119.5	104.816
119.6	104.729
119.7	104.608
119.8	104.486
119.9	104.362
120.0	104.279
120.1	104.236
120.2	104.217
120.3	104.204
120.4	104.199
120.5	104.221
120.6	104.27
120.7	104.329
120.8	104.376
120.9	104.413
121.0	104.515
121.1	104.681
121.2	104.873
121.3	105.053
121.4	105.22
121.5	105.35
121.6	105.441
121.7	105.558
121.8	105.763
121.9	106.056
122.0	106.117
122.1	105.946
122.2	105.681
122.3	105.458
122.4	105.276
122.5	105.056
122.6	104.798
122.7	104.563
122.8	104.41
122.9	104.34
123.0	104.319
123.1	104.346
123.2	104.362
123.3	104.31
123.4	104.188
123.5	104.192
123.6	104.32
123.7	104.515
123.8	104.721
123.9	104.937
124.0	105.058
124.1	105.084
124.2	105.043
124.3	104.968
124.4	104.858
124.5	104.726
124.6	104.571
124.7	104.424
124.8	104.315
124.9	104.244
125.0	104.199
125.1	104.182
125.2	104.136
125.3	104.008
125.4	103.798
125.5	103.727
125.6	103.794
125.7	103.919
125.8	104.019
125.9	104.093
126.0	104.162
126.1	104.226
126.2	104.271
126.3	104.284
126.4	104.265
126.5	104.23
126.6	104.179
126.7	104.138
126.8	104.134
126.9	104.165
127.0	104.172
127.1	104.154
127.2	104.114
127.3	104.057
127.4	103.981
127.5	103.901
127.6	103.817
127.7	103.761
127.8	103.761
127.9	103.818
128.0	103.858
128.1	103.88
128.2	103.877
128.3	103.84
128.4	103.77
128.5	103.733
128.6	103.731
128.7	103.721
128.8	103.665
128.9	103.561
129.0	103.563
129.1	103.671
129.2	103.763
129.3	103.719
129.4	103.538
129.5	103.457
129.6	103.473
129.7	103.55
129.8	103.649
129.9	103.771
130.0	103.862
130.1	103.923
130.2	104.007
130.3	104.169
130.4	104.407
130.5	104.528
130.6	104.532
130.7	104.5
130.8	104.513
130.9	104.571
131.0	104.609
131.1	104.628
131.2	104.665
131.3	104.756
131.4	104.902
131.5	104.958
131.6	104.924
131.7	104.857
131.8	104.815
131.9	104.796
132.0	104.74
132.1	104.647
132.2	104.533
132.3	104.413
132.4	104.288
132.5	104.22
132.6	104.209
132.7	104.197
132.8	104.123
132.9	103.989
133.0	103.904
133.1	103.87
133.2	103.879
133.3	103.921
133.4	103.998
133.5	104.116
133.6	104.275
133.7	104.429
133.8	104.527
133.9	104.572
134.0	104.545
134.1	104.448
134.2	104.358
134.3	104.355
134.4	104.439
134.5	104.497
134.6	104.528
134.7	104.533
134.8	104.513
134.9	104.467
135.0	104.376
135.1	104.238
135.2	104.138
135.3	104.16
135.4	104.304
135.5	104.495
135.6	104.733
135.7	104.906
135.8	104.901
135.9	104.718
136.0	104.628
136.1	104.63
136.2	104.64
136.3	104.573
136.4	104.428
136.5	104.407
136.6	104.509
136.7	104.634
136.8	104.681
136.9	104.652
137.0	104.635
137.1	104.632
137.2	104.627
137.3	104.602
137.4	104.558
137.5	104.476
137.6	104.355
137.7	104.238
137.8	104.168
137.9	104.144
138.0	104.138
138.1	104.148
138.2	104.159
138.3	104.152
138.4	104.128
138.5	104.013
138.6	103.806
138.7	103.63
138.8	103.603
138.9	103.727
139.0	103.842
139.1	103.95
139.2	104.024
139.3	104.039
139.4	103.995
139.5	103.882
139.6	103.7
139.7	103.529
139.8	103.451
139.9	103.463
140.0	103.469
140.1	103.469
140.2	103.464
140.3	103.453
140.4	103.438
140.5	103.414
140.6	103.38
140.7	103.395
140.8	103.519
140.9	103.751
141.0	103.94
141.1	104.087
141.2	104.171
141.3	104.173
141.4	104.092
141.5	104.028
141.6	103.979
141.7	103.951
141.8	103.944
141.9	103.96
142.0	103.996
142.1	104.05
142.2	104.048
142.3	103.914
142.4	103.649
142.5	103.475
142.6	103.392
142.7	103.379
142.8	103.417
142.9	103.505
143.0	103.557
143.1	103.573
143.2	103.544
143.3	103.459
143.4	103.32
143.5	103.247
143.6	103.241
143.7	103.294
143.8	103.399
143.9	103.556
144.0	103.671
144.1	103.744
144.2	103.76
144.3	103.703
144.4	103.575
144.5	103.568
144.6	103.681
144.7	103.827
144.8	103.919
144.9	103.955
145.0	103.962
145.1	103.938
145.2	103.9
145.3	103.864
145.4	103.829
145.5	103.832
145.6	103.871
145.7	103.95
145.8	104.07
145.9	104.232
146.0	104.318
146.1	104.328
146.2	104.326
146.3	104.375
146.4	104.475
146.5	104.525
146.6	104.526
146.7	104.509
146.8	104.509
146.9	104.523
147.0	104.521
147.1	104.502
147.2	104.508
147.3	104.578
147.4	104.713
147.5	104.76
147.6	104.721
147.7	104.662
147.8	104.649
147.9	104.685
148.0	104.696
148.1	104.683
148.2	104.661
148.3	104.646
148.4	104.639
148.5	104.631
148.6	104.623
148.7	104.586
148.8	104.495
148.9	104.348
149.0	104.224
149.1	104.121
149.2	104.039
149.3	103.98
149.4	103.942
149.5	103.906
149.6	103.872
149.7	103.866
149.8	103.918
149.9	104.027
150.0	104.08
150.1	104.078
150.2	104.028
150.3	103.938
150.4	103.808
150.5	103.774
150.6	103.836
150.7	103.895
150.8	103.85
150.9	103.703
151.0	103.594
151.1	103.523
151.2	103.469
151.3	103.411
151.4	103.35
151.5	103.337
151.6	103.372
151.7	103.45
151.8	103.567
151.9	103.722
152.0	103.818
152.1	103.855
152.2	103.89
152.3	103.984
152.4	104.134
152.5	104.282
152.6	104.427
152.7	104.516
152.8	104.496
152.9	104.367
153.0	104.201
153.1	103.998
153.2	103.819
153.3	103.726
153.4	103.719
153.5	103.729
153.6	103.756
153.7	103.792
153.8	103.832
153.9	103.873
154.0	103.941
154.1	104.034
154.2	104.13
154.3	104.206
154.4	104.262
154.5	104.285
154.6	104.273
154.7	104.26
154.8	104.279
154.9	104.33
155.0	104.361
155.1	104.374
155.2	104.335
155.3	104.213
155.4	104.008
155.5	103.794
155.6	103.569
155.7	103.396
155.8	103.335
155.9	103.385
156.0	103.443
156.1	103.509
156.2	103.551
156.3	103.537
156.4	103.468
156.5	103.452
156.6	103.491
156.7	103.569
156.8	103.67
156.9	103.796
157.0	103.878
157.1	103.915
157.2	103.925
157.3	103.921
157.4	103.906
157.5	103.932
157.6	103.998
157.7	104.052
157.8	104.039
157.9	103.96
158.0	103.869
158.1	103.765
158.2	103.66
158.3	103.564
158.4	103.48
158.5	103.429
158.6	103.412
158.7	103.408
158.8	103.396
158.9	103.377
159.0	103.339
159.1	103.281
159.2	103.237
159.3	103.239
159.4	103.286
159.5	103.271
159.6	103.193
159.7	103.122
159.8	103.128
159.9	103.209
160.0	103.303
160.1	103.411
160.2	103.492
160.3	103.507
160.4	103.456
160.5	103.421
160.6	103.403
160.7	103.426
160.8	103.514
160.9	103.668
161.0	103.819
161.1	103.969
161.2	104.078
161.3	104.109
161.4	104.063
161.5	104.005
161.6	103.934
161.7	103.9
161.8	103.949
161.9	104.082
162.0	104.186
162.1	104.262
162.2	104.291
162.3	104.254
162.4	104.149
162.5	104.089
162.6	104.071
162.7	104.07
162.8	104.057
162.9	104.034
163.0	103.999
163.1	103.952
163.2	103.896
163.3	103.832
163.4	103.759
163.5	103.652
163.6	103.509
163.7	103.367
163.8	103.261
163.9	103.19
164.0	103.183
164.1	103.242
164.2	103.307
164.3	103.322
164.4	103.286
164.5	103.273
164.6	103.283
164.7	103.289
164.8	103.265
164.9	103.21
165.0	103.253
165.1	103.393
165.2	103.546
165.3	103.63
165.4	103.644
165.5	103.572
165.6	103.414
165.7	103.276
165.8	103.261
165.9	103.369
166.0	103.458
166.1	103.527
166.2	103.594
166.3	103.674
166.4	103.767
166.5	103.844
166.6	103.903
166.7	103.957
166.8	104.015
166.9	104.079
167.0	104.13
167.1	104.168
167.2	104.194
167.3	104.206
167.4	104.205
167.5	104.255
167.6	104.355
167.7	104.451
167.8	104.491
167.9	104.475
168.0	104.458
168.1	104.44
168.2	104.421
168.3	104.404
168.4	104.387
168.5	104.352
168.6	104.299
168.7	104.272
168.8	104.315
168.9	104.428
169.0	104.438
169.1	104.346
169.2	104.194
169.3	104.028
169.4	103.846
169.5	103.703
169.6	103.598
169.7	103.526
169.8	103.483
169.9	103.468
170.0	103.499
170.1	103.577
170.2	103.622
170.3	103.556
170.4	103.38
170.5	103.302
170.6	103.321
170.7	103.392
170.8	103.468
170.9	103.55
171.0	103.618
171.1	103.672
171.2	103.701
171.3	103.693
171.4	103.648
171.5	103.613
171.6	103.587
171.7	103.58
171.8	103.6
171.9	103.647
172.0	103.598
172.1	103.453
172.2	103.317
172.3	103.294
172.4	103.386
172.5	103.428
172.6	103.42
172.7	103.377
172.8	103.311
172.9	103.221
173.0	103.161
173.1	103.131
173.2	103.117
173.3	103.105
173.4	103.096
173.5	103.148
173.6	103.26
173.7	103.379
173.8	103.452
173.9	103.478
174.0	103.463
174.1	103.408
174.2	103.352
174.3	103.334
174.4	103.356
174.5	103.335
174.6	103.271
174.7	103.181
174.8	103.084
174.9	102.978
175.0	102.917
175.1	102.899
175.2	102.91
175.3	102.935
175.4	102.973
175.5	103.046
175.6	103.153
175.7	103.291
175.8	103.459
175.9	103.657
176.0	103.826
176.1	103.965
176.2	104.097
176.3	104.243
176.4	104.401
176.5	104.442
176.6	104.364
176.7	104.242
176.8	104.148
176.9	104.081
177.0	104.013
177.1	103.944
177.2	103.872
177.3	103.799
177.4	103.725
177.5	103.749
177.6	103.872
177.7	104.011
177.8	104.085
177.9	104.095
178.0	104.177
178.1	104.334
178.2	104.481
178.3	104.54
178.4	104.509
178.5	104.474
178.6	104.434
178.7	104.402
178.8	104.39
178.9	104.397
179.0	104.36
179.1	104.278
179.2	104.19
179.3	104.135
179.4	104.112
179.5	104.078
179.6	104.031
179.7	103.973
179.8	103.904
179.9	103.823
180.0	103.784
180.1	103.786
180.2	103.773
180.3	103.692
180.4	103.543
180.5	103.341
180.6	103.087
180.7	102.849
180.8	102.696
180.9	102.625
181.0	102.516
181.1	102.368
181.2	102.255
181.3	102.253
181.4	102.36
181.5	102.457
181.6	102.545
181.7	102.628
181.8	102.711
181.9	102.793
182.0	102.903
182.1	103.043
182.2	103.16
182.3	103.2
182.4	103.165
182.5	103.219
182.6	103.362
182.7	103.511
182.8	103.579
182.9	103.567
183.0	103.536
183.1	103.486
183.2	103.445
183.3	103.442
183.4	103.475
183.5	103.549
183.6	103.662
183.7	103.756
183.8	103.77
183.9	103.704
184.0	103.67
184.1	103.669
184.2	103.683
184.3	103.696
184.4	103.709
184.5	103.729
184.6	103.755
184.7	103.781
184.8	103.802
184.9	103.816
185.0	103.804
185.1	103.766
185.2	103.753
185.3	103.813
185.4	103.947
185.5	104.003
185.6	103.979
185.7	103.926
185.8	103.891
185.9	103.874
186.0	103.905
186.1	103.984
186.2	104.018
186.3	103.917
186.4	103.681
186.5	103.543
186.6	103.502
186.7	103.514
186.8	103.534
186.9	103.562
187.0	103.604
187.1	103.659
187.2	103.73
187.3	103.819
187.4	103.928
187.5	103.945
187.6	103.87
187.7	103.828
187.8	103.94
187.9	104.208
188.0	104.346
188.1	104.355
188.2	104.314
188.3	104.304
188.4	104.323
188.5	104.321
188.6	104.297
188.7	104.271
188.8	104.263
188.9	104.274
189.0	104.285
189.1	104.297
189.2	104.297
189.3	104.273
189.4	104.225
189.5	104.201
189.6	104.201
189.7	104.195
189.8	104.155
189.9	104.082
190.0	104.026
190.1	103.988
190.2	103.96
190.3	103.935
190.4	103.911
190.5	103.904
190.6	103.913
190.7	103.933
190.8	103.96
190.9	103.994
191.0	103.992
191.1	103.953
191.2	103.879
191.3	103.769
191.4	103.624
191.5	103.571
191.6	103.61
191.7	103.655
191.8	103.621
191.9	103.507
192.0	103.394
192.1	103.282
192.2	103.187
192.3	103.125
192.4	103.095
192.5	103.118
192.6	103.196
192.7	103.317
192.8	103.472
192.9	103.659
193.0	103.765
193.1	103.79
193.2	103.748
193.3	103.658
193.4	103.518
193.5	103.488
193.6	103.566
193.7	103.639
193.8	103.593
193.9	103.428
194.0	103.286
194.1	103.168
194.2	103.107
194.3	103.139
194.4	103.262
194.5	103.368
194.6	103.456
194.7	103.529
194.8	103.586
194.9	103.629
195.0	103.672
195.1	103.716
195.2	103.769
195.3	103.839
195.4	103.925
195.5	104.042
195.6	104.189
195.7	104.302
195.8	104.317
195.9	104.232
196.0	104.117
196.1	103.969
196.2	103.866
196.3	103.884
196.4	104.023
196.5	104.064
196.6	104.007
196.7	103.944
196.8	103.969
196.9	104.079
197.0	104.109
197.1	104.057
197.2	103.948
197.3	103.807
197.4	103.634
197.5	103.518
197.6	103.461
197.7	103.441
197.8	103.435
197.9	103.444
198.0	103.478
198.1	103.537
198.2	103.588
198.3	103.6
198.4	103.572
198.5	103.552
198.6	103.539
198.7	103.569
198.8	103.676
198.9	103.86
199.0	103.995
199.1	104.08
199.2	104.118
199.3	104.108
199.4	104.052
199.5	103.991
199.6	103.928
199.7	103.864
199.8	103.8
199.9	103.739
200.0	103.684
200.1	103.636
200.2	103.627
200.3	103.688
200.4	103.821
200.5	103.928
200.6	104.009
200.7	104.04
200.8	103.995
200.9	103.874
201.0	103.775
201.1	103.697
201.2	103.665
201.3	103.702
201.4	103.807
201.5	103.933
201.6	104.078
201.7	104.164
201.8	104.113
201.9	103.925
202.0	103.769
202.1	103.646
202.2	103.575
202.3	103.578
202.4	103.654
202.5	103.766
202.6	103.913
202.7	104.028
202.8	104.045
202.9	103.963
203.0	103.872
203.1	103.77
203.2	103.681
203.3	103.627
203.4	103.609
203.5	103.589
203.6	103.567
203.7	103.567
203.8	103.612
203.9	103.702
204.0	103.758
204.1	103.78
204.2	103.797
204.3	103.838
204.4	103.902
204.5	103.953
204.6	103.99
204.7	104.009
204.8	104.007
204.9	103.983
205.0	104.018
205.1	104.112
205.2	104.207
205.3	104.245
205.4	104.225
205.5	104.214
205.6	104.213
205.7	104.184
205.8	104.088
205.9	103.926
206.0	103.86
206.1	103.889
206.2	103.968
206.3	104.051
206.4	104.137
206.5	104.138
206.6	104.054
206.7	103.962
206.8	103.937
206.9	103.981
207.0	103.939
207.1	103.812
207.2	103.686
207.3	103.645
207.4	103.689
207.5	103.688
207.6	103.641
207.7	103.562
207.8	103.465
207.9	103.35
208.0	103.319
208.1	103.372
208.2	103.447
208.3	103.479
208.4	103.47
208.5	103.517
208.6	103.619
208.7	103.717
208.8	103.748
208.9	103.713
209.0	103.688
209.1	103.673
209.2	103.668
209.3	103.673
209.4	103.687
209.5	103.639
209.6	103.53
209.7	103.423
209.8	103.384
209.9	103.41
210.0	103.391
210.1	103.326
210.2	103.266
210.3	103.26
210.4	103.307
210.5	103.299
210.6	103.236
210.7	103.143
210.8	103.047
210.9	102.947
211.0	102.903
211.1	102.914
211.2	102.935
211.3	102.92
211.4	102.871
211.5	102.911
211.6	103.041
211.7	103.224
211.8	103.424
211.9	103.641
212.0	103.775
212.1	103.825
212.2	103.86
212.3	103.95
212.4	104.094
212.5	104.215
212.6	104.314
212.7	104.395
212.8	104.462
212.9	104.517
213.0	104.494
213.1	104.393
213.2	104.239
213.3	104.057
213.4	103.847
213.5	103.787
213.6	103.877
213.7	104.01
213.8	104.082
213.9	104.094
214.0	104.035
214.1	103.908
214.2	103.767
214.3	103.666
214.4	103.605
214.5	103.565
214.6	103.546
214.7	103.546
214.8	103.563
214.9	103.597
215.0	103.617
215.1	103.624
215.2	103.587
215.3	103.478
215.4	103.296
215.5	103.278
215.6	103.424
215.7	103.586
215.8	103.62
215.9	103.525
216.0	103.493
216.1	103.525
216.2	103.576
216.3	103.602
216.4	103.604
216.5	103.565
216.6	103.487
216.7	103.44
216.8	103.497
216.9	103.656
217.0	103.729
217.1	103.716
217.2	103.685
217.3	103.707
217.4	103.782
217.5	103.817
217.6	103.813
217.7	103.787
217.8	103.755
217.9	103.716
218.0	103.707
218.1	103.725
218.2	103.758
218.3	103.789
218.4	103.82
218.5	103.836
218.6	103.839
218.7	103.828
218.8	103.805
218.9	103.77
219.0	103.735
219.1	103.7
219.2	103.694
219.3	103.745
219.4	103.853
219.5	103.887
219.6	103.847
219.7	103.79
219.8	103.77
219.9	103.787
220.0	103.801
220.1	103.813
220.2	103.813
220.3	103.795
220.4	103.758
220.5	103.725
220.6	103.696
220.7	103.653
220.8	103.579
220.9	103.474
221.0	103.418
221.1	103.41
221.2	103.404
221.3	103.351
221.4	103.252
221.5	103.194
221.6	103.175
221.7	103.196
221.8	103.252
221.9	103.344
222.0	103.365
222.1	103.313
222.2	103.226
222.3	103.141
222.4	103.057
222.5	103.047
222.6	103.11
222.7	103.171
222.8	103.151
222.9	103.051
223.0	102.971
223.1	102.911
223.2	102.843
223.3	102.738
223.4	102.597
223.5	102.583
223.6	102.699
223.7	102.874
223.8	103.042
223.9	103.202
224.0	103.287
224.1	103.297
224.2	103.328
224.3	103.48
224.4	103.752
224.5	103.904
224.6	103.937
224.7	103.967
224.8	104.114
224.9	104.378
225.0	104.532
225.1	104.577
225.2	104.548
225.3	104.481
225.4	104.376
225.5	104.255
225.6	104.119
225.7	103.967
225.8	103.8
225.9	103.615
226.0	103.557
226.1	103.623
226.2	103.699
226.3	103.672
226.4	103.541
226.5	103.421
226.6	103.313
226.7	103.234
226.8	103.205
226.9	103.225
227.0	103.227
227.1	103.211
227.2	103.191
227.3	103.182
227.4	103.185
227.5	103.099
227.6	102.926
227.7	102.759
227.8	102.691
227.9	102.722
228.0	102.789
228.1	102.89
228.2	103.021
228.3	103.175
228.4	103.353
228.5	103.545
228.6	103.75
228.7	103.933
228.8	104.057
228.9	104.123
229.0	104.157
229.1	104.159
229.2	104.143
229.3	104.122
229.4	104.096
229.5	104.099
229.6	104.13
229.7	104.157
229.8	104.145
229.9	104.095
230.0	104.035
230.1	103.968
230.2	103.885
230.3	103.78
230.4	103.653
230.5	103.682
230.6	103.868
230.7	104.083
230.8	104.2
230.9	104.219
231.0	104.24
231.1	104.263
231.2	104.257
231.3	104.188
231.4	104.057
231.5	103.977
231.6	103.947
231.7	103.987
231.8	104.118
231.9	104.338
232.0	104.398
232.1	104.296
232.2	104.136
232.3	104.02
232.4	103.947
232.5	103.852
232.6	103.735
232.7	103.674
232.8	103.748
232.9	103.957
233.0	104.088
233.1	104.141
233.2	104.139
233.3	104.107
233.4	104.046
233.5	104.021
233.6	104.032
233.7	104.053
233.8	104.055
233.9	104.038
234.0	103.976
234.1	103.871
234.2	103.728
234.3	103.557
234.4	103.357
234.5	103.207
234.6	103.107
234.7	103.03
234.8	102.949
234.9	102.865
235.0	102.856
235.1	102.921
235.2	103.002
235.3	103.037
235.4	103.027
235.5	103.07
235.6	103.166
235.7	103.262
235.8	103.305
235.9	103.296
236.0	103.319
236.1	103.375
236.2	103.426
236.3	103.433
236.4	103.396
236.5	103.336
236.6	103.252
236.7	103.199
236.8	103.23
236.9	103.346
237.0	103.4
237.1	103.391
237.2	103.366
237.3	103.369
237.4	103.402
237.5	103.418
237.6	103.416
237.7	103.44
237.8	103.535
237.9	103.702
238.0	103.857
238.1	104.001
238.2	104.096
238.3	104.104
238.4	104.026
238.5	103.947
238.6	103.869
238.7	103.796
238.8	103.736
238.9	103.688
239.0	103.597
239.1	103.462
239.2	103.298
239.3	103.117
239.4	102.918
239.5	102.705
239.6	102.477
239.7	102.29
239.8	102.196
239.9	102.195
240.0	102.233
240.1	102.309
240.2	102.41
240.3	102.522
240.4	102.645
240.5	102.793
240.6	102.965
240.7	103.131
240.8	103.257
240.9	103.343
241.0	103.439
241.1	103.542
241.2	103.639
241.3	103.713
241.4	103.766
241.5	103.8
241.6	103.817
241.7	103.833
241.8	103.866
241.9	103.915
242.0	103.881
242.1	103.762
242.2	103.633
242.3	103.567
242.4	103.562
242.5	103.606
242.6	103.698
242.7	103.804
242.8	103.89
242.9	103.957
243.0	103.97
243.1	103.932
243.2	103.864
243.3	103.788
243.4	103.704
243.5	103.712
243.6	103.81
243.7	103.97
243.8	104.166
243.9	104.395
244.0	104.504
244.1	104.492
244.2	104.4
244.3	104.267
244.4	104.092
244.5	104.101
244.6	104.292
244.7	104.521
244.8	104.641
244.9	104.654
245.0	104.628
245.1	104.565
245.2	104.439
245.3	104.228
245.4	103.93
245.5	103.678
245.6	103.47
245.7	103.326
245.8	103.268
245.9	103.295
246.0	103.233
246.1	103.08
246.2	102.897
246.3	102.744
246.4	102.619
246.5	102.568
246.6	102.592
246.7	102.66
246.8	102.744
246.9	102.845
247.0	102.933
247.1	103.008
247.2	103.068
247.3	103.109
247.4	103.133
247.5	103.075
247.6	102.935
247.7	102.8
247.8	102.755
247.9	102.8
248.0	102.841
248.1	102.879
248.2	102.938
248.3	103.042
248.4	103.192
248.5	103.309
248.6	103.396
248.7	103.45
248.8	103.473
248.9	103.463
249.0	103.535
249.1	103.69
249.2	103.871
249.3	104.023
249.4	104.143
249.5	104.212
249.6	104.228
249.7	104.207
249.8	104.163
249.9	104.096
250.0	104.02
250.1	103.933
250.2	103.871
250.3	103.869
250.4	103.926
250.5	103.937
250.6	103.902
250.7	103.856
250.8	103.833
250.9	103.835
251.0	103.84
251.1	103.85
251.2	103.85
251.3	103.824
251.4	103.772
251.5	103.787
251.6	103.868
251.7	103.974
251.8	104.063
251.9	104.136
252.0	104.205
252.1	104.271
252.2	104.292
252.3	104.229
252.4	104.08
252.5	104.001
252.6	103.993
252.7	103.991
252.8	103.931
252.9	103.814
253.0	103.739
253.1	103.708
253.2	103.704
253.3	103.715
253.4	103.74
253.5	103.738
253.6	103.708
253.7	103.682
253.8	103.688
253.9	103.728
254.0	103.79
254.1	103.875
254.2	103.971
254.3	104.065
254.4	104.157
254.5	104.161
254.6	104.076
254.7	103.941
254.8	103.794
254.9	103.635
255.0	103.575
255.1	103.615
255.2	103.704
255.3	103.796
255.4	103.889
255.5	103.883
255.6	103.777
255.7	103.656
255.8	103.601
255.9	103.613
256.0	103.672
256.1	103.776
256.2	103.871
256.3	103.899
256.4	103.861
256.5	103.835
256.6	103.821
256.7	103.804
256.8	103.768
256.9	103.713
257.0	103.68
257.1	103.671
257.2	103.644
257.3	103.561
257.4	103.422
257.5	103.3
257.6	103.195
257.7	103.121
257.8	103.091
257.9	103.106
258.0	103.073
258.1	102.992
258.2	102.914
258.3	102.891
258.4	102.922
258.5	102.949
258.6	102.973
258.7	103.029
258.8	103.154
258.9	103.347
259.0	103.482
259.1	103.559
259.2	103.605
259.3	103.646
259.4	103.681
259.5	103.713
259.6	103.742
259.7	103.776
259.8	103.824
259.9	103.885
260.0	103.937
260.1	103.98
260.2	103.943
260.3	103.757
260.4	103.423
260.5	103.23
260.6	103.176
260.7	103.194
260.8	103.214
260.9	103.237
261.0	103.24
261.1	103.223
261.2	103.194
261.3	103.161
261.4	103.124
261.5	103.047
261.6	102.931
261.7	102.863
261.8	102.931
261.9	103.137
262.0	103.254
262.1	103.285
262.2	103.263
262.3	103.225
262.4	103.172
262.5	103.161
262.6	103.193
262.7	103.216
262.8	103.18
262.9	103.085
263.0	103.062
263.1	103.109
263.2	103.184
263.3	103.242
263.4	103.285
263.5	103.382
263.6	103.535
263.7	103.734
263.8	103.969
263.9	104.24
264.0	104.402
264.1	104.457
264.2	104.455
264.3	104.447
264.4	104.435
264.5	104.391
264.6	104.315
264.7	104.221
264.8	104.124
264.9	104.023
265.0	103.871
265.1	103.67
265.2	103.465
265.3	103.301
265.4	103.178
265.5	103.087
265.6	103.03
265.7	103.015
265.8	103.052
265.9	103.14
266.0	103.213
266.1	103.27
266.2	103.334
266.3	103.429
266.4	103.554
266.5	103.685
266.6	103.821
266.7	103.923
266.8	103.953
266.9	103.911
267.0	103.877
267.1	103.852
267.2	103.803
267.3	103.698
267.4	103.538
267.5	103.47
267.6	103.496
267.7	103.548
267.8	103.56
267.9	103.532
268.0	103.477
268.1	103.396
268.2	103.318
268.3	103.272
268.4	103.26
268.5	103.248
268.6	103.238
268.7	103.249
268.8	103.298
268.9	103.386
269.0	103.428
269.1	103.423
269.2	103.405
269.3	103.408
269.4	103.433
269.5	103.528
269.6	103.694
269.7	103.86
269.8	103.957
269.9	103.986
270.0	104.011
270.1	104.032
270.2	104.047
270.3	104.051
270.4	104.045
270.5	104.054
270.6	104.077
270.7	104.11
270.8	104.145
270.9	104.183
271.0	104.176
271.1	104.124
271.2	104.055
271.3	103.997
271.4	103.949
271.5	103.902
271.6	103.854
271.7	103.864
271.8	103.99
271.9	104.231
272.0	104.386
272.1	104.455
272.2	104.484
272.3	104.519
272.4	104.56
272.5	104.553
272.6	104.499
272.7	104.434
272.8	104.393
272.9	104.376
273.0	104.443
273.1	104.594
273.2	104.708
273.3	104.665
273.4	104.466
273.5	104.323
273.6	104.238
273.7	104.173
273.8	104.093
273.9	103.997
274.0	103.927
274.1	103.883
274.2	103.86
274.3	103.854
274.4	103.864
274.5	103.822
274.6	103.726
274.7	103.633
274.8	103.595
274.9	103.612
275.0	103.623
275.1	103.628
275.2	103.637
275.3	103.659
275.4	103.695
275.5	103.73
275.6	103.764
275.7	103.763
275.8	103.692
275.9	103.551
276.0	103.477
276.1	103.47
276.2	103.507
276.3	103.567
276.4	103.65
276.5	103.736
276.6	103.824
276.7	103.88
276.8	103.869
276.9	103.791
277.0	103.785
277.1	103.852
277.2	103.976
277.3	104.144
277.4	104.354
277.5	104.459
277.6	104.459
277.7	104.4
277.8	104.328
277.9	104.245
278.0	104.152
278.1	104.052
278.2	103.996
278.3	104.035
278.4	104.17
278.5	104.232
278.6	104.223
278.7	104.179
278.8	104.138
278.9	104.101
279.0	104.167
279.1	104.338
279.2	104.54
279.3	104.697
279.4	104.811
279.5	104.873
279.6	104.884
279.7	104.865
279.8	104.836
279.9	104.798
280.0	104.752
280.1	104.696
280.2	104.661
280.3	104.675
280.4	104.739
280.5	104.725
280.6	104.634
280.7	104.519
280.8	104.433
280.9	104.377
281.0	104.366
281.1	104.402
281.2	104.442
281.3	104.443
281.4	104.405
281.5	104.386
281.6	104.385
281.7	104.375
281.8	104.327
281.9	104.243
282.0	104.189
282.1	104.165
282.2	104.152
282.3	104.128
282.4	104.093
282.5	104.084
282.6	104.099
282.7	104.095
282.8	104.028
282.9	103.898
283.0	103.808
283.1	103.761
283.2	103.731
283.3	103.693
283.4	103.65
283.5	103.587
283.6	103.507
283.7	103.44
283.8	103.414
283.9	103.431
284.0	103.417
284.1	103.371
284.2	103.395
284.3	103.587
284.4	103.949
284.5	104.171
284.6	104.253
284.7	104.264
284.8	104.27
284.9	104.273
285.0	104.255
285.1	104.218
285.2	104.165
285.3	104.104
285.4	104.033
285.5	103.942
285.6	103.831
285.7	103.686
285.8	103.493
285.9	103.253
286.0	103.082
286.1	102.98
286.2	102.939
286.3	102.953
286.4	103.02
286.5	103.111
286.6	103.226
286.7	103.336
286.8	103.413
286.9	103.459
287.0	103.5
287.1	103.535
287.2	103.573
287.3	103.621
287.4	103.678
287.5	103.714
287.6	103.728
287.7	103.718
287.8	103.682
287.9	103.622
288.0	103.568
288.1	103.523
288.2	103.467
288.3	103.383
288.4	103.271
288.5	103.244
288.6	103.301
288.7	103.359
288.8	103.335
288.9	103.228
289.0	103.153
289.1	103.108
289.2	103.084
289.3	103.075
289.4	103.078
289.5	103.126
289.6	103.218
289.7	103.302
289.8	103.329
289.9	103.296
290.0	103.224
290.1	103.113
290.2	103.04
290.3	103.08
290.4	103.234
290.5	103.346
290.6	103.417
290.7	103.471
290.8	103.533
290.9	103.603
291.0	103.626
291.1	103.602
291.2	103.59
291.3	103.651
291.4	103.784
291.5	103.922
291.6	104.066
291.7	104.159
291.8	104.148
291.9	104.033
292.0	103.969
292.1	103.957
292.2	103.933
292.3	103.837
292.4	103.669
292.5	103.513
292.6	103.368
292.7	103.261
292.8	103.218
292.9	103.24
293.0	103.271
293.1	103.311
293.2	103.354
293.3	103.393
293.4	103.429
293.5	103.477
293.6	103.537
293.7	103.622
293.8	103.746
293.9	103.908
294.0	104.034
294.1	104.125
294.2	104.189
294.3	104.239
294.4	104.275
294.5	104.243
294.6	104.144
294.7	104.026
294.8	103.935
294.9	103.872
295.0	103.829
295.1	103.809
295.2	103.79
295.3	103.752
295.4	103.696
295.5	103.599
295.6	103.462
295.7	103.306
295.8	103.155
295.9	103.008
296.0	102.932
296.1	102.927
296.2	102.99
296.3	103.118
296.4	103.311
296.5	103.435
296.6	103.49
296.7	103.528
296.8	103.604
296.9	103.716
297.0	103.867
297.1	104.059
297.2	104.234
297.3	104.336
297.4	104.366
297.5	104.37
297.6	104.348
297.7	104.291
297.8	104.187
297.9	104.038
298.0	103.896
298.1	103.762
298.2	103.62
298.3	103.455
298.4	103.267
298.5	103.167
298.6	103.154
298.7	103.174
298.8	103.174
298.9	103.153
299.0	103.277
299.1	103.547
299.2	103.879
299.3	104.188
299.4	104.476
299.5	104.823
299.6	105.229
299.7	105.722
299.8	106.329
299.9	107.052
300.0	107.723
300.1	108.34
300.2	109.055
300.3	110.018
300.4	111.233
300.5	112.309
300.6	113.245
300.7	114.112
300.8	114.982
300.9	115.856
301.0	116.704
301.1	117.524
301.2	118.312
301.3	119.06
301.4	119.768
301.5	120.475
301.6	121.182
301.7	121.821
301.8	122.326
301.9	122.695
302.0	123.186
302.1	123.797
302.2	124.47
302.3	125.147
302.4	125.826
302.5	126.47
302.6	127.079
302.7	127.66
302.8	128.221
302.9	128.762
303.0	129.287
303.1	129.797
303.2	130.291
303.3	130.769
303.4	131.23
303.5	131.53
303.6	131.67
303.7	131.727
303.8	131.782
303.9	131.834
304.0	131.974
304.1	132.203
304.2	132.455
304.3	132.663
304.4	132.828
304.5	132.984
304.6	133.129
304.7	133.205
304.8	133.153
304.9	132.974
305.0	132.925
305.1	133.008
305.2	133.144
305.3	133.258
305.4	133.35
305.5	133.347
305.6	133.248
305.7	133.128
305.8	133.06
305.9	133.044
306.0	133.007
306.1	132.95
306.2	132.925
306.3	132.983
306.4	133.124
306.5	133.148
306.6	133.055
306.7	132.905
306.8	132.758
306.9	132.612
307.0	132.486
307.1	132.38
307.2	132.222
307.3	131.943
307.4	131.543
307.5	131.175
307.6	130.839
307.7	130.497
307.8	130.113
307.9	129.688
308.0	129.328
308.1	129.032
308.2	128.79
308.3	128.593
308.4	128.44
308.5	128.241
308.6	127.998
308.7	127.772
308.8	127.628
308.9	127.564
309.0	127.53
309.1	127.526
309.2	127.535
309.3	127.544
309.4	127.553
309.5	127.456
309.6	127.255
309.7	127.007
309.8	126.77
309.9	126.544
310.0	126.319
310.1	126.097
310.2	125.867
310.3	125.621
310.4	125.358
310.5	125.078
310.6	124.779
310.7	124.492
310.8	124.246
310.9	124.041
311.0	123.853
311.1	123.681
311.2	123.491
311.3	123.25
311.4	122.956
311.5	122.689
311.6	122.446
311.7	122.212
311.8	121.968
311.9	121.713
312.0	121.425
312.1	121.102
312.2	120.744
312.3	120.349
312.4	119.917
312.5	119.492
312.6	119.074
312.7	118.705
312.8	118.428
312.9	118.243
313.0	118.015
313.1	117.744
313.2	117.441
313.3	117.118
313.4	116.775
313.5	116.484
313.6	116.244
313.7	116.002
313.8	115.703
313.9	115.348
314.0	115.12
314.1	115.019
314.2	114.959
314.3	114.858
314.4	114.715
314.5	114.502
314.6	114.219
314.7	113.941
314.8	113.744
314.9	113.627
315.0	113.5
315.1	113.363
315.2	113.24
315.3	113.152
315.4	113.099
315.5	112.918
315.6	112.609
315.7	112.261
315.8	111.958
315.9	111.702
316.0	111.546
316.1	111.489
316.2	111.431
316.3	111.27
316.4	111.007
316.5	110.77
316.6	110.562
316.7	110.397
316.8	110.295
316.9	110.254
317.0	110.29
317.1	110.403
317.2	110.478
317.3	110.4
317.4	110.171
317.5	110.039
317.6	110.005
317.7	110.028
317.8	110.068
317.9	110.125
318.0	110.11
318.1	110.022
318.2	109.877
318.3	109.691
318.4	109.462
318.5	109.179
318.6	108.843
318.7	108.518
318.8	108.272
318.9	108.104
319.0	107.921
319.1	107.723
319.2	107.527
319.3	107.352
319.4	107.196
319.5	107.034
319.6	106.864
319.7	106.73
319.8	106.673
319.9	106.693
320.0	106.745
320.1	106.829
320.2	106.9
320.3	106.915
320.4	106.873
320.5	106.753
320.6	106.556
320.7	106.361
320.8	106.249
320.9	106.218
321.0	106.156
321.1	106.064
321.2	105.939
321.3	105.78
321.4	105.586
321.5	105.37
321.6	105.13
321.7	104.908
321.8	104.745
321.9	104.641
322.0	104.62
322.1	104.683
322.2	104.747
322.3	104.73
322.4	104.632
322.5	104.543
322.6	104.461
322.7	104.407
322.8	104.4
322.9	104.44
323.0	104.469
323.1	104.486
323.2	104.476
323.3	104.424
323.4	104.329
323.5	104.27
323.6	104.247
323.7	104.234
323.8	104.205
323.9	104.16
324.0	104.134
324.1	104.128
324.2	104.097
324.3	103.999
324.4	103.832
324.5	103.716
324.6	103.65
324.7	103.63
324.8	103.65
324.9	103.71
325.0	103.674
325.1	103.54
325.2	103.367
325.3	103.216
325.4	103.084
325.5	102.994
325.6	102.947
325.7	102.91
325.8	102.852
325.9	102.773
326.0	102.673
326.1	102.551
326.2	102.414
326.3	102.264
326.4	102.103
326.5	101.929
326.6	101.741
326.7	101.557
326.8	101.391
326.9	101.244
327.0	101.196
327.1	101.248
327.2	101.323
327.3	101.346
327.4	101.317
327.5	101.28
327.6	101.235
327.7	101.197
327.8	101.183
327.9	101.191
328.0	101.251
328.1	101.362
328.2	101.477
328.3	101.549
328.4	101.576
328.5	101.487
328.6	101.282
328.7	101.071
328.8	100.962
328.9	100.956
329.0	100.946
329.1	100.934
329.2	100.943
329.3	100.997
329.4	101.097
329.5	101.152
329.6	101.163
329.7	101.16
329.8	101.175
329.9	101.207
330.0	101.229
330.1	101.242
330.2	101.248
330.3	101.251
330.4	101.251
330.5	101.223
330.6	101.167
330.7	101.103
330.8	101.054
330.9	101.019
331.0	100.933
331.1	100.796
331.2	100.651
331.3	100.541
331.4	100.465
331.5	100.391
331.6	100.318
331.7	100.236
331.8	100.13
331.9	100.003
332.0	99.919
332.1	99.878
332.2	99.814
332.3	99.659
332.4	99.415
332.5	99.28
332.6	99.253
332.7	99.274
332.8	99.283
332.9	99.279
333.0	99.326
333.1	99.423
333.2	99.526
333.3	99.59
333.4	99.617
333.5	99.603
333.6	99.549
333.7	99.513
333.8	99.552
333.9	99.665
334.0	99.765
334.1	99.851
334.2	99.897
334.3	99.876
334.4	99.789
334.5	99.677
334.6	99.542
334.7	99.418
334.8	99.341
334.9	99.312
335.0	99.313
335.1	99.343
335.2	99.353
335.3	99.293
335.4	99.163
335.5	99.038
335.6	98.917
335.7	98.831
335.8	98.813
335.9	98.862
336.0	98.905
336.1	98.943
336.2	98.957
336.3	98.93
336.4	98.861
336.5	98.792
336.6	98.722
336.7	98.675
336.8	98.676
336.9	98.725
337.0	98.753
337.1	98.761
337.2	98.729
337.3	98.642
337.4	98.498
337.5	98.405
337.6	98.362
337.7	98.344
337.8	98.325
337.9	98.305
338.0	98.305
338.1	98.324
338.2	98.352
338.3	98.377
338.4	98.398
338.5	98.377
338.6	98.314
338.7	98.25
338.8	98.227
338.9	98.245
339.0	98.262
339.1	98.279
339.2	98.323
339.3	98.424
339.4	98.581
339.5	98.612
339.6	98.518
339.7	98.375
339.8	98.263
339.9	98.181
340.0	98.081
340.1	97.964
340.2	97.865
340.3	97.82
340.4	97.83
340.5	97.819
340.6	97.789
340.7	97.74
340.8	97.676
340.9	97.596
341.0	97.595
341.1	97.673
341.2	97.751
341.3	97.75
341.4	97.67
341.5	97.717
341.6	97.891
341.7	98.091
341.8	98.216
341.9	98.267
342.0	98.307
342.1	98.338
342.2	98.364
342.3	98.391
342.4	98.418
342.5	98.472
342.6	98.55
342.7	98.667
342.8	98.835
342.9	99.054
343.0	99.199
343.1	99.27
343.2	99.308
343.3	99.355
343.4	99.409
343.5	99.407
343.6	99.349
343.7	99.265
343.8	99.183
343.9	99.101
344.0	99.022
344.1	98.947
344.2	98.839
344.3	98.664
344.4	98.424
344.5	98.241
344.6	98.118
344.7	98.019
344.8	97.914
344.9	97.801
345.0	97.697
345.1	97.602
345.2	97.515
345.3	97.434
345.4	97.359
345.5	97.284
345.6	97.21
345.7	97.171
345.8	97.205
345.9	97.311
346.0	97.376
346.1	97.401
346.2	97.398
346.3	97.381
346.4	97.351
346.5	97.343
346.6	97.359
346.7	97.377
346.8	97.378
346.9	97.362
347.0	97.432
347.1	97.586
347.2	97.752
347.3	97.853
347.4	97.891
347.5	97.892
347.6	97.854
347.7	97.839
347.8	97.905
347.9	98.053
348.0	98.198
348.1	98.34
348.2	98.477
348.3	98.607
348.4	98.73
348.5	98.716
348.6	98.566
348.7	98.362
348.8	98.185
348.9	98.035
349.0	97.947
349.1	97.92
349.2	97.925
349.3	97.935
349.4	97.948
349.5	97.989
349.6	98.058
349.7	98.138
349.8	98.214
349.9	98.285
350.0	98.355
350.1	98.423
350.2	98.503
350.3	98.608
350.4	98.738
350.5	98.852
350.6	98.949
350.7	99.002
350.8	98.987
350.9	98.902
351.0	98.786
351.1	98.638
351.2	98.489
351.3	98.37
351.4	98.281
351.5	98.268
351.6	98.33
351.7	98.43
351.8	98.529
351.9	98.627
352.0	98.749
352.1	98.896
352.2	99.038
352.3	99.147
352.4	99.223
352.5	99.304
352.6	99.39
352.7	99.477
352.8	99.562
352.9	99.644
353.0	99.663
353.1	99.62
353.2	99.517
353.3	99.358
353.4	99.142
353.5	98.919
353.6	98.689
353.7	98.511
353.8	98.441
353.9	98.481
354.0	98.521
354.1	98.561
354.2	98.599
354.3	98.63
354.4	98.655
354.5	98.701
354.6	98.769
354.7	98.884
354.8	99.071
354.9	99.331
355.0	99.503
355.1	99.587
355.2	99.601
355.3	99.56
355.4	99.464
355.5	99.391
355.6	99.342
355.7	99.289
355.8	99.208
355.9	99.097
356.0	99.023
356.1	98.986
356.2	98.946
356.3	98.864
356.4	98.741
356.5	98.693
356.6	98.722
356.7	98.802
356.8	98.91
356.9	99.045
357.0	99.04
357.1	98.895
357.2	98.715
357.3	98.601
357.4	98.554
357.5	98.526
357.6	98.518
357.7	98.511
357.8	98.489
357.9	98.45
358.0	98.398
358.1	98.332
358.2	98.25
358.3	98.146
358.4	98.023
358.5	98.041
358.6	98.2
358.7	98.395
358.8	98.522
358.9	98.581
359.0	98.561
359.1	98.463
359.2	98.397
359.3	98.475
359.4	98.696
359.5	98.866
359.6	98.985
359.7	99.061
359.8	99.102
359.9	99.108
360.0	99.082
360.1	99.024
360.2	98.959
360.3	98.909
360.4	98.873
360.5	98.891
360.6	98.962
360.7	98.995
360.8	98.899
360.9	98.673
361.0	98.528
361.1	98.463
361.2	98.42
361.3	98.341
361.4	98.227
361.5	98.115
361.6	98.005
361.7	97.933
361.8	97.935
361.9	98.011
362.0	98.02
362.1	97.963
362.2	97.916
362.3	97.959
362.4	98.091
362.5	98.139
362.6	98.104
362.7	98.057
362.8	98.072
362.9	98.147
363.0	98.249
363.1	98.379
363.2	98.491
363.3	98.543
363.4	98.535
363.5	98.622
363.6	98.803
363.7	98.966
363.8	98.999
363.9	98.902
364.0	98.894
364.1	98.973
364.2	99.103
364.3	99.245
364.4	99.4
364.5	99.53
364.6	99.636
364.7	99.73
364.8	99.824
364.9	99.916
365.0	99.988
365.1	100.039
365.2	100.074
365.3	100.1
365.4	100.116
365.5	100.101
365.6	100.057
365.7	100.006
365.8	99.969
365.9	99.948
366.0	99.872
366.1	99.741
366.2	99.593
366.3	99.464
366.4	99.354
366.5	99.282
366.6	99.246
366.7	99.275
366.8	99.396
366.9	99.61
367.0	99.706
367.1	99.684
367.2	99.6
367.3	99.509
367.4	99.412
367.5	99.45
367.6	99.623
367.7	99.838
367.8	100.004
367.9	100.121
368.0	100.176
368.1	100.169
368.2	100.076
368.3	99.869
368.4	99.55
368.5	99.407
368.6	99.44
368.7	99.559
368.8	99.674
368.9	99.785
369.0	99.832
369.1	99.816
369.2	99.775
369.3	99.744
369.4	99.726
369.5	99.627
369.6	99.448
369.7	99.295
369.8	99.273
369.9	99.383
370.0	99.499
370.1	99.619
370.2	99.715
370.3	99.756
370.4	99.744
370.5	99.722
370.6	99.689
370.7	99.654
370.8	99.624
370.9	99.598
371.0	99.684
371.1	99.882
371.2	100.115
371.3	100.307
371.4	100.459
371.5	100.479
371.6	100.369
371.7	100.235
371.8	100.188
371.9	100.225
372.0	100.27
372.1	100.323
372.2	100.394
372.3	100.49
372.4	100.612
372.5	100.655
372.6	100.62
372.7	100.531
372.8	100.412
372.9	100.262
373.0	100.195
373.1	100.209
373.2	100.267
373.3	100.331
373.4	100.402
373.5	100.386
373.6	100.284
373.7	100.198
373.8	100.23
373.9	100.379
374.0	100.504
374.1	100.605
374.2	100.703
374.3	100.815
374.4	100.943
374.5	101.027
374.6	101.069
374.7	101.06
374.8	100.994
374.9	100.871
375.0	100.779
375.1	100.717
375.2	100.635
375.3	100.484
375.4	100.263
375.5	100.16
375.6	100.173
375.7	100.228
375.8	100.25
375.9	100.241
376.0	100.26
376.1	100.309
376.2	100.347
376.3	100.337
376.4	100.278
376.5	100.28
376.6	100.343
376.7	100.406
376.8	100.407
376.9	100.346
377.0	100.276
377.1	100.196
377.2	100.116
377.3	100.044
377.4	99.98
377.5	99.919
377.6	99.859
377.7	99.84
377.8	99.899
377.9	100.036
378.0	100.16
378.1	100.271
378.2	100.365
378.3	100.439
378.4	100.493
378.5	100.499
378.6	100.459
378.7	100.427
378.8	100.457
378.9	100.55
379.0	100.662
379.1	100.791
379.2	100.877
379.3	100.858
379.4	100.734
379.5	100.651
379.6	100.611
379.7	100.587
379.8	100.552
379.9	100.506
380.0	100.513
380.1	100.574
380.2	100.623
380.3	100.598
380.4	100.5
380.5	100.377
380.6	100.228
380.7	100.124
380.8	100.131
380.9	100.251
381.0	100.243
381.1	100.108
381.2	99.961
381.3	99.92
381.4	99.983
381.5	100.025
381.6	100.044
381.7	100.088
381.8	100.202
381.9	100.388
382.0	100.524
382.1	100.611
382.2	100.667
382.3	100.709
382.4	100.737
382.5	100.838
382.6	101.012
382.7	101.165
382.8	101.202
382.9	101.123
383.0	101.081
383.1	101.074
383.2	101.042
383.3	100.923
383.4	100.716
383.5	100.572
383.6	100.49
383.7	100.416
383.8	100.297
383.9	100.133
384.0	100.028
384.1	99.982
384.2	100.025
384.3	100.185
384.4	100.464
384.5	100.581
384.6	100.539
384.7	100.455
384.8	100.451
384.9	100.525
385.0	100.553
385.1	100.535
385.2	100.526
385.3	100.577
385.4	100.69
385.5	100.799
385.6	100.905
385.7	100.965
385.8	100.934
385.9	100.812
386.0	100.781
386.1	100.838
386.2	100.912
386.3	100.93
386.4	100.893
386.5	100.897
386.6	100.942
386.7	100.985
386.8	100.982
386.9	100.933
387.0	100.846
387.1	100.722
387.2	100.61
387.3	100.56
387.4	100.572
387.5	100.554
387.6	100.507
387.7	100.451
387.8	100.406
387.9	100.372
388.0	100.331
388.1	100.282
388.2	100.23
388.3	100.18
388.4	100.133
388.5	100.128
388.6	100.166
388.7	100.221
388.8	100.268
388.9	100.307
389.0	100.376
389.1	100.473
389.2	100.564
389.3	100.614
389.4	100.622
389.5	100.65
389.6	100.698
389.7	100.751
389.8	100.792
389.9	100.821
390.0	100.795
390.1	100.713
390.2	100.601
390.3	100.487
390.4	100.369
390.5	100.285
390.6	100.235
390.7	100.203
390.8	100.174
390.9	100.148
391.0	100.123
391.1	100.1
391.2	100.101
391.3	100.149
391.4	100.242
391.5	100.319
391.6	100.38
391.7	100.426
391.8	100.46
391.9	100.481
392.0	100.449
392.1	100.363
392.2	100.298
392.3	100.332
392.4	100.464
392.5	100.576
392.6	100.668
392.7	100.757
392.8	100.858
392.9	100.973
393.0	101.122
393.1	101.305
393.2	101.462
393.3	101.529
393.4	101.506
393.5	101.582
393.6	101.757
393.7	101.946
393.8	102.066
393.9	102.119
394.0	102.149
394.1	102.156
394.2	102.123
394.3	102.03
394.4	101.877
394.5	101.74
394.6	101.622
394.7	101.557
394.8	101.585
394.9	101.704
395.0	101.745
395.1	101.71
395.2	101.612
395.3	101.466
395.4	101.272
395.5	101.126
395.6	101.028
395.7	100.957
395.8	100.892
395.9	100.835
396.0	100.784
396.1	100.739
396.2	100.713
396.3	100.718
396.4	100.753
396.5	100.812
396.6	100.895
396.7	100.995
396.8	101.105
396.9	101.224
397.0	101.292
397.1	101.308
397.2	101.344
397.3	101.472
397.4	101.692
397.5	101.822
397.6	101.862
397.7	101.845
397.8	101.804
397.9	101.738
398.0	101.633
398.1	101.489
398.2	101.353
398.3	101.275
398.4	101.253
398.5	101.332
398.6	101.51
398.7	101.66
398.8	101.653
398.9	101.489
399.0	101.428
399.1	101.469
399.2	101.512
