# Supplementary material for: Correction: LPS responsiveness and neutrophil chemotaxis in vivo require PMN MMP-8 activity
Source: PLoS One. 2025 Dec 19;20(12):e0339233. doi: 10.1371/journal.pone.0339233 (PMC12716691; doi:10.1371/journal.pone.0339233)
Supplement: S11 File — (ZIP) [file pone.0339233.s011.zip › 06422635 Fig 5 Calcium Flux/01sept04/calcium01sep0415.txt]

        Calibration Report
        ------------------

ICBC Method       :	
Measurement Type  :	Single
Calibration Type  :	Min/Max
AF :          0.000
IC :          6
Fmin              :	67.006
Fmax              :	377.037
Conversion datafile      :  C:\FLWINLAB\DATA\01sep0415.td

ICBC data result file :C:\FLWINLAB\DATA\calcium01sep0415.txt
generated on: 02/09/2004 at time: 2:00:10 PM
---------------------------------------
0.1	119.205
0.2	119.275
0.3	119.287
0.4	119.241
0.5	119.059
0.6	118.742
0.7	118.461
0.8	118.386
0.9	118.516
1.0	118.598
1.1	118.63
1.2	118.626
1.3	118.602
1.4	118.556
1.5	118.504
1.6	118.444
1.7	118.384
1.8	118.327
1.9	118.274
2.0	118.316
2.1	118.454
2.2	118.556
2.3	118.494
2.4	118.267
2.5	118.175
2.6	118.217
2.7	118.277
2.8	118.238
2.9	118.101
3.0	117.977
3.1	117.865
3.2	117.786
3.3	117.756
3.4	117.777
3.5	117.791
3.6	117.798
3.7	117.829
3.8	117.916
3.9	118.058
4.0	118.094
4.1	118.022
4.2	117.915
4.3	117.839
4.4	117.797
4.5	117.752
4.6	117.705
4.7	117.657
4.8	117.609
4.9	117.56
5.0	117.547
5.1	117.57
5.2	117.563
5.3	117.458
5.4	117.256
5.5	117.146
5.6	117.126
5.7	117.167
5.8	117.239
5.9	117.342
6.0	117.433
6.1	117.512
6.2	117.581
6.3	117.641
6.4	117.692
6.5	117.688
6.6	117.629
6.7	117.556
6.8	117.511
6.9	117.492
7.0	117.479
7.1	117.471
7.2	117.429
7.3	117.317
7.4	117.133
7.5	117.01
7.6	116.948
7.7	116.922
7.8	116.91
7.9	116.91
8.0	116.891
8.1	116.853
8.2	116.832
8.3	116.864
8.4	116.948
8.5	116.942
8.6	116.844
8.7	116.752
8.8	116.76
8.9	116.869
9.0	116.942
9.1	116.978
9.2	116.972
9.3	116.918
9.4	116.818
9.5	116.793
9.6	116.844
9.7	116.883
9.8	116.825
9.9	116.669
10.0	116.579
10.1	116.554
10.2	116.564
10.3	116.575
10.4	116.589
10.5	116.557
10.6	116.479
10.7	116.426
10.8	116.467
10.9	116.602
11.0	116.724
11.1	116.832
11.2	116.935
11.3	117.04
11.4	117.147
11.5	117.248
11.6	117.343
11.7	117.415
11.8	117.45
11.9	117.448
12.0	117.426
12.1	117.386
12.2	117.295
12.3	117.123
12.4	116.871
12.5	116.639
12.6	116.429
12.7	116.238
12.8	116.065
12.9	115.911
13.0	115.805
13.1	115.748
13.2	115.707
13.3	115.649
13.4	115.574
13.5	115.558
13.6	115.601
13.7	115.692
13.8	115.822
13.9	115.988
14.0	116.08
14.1	116.096
14.2	116.091
14.3	116.12
14.4	116.183
14.5	116.246
14.6	116.308
14.7	116.376
14.8	116.457
14.9	116.548
15.0	116.618
15.1	116.667
15.2	116.685
15.3	116.664
15.4	116.604
15.5	116.549
15.6	116.5
15.7	116.473
15.8	116.487
15.9	116.541
16.0	116.491
16.1	116.337
16.2	116.129
16.3	115.914
16.4	115.692
16.5	115.528
16.6	115.421
16.7	115.353
16.8	115.308
16.9	115.285
17.0	115.243
17.1	115.182
17.2	115.129
17.3	115.112
17.4	115.13
17.5	115.134
17.6	115.125
17.7	115.121
17.8	115.138
17.9	115.178
18.0	115.199
18.1	115.201
18.2	115.169
18.3	115.088
18.4	114.958
18.5	114.908
18.6	114.937
18.7	114.941
18.8	114.814
18.9	114.558
19.0	114.384
19.1	114.292
19.2	114.246
19.3	114.209
19.4	114.182
19.5	114.102
19.6	113.971
19.7	113.88
19.8	113.923
19.9	114.099
20.0	114.161
20.1	114.109
20.2	114.05
20.3	114.091
20.4	114.232
20.5	114.339
20.6	114.41
20.7	114.449
20.8	114.458
20.9	114.437
21.0	114.457
21.1	114.517
21.2	114.562
21.3	114.536
21.4	114.439
21.5	114.39
21.6	114.388
21.7	114.407
21.8	114.422
21.9	114.434
22.0	114.442
22.1	114.449
22.2	114.466
22.3	114.506
22.4	114.568
22.5	114.581
22.6	114.545
22.7	114.498
22.8	114.479
22.9	114.489
23.0	114.513
23.1	114.551
23.2	114.536
23.3	114.404
23.4	114.153
23.5	113.999
23.6	113.939
23.7	113.897
23.8	113.793
23.9	113.628
24.0	113.502
24.1	113.414
24.2	113.327
24.3	113.201
24.4	113.037
24.5	112.879
24.6	112.725
24.7	112.642
24.8	112.698
24.9	112.893
25.0	112.919
25.1	112.778
25.2	112.624
25.3	112.613
25.4	112.744
25.5	112.84
25.6	112.901
25.7	112.974
25.8	113.103
25.9	113.289
26.0	113.409
26.1	113.463
26.2	113.452
26.3	113.375
26.4	113.233
26.5	113.241
26.6	113.4
26.7	113.559
26.8	113.569
26.9	113.429
27.0	113.323
27.1	113.25
27.2	113.172
27.3	113.052
27.4	112.888
27.5	112.801
27.6	112.79
27.7	112.802
27.8	112.786
27.9	112.742
28.0	112.644
28.1	112.495
28.2	112.376
28.3	112.371
28.4	112.48
28.5	112.637
28.6	112.842
28.7	113.051
28.8	113.217
28.9	113.342
29.0	113.37
29.1	113.3
29.2	113.196
29.3	113.123
29.4	113.08
29.5	113.158
29.6	113.357
29.7	113.548
29.8	113.603
29.9	113.52
30.0	113.351
30.1	113.093
30.2	112.814
30.3	112.577
30.4	112.383
30.5	112.261
30.6	112.21
30.7	112.192
30.8	112.168
30.9	112.14
31.0	112.057
31.1	111.921
31.2	111.792
31.3	111.731
31.4	111.738
31.5	111.738
31.6	111.731
31.7	111.723
31.8	111.725
31.9	111.734
32.0	111.746
32.1	111.76
32.2	111.808
32.3	111.922
32.4	112.099
32.5	112.194
32.6	112.207
32.7	112.212
32.8	112.287
32.9	112.432
33.0	112.532
33.1	112.589
33.2	112.615
33.3	112.623
33.4	112.614
33.5	112.595
33.6	112.567
33.7	112.534
33.8	112.501
33.9	112.468
34.0	112.434
34.1	112.398
34.2	112.336
34.3	112.222
34.4	112.058
34.5	111.939
34.6	111.866
34.7	111.829
34.8	111.816
34.9	111.828
35.0	111.829
35.1	111.817
35.2	111.766
35.3	111.652
35.4	111.474
35.5	111.308
35.6	111.155
35.7	111.032
35.8	110.952
35.9	110.917
36.0	110.92
36.1	110.958
36.2	110.996
36.3	110.994
36.4	110.953
36.5	110.928
36.6	110.921
36.7	110.92
36.8	110.915
36.9	110.905
37.0	110.921
37.1	110.961
37.2	110.984
37.3	110.949
37.4	110.854
37.5	110.739
37.6	110.604
37.7	110.469
37.8	110.356
37.9	110.264
38.0	110.217
38.1	110.215
38.2	110.259
38.3	110.348
38.4	110.483
38.5	110.587
38.6	110.658
38.7	110.666
38.8	110.581
38.9	110.401
39.0	110.255
39.1	110.142
39.2	110.107
39.3	110.197
39.4	110.411
39.5	110.546
39.6	110.603
39.7	110.61
39.8	110.597
39.9	110.565
40.0	110.595
40.1	110.686
40.2	110.847
40.3	111.086
40.4	111.405
40.5	111.658
40.6	111.844
40.7	111.943
40.8	111.931
40.9	111.809
41.0	111.72
41.1	111.664
41.2	111.618
41.3	111.558
41.4	111.483
41.5	111.397
41.6	111.299
41.7	111.23
41.8	111.232
41.9	111.304
42.0	111.325
42.1	111.296
42.2	111.244
42.3	111.194
42.4	111.148
42.5	111.099
42.6	111.049
42.7	110.991
42.8	110.922
42.9	110.84
43.0	110.801
43.1	110.804
43.2	110.816
43.3	110.804
43.4	110.767
43.5	110.735
43.6	110.709
43.7	110.628
43.8	110.43
43.9	110.118
44.0	109.918
44.1	109.829
44.2	109.798
44.3	109.773
44.4	109.753
44.5	109.718
44.6	109.668
44.7	109.578
44.8	109.423
44.9	109.203
45.0	109.07
45.1	109.024
45.2	109.067
45.3	109.203
45.4	109.43
45.5	109.573
45.6	109.632
45.7	109.659
45.8	109.706
45.9	109.772
46.0	109.837
46.1	109.899
46.2	109.932
46.3	109.913
46.4	109.84
46.5	109.733
46.6	109.591
46.7	109.462
46.8	109.395
46.9	109.391
47.0	109.382
47.1	109.369
47.2	109.366
47.3	109.386
47.4	109.429
47.5	109.381
47.6	109.24
47.7	109.134
47.8	109.186
47.9	109.398
48.0	109.605
48.1	109.808
48.2	109.966
48.3	110.037
48.4	110.022
48.5	109.942
48.6	109.797
48.7	109.67
48.8	109.643
48.9	109.715
49.0	109.752
49.1	109.755
49.2	109.705
49.3	109.585
49.4	109.397
49.5	109.244
49.6	109.128
49.7	109.042
49.8	108.982
49.9	108.946
50.0	108.982
50.1	109.09
50.2	109.196
50.3	109.222
50.4	109.171
50.5	109.131
50.6	109.101
50.7	109.096
50.8	109.127
50.9	109.195
51.0	109.258
51.1	109.317
51.2	109.374
51.3	109.434
51.4	109.497
51.5	109.562
51.6	109.63
51.7	109.647
51.8	109.561
51.9	109.372
52.0	109.279
52.1	109.281
52.2	109.299
52.3	109.249
52.4	109.133
52.5	109.103
52.6	109.158
52.7	109.207
52.8	109.159
52.9	109.014
53.0	108.867
53.1	108.716
53.2	108.623
53.3	108.646
53.4	108.786
53.5	108.821
53.6	108.75
53.7	108.636
53.8	108.538
53.9	108.456
54.0	108.329
54.1	108.156
54.2	108.026
54.3	108.025
54.4	108.151
54.5	108.281
54.6	108.415
54.7	108.512
54.8	108.531
54.9	108.474
55.0	108.44
55.1	108.429
55.2	108.459
55.3	108.549
55.4	108.7
55.5	108.811
55.6	108.881
55.7	108.92
55.8	108.933
55.9	108.921
56.0	108.8
56.1	108.57
56.2	108.321
56.3	108.141
56.4	108.031
56.5	107.98
56.6	107.99
56.7	107.992
56.8	107.921
56.9	107.776
57.0	107.629
57.1	107.478
57.2	107.355
57.3	107.288
57.4	107.278
57.5	107.39
57.6	107.623
57.7	107.858
57.8	107.977
57.9	107.979
58.0	107.925
58.1	107.816
58.2	107.699
58.3	107.625
58.4	107.591
58.5	107.633
58.6	107.752
58.7	107.852
58.8	107.837
58.9	107.708
59.0	107.568
59.1	107.415
59.2	107.299
59.3	107.271
59.4	107.329
59.5	107.422
59.6	107.548
59.7	107.664
59.8	107.724
59.9	107.73
60.0	107.65
60.1	107.485
60.2	107.336
60.3	107.305
60.4	107.391
60.5	107.45
60.6	107.481
60.7	107.483
60.8	107.456
60.9	107.4
61.0	107.34
61.1	107.278
61.2	107.212
61.3	107.144
61.4	107.073
61.5	107.118
61.6	107.279
61.7	107.435
61.8	107.465
61.9	107.37
62.0	107.33
62.1	107.344
62.2	107.35
62.3	107.285
62.4	107.148
62.5	107.125
62.6	107.214
62.7	107.356
62.8	107.487
62.9	107.609
63.0	107.593
63.1	107.44
63.2	107.29
63.3	107.283
63.4	107.42
63.5	107.529
63.6	107.611
63.7	107.69
63.8	107.786
63.9	107.902
64.0	107.915
64.1	107.825
64.2	107.715
64.3	107.664
64.4	107.674
64.5	107.71
64.6	107.773
64.7	107.8
64.8	107.727
64.9	107.554
65.0	107.352
65.1	107.121
65.2	106.907
65.3	106.759
65.4	106.675
65.5	106.593
65.6	106.515
65.7	106.414
65.8	106.267
65.9	106.074
66.0	105.967
66.1	105.947
66.2	105.97
66.3	105.996
66.4	106.024
66.5	106.061
66.6	106.106
66.7	106.144
66.8	106.16
66.9	106.155
67.0	106.166
67.1	106.193
67.2	106.263
67.3	106.406
67.4	106.62
67.5	106.753
67.6	106.806
67.7	106.821
67.8	106.837
67.9	106.856
68.0	106.83
68.1	106.759
68.2	106.694
68.3	106.684
68.4	106.73
68.5	106.712
68.6	106.629
68.7	106.523
68.8	106.432
68.9	106.357
69.0	106.29
69.1	106.231
69.2	106.204
69.3	106.235
69.4	106.324
69.5	106.439
69.6	106.579
69.7	106.692
69.8	106.728
69.9	106.686
70.0	106.734
70.1	106.871
70.2	107.029
70.3	107.136
70.4	107.193
70.5	107.213
70.6	107.196
70.7	107.174
70.8	107.182
70.9	107.218
71.0	107.237
71.1	107.238
71.2	107.231
71.3	107.224
71.4	107.217
71.5	107.149
71.6	107.018
71.7	106.882
71.8	106.796
71.9	106.759
72.0	106.693
72.1	106.596
72.2	106.462
72.3	106.28
72.4	106.052
72.5	105.866
72.6	105.72
72.7	105.602
72.8	105.497
72.9	105.405
73.0	105.396
73.1	105.472
73.2	105.555
73.3	105.569
73.4	105.515
73.5	105.508
73.6	105.549
73.7	105.602
73.8	105.634
73.9	105.646
74.0	105.648
74.1	105.641
74.2	105.652
74.3	105.709
74.4	105.812
74.5	105.827
74.6	105.754
74.7	105.652
74.8	105.58
74.9	105.537
75.0	105.534
75.1	105.573
75.2	105.632
75.3	105.692
75.4	105.752
75.5	105.796
75.6	105.826
75.7	105.82
75.8	105.759
75.9	105.644
76.0	105.566
76.1	105.526
76.2	105.524
76.3	105.559
76.4	105.631
76.5	105.733
76.6	105.863
76.7	105.979
76.8	106.038
76.9	106.039
77.0	105.993
77.1	105.9
77.2	105.813
77.3	105.783
77.4	105.811
77.5	105.853
77.6	105.91
77.7	105.941
77.8	105.907
77.9	105.808
78.0	105.64
78.1	105.404
78.2	105.166
78.3	104.994
78.4	104.885
78.5	104.84
78.6	104.86
78.7	104.937
78.8	105.067
78.9	105.25
79.0	105.296
79.1	105.204
79.2	105.085
79.3	105.044
79.4	105.083
79.5	105.144
79.6	105.227
79.7	105.313
79.8	105.379
79.9	105.426
80.0	105.495
80.1	105.585
80.2	105.67
80.3	105.725
80.4	105.748
80.5	105.828
80.6	105.963
80.7	106.092
80.8	106.151
80.9	106.14
81.0	106.158
81.1	106.206
81.2	106.23
81.3	106.177
81.4	106.048
81.5	105.943
81.6	105.862
81.7	105.785
81.8	105.691
81.9	105.578
82.0	105.517
82.1	105.506
82.2	105.532
82.3	105.58
82.4	105.651
82.5	105.597
82.6	105.42
82.7	105.245
82.8	105.198
82.9	105.28
83.0	105.322
83.1	105.326
83.2	105.283
83.3	105.185
83.4	105.033
83.5	104.922
83.6	104.852
83.7	104.796
83.8	104.729
83.9	104.649
84.0	104.663
84.1	104.771
84.2	104.885
84.3	104.921
84.4	104.878
84.5	104.813
84.6	104.728
84.7	104.67
84.8	104.686
84.9	104.777
85.0	104.806
85.1	104.772
85.2	104.705
85.3	104.634
85.4	104.557
85.5	104.515
85.6	104.507
85.7	104.528
85.8	104.572
85.9	104.639
86.0	104.721
86.1	104.818
86.2	104.927
86.3	105.044
86.4	105.171
86.5	105.246
86.6	105.272
86.7	105.296
86.8	105.364
86.9	105.478
87.0	105.517
87.1	105.482
87.2	105.416
87.3	105.365
87.4	105.329
87.5	105.271
87.6	105.191
87.7	105.088
87.8	104.96
87.9	104.808
88.0	104.736
88.1	104.745
88.2	104.756
88.3	104.693
88.4	104.556
88.5	104.532
88.6	104.62
88.7	104.737
88.8	104.802
88.9	104.816
89.0	104.835
89.1	104.859
89.2	104.879
89.3	104.885
89.4	104.877
89.5	104.824
89.6	104.725
89.7	104.641
89.8	104.632
89.9	104.699
90.0	104.627
90.1	104.417
90.2	104.179
90.3	104.024
90.4	103.95
90.5	103.901
90.6	103.876
90.7	103.883
90.8	103.929
90.9	104.014
91.0	104.144
91.1	104.318
91.2	104.486
91.3	104.595
91.4	104.646
91.5	104.774
91.6	104.979
91.7	105.198
91.8	105.366
91.9	105.484
92.0	105.584
92.1	105.666
92.2	105.713
92.3	105.706
92.4	105.647
92.5	105.526
92.6	105.343
92.7	105.155
92.8	105.019
92.9	104.935
93.0	104.843
93.1	104.745
93.2	104.639
93.3	104.524
93.4	104.399
93.5	104.278
93.6	104.161
93.7	104.061
93.8	103.993
93.9	103.957
94.0	103.999
94.1	104.12
94.2	104.267
94.3	104.389
94.4	104.486
94.5	104.525
94.6	104.507
94.7	104.47
94.8	104.453
94.9	104.456
95.0	104.471
95.1	104.497
95.2	104.524
95.3	104.539
95.4	104.544
95.5	104.531
95.6	104.502
95.7	104.449
95.8	104.368
95.9	104.258
96.0	104.221
96.1	104.257
96.2	104.332
96.3	104.41
96.4	104.491
96.5	104.565
96.6	104.632
96.7	104.666
96.8	104.637
96.9	104.547
97.0	104.497
97.1	104.486
97.2	104.491
97.3	104.484
97.4	104.467
97.5	104.379
97.6	104.221
97.7	104.032
97.8	103.851
97.9	103.679
98.0	103.575
98.1	103.541
98.2	103.545
98.3	103.554
98.4	103.568
98.5	103.532
98.6	103.444
98.7	103.349
98.8	103.293
98.9	103.274
99.0	103.363
99.1	103.56
99.2	103.814
99.3	104.073
99.4	104.338
99.5	104.424
99.6	104.332
99.7	104.209
99.8	104.199
99.9	104.303
100.0	104.4
100.1	104.492
100.2	104.586
100.3	104.693
100.4	104.811
100.5	104.853
100.6	104.819
100.7	104.725
100.8	104.588
100.9	104.407
101.0	104.315
101.1	104.311
101.2	104.335
101.3	104.327
101.4	104.286
101.5	104.174
101.6	103.991
101.7	103.786
101.8	103.609
101.9	103.46
102.0	103.343
102.1	103.258
102.2	103.22
102.3	103.247
102.4	103.338
102.5	103.418
102.6	103.487
102.7	103.566
102.8	103.675
102.9	103.816
103.0	103.956
103.1	104.098
103.2	104.195
103.3	104.204
103.4	104.124
103.5	104.045
103.6	103.965
103.7	103.868
103.8	103.737
103.9	103.572
104.0	103.492
104.1	103.497
104.2	103.519
104.3	103.489
104.4	103.406
104.5	103.368
104.6	103.374
104.7	103.444
104.8	103.598
104.9	103.836
105.0	104.03
105.1	104.181
105.2	104.267
105.3	104.264
105.4	104.174
105.5	104.09
105.6	104.013
105.7	103.928
105.8	103.819
105.9	103.687
106.0	103.602
106.1	103.566
106.2	103.534
106.3	103.466
106.4	103.362
106.5	103.311
106.6	103.314
106.7	103.391
106.8	103.563
106.9	103.83
107.0	103.993
107.1	104.053
107.2	104.065
107.3	104.088
107.4	104.12
107.5	104.133
107.6	104.128
107.7	104.128
107.8	104.158
107.9	104.217
108.0	104.102
108.1	103.814
108.2	103.467
108.3	103.177
108.4	102.943
108.5	102.75
108.6	102.597
108.7	102.474
108.8	102.372
108.9	102.29
109.0	102.248
109.1	102.247
109.2	102.237
109.3	102.173
109.4	102.054
109.5	102.113
109.6	102.351
109.7	102.64
109.8	102.852
109.9	102.987
110.0	103.09
110.1	103.16
110.2	103.207
110.3	103.241
110.4	103.264
110.5	103.26
110.6	103.229
110.7	103.183
110.8	103.133
110.9	103.078
111.0	103.023
111.1	102.965
111.2	102.903
111.3	102.836
111.4	102.763
111.5	102.721
111.6	102.711
111.7	102.729
111.8	102.772
111.9	102.839
112.0	102.846
112.1	102.794
112.2	102.719
112.3	102.657
112.4	102.609
112.5	102.602
112.6	102.635
112.7	102.699
112.8	102.784
112.9	102.89
113.0	102.999
113.1	103.112
113.2	103.225
113.3	103.338
113.4	103.45
113.5	103.588
113.6	103.751
113.7	103.899
113.8	103.99
113.9	104.024
114.0	104.04
114.1	104.037
114.2	103.993
114.3	103.883
114.4	103.709
114.5	103.577
114.6	103.488
114.7	103.388
114.8	103.223
114.9	102.996
115.0	102.824
115.1	102.709
115.2	102.633
115.3	102.583
115.4	102.557
115.5	102.507
115.6	102.435
115.7	102.378
115.8	102.374
115.9	102.424
116.0	102.477
116.1	102.533
116.2	102.613
116.3	102.735
116.4	102.899
116.5	102.957
116.6	102.907
116.7	102.828
116.8	102.799
116.9	102.818
117.0	102.777
117.1	102.676
117.2	102.546
117.3	102.418
117.4	102.292
117.5	102.172
117.6	102.056
117.7	101.953
117.8	101.868
117.9	101.803
118.0	101.841
118.1	101.983
118.2	102.147
118.3	102.252
118.4	102.297
118.5	102.32
118.6	102.32
118.7	102.32
118.8	102.343
118.9	102.388
119.0	102.424
119.1	102.451
119.2	102.453
119.3	102.41
119.4	102.326
119.5	102.185
119.6	101.988
119.7	101.81
119.8	101.724
119.9	101.729
120.0	101.821
120.1	102.0
120.2	102.173
120.3	102.248
120.4	102.224
120.5	102.187
120.6	102.135
120.7	102.113
120.8	102.164
120.9	102.288
121.0	102.412
121.1	102.537
121.2	102.656
121.3	102.764
121.4	102.862
121.5	102.942
121.6	103.004
121.7	103.065
121.8	103.141
121.9	103.232
122.0	103.352
122.1	103.499
122.2	103.612
122.3	103.63
122.4	103.553
122.5	103.542
122.6	103.598
122.7	103.655
122.8	103.649
122.9	103.58
123.0	103.44
123.1	103.229
123.2	103.009
123.3	102.84
123.4	102.722
123.5	102.628
123.6	102.556
123.7	102.489
123.8	102.408
123.9	102.313
124.0	102.242
124.1	102.195
124.2	102.144
124.3	102.062
124.4	101.949
124.5	101.913
124.6	101.953
124.7	102.055
124.8	102.204
124.9	102.4
125.0	102.502
125.1	102.512
125.2	102.503
125.3	102.548
125.4	102.646
125.5	102.696
125.6	102.698
125.7	102.721
125.8	102.832
125.9	103.031
126.0	103.171
126.1	103.253
126.2	103.298
126.3	103.328
126.4	103.342
126.5	103.381
126.6	103.445
126.7	103.51
126.8	103.551
126.9	103.571
127.0	103.591
127.1	103.614
127.2	103.607
127.3	103.538
127.4	103.409
127.5	103.324
127.6	103.281
127.7	103.264
127.8	103.258
127.9	103.262
128.0	103.261
128.1	103.257
128.2	103.255
128.3	103.264
128.4	103.283
128.5	103.217
128.6	103.065
128.7	102.914
128.8	102.847
128.9	102.865
129.0	102.904
129.1	102.965
129.2	103.006
129.3	102.984
129.4	102.898
129.5	102.784
129.6	102.641
129.7	102.501
129.8	102.4
129.9	102.337
130.0	102.343
130.1	102.42
130.2	102.539
130.3	102.671
130.4	102.817
130.5	102.874
130.6	102.841
130.7	102.787
130.8	102.779
130.9	102.816
131.0	102.868
131.1	102.937
131.2	102.979
131.3	102.953
131.4	102.858
131.5	102.752
131.6	102.635
131.7	102.498
131.8	102.334
131.9	102.143
132.0	102.078
132.1	102.137
132.2	102.242
132.3	102.313
132.4	102.349
132.5	102.371
132.6	102.38
132.7	102.412
132.8	102.502
132.9	102.65
133.0	102.806
133.1	102.969
133.2	103.118
133.3	103.232
133.4	103.311
133.5	103.322
133.6	103.265
133.7	103.181
133.8	103.109
133.9	103.049
134.0	103.055
134.1	103.128
134.2	103.208
134.3	103.238
134.4	103.218
134.5	103.185
134.6	103.139
134.7	103.087
134.8	103.033
134.9	102.979
135.0	102.902
135.1	102.802
135.2	102.712
135.3	102.666
135.4	102.663
135.5	102.592
135.6	102.453
135.7	102.311
135.8	102.228
135.9	102.205
136.0	102.211
136.1	102.244
136.2	102.273
136.3	102.264
136.4	102.219
136.5	102.204
136.6	102.222
136.7	102.254
136.8	102.284
136.9	102.313
137.0	102.346
137.1	102.384
137.2	102.435
137.3	102.508
137.4	102.603
137.5	102.634
137.6	102.6
137.7	102.563
137.8	102.586
137.9	102.669
138.0	102.744
138.1	102.812
138.2	102.848
138.3	102.823
138.4	102.74
138.5	102.64
138.6	102.524
138.7	102.383
138.8	102.21
138.9	102.004
139.0	101.896
139.1	101.886
139.2	101.919
139.3	101.938
139.4	101.945
139.5	101.944
139.6	101.935
139.7	101.943
139.8	101.993
139.9	102.084
140.0	102.111
140.1	102.075
140.2	102.022
140.3	102.0
140.4	102.007
140.5	101.988
140.6	101.944
140.7	101.876
140.8	101.784
140.9	101.669
141.0	101.555
141.1	101.442
141.2	101.331
141.3	101.224
141.4	101.12
141.5	101.118
141.6	101.218
141.7	101.365
141.8	101.505
141.9	101.637
142.0	101.717
142.1	101.746
142.2	101.757
142.3	101.786
142.4	101.832
142.5	101.888
142.6	101.954
142.7	102.017
142.8	102.061
142.9	102.087
143.0	102.133
143.1	102.2
143.2	102.276
143.3	102.348
143.4	102.416
143.5	102.483
143.6	102.548
143.7	102.612
143.8	102.681
143.9	102.752
144.0	102.77
144.1	102.734
144.2	102.686
144.3	102.666
144.4	102.674
144.5	102.636
144.6	102.552
144.7	102.441
144.8	102.322
144.9	102.195
145.0	102.076
145.1	101.966
145.2	101.871
145.3	101.794
145.4	101.738
145.5	101.745
145.6	101.817
145.7	101.918
145.8	102.014
145.9	102.106
146.0	102.192
146.1	102.273
146.2	102.326
146.3	102.33
146.4	102.284
146.5	102.228
146.6	102.16
146.7	102.098
146.8	102.062
146.9	102.05
147.0	102.036
147.1	102.019
147.2	101.972
147.3	101.871
147.4	101.715
147.5	101.628
147.6	101.611
147.7	101.603
147.8	101.548
147.9	101.446
148.0	101.392
148.1	101.387
148.2	101.42
148.3	101.482
148.4	101.572
148.5	101.592
148.6	101.543
148.7	101.483
148.8	101.47
148.9	101.504
149.0	101.518
149.1	101.51
149.2	101.532
149.3	101.634
149.4	101.815
149.5	101.977
149.6	102.119
149.7	102.186
149.8	102.122
149.9	101.926
150.0	101.88
150.1	101.982
150.2	102.132
150.3	102.226
150.4	102.265
150.5	102.306
150.6	102.351
150.7	102.38
150.8	102.375
150.9	102.334
151.0	102.292
151.1	102.249
151.2	102.216
151.3	102.204
151.4	102.213
151.5	102.195
151.6	102.149
151.7	102.087
151.8	102.021
151.9	101.95
152.0	101.905
152.1	101.884
152.2	101.868
152.3	101.839
152.4	101.797
152.5	101.735
152.6	101.652
152.7	101.603
152.8	101.641
152.9	101.764
153.0	101.824
153.1	101.821
153.2	101.804
153.3	101.823
153.4	101.878
153.5	101.885
153.6	101.844
153.7	101.781
153.8	101.72
153.9	101.662
154.0	101.646
154.1	101.671
154.2	101.695
154.3	101.676
154.4	101.613
154.5	101.536
154.6	101.444
154.7	101.359
154.8	101.303
154.9	101.277
155.0	101.265
155.1	101.267
155.2	101.285
155.3	101.321
155.4	101.374
155.5	101.45
155.6	101.549
155.7	101.642
155.8	101.698
155.9	101.717
156.0	101.777
156.1	101.878
156.2	101.967
156.3	101.996
156.4	101.964
156.5	101.893
156.6	101.783
156.7	101.66
156.8	101.549
156.9	101.451
157.0	101.405
157.1	101.411
157.2	101.42
157.3	101.384
157.4	101.302
157.5	101.282
157.6	101.323
157.7	101.414
157.8	101.544
157.9	101.712
158.0	101.847
158.1	101.949
158.2	102.029
158.3	102.101
158.4	102.164
158.5	102.197
158.6	102.2
158.7	102.211
158.8	102.269
158.9	102.373
159.0	102.385
159.1	102.305
159.2	102.205
159.3	102.156
159.4	102.158
159.5	102.189
159.6	102.25
159.7	102.319
159.8	102.379
159.9	102.428
160.0	102.413
160.1	102.334
160.2	102.218
160.3	102.093
160.4	101.958
160.5	101.86
160.6	101.797
160.7	101.72
160.8	101.578
160.9	101.371
161.0	101.258
161.1	101.237
161.2	101.225
161.3	101.138
161.4	100.976
161.5	100.871
161.6	100.824
161.7	100.818
161.8	100.835
161.9	100.877
162.0	100.889
162.1	100.87
162.2	100.858
162.3	100.887
162.4	100.958
162.5	100.963
162.6	100.903
162.7	100.871
162.8	100.961
162.9	101.174
163.0	101.324
163.1	101.41
163.2	101.475
163.3	101.558
163.4	101.658
163.5	101.732
163.6	101.778
163.7	101.79
163.8	101.762
163.9	101.693
164.0	101.707
164.1	101.802
164.2	101.902
164.3	101.927
164.4	101.878
164.5	101.8
164.6	101.693
164.7	101.604
164.8	101.579
164.9	101.619
165.0	101.658
165.1	101.697
165.2	101.728
165.3	101.742
165.4	101.738
165.5	101.678
165.6	101.562
165.7	101.427
165.8	101.312
165.9	101.216
166.0	101.22
166.1	101.323
166.2	101.427
166.3	101.433
166.4	101.341
166.5	101.29
166.6	101.279
166.7	101.324
166.8	101.439
166.9	101.625
167.0	101.72
167.1	101.725
167.2	101.714
167.3	101.762
167.4	101.868
167.5	101.913
167.6	101.895
167.7	101.852
167.8	101.818
167.9	101.794
168.0	101.794
168.1	101.82
168.2	101.841
168.3	101.827
168.4	101.777
168.5	101.738
168.6	101.708
168.7	101.686
168.8	101.671
168.9	101.661
169.0	101.613
169.1	101.527
169.2	101.448
169.3	101.42
169.4	101.443
169.5	101.447
169.6	101.433
169.7	101.389
169.8	101.304
169.9	101.178
170.0	101.121
170.1	101.133
170.2	101.17
170.3	101.19
170.4	101.191
170.5	101.23
170.6	101.308
170.7	101.393
170.8	101.456
170.9	101.494
171.0	101.486
171.1	101.43
171.2	101.354
171.3	101.283
171.4	101.217
171.5	101.15
171.6	101.081
171.7	101.034
171.8	101.035
171.9	101.082
172.0	101.106
172.1	101.108
172.2	101.102
172.3	101.102
172.4	101.109
172.5	101.135
172.6	101.18
172.7	101.245
172.8	101.334
172.9	101.444
173.0	101.528
173.1	101.584
173.2	101.59
173.3	101.525
173.4	101.388
173.5	101.272
173.6	101.177
173.7	101.103
173.8	101.049
173.9	101.017
174.0	100.978
174.1	100.932
174.2	100.873
174.3	100.798
174.4	100.706
174.5	100.636
174.6	100.587
174.7	100.585
174.8	100.655
174.9	100.797
175.0	100.935
175.1	101.068
175.2	101.2
175.3	101.333
175.4	101.467
175.5	101.506
175.6	101.451
175.7	101.399
175.8	101.448
175.9	101.597
176.0	101.671
176.1	101.67
176.2	101.62
176.3	101.549
176.4	101.456
176.5	101.384
176.6	101.333
176.7	101.262
176.8	101.129
176.9	100.935
177.0	100.856
177.1	100.893
177.2	100.953
177.3	100.945
177.4	100.87
177.5	100.863
177.6	100.924
177.7	101.012
177.8	101.084
177.9	101.139
178.0	101.143
178.1	101.095
178.2	101.021
178.3	100.943
178.4	100.862
178.5	100.756
178.6	100.625
178.7	100.492
178.8	100.38
178.9	100.291
179.0	100.27
179.1	100.317
179.2	100.375
179.3	100.384
179.4	100.347
179.5	100.342
179.6	100.371
179.7	100.422
179.8	100.482
179.9	100.552
180.0	100.622
180.1	100.691
180.2	100.75
180.3	100.789
180.4	100.807
180.5	100.756
180.6	100.637
180.7	100.486
180.8	100.339
180.9	100.196
181.0	100.101
181.1	100.053
181.2	100.039
181.3	100.048
181.4	100.079
181.5	100.106
181.6	100.129
181.7	100.148
181.8	100.165
181.9	100.18
182.0	100.24
182.1	100.347
182.2	100.481
182.3	100.623
182.4	100.773
182.5	100.878
182.6	100.939
182.7	100.951
182.8	100.908
182.9	100.812
183.0	100.811
183.1	100.905
183.2	101.011
183.3	101.042
183.4	101.0
183.5	100.912
183.6	100.776
183.7	100.645
183.8	100.57
183.9	100.549
184.0	100.521
184.1	100.486
184.2	100.455
184.3	100.442
184.4	100.446
184.5	100.459
184.6	100.482
184.7	100.514
184.8	100.553
184.9	100.599
185.0	100.686
185.1	100.812
185.2	100.908
185.3	100.905
185.4	100.802
185.5	100.725
185.6	100.674
185.7	100.624
185.8	100.55
185.9	100.453
186.0	100.272
186.1	100.007
186.2	99.753
186.3	99.601
186.4	99.552
186.5	99.536
186.6	99.554
186.7	99.599
186.8	99.663
186.9	99.747
187.0	99.795
187.1	99.808
187.2	99.812
187.3	99.837
187.4	99.882
187.5	99.947
187.6	100.031
187.7	100.071
187.8	100.002
187.9	99.824
188.0	99.663
188.1	99.521
188.2	99.405
188.3	99.322
188.4	99.271
188.5	99.282
188.6	99.353
188.7	99.446
188.8	99.521
188.9	99.578
189.0	99.653
189.1	99.746
189.2	99.89
189.3	100.115
189.4	100.423
189.5	100.596
189.6	100.634
189.7	100.634
189.8	100.696
189.9	100.819
190.0	100.905
190.1	100.954
190.2	100.977
190.3	100.983
190.4	100.972
190.5	100.938
190.6	100.881
190.7	100.801
190.8	100.699
190.9	100.574
191.0	100.517
191.1	100.525
191.2	100.539
191.3	100.496
191.4	100.397
191.5	100.293
191.6	100.185
191.7	100.11
191.8	100.104
191.9	100.168
192.0	100.2
192.1	100.201
192.2	100.22
192.3	100.307
192.4	100.46
192.5	100.489
192.6	100.392
192.7	100.249
192.8	100.139
192.9	100.061
193.0	100.036
193.1	100.061
193.2	100.099
193.3	100.111
193.4	100.096
193.5	100.13
193.6	100.215
193.7	100.287
193.8	100.289
193.9	100.219
194.0	100.238
194.1	100.346
194.2	100.493
194.3	100.625
194.4	100.743
194.5	100.742
194.6	100.623
194.7	100.476
194.8	100.392
194.9	100.372
195.0	100.376
195.1	100.405
195.2	100.442
195.3	100.47
195.4	100.49
195.5	100.496
195.6	100.488
195.7	100.436
195.8	100.31
195.9	100.11
196.0	100.044
196.1	100.11
196.2	100.222
196.3	100.292
196.4	100.319
196.5	100.313
196.6	100.274
196.7	100.221
196.8	100.171
196.9	100.125
197.0	100.134
197.1	100.197
197.2	100.322
197.3	100.514
197.4	100.775
197.5	100.931
197.6	100.983
197.7	100.966
197.8	100.916
197.9	100.832
198.0	100.764
198.1	100.714
198.2	100.709
198.3	100.777
198.4	100.919
198.5	100.982
198.6	100.967
198.7	100.882
198.8	100.738
198.9	100.535
199.0	100.384
199.1	100.285
199.2	100.233
199.3	100.222
199.4	100.252
199.5	100.266
199.6	100.265
199.7	100.252
199.8	100.231
199.9	100.201
200.0	100.139
200.1	100.042
200.2	99.973
200.3	99.99
200.4	100.095
200.5	100.159
200.6	100.183
200.7	100.19
200.8	100.201
200.9	100.218
201.0	100.23
201.1	100.239
201.2	100.226
201.3	100.177
201.4	100.092
201.5	100.047
201.6	100.044
201.7	100.066
201.8	100.1
201.9	100.144
202.0	100.196
202.1	100.257
202.2	100.314
202.3	100.355
202.4	100.382
202.5	100.384
202.6	100.362
202.7	100.311
202.8	100.228
202.9	100.112
203.0	100.083
203.1	100.139
203.2	100.209
203.3	100.217
203.4	100.165
203.5	100.163
203.6	100.211
203.7	100.261
203.8	100.265
203.9	100.224
204.0	100.197
204.1	100.183
204.2	100.203
204.3	100.276
204.4	100.402
204.5	100.425
204.6	100.343
204.7	100.214
204.8	100.092
204.9	99.976
205.0	99.794
205.1	99.546
205.2	99.343
205.3	99.296
205.4	99.405
205.5	99.522
205.6	99.645
205.7	99.73
205.8	99.729
205.9	99.643
206.0	99.66
206.1	99.78
206.2	99.957
206.3	100.149
206.4	100.354
206.5	100.562
206.6	100.772
206.7	100.92
206.8	100.941
206.9	100.837
207.0	100.654
207.1	100.393
207.2	100.147
207.3	100.011
207.4	99.982
207.5	99.933
207.6	99.865
207.7	99.773
207.8	99.654
207.9	99.508
208.0	99.394
208.1	99.311
208.2	99.277
208.3	99.306
208.4	99.399
208.5	99.469
208.6	99.514
208.7	99.54
208.8	99.55
208.9	99.543
209.0	99.545
209.1	99.556
209.2	99.573
209.3	99.595
209.4	99.621
209.5	99.71
209.6	99.863
209.7	100.017
209.8	100.113
209.9	100.149
210.0	100.296
210.1	100.555
210.2	100.806
210.3	100.931
210.4	100.929
210.5	100.909
210.6	100.873
210.7	100.83
210.8	100.794
210.9	100.764
211.0	100.642
211.1	100.427
211.2	100.217
211.3	100.107
211.4	100.097
211.5	100.025
211.6	99.89
211.7	99.773
211.8	99.754
211.9	99.834
212.0	99.878
212.1	99.888
212.2	99.893
212.3	99.92
212.4	99.97
212.5	99.973
212.6	99.928
212.7	99.833
212.8	99.685
212.9	99.484
213.0	99.334
213.1	99.236
213.2	99.182
213.3	99.162
213.4	99.177
213.5	99.235
213.6	99.336
213.7	99.444
213.8	99.523
213.9	99.572
214.0	99.644
214.1	99.739
214.2	99.843
214.3	99.945
214.4	100.044
214.5	100.123
214.6	100.181
214.7	100.183
214.8	100.092
214.9	99.91
215.0	99.762
215.1	99.649
215.2	99.544
215.3	99.424
215.4	99.289
215.5	99.206
215.6	99.176
215.7	99.184
215.8	99.216
215.9	99.274
216.0	99.283
216.1	99.244
216.2	99.236
216.3	99.338
216.4	99.551
216.5	99.682
216.6	99.73
216.7	99.744
216.8	99.77
216.9	99.809
217.0	99.853
217.1	99.9
217.2	99.917
217.3	99.869
217.4	99.755
217.5	99.756
217.6	99.872
217.7	99.998
217.8	100.032
217.9	99.972
218.0	99.911
218.1	99.848
218.2	99.8
218.3	99.783
218.4	99.797
218.5	99.84
218.6	99.912
218.7	100.015
218.8	100.15
218.9	100.317
219.0	100.375
219.1	100.325
219.2	100.243
219.3	100.203
219.4	100.207
219.5	100.189
219.6	100.151
219.7	100.108
219.8	100.078
219.9	100.061
220.0	99.977
220.1	99.827
220.2	99.63
220.3	99.404
220.4	99.148
220.5	99.023
220.6	99.029
220.7	99.081
220.8	99.098
220.9	99.079
221.0	99.105
221.1	99.175
221.2	99.245
221.3	99.269
221.4	99.248
221.5	99.267
221.6	99.324
221.7	99.429
221.8	99.59
221.9	99.809
222.0	99.917
222.1	99.917
222.2	99.864
222.3	99.815
222.4	99.77
222.5	99.759
222.6	99.781
222.7	99.843
222.8	99.948
222.9	100.097
223.0	100.188
223.1	100.221
223.2	100.204
223.3	100.143
223.4	100.038
223.5	99.997
223.6	100.02
223.7	100.057
223.8	100.058
223.9	100.021
224.0	99.927
224.1	99.775
224.2	99.606
224.3	99.459
224.4	99.335
224.5	99.237
224.6	99.165
224.7	99.12
224.8	99.102
224.9	99.11
225.0	99.08
225.1	99.011
225.2	98.955
225.3	98.964
225.4	99.039
225.5	99.122
225.6	99.214
225.7	99.277
225.8	99.272
225.9	99.2
226.0	99.178
226.1	99.205
226.2	99.234
226.3	99.22
226.4	99.161
226.5	99.128
226.6	99.122
226.7	99.163
226.8	99.27
226.9	99.446
227.0	99.61
227.1	99.764
227.2	99.9
227.3	100.011
227.4	100.097
227.5	100.173
227.6	100.239
227.7	100.304
227.8	100.377
227.9	100.459
228.0	100.449
228.1	100.346
228.2	100.172
228.3	99.946
228.4	99.669
228.5	99.463
228.6	99.328
228.7	99.246
228.8	99.202
228.9	99.195
229.0	99.114
229.1	98.958
229.2	98.787
229.3	98.662
229.4	98.58
229.5	98.644
229.6	98.852
229.7	99.089
229.8	99.237
229.9	99.296
230.0	99.327
230.1	99.332
230.2	99.329
230.3	99.338
230.4	99.357
230.5	99.36
230.6	99.345
230.7	99.34
230.8	99.375
230.9	99.447
231.0	99.461
231.1	99.417
231.2	99.369
231.3	99.374
231.4	99.429
231.5	99.42
231.6	99.346
231.7	99.23
231.8	99.097
231.9	98.947
232.0	98.941
232.1	99.079
232.2	99.244
232.3	99.322
232.4	99.311
232.5	99.298
232.6	99.282
232.7	99.263
232.8	99.242
232.9	99.218
233.0	99.249
233.1	99.334
233.2	99.451
233.3	99.574
233.4	99.703
233.5	99.788
233.6	99.828
233.7	99.829
233.8	99.795
233.9	99.727
234.0	99.678
234.1	99.647
234.2	99.643
234.3	99.672
234.4	99.734
234.5	99.777
234.6	99.802
234.7	99.802
234.8	99.774
234.9	99.717
235.0	99.658
235.1	99.598
235.2	99.537
235.3	99.473
235.4	99.408
235.5	99.32
235.6	99.212
235.7	99.102
235.8	99.014
235.9	98.946
236.0	98.863
236.1	98.763
236.2	98.698
236.3	98.717
236.4	98.821
236.5	98.911
236.6	98.988
236.7	99.093
236.8	99.269
236.9	99.515
237.0	99.681
237.1	99.767
237.2	99.775
237.3	99.706
237.4	99.559
237.5	99.481
237.6	99.471
237.7	99.496
237.8	99.525
237.9	99.558
238.0	99.536
238.1	99.461
238.2	99.337
238.3	99.169
238.4	98.957
238.5	98.811
238.6	98.729
238.7	98.704
238.8	98.729
238.9	98.804
239.0	98.904
239.1	99.029
239.2	99.136
239.3	99.185
239.4	99.175
239.5	99.159
239.6	99.138
239.7	99.115
239.8	99.093
239.9	99.072
240.0	99.131
240.1	99.269
240.2	99.436
240.3	99.576
240.4	99.692
240.5	99.709
240.6	99.628
240.7	99.495
240.8	99.355
240.9	99.207
241.0	99.156
241.1	99.201
241.2	99.294
241.3	99.387
241.4	99.481
241.5	99.519
241.6	99.499
241.7	99.463
241.8	99.447
241.9	99.453
242.0	99.426
242.1	99.366
242.2	99.346
242.3	99.438
242.4	99.643
242.5	99.748
242.6	99.754
242.7	99.714
242.8	99.685
242.9	99.666
243.0	99.574
243.1	99.409
243.2	99.203
243.3	98.991
243.4	98.772
243.5	98.691
243.6	98.75
243.7	98.819
243.8	98.769
243.9	98.602
244.0	98.528
244.1	98.547
244.2	98.6
244.3	98.63
244.4	98.637
244.5	98.733
244.6	98.918
244.7	99.146
244.8	99.371
244.9	99.593
245.0	99.672
245.1	99.607
245.2	99.492
245.3	99.42
245.4	99.39
245.5	99.34
245.6	99.27
245.7	99.226
245.8	99.254
245.9	99.352
246.0	99.334
246.1	99.198
246.2	99.021
246.3	98.878
246.4	98.77
246.5	98.792
246.6	98.943
246.7	99.105
246.8	99.159
246.9	99.104
247.0	99.058
247.1	99.023
247.2	98.96
247.3	98.833
247.4	98.642
247.5	98.586
247.6	98.664
247.7	98.795
247.8	98.899
247.9	98.976
248.0	99.004
248.1	98.982
248.2	98.966
248.3	99.008
248.4	99.107
248.5	99.171
248.6	99.197
248.7	99.227
248.8	99.299
248.9	99.412
249.0	99.464
249.1	99.454
249.2	99.413
249.3	99.372
249.4	99.329
249.5	99.287
249.6	99.243
249.7	99.235
249.8	99.296
249.9	99.426
250.0	99.5
250.1	99.517
250.2	99.497
250.3	99.458
250.4	99.401
250.5	99.363
250.6	99.345
250.7	99.339
250.8	99.334
250.9	99.333
251.0	99.289
251.1	99.202
251.2	99.084
251.3	98.948
251.4	98.794
251.5	98.724
251.6	98.738
251.7	98.794
251.8	98.846
251.9	98.897
252.0	98.959
252.1	99.035
252.2	99.092
252.3	99.103
252.4	99.068
252.5	99.096
252.6	99.186
252.7	99.262
252.8	99.247
252.9	99.141
253.0	98.99
253.1	98.795
253.2	98.596
253.3	98.437
253.4	98.315
253.5	98.189
253.6	98.058
253.7	97.983
253.8	98.022
253.9	98.176
254.0	98.284
254.1	98.345
254.2	98.403
254.3	98.497
254.4	98.629
254.5	98.746
254.6	98.85
254.7	98.947
254.8	99.044
254.9	99.141
255.0	99.262
255.1	99.407
255.2	99.509
255.3	99.501
255.4	99.384
255.5	99.278
255.6	99.182
255.7	99.115
255.8	99.094
255.9	99.118
256.0	99.173
256.1	99.26
256.2	99.357
256.3	99.447
256.4	99.53
256.5	99.566
256.6	99.555
256.7	99.518
256.8	99.473
256.9	99.42
257.0	99.421
257.1	99.476
257.2	99.51
257.3	99.451
257.4	99.299
257.5	99.256
257.6	99.324
257.7	99.409
257.8	99.42
257.9	99.356
258.0	99.365
258.1	99.445
258.2	99.536
258.3	99.576
258.4	99.565
258.5	99.543
258.6	99.51
258.7	99.521
258.8	99.627
258.9	99.83
259.0	99.937
259.1	99.946
259.2	99.92
259.3	99.919
259.4	99.945
259.5	99.893
259.6	99.763
259.7	99.64
259.8	99.604
259.9	99.655
260.0	99.715
260.1	99.784
260.2	99.849
260.3	99.896
260.4	99.926
260.5	99.876
260.6	99.748
260.7	99.606
260.8	99.519
260.9	99.485
261.0	99.472
261.1	99.48
261.2	99.503
261.3	99.535
261.4	99.575
261.5	99.534
261.6	99.412
261.7	99.237
261.8	99.037
261.9	98.811
262.0	98.721
262.1	98.766
262.2	98.851
262.3	98.88
262.4	98.856
262.5	98.854
262.6	98.876
262.7	98.896
262.8	98.892
262.9	98.864
263.0	98.917
263.1	99.053
263.2	99.215
263.3	99.349
263.4	99.456
263.5	99.508
263.6	99.506
263.7	99.482
263.8	99.471
263.9	99.471
264.0	99.454
264.1	99.42
264.2	99.364
264.3	99.285
264.4	99.183
264.5	99.049
264.6	98.885
264.7	98.762
264.8	98.751
264.9	98.852
265.0	98.904
265.1	98.907
265.2	98.899
265.3	98.919
265.4	98.965
265.5	98.997
265.6	99.015
265.7	99.034
265.8	99.071
265.9	99.127
266.0	99.193
266.1	99.267
266.2	99.326
266.3	99.344
266.4	99.322
266.5	99.305
266.6	99.294
266.7	99.249
266.8	99.133
266.9	98.945
267.0	98.83
267.1	98.788
267.2	98.804
267.3	98.862
267.4	98.963
267.5	98.996
267.6	98.962
267.7	98.9
267.8	98.851
267.9	98.815
268.0	98.828
268.1	98.89
268.2	99.006
268.3	99.178
268.4	99.408
268.5	99.521
268.6	99.518
268.7	99.44
268.8	99.324
268.9	99.173
269.0	99.138
269.1	99.219
269.2	99.328
269.3	99.377
269.4	99.367
269.5	99.313
269.6	99.216
269.7	99.121
269.8	99.074
269.9	99.076
270.0	99.125
270.1	99.222
270.2	99.323
270.3	99.387
270.4	99.414
270.5	99.411
270.6	99.377
270.7	99.349
270.8	99.363
270.9	99.419
271.0	99.511
271.1	99.639
271.2	99.73
271.3	99.713
271.4	99.589
271.5	99.495
271.6	99.432
271.7	99.398
271.8	99.39
271.9	99.41
272.0	99.38
272.1	99.301
272.2	99.194
272.3	99.081
272.4	98.961
272.5	98.824
272.6	98.671
272.7	98.547
272.8	98.496
272.9	98.517
273.0	98.538
273.1	98.559
273.2	98.578
273.3	98.593
273.4	98.603
273.5	98.705
273.6	98.899
273.7	99.09
273.8	99.182
273.9	99.176
274.0	99.177
274.1	99.185
274.2	99.198
274.3	99.213
274.4	99.231
274.5	99.192
274.6	99.096
274.7	99.002
274.8	98.971
274.9	99.0
275.0	98.946
275.1	98.81
275.2	98.639
275.3	98.48
275.4	98.332
275.5	98.305
275.6	98.4
275.7	98.522
275.8	98.576
275.9	98.562
276.0	98.544
276.1	98.522
276.2	98.507
276.3	98.512
276.4	98.537
276.5	98.532
276.6	98.5
276.7	98.501
276.8	98.598
276.9	98.79
277.0	98.863
277.1	98.817
277.2	98.729
277.3	98.679
277.4	98.665
277.5	98.679
277.6	98.721
277.7	98.764
277.8	98.781
277.9	98.77
278.0	98.773
278.1	98.788
278.2	98.798
278.3	98.782
278.4	98.741
278.5	98.698
278.6	98.653
278.7	98.629
278.8	98.648
278.9	98.711
279.0	98.789
279.1	98.882
279.2	98.939
279.3	98.91
279.4	98.795
279.5	98.731
279.6	98.716
279.7	98.729
279.8	98.746
279.9	98.766
280.0	98.809
280.1	98.873
280.2	98.914
280.3	98.883
280.4	98.782
280.5	98.707
280.6	98.658
280.7	98.643
280.8	98.672
280.9	98.742
281.0	98.803
281.1	98.853
281.2	98.908
281.3	98.983
281.4	99.076
281.5	99.125
281.6	99.129
281.7	99.134
281.8	99.183
281.9	99.277
282.0	99.271
282.1	99.164
282.2	99.046
282.3	99.005
282.4	99.041
282.5	99.09
282.6	99.153
282.7	99.196
282.8	99.186
282.9	99.123
283.0	99.061
283.1	99.0
283.2	98.949
283.3	98.919
283.4	98.91
283.5	98.924
283.6	98.959
283.7	99.018
283.8	99.102
283.9	99.211
284.0	99.205
284.1	99.085
284.2	98.929
284.3	98.817
284.4	98.749
284.5	98.765
284.6	98.865
284.7	98.978
284.8	99.034
284.9	99.032
285.0	99.087
285.1	99.2
285.2	99.304
285.3	99.337
285.4	99.298
285.5	99.286
285.6	99.301
285.7	99.338
285.8	99.391
285.9	99.459
286.0	99.474
286.1	99.436
286.2	99.379
286.3	99.338
286.4	99.313
286.5	99.204
286.6	99.011
286.7	98.815
286.8	98.7
286.9	98.663
287.0	98.675
287.1	98.735
287.2	98.807
287.3	98.855
287.4	98.878
287.5	98.847
287.6	98.763
287.7	98.679
287.8	98.648
287.9	98.669
288.0	98.757
288.1	98.911
288.2	99.054
288.3	99.111
288.4	99.081
288.5	99.046
288.6	99.004
288.7	98.961
288.8	98.922
288.9	98.885
289.0	98.883
289.1	98.915
289.2	98.955
289.3	98.973
289.4	98.97
289.5	98.965
289.6	98.958
289.7	98.937
289.8	98.893
289.9	98.824
290.0	98.76
290.1	98.702
290.2	98.63
290.3	98.528
290.4	98.395
290.5	98.363
290.6	98.431
290.7	98.51
290.8	98.509
290.9	98.431
291.0	98.392
291.1	98.394
291.2	98.439
291.3	98.529
291.4	98.665
291.5	98.812
291.6	98.971
291.7	99.129
291.8	99.277
291.9	99.414
292.0	99.429
292.1	99.321
292.2	99.211
292.3	99.217
292.4	99.338
292.5	99.381
292.6	99.345
292.7	99.283
292.8	99.246
292.9	99.234
293.0	99.185
293.1	99.099
293.2	99.022
293.3	98.998
293.4	99.026
293.5	99.03
293.6	99.008
293.7	98.962
293.8	98.894
293.9	98.804
294.0	98.76
294.1	98.763
294.2	98.773
294.3	98.752
294.4	98.701
294.5	98.644
294.6	98.582
294.7	98.509
294.8	98.421
294.9	98.317
295.0	98.256
295.1	98.236
295.2	98.231
295.3	98.215
295.4	98.188
295.5	98.165
295.6	98.146
295.7	98.134
295.8	98.134
295.9	98.145
296.0	98.238
296.1	98.415
296.2	98.582
296.3	98.651
296.4	98.621
296.5	98.649
296.6	98.736
296.7	98.837
296.8	98.909
296.9	98.952
297.0	99.011
297.1	99.086
297.2	99.142
297.3	99.144
297.4	99.092
297.5	98.939
297.6	98.684
297.7	98.45
297.8	98.358
297.9	98.408
298.0	98.443
298.1	98.463
298.2	98.474
298.3	98.482
298.4	98.486
298.5	98.409
298.6	98.251
298.7	98.071
298.8	97.927
298.9	97.82
299.0	97.779
299.1	97.804
299.2	97.809
299.3	97.708
299.4	97.502
299.5	97.265
299.6	96.996
299.7	96.767
299.8	96.648
299.9	96.64
300.0	96.669
300.1	96.735
300.2	96.803
300.3	96.84
300.4	96.844
300.5	96.827
300.6	96.788
300.7	96.769
300.8	96.813
300.9	96.919
301.0	97.072
301.1	97.273
301.2	97.463
301.3	97.583
301.4	97.632
301.5	97.769
301.6	97.992
301.7	98.263
301.8	98.542
301.9	98.83
302.0	99.115
302.1	99.398
302.2	99.671
302.3	99.924
302.4	100.157
302.5	100.349
302.6	100.498
302.7	100.634
302.8	100.785
302.9	100.951
303.0	101.062
303.1	101.119
303.2	101.182
303.3	101.314
303.4	101.515
303.5	101.742
303.6	101.995
303.7	102.257
303.8	102.511
303.9	102.757
304.0	103.018
304.1	103.293
304.2	103.583
304.3	103.889
304.4	104.21
304.5	104.478
304.6	104.693
304.7	104.872
304.8	105.034
304.9	105.177
305.0	105.295
305.1	105.387
305.2	105.486
305.3	105.623
305.4	105.799
305.5	105.968
305.6	106.13
305.7	106.272
305.8	106.379
305.9	106.45
306.0	106.533
306.1	106.626
306.2	106.726
306.3	106.828
306.4	106.934
306.5	107.094
306.6	107.31
306.7	107.515
306.8	107.644
306.9	107.697
307.0	107.769
307.1	107.861
307.2	107.966
307.3	108.081
307.4	108.206
307.5	108.363
307.6	108.553
307.7	108.699
307.8	108.723
307.9	108.625
308.0	108.611
308.1	108.68
308.2	108.781
308.3	108.864
308.4	108.93
308.5	109.014
308.6	109.116
308.7	109.199
308.8	109.227
308.9	109.2
309.0	109.108
309.1	108.952
309.2	108.812
309.3	108.768
309.4	108.82
309.5	108.803
309.6	108.717
309.7	108.623
309.8	108.582
309.9	108.593
310.0	108.614
310.1	108.644
310.2	108.667
310.3	108.667
310.4	108.643
310.5	108.638
310.6	108.651
310.7	108.69
310.8	108.764
310.9	108.872
311.0	108.862
311.1	108.736
311.2	108.57
311.3	108.443
311.4	108.354
311.5	108.232
311.6	108.079
311.7	107.944
311.8	107.878
311.9	107.882
312.0	107.89
312.1	107.903
312.2	107.869
312.3	107.739
312.4	107.512
312.5	107.396
312.6	107.39
312.7	107.422
312.8	107.421
312.9	107.386
313.0	107.307
313.1	107.182
313.2	107.035
313.3	106.888
313.4	106.741
313.5	106.615
313.6	106.511
313.7	106.453
313.8	106.469
313.9	106.556
314.0	106.583
314.1	106.548
314.2	106.498
314.3	106.477
314.4	106.485
314.5	106.511
314.6	106.555
314.7	106.585
314.8	106.567
314.9	106.503
315.0	106.441
315.1	106.381
315.2	106.298
315.3	106.168
315.4	105.991
315.5	105.77
315.6	105.504
315.7	105.209
315.8	104.903
315.9	104.585
316.0	104.293
316.1	104.028
316.2	103.813
316.3	103.673
316.4	103.607
316.5	103.479
316.6	103.288
316.7	103.095
316.8	102.957
316.9	102.875
317.0	102.809
317.1	102.76
317.2	102.7
317.3	102.605
317.4	102.474
317.5	102.431
317.6	102.475
317.7	102.503
317.8	102.412
317.9	102.205
318.0	102.043
318.1	101.926
318.2	101.842
318.3	101.775
318.4	101.726
318.5	101.691
318.6	101.672
318.7	101.696
318.8	101.791
318.9	101.956
319.0	101.943
319.1	101.751
319.2	101.511
319.3	101.355
319.4	101.282
319.5	101.226
319.6	101.186
319.7	101.115
319.8	100.968
319.9	100.744
320.0	100.578
320.1	100.47
320.2	100.403
320.3	100.363
320.4	100.35
320.5	100.347
320.6	100.353
320.7	100.379
320.8	100.438
320.9	100.528
321.0	100.634
321.1	100.753
321.2	100.845
321.3	100.867
321.4	100.819
321.5	100.795
321.6	100.795
321.7	100.764
321.8	100.648
321.9	100.447
322.0	100.269
322.1	100.114
322.2	99.951
322.3	99.753
322.4	99.519
322.5	99.326
322.6	99.173
322.7	99.083
322.8	99.076
322.9	99.154
323.0	99.162
323.1	99.101
323.2	99.018
323.3	98.959
323.4	98.924
323.5	98.931
323.6	98.979
323.7	99.024
323.8	99.02
323.9	98.968
324.0	98.948
324.1	98.959
324.2	98.95
324.3	98.868
324.4	98.713
324.5	98.582
324.6	98.475
324.7	98.38
324.8	98.288
324.9	98.197
325.0	98.107
325.1	98.019
325.2	97.928
325.3	97.829
325.4	97.722
325.5	97.545
325.6	97.298
325.7	97.052
325.8	96.878
325.9	96.777
326.0	96.753
326.1	96.806
326.2	96.886
326.3	96.944
326.4	96.978
326.5	96.955
326.6	96.873
326.7	96.804
326.8	96.818
326.9	96.915
327.0	97.025
327.1	97.149
327.2	97.305
327.3	97.511
327.4	97.766
327.5	97.899
327.6	97.908
327.7	97.843
327.8	97.753
327.9	97.637
328.0	97.605
328.1	97.657
328.2	97.697
328.3	97.628
328.4	97.453
328.5	97.277
328.6	97.102
328.7	96.903
328.8	96.658
328.9	96.366
329.0	96.103
329.1	95.868
329.2	95.694
329.3	95.61
329.4	95.617
329.5	95.628
329.6	95.643
329.7	95.68
329.8	95.76
329.9	95.882
330.0	95.929
330.1	95.9
330.2	95.85
330.3	95.831
330.4	95.844
330.5	95.845
330.6	95.836
330.7	95.829
330.8	95.838
330.9	95.863
331.0	95.823
331.1	95.718
331.2	95.611
331.3	95.561
331.4	95.569
331.5	95.621
331.6	95.717
331.7	95.836
331.8	95.961
331.9	96.091
332.0	96.203
332.1	96.298
332.2	96.354
332.3	96.352
332.4	96.293
332.5	96.276
332.6	96.302
332.7	96.33
332.8	96.322
332.9	96.277
333.0	96.255
333.1	96.257
333.2	96.281
333.3	96.327
333.4	96.396
333.5	96.404
333.6	96.351
333.7	96.253
333.8	96.125
333.9	95.967
334.0	95.845
334.1	95.758
334.2	95.707
334.3	95.69
334.4	95.708
334.5	95.695
334.6	95.651
334.7	95.549
334.8	95.363
334.9	95.093
335.0	94.944
335.1	94.914
335.2	94.97
335.3	95.073
335.4	95.225
335.5	95.315
335.6	95.345
335.7	95.347
335.8	95.354
335.9	95.366
336.0	95.346
336.1	95.293
336.2	95.272
336.3	95.346
336.4	95.513
336.5	95.64
336.6	95.725
336.7	95.787
336.8	95.846
336.9	95.9
337.0	95.992
337.1	96.122
337.2	96.246
337.3	96.324
337.4	96.356
337.5	96.425
337.6	96.531
337.7	96.643
337.8	96.73
337.9	96.79
338.0	96.808
338.1	96.785
338.2	96.74
338.3	96.692
338.4	96.643
338.5	96.568
338.6	96.469
338.7	96.36
338.8	96.254
338.9	96.151
339.0	96.135
339.1	96.205
339.2	96.254
339.3	96.174
339.4	95.964
339.5	95.815
339.6	95.727
339.7	95.636
339.8	95.48
339.9	95.259
340.0	95.08
340.1	94.944
340.2	94.841
340.3	94.761
340.4	94.705
340.5	94.617
340.6	94.496
340.7	94.427
340.8	94.492
340.9	94.691
341.0	94.835
341.1	94.922
341.2	94.994
341.3	95.089
341.4	95.209
341.5	95.283
341.6	95.312
341.7	95.332
341.8	95.38
341.9	95.455
342.0	95.49
342.1	95.484
342.2	95.436
342.3	95.345
342.4	95.21
342.5	95.178
342.6	95.248
342.7	95.339
342.8	95.369
342.9	95.336
343.0	95.353
343.1	95.42
343.2	95.499
343.3	95.55
343.4	95.575
343.5	95.638
343.6	95.739
343.7	95.837
343.8	95.889
343.9	95.897
344.0	95.85
344.1	95.749
344.2	95.618
344.3	95.481
344.4	95.338
344.5	95.221
344.6	95.13
344.7	95.063
344.8	95.017
344.9	94.994
345.0	94.917
345.1	94.789
345.2	94.675
345.3	94.643
345.4	94.693
345.5	94.722
345.6	94.73
345.7	94.757
345.8	94.843
345.9	94.987
346.0	95.07
346.1	95.09
346.2	95.1
346.3	95.15
346.4	95.242
346.5	95.357
346.6	95.495
346.7	95.617
346.8	95.684
346.9	95.695
347.0	95.708
347.1	95.721
347.2	95.757
347.3	95.837
347.4	95.96
347.5	96.08
347.6	96.2
347.7	96.263
347.8	96.219
347.9	96.066
348.0	95.883
348.1	95.671
348.2	95.472
348.3	95.325
348.4	95.231
348.5	95.176
348.6	95.159
348.7	95.158
348.8	95.15
348.9	95.134
349.0	95.076
349.1	94.977
349.2	94.874
349.3	94.804
349.4	94.768
349.5	94.824
349.6	94.974
349.7	95.141
349.8	95.252
349.9	95.307
350.0	95.319
350.1	95.289
350.2	95.221
350.3	95.119
350.4	94.984
350.5	94.917
350.6	94.919
350.7	94.964
350.8	95.031
350.9	95.118
351.0	95.147
351.1	95.12
351.2	95.068
351.3	95.022
351.4	94.984
351.5	95.016
351.6	95.119
351.7	95.256
351.8	95.392
351.9	95.528
352.0	95.634
352.1	95.71
352.2	95.783
352.3	95.877
352.4	95.993
352.5	96.032
352.6	95.994
352.7	95.91
352.8	95.81
352.9	95.694
353.0	95.575
353.1	95.453
353.2	95.335
353.3	95.227
353.4	95.13
353.5	95.084
353.6	95.089
353.7	95.107
353.8	95.1
353.9	95.068
354.0	95.118
354.1	95.251
354.2	95.424
354.3	95.593
354.4	95.758
354.5	95.888
354.6	95.982
354.7	96.068
354.8	96.177
354.9	96.307
355.0	96.351
355.1	96.309
355.2	96.211
355.3	96.092
355.4	95.951
355.5	95.806
355.6	95.656
355.7	95.52
355.8	95.415
355.9	95.342
356.0	95.326
356.1	95.367
356.2	95.431
356.3	95.483
356.4	95.522
356.5	95.571
356.6	95.63
356.7	95.699
356.8	95.78
356.9	95.873
357.0	95.941
357.1	95.984
357.2	96.0
357.3	95.987
357.4	95.947
357.5	95.895
357.6	95.832
357.7	95.78
357.8	95.764
357.9	95.783
358.0	95.836
358.1	95.924
358.2	96.007
358.3	96.045
358.4	96.038
358.5	96.049
358.6	96.078
358.7	96.127
358.8	96.198
358.9	96.291
359.0	96.288
359.1	96.19
359.2	96.046
359.3	95.907
359.4	95.771
359.5	95.606
359.6	95.41
359.7	95.269
359.8	95.266
359.9	95.402
360.0	95.452
360.1	95.416
360.2	95.35
360.3	95.307
360.4	95.287
360.5	95.329
360.6	95.431
360.7	95.573
360.8	95.736
360.9	95.92
361.0	96.107
361.1	96.299
361.2	96.434
361.3	96.454
361.4	96.359
361.5	96.313
361.6	96.317
361.7	96.369
361.8	96.464
361.9	96.603
362.0	96.65
362.1	96.602
362.2	96.501
362.3	96.386
362.4	96.256
362.5	96.161
362.6	96.1
362.7	96.069
362.8	96.064
362.9	96.084
363.0	96.123
363.1	96.181
363.2	96.203
363.3	96.133
363.4	95.972
363.5	95.909
363.6	95.946
363.7	96.0
363.8	95.99
363.9	95.916
364.0	95.875
364.1	95.869
364.2	95.863
364.3	95.824
364.4	95.752
364.5	95.675
364.6	95.593
364.7	95.528
364.8	95.5
364.9	95.509
365.0	95.502
365.1	95.48
365.2	95.473
365.3	95.51
365.4	95.593
365.5	95.649
365.6	95.678
365.7	95.691
365.8	95.7
365.9	95.705
366.0	95.733
366.1	95.786
366.2	95.827
366.3	95.823
366.4	95.775
366.5	95.723
366.6	95.669
366.7	95.645
366.8	95.682
366.9	95.781
367.0	95.816
367.1	95.787
367.2	95.716
367.3	95.621
367.4	95.503
367.5	95.384
367.6	95.264
367.7	95.167
367.8	95.117
367.9	95.116
368.0	95.177
368.1	95.301
368.2	95.413
368.3	95.44
368.4	95.383
368.5	95.352
368.6	95.348
368.7	95.381
368.8	95.46
368.9	95.586
369.0	95.674
369.1	95.726
369.2	95.754
369.3	95.771
369.4	95.779
369.5	95.718
369.6	95.589
369.7	95.463
369.8	95.411
369.9	95.434
370.0	95.504
370.1	95.62
370.2	95.74
370.3	95.82
370.4	95.861
370.5	95.918
370.6	95.991
370.7	96.091
370.8	96.227
370.9	96.399
371.0	96.541
371.1	96.651
371.2	96.71
371.3	96.698
371.4	96.613
371.5	96.5
371.6	96.358
371.7	96.212
371.8	96.089
371.9	95.989
372.0	95.951
372.1	95.974
372.2	95.962
372.3	95.821
372.4	95.55
372.5	95.401
372.6	95.373
372.7	95.401
372.8	95.42
372.9	95.431
373.0	95.471
373.1	95.543
373.2	95.642
373.3	95.765
373.4	95.914
373.5	96.015
373.6	96.068
373.7	96.132
373.8	96.262
373.9	96.46
374.0	96.576
374.1	96.61
374.2	96.602
374.3	96.589
374.4	96.573
374.5	96.537
374.6	96.48
374.7	96.422
374.8	96.384
374.9	96.365
375.0	96.336
375.1	96.298
375.2	96.251
375.3	96.197
375.4	96.135
375.5	96.075
375.6	96.017
375.7	95.99
375.8	96.023
375.9	96.117
376.0	96.211
376.1	96.305
376.2	96.393
376.3	96.469
376.4	96.532
376.5	96.539
376.6	96.49
376.7	96.454
376.8	96.5
376.9	96.628
377.0	96.716
377.1	96.763
377.2	96.747
377.3	96.647
377.4	96.462
377.5	96.305
377.6	96.174
377.7	96.073
377.8	96.009
377.9	95.979
378.0	95.99
378.1	96.041
378.2	96.09
378.3	96.094
378.4	96.053
378.5	96.049
378.6	96.082
378.7	96.152
378.8	96.259
378.9	96.403
379.0	96.45
379.1	96.4
379.2	96.312
379.3	96.241
379.4	96.189
379.5	96.178
379.6	96.21
379.7	96.244
379.8	96.238
379.9	96.193
380.0	96.216
380.1	96.307
380.2	96.404
380.3	96.444
380.4	96.427
380.5	96.453
380.6	96.523
380.7	96.583
380.8	96.578
380.9	96.508
381.0	96.458
381.1	96.426
381.2	96.416
381.3	96.432
381.4	96.473
381.5	96.432
381.6	96.307
381.7	96.146
381.8	95.995
381.9	95.853
382.0	95.823
382.1	95.905
382.2	96.023
382.3	96.1
382.4	96.136
382.5	96.069
382.6	95.899
382.7	95.695
382.8	95.522
382.9	95.38
383.0	95.239
383.1	95.1
383.2	95.032
383.3	95.104
383.4	95.316
383.5	95.456
383.6	95.526
383.7	95.575
383.8	95.655
383.9	95.767
384.0	95.901
384.1	96.057
384.2	96.225
384.3	96.394
384.4	96.564
384.5	96.754
384.6	96.965
384.7	97.134
384.8	97.201
384.9	97.166
385.0	97.084
385.1	96.955
385.2	96.815
385.3	96.697
385.4	96.601
385.5	96.535
385.6	96.497
385.7	96.477
385.8	96.463
385.9	96.454
386.0	96.424
386.1	96.372
386.2	96.299
386.3	96.204
386.4	96.089
386.5	96.033
386.6	96.035
386.7	96.052
386.8	96.043
386.9	96.007
387.0	95.975
387.1	95.947
387.2	95.915
387.3	95.871
387.4	95.817
387.5	95.806
387.6	95.839
387.7	95.911
387.8	96.02
387.9	96.166
388.0	96.248
388.1	96.268
388.2	96.259
388.3	96.258
388.4	96.263
388.5	96.294
388.6	96.352
388.7	96.405
388.8	96.423
388.9	96.404
389.0	96.367
389.1	96.31
389.2	96.246
389.3	96.186
389.4	96.129
389.5	96.091
389.6	96.073
389.7	96.087
389.8	96.147
389.9	96.253
390.0	96.322
390.1	96.354
390.2	96.359
390.3	96.349
390.4	96.323
390.5	96.303
390.6	96.289
390.7	96.274
390.8	96.252
390.9	96.221
391.0	96.229
391.1	96.275
391.2	96.314
391.3	96.303
391.4	96.243
391.5	96.202
391.6	96.182
391.7	96.173
391.8	96.17
391.9	96.17
392.0	96.156
392.1	96.128
392.2	96.096
392.3	96.073
392.4	96.059
392.5	96.025
392.6	95.972
392.7	95.929
392.8	95.926
392.9	95.962
393.0	96.047
393.1	96.18
393.2	96.315
393.3	96.406
393.4	96.453
393.5	96.455
393.6	96.413
393.7	96.353
393.8	96.299
393.9	96.252
394.0	96.212
394.1	96.179
394.2	96.131
394.3	96.05
394.4	95.934
394.5	95.767
394.6	95.548
394.7	95.362
394.8	95.292
394.9	95.339
395.0	95.486
395.1	95.734
395.2	95.996
395.3	96.186
395.4	96.303
395.5	96.406
395.6	96.495
395.7	96.568
395.8	96.621
395.9	96.655
396.0	96.709
396.1	96.784
396.2	96.841
396.3	96.844
396.4	96.791
396.5	96.698
396.6	96.565
396.7	96.477
396.8	96.519
396.9	96.692
397.0	96.777
397.1	96.775
397.2	96.736
397.3	96.71
397.4	96.697
397.5	96.673
397.6	96.64
397.7	96.624
397.8	96.653
397.9	96.726
398.0	96.785
398.1	96.829
398.2	96.822
398.3	96.726
398.4	96.541
398.5	96.41
398.6	96.334
398.7	96.289
398.8	96.252
398.9	96.222
399.0	96.248
399.1	96.33
399.2	96.407
