# Supplementary material for: Correction: LPS responsiveness and neutrophil chemotaxis in vivo require PMN MMP-8 activity
Source: PLoS One. 2025 Dec 19;20(12):e0339233. doi: 10.1371/journal.pone.0339233 (PMC12716691; doi:10.1371/journal.pone.0339233)
Supplement: S11 File — (ZIP) [file pone.0339233.s011.zip › 06422635 Fig 5 Calcium Flux/01sept04/calcium01sep0416.txt]

        Calibration Report
        ------------------

ICBC Method       :	
Measurement Type  :	Single
Calibration Type  :	Min/Max
AF :          0.000
IC :          6
Fmin              :	67.006
Fmax              :	377.037
Conversion datafile      :  C:\FLWINLAB\DATA\01sep0416.td

ICBC data result file :C:\FLWINLAB\DATA\calcium01sep0416.txt
generated on: 02/09/2004 at time: 2:01:23 PM
---------------------------------------
0.1	102.426
0.2	102.602
0.3	102.644
0.4	102.554
0.5	102.47
0.6	102.393
0.7	102.343
0.8	102.343
0.9	102.392
1.0	102.471
1.1	102.579
1.2	102.72
1.3	102.895
1.4	103.104
1.5	103.199
1.6	103.18
1.7	103.134
1.8	103.15
1.9	103.228
2.0	103.335
2.1	103.472
2.2	103.58
2.3	103.602
2.4	103.536
2.5	103.486
2.6	103.453
2.7	103.41
2.8	103.329
2.9	103.211
3.0	103.165
3.1	103.193
3.2	103.259
3.3	103.33
3.4	103.406
3.5	103.466
3.6	103.509
3.7	103.573
3.8	103.695
3.9	103.873
4.0	103.951
4.1	103.929
4.2	103.917
4.3	104.025
4.4	104.254
4.5	104.422
4.6	104.528
4.7	104.558
4.8	104.499
4.9	104.352
5.0	104.221
5.1	104.107
5.2	104.018
5.3	103.964
5.4	103.945
5.5	103.926
5.6	103.905
5.7	103.842
5.8	103.693
5.9	103.458
6.0	103.254
6.1	103.079
6.2	102.943
6.3	102.854
6.4	102.812
6.5	102.812
6.6	102.855
6.7	102.912
6.8	102.955
6.9	102.984
7.0	103.077
7.1	103.233
7.2	103.417
7.3	103.595
7.4	103.766
7.5	103.887
7.6	103.957
7.7	104.041
7.8	104.198
7.9	104.43
8.0	104.566
8.1	104.608
8.2	104.586
8.3	104.531
8.4	104.441
8.5	104.307
8.6	104.127
8.7	103.939
8.8	103.777
8.9	103.642
9.0	103.581
9.1	103.596
9.2	103.619
9.3	103.588
9.4	103.502
9.5	103.436
9.6	103.391
9.7	103.376
9.8	103.4
9.9	103.464
10.0	103.584
10.1	103.762
10.2	103.951
10.3	104.106
10.4	104.229
10.5	104.239
10.6	104.137
10.7	103.989
10.8	103.861
10.9	103.754
11.0	103.684
11.1	103.65
11.2	103.614
11.3	103.536
11.4	103.416
11.5	103.362
11.6	103.375
11.7	103.405
11.8	103.406
11.9	103.377
12.0	103.432
12.1	103.572
12.2	103.732
12.3	103.847
12.4	103.916
12.5	103.982
12.6	104.042
12.7	104.101
12.8	104.162
12.9	104.224
13.0	104.167
13.1	103.99
13.2	103.825
13.3	103.803
13.4	103.924
13.5	103.985
13.6	103.986
13.7	103.956
13.8	103.919
13.9	103.878
14.0	103.92
14.1	104.046
14.2	104.189
14.3	104.28
14.4	104.321
14.5	104.396
14.6	104.504
14.7	104.58
14.8	104.554
14.9	104.427
15.0	104.286
15.1	104.132
15.2	104.016
15.3	103.988
15.4	104.047
15.5	103.976
15.6	103.775
15.7	103.569
15.8	103.483
15.9	103.514
16.0	103.558
16.1	103.614
16.2	103.673
16.3	103.728
16.4	103.779
16.5	103.894
16.6	104.074
16.7	104.246
16.8	104.336
16.9	104.344
17.0	104.401
17.1	104.505
17.2	104.606
17.3	104.65
17.4	104.637
17.5	104.593
17.6	104.516
17.7	104.429
17.8	104.353
17.9	104.288
18.0	104.213
18.1	104.127
18.2	104.029
18.3	103.917
18.4	103.789
18.5	103.619
18.6	103.406
18.7	103.185
18.8	102.987
18.9	102.812
19.0	102.748
19.1	102.797
19.2	102.877
19.3	102.911
19.4	102.898
19.5	102.935
19.6	103.023
19.7	103.135
19.8	103.247
19.9	103.357
20.0	103.57
20.1	103.884
20.2	104.215
20.3	104.481
20.4	104.681
20.5	104.752
20.6	104.694
20.7	104.593
20.8	104.535
20.9	104.521
21.0	104.435
21.1	104.28
21.2	104.111
21.3	103.984
21.4	103.9
21.5	103.752
21.6	103.54
21.7	103.328
21.8	103.178
21.9	103.09
22.0	103.003
22.1	102.919
22.2	102.868
22.3	102.886
22.4	102.972
22.5	103.056
22.6	103.139
22.7	103.213
22.8	103.272
22.9	103.315
23.0	103.347
23.1	103.368
23.2	103.365
23.3	103.324
23.4	103.245
23.5	103.252
23.6	103.344
23.7	103.444
23.8	103.474
23.9	103.434
24.0	103.362
24.1	103.258
24.2	103.155
24.3	103.083
24.4	103.043
24.5	102.995
24.6	102.938
24.7	102.897
24.8	102.893
24.9	102.927
25.0	102.926
25.1	102.891
25.2	102.839
25.3	102.786
25.4	102.734
25.5	102.677
25.6	102.614
25.7	102.555
25.8	102.506
25.9	102.467
26.0	102.396
26.1	102.291
26.2	102.188
26.3	102.123
26.4	102.094
26.5	102.158
26.6	102.314
26.7	102.478
26.8	102.565
26.9	102.575
27.0	102.621
27.1	102.702
27.2	102.785
27.3	102.836
27.4	102.855
27.5	102.912
27.6	103.008
27.7	103.084
27.8	103.083
27.9	103.006
28.0	102.88
28.1	102.706
28.2	102.515
28.3	102.338
28.4	102.176
28.5	102.117
28.6	102.163
28.7	102.266
28.8	102.38
28.9	102.504
29.0	102.628
29.1	102.751
29.2	102.877
29.3	103.008
29.4	103.144
29.5	103.214
29.6	103.219
29.7	103.205
29.8	103.215
29.9	103.252
30.0	103.254
30.1	103.223
30.2	103.168
30.3	103.1
30.4	103.019
30.5	102.934
30.6	102.846
30.7	102.721
30.8	102.527
30.9	102.262
31.0	102.056
31.1	101.91
31.2	101.807
31.3	101.734
31.4	101.689
31.5	101.601
31.6	101.47
31.7	101.315
31.8	101.159
31.9	101.0
32.0	100.915
32.1	100.905
32.2	100.976
32.3	101.137
32.4	101.389
32.5	101.558
32.6	101.645
32.7	101.709
32.8	101.807
32.9	101.939
33.0	102.039
33.1	102.107
33.2	102.17
33.3	102.257
33.4	102.367
33.5	102.377
33.6	102.288
33.7	102.156
33.8	102.039
33.9	101.937
34.0	101.877
34.1	101.86
34.2	101.84
34.3	101.771
34.4	101.654
34.5	101.615
34.6	101.654
34.7	101.704
34.8	101.699
34.9	101.637
35.0	101.58
35.1	101.525
35.2	101.463
35.3	101.382
35.4	101.281
35.5	101.254
35.6	101.298
35.7	101.345
35.8	101.323
35.9	101.232
36.0	101.142
36.1	101.052
36.2	100.972
36.3	100.911
36.4	100.868
36.5	100.852
36.6	100.862
36.7	100.894
36.8	100.942
36.9	101.006
37.0	101.041
37.1	101.048
37.2	101.041
37.3	101.037
37.4	101.035
37.5	101.018
37.6	100.987
37.7	100.962
37.8	100.964
37.9	100.994
38.0	100.987
38.1	100.943
38.2	100.848
38.3	100.689
38.4	100.466
38.5	100.303
38.6	100.2
38.7	100.163
38.8	100.201
38.9	100.313
39.0	100.414
39.1	100.505
39.2	100.58
39.3	100.637
39.4	100.676
39.5	100.755
39.6	100.873
39.7	101.008
39.8	101.134
39.9	101.251
40.0	101.24
40.1	101.099
40.2	100.928
40.3	100.823
40.4	100.785
40.5	100.745
40.6	100.703
40.7	100.632
40.8	100.506
40.9	100.324
41.0	100.211
41.1	100.164
41.2	100.172
41.3	100.218
41.4	100.304
41.5	100.402
41.6	100.514
41.7	100.597
41.8	100.611
41.9	100.556
42.0	100.483
42.1	100.393
42.2	100.333
42.3	100.347
42.4	100.435
42.5	100.43
42.6	100.331
42.7	100.216
42.8	100.161
42.9	100.165
43.0	100.197
43.1	100.257
43.2	100.32
43.3	100.362
43.4	100.384
43.5	100.408
43.6	100.435
43.7	100.47
43.8	100.517
43.9	100.576
44.0	100.617
44.1	100.64
44.2	100.658
44.3	100.686
44.4	100.723
44.5	100.731
44.6	100.711
44.7	100.671
44.8	100.618
44.9	100.553
45.0	100.513
45.1	100.498
45.2	100.504
45.3	100.527
45.4	100.567
45.5	100.581
45.6	100.571
45.7	100.524
45.8	100.431
45.9	100.291
46.0	100.143
46.1	99.987
46.2	99.859
46.3	99.791
46.4	99.785
46.5	99.813
46.6	99.876
46.7	99.901
46.8	99.813
46.9	99.612
47.0	99.522
47.1	99.544
47.2	99.608
47.3	99.647
47.4	99.662
47.5	99.714
47.6	99.801
47.7	99.898
47.8	99.98
47.9	100.046
48.0	100.068
48.1	100.047
48.2	100.051
48.3	100.149
48.4	100.343
48.5	100.46
48.6	100.5
48.7	100.494
48.8	100.471
48.9	100.432
49.0	100.379
49.1	100.314
49.2	100.224
49.3	100.103
49.4	99.948
49.5	99.77
49.6	99.569
49.7	99.354
49.8	99.135
49.9	98.912
50.0	98.714
50.1	98.541
50.2	98.428
50.3	98.412
50.4	98.492
50.5	98.568
50.6	98.641
50.7	98.745
50.8	98.916
50.9	99.152
51.0	99.371
51.1	99.572
51.2	99.745
51.3	99.879
51.4	99.973
51.5	100.053
51.6	100.116
51.7	100.13
51.8	100.063
51.9	99.913
52.0	99.803
52.1	99.733
52.2	99.682
52.3	99.629
52.4	99.575
52.5	99.489
52.6	99.373
52.7	99.253
52.8	99.152
52.9	99.073
53.0	99.079
53.1	99.171
53.2	99.287
53.3	99.368
53.4	99.414
53.5	99.391
53.6	99.301
53.7	99.209
53.8	99.181
53.9	99.218
54.0	99.273
54.1	99.347
54.2	99.426
54.3	99.495
54.4	99.554
54.5	99.539
54.6	99.45
54.7	99.342
54.8	99.273
54.9	99.242
55.0	99.194
55.1	99.129
55.2	99.031
55.3	98.886
55.4	98.692
55.5	98.537
55.6	98.422
55.7	98.317
55.8	98.193
55.9	98.048
56.0	97.921
56.1	97.811
56.2	97.734
56.3	97.705
56.4	97.726
56.5	97.798
56.6	97.921
56.7	98.025
56.8	98.042
56.9	97.971
57.0	97.967
57.1	98.029
57.2	98.118
57.3	98.197
57.4	98.265
57.5	98.293
57.6	98.279
57.7	98.258
57.8	98.26
57.9	98.287
58.0	98.285
58.1	98.254
58.2	98.262
58.3	98.377
58.4	98.598
58.5	98.768
58.6	98.887
58.7	98.966
58.8	99.02
58.9	99.048
59.0	99.079
59.1	99.113
59.2	99.142
59.3	99.159
59.4	99.164
59.5	99.229
59.6	99.356
59.7	99.458
59.8	99.452
59.9	99.337
60.0	99.179
60.1	98.977
60.2	98.811
60.3	98.757
60.4	98.815
60.5	98.899
60.6	99.009
60.7	99.113
60.8	99.179
60.9	99.207
61.0	99.178
61.1	99.093
61.2	98.984
61.3	98.883
61.4	98.789
61.5	98.756
61.6	98.785
61.7	98.814
61.8	98.782
61.9	98.689
62.0	98.596
62.1	98.502
62.2	98.382
62.3	98.208
62.4	97.981
62.5	97.813
62.6	97.702
62.7	97.668
62.8	97.726
62.9	97.877
63.0	97.94
63.1	97.914
63.2	97.846
63.3	97.778
63.4	97.713
63.5	97.684
63.6	97.693
63.7	97.76
63.8	97.905
63.9	98.129
64.0	98.297
64.1	98.409
64.2	98.456
64.3	98.429
64.4	98.328
64.5	98.255
64.6	98.21
64.7	98.211
64.8	98.277
64.9	98.407
65.0	98.547
65.1	98.697
65.2	98.785
65.3	98.742
65.4	98.568
65.5	98.468
65.6	98.442
65.7	98.432
65.8	98.381
65.9	98.288
66.0	98.191
66.1	98.089
66.2	98.004
66.3	97.959
66.4	97.954
66.5	97.868
66.6	97.703
66.7	97.568
66.8	97.571
66.9	97.713
67.0	97.745
67.1	97.667
67.2	97.554
67.3	97.482
67.4	97.451
67.5	97.447
67.6	97.471
67.7	97.501
67.8	97.515
67.9	97.514
68.0	97.529
68.1	97.561
68.2	97.564
68.3	97.495
68.4	97.354
68.5	97.261
68.6	97.217
68.7	97.223
68.8	97.278
68.9	97.384
69.0	97.489
69.1	97.596
69.2	97.669
69.3	97.674
69.4	97.613
69.5	97.597
69.6	97.628
69.7	97.688
69.8	97.76
69.9	97.846
70.0	97.883
70.1	97.872
70.2	97.839
70.3	97.812
70.4	97.789
70.5	97.757
70.6	97.716
70.7	97.677
70.8	97.653
70.9	97.644
71.0	97.603
71.1	97.53
71.2	97.462
71.3	97.433
71.4	97.444
71.5	97.439
71.6	97.418
71.7	97.417
71.8	97.473
71.9	97.587
72.0	97.693
72.1	97.791
72.2	97.838
72.3	97.789
72.4	97.646
72.5	97.589
72.6	97.62
72.7	97.662
72.8	97.641
72.9	97.558
73.0	97.556
73.1	97.635
73.2	97.695
73.3	97.64
73.4	97.469
73.5	97.356
73.6	97.301
73.7	97.311
73.8	97.395
73.9	97.552
74.0	97.676
74.1	97.767
74.2	97.837
74.3	97.898
74.4	97.949
74.5	97.96
74.6	97.931
74.7	97.903
74.8	97.915
74.9	97.967
75.0	97.988
75.1	97.977
75.2	97.941
75.3	97.888
75.4	97.817
75.5	97.762
75.6	97.726
75.7	97.675
75.8	97.579
75.9	97.439
76.0	97.34
76.1	97.282
76.2	97.237
76.3	97.181
76.4	97.112
76.5	97.028
76.6	96.928
76.7	96.841
76.8	96.796
76.9	96.793
77.0	96.786
77.1	96.776
77.2	96.799
77.3	96.89
77.4	97.05
77.5	97.192
77.6	97.316
77.7	97.42
77.8	97.499
77.9	97.553
78.0	97.616
78.1	97.688
78.2	97.725
78.3	97.685
78.4	97.567
78.5	97.495
78.6	97.467
78.7	97.464
78.8	97.464
78.9	97.468
79.0	97.452
79.1	97.416
79.2	97.375
79.3	97.346
79.4	97.329
79.5	97.317
79.6	97.313
79.7	97.309
79.8	97.302
79.9	97.291
80.0	97.192
80.1	97.006
80.2	96.817
80.3	96.711
80.4	96.689
80.5	96.701
80.6	96.747
80.7	96.8
80.8	96.832
80.9	96.844
81.0	96.856
81.1	96.871
81.2	96.932
81.3	97.087
81.4	97.334
81.5	97.563
81.6	97.774
81.7	97.932
81.8	98.004
81.9	97.989
82.0	97.926
82.1	97.815
82.2	97.715
82.3	97.687
82.4	97.731
82.5	97.722
82.6	97.661
82.7	97.59
82.8	97.553
82.9	97.549
83.0	97.51
83.1	97.437
83.2	97.368
83.3	97.344
83.4	97.365
83.5	97.45
83.6	97.601
83.7	97.739
83.8	97.785
83.9	97.739
84.0	97.783
84.1	97.916
84.2	98.041
84.3	98.059
84.4	97.97
84.5	97.949
84.6	97.996
84.7	98.024
84.8	97.945
84.9	97.761
85.0	97.564
85.1	97.356
85.2	97.18
85.3	97.081
85.4	97.058
85.5	97.003
85.6	96.914
85.7	96.855
85.8	96.887
85.9	97.01
86.0	97.036
86.1	96.965
86.2	96.905
86.3	96.965
86.4	97.145
86.5	97.302
86.6	97.437
86.7	97.535
86.8	97.58
86.9	97.573
87.0	97.573
87.1	97.579
87.2	97.569
87.3	97.522
87.4	97.436
87.5	97.424
87.6	97.483
87.7	97.573
87.8	97.65
87.9	97.715
88.0	97.731
88.1	97.698
88.2	97.629
88.3	97.538
88.4	97.425
88.5	97.346
88.6	97.303
88.7	97.259
88.8	97.178
88.9	97.062
89.0	97.023
89.1	97.059
89.2	97.102
89.3	97.08
89.4	96.995
89.5	96.918
89.6	96.849
89.7	96.821
89.8	96.865
89.9	96.981
90.0	97.075
90.1	97.147
90.2	97.223
90.3	97.325
90.4	97.456
90.5	97.44
90.6	97.28
90.7	97.091
90.8	96.988
90.9	96.971
91.0	96.982
91.1	97.021
91.2	97.087
91.3	97.18
91.4	97.3
91.5	97.384
91.6	97.433
91.7	97.429
91.8	97.354
91.9	97.21
92.0	97.141
92.1	97.148
92.2	97.194
92.3	97.246
92.4	97.302
92.5	97.36
92.6	97.421
92.7	97.464
92.8	97.467
92.9	97.43
93.0	97.379
93.1	97.314
93.2	97.258
93.3	97.235
93.4	97.245
93.5	97.295
93.6	97.386
93.7	97.447
93.8	97.412
93.9	97.28
94.0	97.17
94.1	97.081
94.2	97.03
94.3	97.034
94.4	97.092
94.5	97.099
94.6	97.053
94.7	97.006
94.8	97.011
94.9	97.067
95.0	97.07
95.1	97.022
95.2	96.952
95.3	96.889
95.4	96.834
95.5	96.843
95.6	96.917
95.7	96.984
95.8	96.973
95.9	96.885
96.0	96.792
96.1	96.695
96.2	96.606
96.3	96.535
96.4	96.482
96.5	96.42
96.6	96.349
96.7	96.323
96.8	96.396
96.9	96.569
97.0	96.699
97.1	96.786
97.2	96.83
97.3	96.831
97.4	96.79
97.5	96.813
97.6	96.9
97.7	96.985
97.8	97.002
97.9	96.951
98.0	96.924
98.1	96.921
98.2	96.916
98.3	96.885
98.4	96.827
98.5	96.709
98.6	96.531
98.7	96.366
98.8	96.285
98.9	96.287
99.0	96.273
99.1	96.242
99.2	96.204
99.3	96.171
99.4	96.141
99.5	96.115
99.6	96.092
99.7	96.116
99.8	96.229
99.9	96.431
100.0	96.654
100.1	96.897
100.2	97.071
100.3	97.084
100.4	96.939
100.5	96.879
100.6	96.906
100.7	96.971
100.8	97.031
100.9	97.084
101.0	97.158
101.1	97.254
101.2	97.304
101.3	97.24
101.4	97.061
101.5	96.905
101.6	96.772
101.7	96.708
101.8	96.764
101.9	96.938
102.0	97.006
102.1	96.968
102.2	96.91
102.3	96.917
102.4	96.988
102.5	97.049
102.6	97.099
102.7	97.135
102.8	97.153
102.9	97.153
103.0	97.133
103.1	97.093
103.2	97.047
103.3	97.006
103.4	96.971
103.5	96.973
103.6	97.013
103.7	97.072
103.8	97.135
103.9	97.202
104.0	97.205
104.1	97.146
104.2	97.043
104.3	96.916
104.4	96.766
104.5	96.635
104.6	96.523
104.7	96.428
104.8	96.349
104.9	96.285
105.0	96.268
105.1	96.298
105.2	96.317
105.3	96.265
105.4	96.143
105.5	96.087
105.6	96.096
105.7	96.159
105.8	96.262
105.9	96.406
106.0	96.557
106.1	96.715
106.2	96.871
106.3	97.013
106.4	97.142
106.5	97.182
106.6	97.133
106.7	97.08
106.8	97.107
106.9	97.216
107.0	97.216
107.1	97.11
107.2	96.98
107.3	96.912
107.4	96.906
107.5	96.843
107.6	96.724
107.7	96.608
107.8	96.553
107.9	96.56
108.0	96.539
108.1	96.488
108.2	96.421
108.3	96.351
108.4	96.276
108.5	96.257
108.6	96.291
108.7	96.339
108.8	96.358
108.9	96.35
109.0	96.382
109.1	96.454
109.2	96.483
109.3	96.387
109.4	96.164
109.5	96.112
109.6	96.231
109.7	96.388
109.8	96.448
109.9	96.413
110.0	96.394
110.1	96.391
110.2	96.385
110.3	96.36
110.4	96.314
110.5	96.255
110.6	96.182
110.7	96.133
110.8	96.146
110.9	96.22
111.0	96.163
111.1	95.976
111.2	95.752
111.3	95.581
111.4	95.464
111.5	95.389
111.6	95.355
111.7	95.328
111.8	95.275
111.9	95.197
112.0	95.161
112.1	95.168
112.2	95.211
112.3	95.285
112.4	95.388
112.5	95.542
112.6	95.746
112.7	95.94
112.8	96.062
112.9	96.114
113.0	96.15
113.1	96.169
113.2	96.197
113.3	96.259
113.4	96.353
113.5	96.423
113.6	96.468
113.7	96.475
113.8	96.433
113.9	96.341
114.0	96.268
114.1	96.215
114.2	96.21
114.3	96.284
114.4	96.436
114.5	96.515
114.6	96.522
114.7	96.505
114.8	96.511
114.9	96.541
115.0	96.59
115.1	96.659
115.2	96.726
115.3	96.767
115.4	96.784
115.5	96.743
115.6	96.645
115.7	96.552
115.8	96.528
115.9	96.571
116.0	96.681
116.1	96.855
116.2	97.006
116.3	97.044
116.4	96.969
116.5	96.867
116.6	96.739
116.7	96.644
116.8	96.642
116.9	96.733
117.0	96.828
117.1	96.925
117.2	96.992
117.3	96.993
117.4	96.93
117.5	96.859
117.6	96.779
117.7	96.718
117.8	96.703
117.9	96.732
118.0	96.762
118.1	96.792
118.2	96.805
118.3	96.782
118.4	96.724
118.5	96.712
118.6	96.746
118.7	96.788
118.8	96.804
118.9	96.793
119.0	96.76
119.1	96.705
119.2	96.648
119.3	96.612
119.4	96.595
119.5	96.596
119.6	96.614
119.7	96.635
119.8	96.641
119.9	96.634
120.0	96.632
120.1	96.635
120.2	96.666
120.3	96.749
120.4	96.882
120.5	96.976
120.6	97.03
120.7	97.055
120.8	97.061
120.9	97.047
121.0	97.027
121.1	97.002
121.2	96.952
121.3	96.86
121.4	96.726
121.5	96.556
121.6	96.352
121.7	96.123
121.8	95.88
121.9	95.622
122.0	95.46
122.1	95.394
122.2	95.372
122.3	95.342
122.4	95.304
122.5	95.308
122.6	95.353
122.7	95.426
122.8	95.513
122.9	95.612
123.0	95.732
123.1	95.871
123.2	96.005
123.3	96.111
123.4	96.188
123.5	96.237
123.6	96.256
123.7	96.255
123.8	96.243
123.9	96.219
124.0	96.18
124.1	96.125
124.2	96.084
124.3	96.088
124.4	96.134
124.5	96.092
124.6	95.96
124.7	95.823
124.8	95.764
124.9	95.782
125.0	95.82
125.1	95.879
125.2	95.957
125.3	96.052
125.4	96.163
125.5	96.227
125.6	96.244
125.7	96.22
125.8	96.163
125.9	96.073
126.0	96.021
126.1	96.007
126.2	96.003
126.3	95.981
126.4	95.939
126.5	95.926
126.6	95.94
126.7	95.958
126.8	95.955
126.9	95.93
127.0	95.937
127.1	95.974
127.2	96.022
127.3	96.062
127.4	96.095
127.5	96.188
127.6	96.341
127.7	96.501
127.8	96.614
127.9	96.68
128.0	96.709
128.1	96.7
128.2	96.714
128.3	96.812
128.4	96.993
128.5	97.052
128.6	96.99
128.7	96.902
128.8	96.882
128.9	96.931
129.0	96.957
129.1	96.959
129.2	96.951
129.3	96.946
129.4	96.943
129.5	96.908
129.6	96.839
129.7	96.742
129.8	96.62
129.9	96.473
130.0	96.41
130.1	96.431
130.2	96.47
130.3	96.457
130.4	96.394
130.5	96.31
130.6	96.205
130.7	96.092
130.8	95.981
130.9	95.874
131.0	95.786
131.1	95.718
131.2	95.674
131.3	95.657
131.4	95.667
131.5	95.649
131.6	95.604
131.7	95.577
131.8	95.615
131.9	95.716
132.0	95.804
132.1	95.878
132.2	95.926
132.3	95.937
132.4	95.911
132.5	95.885
132.6	95.86
132.7	95.824
132.8	95.766
132.9	95.687
133.0	95.655
133.1	95.669
133.2	95.702
133.3	95.722
133.4	95.731
133.5	95.784
133.6	95.881
133.7	96.0
133.8	96.119
133.9	96.24
134.0	96.377
134.1	96.528
134.2	96.64
134.3	96.659
134.4	96.586
134.5	96.493
134.6	96.38
134.7	96.258
134.8	96.137
134.9	96.019
135.0	95.921
135.1	95.843
135.2	95.803
135.3	95.82
135.4	95.893
135.5	95.882
135.6	95.786
135.7	95.679
135.8	95.632
135.9	95.644
136.0	95.69
136.1	95.77
136.2	95.819
136.3	95.772
136.4	95.63
136.5	95.528
136.6	95.467
136.7	95.43
136.8	95.399
136.9	95.376
137.0	95.336
137.1	95.278
137.2	95.247
137.3	95.285
137.4	95.394
137.5	95.486
137.6	95.56
137.7	95.642
137.8	95.753
137.9	95.895
138.0	95.933
138.1	95.869
138.2	95.769
138.3	95.697
138.4	95.655
138.5	95.603
138.6	95.541
138.7	95.481
138.8	95.432
138.9	95.397
139.0	95.373
139.1	95.36
139.2	95.406
139.3	95.559
139.4	95.818
139.5	96.069
139.6	96.312
139.7	96.497
139.8	96.574
139.9	96.543
140.0	96.609
140.1	96.773
140.2	96.95
140.3	97.057
140.4	97.094
140.5	97.042
140.6	96.899
140.7	96.69
140.8	96.435
140.9	96.137
141.0	95.889
141.1	95.691
141.2	95.549
141.3	95.467
141.4	95.445
141.5	95.42
141.6	95.391
141.7	95.344
141.8	95.263
141.9	95.147
142.0	95.131
142.1	95.215
142.2	95.325
142.3	95.388
142.4	95.405
142.5	95.45
142.6	95.523
142.7	95.605
142.8	95.676
142.9	95.736
143.0	95.757
143.1	95.74
143.2	95.729
143.3	95.767
143.4	95.854
143.5	95.882
143.6	95.849
143.7	95.81
143.8	95.817
143.9	95.868
144.0	95.853
144.1	95.773
144.2	95.68
144.3	95.628
144.4	95.616
144.5	95.618
144.6	95.634
144.7	95.645
144.8	95.631
144.9	95.592
145.0	95.58
145.1	95.596
145.2	95.618
145.3	95.625
145.4	95.617
145.5	95.619
145.6	95.632
145.7	95.625
145.8	95.567
145.9	95.458
146.0	95.429
146.1	95.479
146.2	95.556
146.3	95.607
146.4	95.633
146.5	95.696
146.6	95.795
146.7	95.862
146.8	95.827
146.9	95.691
147.0	95.611
147.1	95.585
147.2	95.588
147.3	95.591
147.4	95.593
147.5	95.604
147.6	95.623
147.7	95.633
147.8	95.614
147.9	95.569
148.0	95.505
148.1	95.423
148.2	95.373
148.3	95.407
148.4	95.524
148.5	95.614
148.6	95.677
148.7	95.711
148.8	95.713
148.9	95.683
149.0	95.583
149.1	95.412
149.2	95.283
149.3	95.306
149.4	95.483
149.5	95.565
149.6	95.554
149.7	95.512
149.8	95.498
149.9	95.514
150.0	95.474
150.1	95.377
150.2	95.266
150.3	95.18
150.4	95.122
150.5	95.071
150.6	95.03
150.7	94.976
150.8	94.889
150.9	94.769
151.0	94.691
151.1	94.656
151.2	94.627
151.3	94.571
151.4	94.488
151.5	94.517
151.6	94.658
151.7	94.846
151.8	95.014
151.9	95.164
152.0	95.277
152.1	95.352
152.2	95.385
152.3	95.368
152.4	95.302
152.5	95.291
152.6	95.333
152.7	95.407
152.8	95.487
152.9	95.575
153.0	95.609
153.1	95.588
153.2	95.555
153.3	95.551
153.4	95.576
153.5	95.615
153.6	95.667
153.7	95.705
153.8	95.704
153.9	95.663
154.0	95.632
154.1	95.611
154.2	95.595
154.3	95.581
154.4	95.568
154.5	95.537
154.6	95.489
154.7	95.445
154.8	95.425
154.9	95.43
155.0	95.423
155.1	95.403
155.2	95.408
155.3	95.473
155.4	95.6
155.5	95.725
155.6	95.847
155.7	95.982
155.8	96.146
155.9	96.34
156.0	96.447
156.1	96.47
156.2	96.405
156.3	96.251
156.4	96.009
156.5	95.84
156.6	95.744
156.7	95.686
156.8	95.634
156.9	95.586
157.0	95.579
157.1	95.61
157.2	95.622
157.3	95.554
157.4	95.407
157.5	95.344
157.6	95.366
157.7	95.446
157.8	95.559
157.9	95.705
158.0	95.848
158.1	95.988
158.2	96.122
158.3	96.247
158.4	96.362
158.5	96.38
158.6	96.302
158.7	96.188
158.8	96.1
158.9	96.039
159.0	96.004
159.1	95.997
159.2	96.006
159.3	96.021
159.4	96.042
159.5	96.065
159.6	96.09
159.7	96.084
159.8	96.014
159.9	95.88
160.0	95.732
160.1	95.571
160.2	95.407
160.3	95.251
160.4	95.103
160.5	95.015
160.6	94.986
160.7	94.986
160.8	94.983
160.9	94.976
161.0	94.983
161.1	95.002
161.2	95.005
161.3	94.962
161.4	94.872
161.5	94.857
161.6	94.917
161.7	95.031
161.8	95.175
161.9	95.351
162.0	95.484
162.1	95.573
162.2	95.641
162.3	95.709
162.4	95.779
162.5	95.721
162.6	95.535
162.7	95.351
162.8	95.295
162.9	95.367
163.0	95.424
163.1	95.465
163.2	95.464
163.3	95.394
163.4	95.254
163.5	95.093
163.6	94.911
163.7	94.753
163.8	94.666
163.9	94.651
164.0	94.761
164.1	94.998
164.2	95.254
164.3	95.424
164.4	95.507
164.5	95.531
164.6	95.497
164.7	95.445
164.8	95.415
164.9	95.407
165.0	95.422
165.1	95.459
165.2	95.487
165.3	95.476
165.4	95.426
165.5	95.293
165.6	95.078
165.7	94.876
165.8	94.783
165.9	94.798
166.0	94.831
166.1	94.881
166.2	94.955
166.3	95.055
166.4	95.183
166.5	95.273
166.6	95.324
166.7	95.356
166.8	95.386
166.9	95.414
167.0	95.469
167.1	95.549
167.2	95.613
167.3	95.617
167.4	95.561
167.5	95.55
167.6	95.582
167.7	95.605
167.8	95.567
167.9	95.467
168.0	95.413
168.1	95.403
168.2	95.388
168.3	95.318
168.4	95.193
168.5	95.088
168.6	95.002
168.7	94.954
168.8	94.962
168.9	95.027
169.0	95.035
169.1	94.986
169.2	94.945
169.3	94.977
169.4	95.081
169.5	95.148
169.6	95.179
169.7	95.21
169.8	95.279
169.9	95.388
170.0	95.5
170.1	95.616
170.2	95.701
170.3	95.72
170.4	95.671
170.5	95.667
170.6	95.705
170.7	95.759
170.8	95.8
170.9	95.829
171.0	95.861
171.1	95.895
171.2	95.908
171.3	95.874
171.4	95.794
171.5	95.721
171.6	95.655
171.7	95.607
171.8	95.585
171.9	95.59
172.0	95.618
172.1	95.671
172.2	95.719
172.3	95.736
172.4	95.72
172.5	95.655
172.6	95.542
172.7	95.447
172.8	95.436
172.9	95.508
173.0	95.555
173.1	95.576
173.2	95.552
173.3	95.464
173.4	95.312
173.5	95.164
173.6	95.02
173.7	94.879
173.8	94.739
173.9	94.6
174.0	94.548
174.1	94.585
174.2	94.66
174.3	94.724
174.4	94.778
174.5	94.787
174.6	94.752
174.7	94.72
174.8	94.737
174.9	94.804
175.0	94.877
175.1	94.957
175.2	95.031
175.3	95.086
175.4	95.123
175.5	95.11
175.6	95.049
175.7	94.965
175.8	94.886
175.9	94.812
176.0	94.797
176.1	94.839
176.2	94.885
176.3	94.883
176.4	94.832
176.5	94.781
176.6	94.728
176.7	94.698
176.8	94.713
176.9	94.773
177.0	94.849
177.1	94.942
177.2	95.014
177.3	95.031
177.4	94.992
177.5	95.03
177.6	95.143
177.7	95.298
177.8	95.46
177.9	95.628
178.0	95.766
178.1	95.873
178.2	95.957
178.3	96.027
178.4	96.081
178.5	96.049
178.6	95.932
178.7	95.824
178.8	95.818
178.9	95.914
179.0	95.901
179.1	95.778
179.2	95.61
179.3	95.458
179.4	95.324
179.5	95.191
179.6	95.06
179.7	94.943
179.8	94.854
179.9	94.793
180.0	94.786
180.1	94.834
180.2	94.901
180.3	94.952
180.4	94.987
180.5	95.019
180.6	95.05
180.7	95.069
180.8	95.063
180.9	95.035
181.0	95.031
181.1	95.052
181.2	95.107
181.3	95.207
181.4	95.352
181.5	95.489
181.6	95.618
181.7	95.697
181.8	95.683
181.9	95.576
182.0	95.521
182.1	95.517
182.2	95.554
182.3	95.624
182.4	95.727
182.5	95.768
182.6	95.748
182.7	95.685
182.8	95.597
182.9	95.486
183.0	95.403
183.1	95.348
183.2	95.303
183.3	95.25
183.4	95.187
183.5	95.121
183.6	95.051
183.7	95.0
183.8	94.987
183.9	95.012
184.0	95.082
184.1	95.195
184.2	95.323
184.3	95.436
184.4	95.534
184.5	95.561
184.6	95.52
184.7	95.474
184.8	95.49
184.9	95.566
185.0	95.668
185.1	95.796
185.2	95.906
185.3	95.953
185.4	95.94
185.5	95.905
185.6	95.849
185.7	95.751
185.8	95.586
185.9	95.355
186.0	95.233
186.1	95.219
186.2	95.268
186.3	95.331
186.4	95.409
186.5	95.438
186.6	95.417
186.7	95.353
186.8	95.25
186.9	95.111
187.0	95.001
187.1	94.92
187.2	94.874
187.3	94.868
187.4	94.902
187.5	94.944
187.6	94.992
187.7	95.032
187.8	95.048
187.9	95.04
188.0	95.036
188.1	95.036
188.2	95.055
188.3	95.11
188.4	95.199
188.5	95.278
188.6	95.345
188.7	95.402
188.8	95.45
188.9	95.488
189.0	95.534
189.1	95.587
189.2	95.612
189.3	95.575
189.4	95.474
189.5	95.38
189.6	95.295
189.7	95.216
189.8	95.143
189.9	95.076
190.0	95.022
190.1	94.98
190.2	94.941
190.3	94.895
190.4	94.842
190.5	94.718
190.6	94.524
190.7	94.325
190.8	94.184
190.9	94.102
191.0	94.053
191.1	94.036
191.2	94.042
191.3	94.062
191.4	94.095
191.5	94.162
191.6	94.261
191.7	94.377
191.8	94.493
191.9	94.611
192.0	94.708
192.1	94.783
192.2	94.853
192.3	94.933
192.4	95.022
192.5	95.105
192.6	95.18
192.7	95.251
192.8	95.317
192.9	95.38
193.0	95.333
193.1	95.178
193.2	94.988
193.3	94.836
193.4	94.723
193.5	94.711
193.6	94.8
193.7	94.937
193.8	95.069
193.9	95.195
194.0	95.272
194.1	95.299
194.2	95.32
194.3	95.379
194.4	95.476
194.5	95.599
194.6	95.748
194.7	95.92
194.8	96.113
194.9	96.327
195.0	96.423
195.1	96.401
195.2	96.33
195.3	96.277
195.4	96.241
195.5	96.187
195.6	96.114
195.7	96.027
195.8	95.931
195.9	95.825
196.0	95.796
196.1	95.842
196.2	95.874
196.3	95.802
196.4	95.626
196.5	95.521
196.6	95.484
196.7	95.46
196.8	95.392
196.9	95.28
197.0	95.193
197.1	95.131
197.2	95.093
197.3	95.078
197.4	95.086
197.5	95.11
197.6	95.151
197.7	95.193
197.8	95.222
197.9	95.238
198.0	95.241
198.1	95.23
198.2	95.232
198.3	95.273
198.4	95.351
198.5	95.448
198.6	95.561
198.7	95.668
198.8	95.745
198.9	95.79
199.0	95.74
199.1	95.596
199.2	95.432
199.3	95.325
199.4	95.273
199.5	95.243
199.6	95.235
199.7	95.217
199.8	95.16
199.9	95.064
200.0	95.024
200.1	95.041
200.2	95.069
200.3	95.061
200.4	95.018
200.5	95.019
200.6	95.062
200.7	95.119
200.8	95.157
200.9	95.177
201.0	95.195
201.1	95.211
201.2	95.249
201.3	95.333
201.4	95.464
201.5	95.511
201.6	95.473
201.7	95.413
201.8	95.39
201.9	95.405
202.0	95.455
202.1	95.542
202.2	95.626
202.3	95.668
202.4	95.667
202.5	95.715
202.6	95.811
202.7	95.895
202.8	95.905
202.9	95.841
203.0	95.741
203.1	95.605
203.2	95.462
203.3	95.343
203.4	95.247
203.5	95.09
203.6	94.872
203.7	94.694
203.8	94.655
203.9	94.755
204.0	94.731
204.1	94.581
204.2	94.417
204.3	94.348
204.4	94.374
204.5	94.438
204.6	94.542
204.7	94.632
204.8	94.657
204.9	94.616
205.0	94.632
205.1	94.704
205.2	94.784
205.3	94.823
205.4	94.821
205.5	94.883
205.6	95.01
205.7	95.124
205.8	95.149
205.9	95.084
206.0	95.096
206.1	95.184
206.2	95.316
206.3	95.461
206.4	95.617
206.5	95.705
206.6	95.723
206.7	95.689
206.8	95.62
206.9	95.517
207.0	95.413
207.1	95.307
207.2	95.239
207.3	95.245
207.4	95.325
207.5	95.309
207.6	95.197
207.7	95.064
207.8	94.985
207.9	94.961
208.0	94.922
208.1	94.869
208.2	94.815
208.3	94.773
208.4	94.742
208.5	94.732
208.6	94.743
208.7	94.764
208.8	94.785
208.9	94.806
209.0	94.863
209.1	94.956
209.2	95.025
209.3	95.01
209.4	94.912
209.5	94.892
209.6	94.949
209.7	95.029
209.8	95.079
209.9	95.098
210.0	95.101
210.1	95.09
210.2	95.043
210.3	94.941
210.4	94.783
210.5	94.639
210.6	94.507
210.7	94.425
210.8	94.43
210.9	94.523
211.0	94.605
211.1	94.678
211.2	94.744
211.3	94.806
211.4	94.864
211.5	94.911
211.6	94.945
211.7	95.011
211.8	95.153
211.9	95.371
212.0	95.517
212.1	95.593
212.2	95.639
212.3	95.693
212.4	95.757
212.5	95.754
212.6	95.685
212.7	95.618
212.8	95.618
212.9	95.687
213.0	95.733
213.1	95.755
213.2	95.734
213.3	95.648
213.4	95.498
213.5	95.393
213.6	95.33
213.7	95.254
213.8	95.107
213.9	94.889
214.0	94.794
214.1	94.821
214.2	94.875
214.3	94.862
214.4	94.783
214.5	94.741
214.6	94.736
214.7	94.758
214.8	94.8
214.9	94.861
215.0	94.901
215.1	94.92
215.2	94.928
215.3	94.935
215.4	94.939
215.5	94.867
215.6	94.717
215.7	94.583
215.8	94.556
215.9	94.635
216.0	94.661
216.1	94.633
216.2	94.564
216.3	94.463
216.4	94.331
216.5	94.296
216.6	94.357
216.7	94.454
216.8	94.526
216.9	94.575
217.0	94.648
217.1	94.747
217.2	94.803
217.3	94.753
217.4	94.595
217.5	94.535
217.6	94.572
217.7	94.665
217.8	94.771
217.9	94.89
218.0	94.898
218.1	94.794
218.2	94.677
218.3	94.645
218.4	94.697
218.5	94.743
218.6	94.784
218.7	94.817
218.8	94.837
218.9	94.845
219.0	94.855
219.1	94.867
219.2	94.873
219.3	94.863
219.4	94.838
219.5	94.886
219.6	95.008
219.7	95.132
219.8	95.188
219.9	95.176
220.0	95.126
220.1	95.039
220.2	94.997
220.3	95.082
220.4	95.295
220.5	95.393
220.6	95.377
220.7	95.318
220.8	95.289
220.9	95.289
221.0	95.25
221.1	95.173
221.2	95.082
221.3	95.003
221.4	94.935
221.5	94.892
221.6	94.875
221.7	94.877
221.8	94.894
221.9	94.926
222.0	94.988
222.1	95.08
222.2	95.138
222.3	95.098
222.4	94.961
222.5	94.856
222.6	94.783
222.7	94.73
222.8	94.683
222.9	94.642
223.0	94.644
223.1	94.689
223.2	94.703
223.3	94.61
223.4	94.411
223.5	94.203
223.6	93.987
223.7	93.86
223.8	93.918
223.9	94.162
224.0	94.323
224.1	94.401
224.2	94.447
224.3	94.512
224.4	94.595
224.5	94.62
224.6	94.585
224.7	94.545
224.8	94.551
224.9	94.603
225.0	94.679
225.1	94.778
225.2	94.872
225.3	94.935
225.4	94.966
225.5	94.98
225.6	94.978
225.7	94.962
225.8	94.934
225.9	94.893
226.0	94.858
226.1	94.828
226.2	94.809
226.3	94.805
226.4	94.817
226.5	94.778
226.6	94.689
226.7	94.551
226.8	94.368
226.9	94.138
227.0	94.042
227.1	94.079
227.2	94.212
227.3	94.408
227.4	94.666
227.5	94.847
227.6	94.951
227.7	95.008
227.8	95.046
227.9	95.065
228.0	95.119
228.1	95.209
228.2	95.326
228.3	95.463
228.4	95.62
228.5	95.612
228.6	95.44
228.7	95.214
228.8	95.043
228.9	94.927
229.0	94.873
229.1	94.883
229.2	94.928
229.3	94.982
229.4	95.046
229.5	95.11
229.6	95.175
229.7	95.202
229.8	95.155
229.9	95.032
230.0	95.025
230.1	95.133
230.2	95.238
230.3	95.222
230.4	95.085
230.5	95.044
230.6	95.101
230.7	95.15
230.8	95.085
230.9	94.906
231.0	94.718
231.1	94.521
231.2	94.363
231.3	94.292
231.4	94.307
231.5	94.303
231.6	94.28
231.7	94.284
231.8	94.36
231.9	94.508
232.0	94.584
232.1	94.588
232.2	94.592
232.3	94.668
232.4	94.815
232.5	94.906
232.6	94.939
232.7	94.955
232.8	94.996
232.9	95.062
233.0	95.122
233.1	95.177
233.2	95.198
233.3	95.156
233.4	95.052
233.5	94.889
233.6	94.667
233.7	94.469
233.8	94.372
233.9	94.377
234.0	94.423
234.1	94.508
234.2	94.586
234.3	94.607
234.4	94.573
234.5	94.503
234.6	94.397
234.7	94.304
234.8	94.271
234.9	94.3
235.0	94.364
235.1	94.463
235.2	94.529
235.3	94.492
235.4	94.352
235.5	94.292
235.6	94.311
235.7	94.367
235.8	94.417
235.9	94.462
236.0	94.525
236.1	94.606
236.2	94.68
236.3	94.722
236.4	94.732
236.5	94.777
236.6	94.856
236.7	94.942
236.8	95.004
236.9	95.044
237.0	95.08
237.1	95.112
237.2	95.126
237.3	95.104
237.4	95.046
237.5	94.966
237.6	94.862
237.7	94.757
237.8	94.672
237.9	94.607
238.0	94.545
238.1	94.484
238.2	94.456
238.3	94.488
238.4	94.58
238.5	94.626
238.6	94.627
238.7	94.6
238.8	94.567
238.9	94.527
239.0	94.549
239.1	94.634
239.2	94.751
239.3	94.871
239.4	94.993
239.5	95.062
239.6	95.077
239.7	95.049
239.8	94.991
239.9	94.901
240.0	94.939
240.1	95.104
240.2	95.332
240.3	95.556
240.4	95.778
240.5	95.895
240.6	95.908
240.7	95.85
240.8	95.754
240.9	95.619
241.0	95.462
241.1	95.284
241.2	95.132
241.3	95.052
241.4	95.044
241.5	94.914
241.6	94.663
241.7	94.397
241.8	94.22
241.9	94.131
242.0	94.111
242.1	94.158
242.2	94.25
242.3	94.363
242.4	94.496
242.5	94.678
242.6	94.908
242.7	95.085
242.8	95.108
242.9	94.977
243.0	94.891
243.1	94.853
243.2	94.853
243.3	94.887
243.4	94.953
243.5	94.97
243.6	94.938
243.7	94.882
243.8	94.829
243.9	94.777
244.0	94.701
244.1	94.599
244.2	94.52
244.3	94.511
244.4	94.572
244.5	94.633
244.6	94.693
244.7	94.7
244.8	94.604
244.9	94.405
245.0	94.331
245.1	94.383
245.2	94.481
245.3	94.55
245.4	94.589
245.5	94.662
245.6	94.768
245.7	94.891
245.8	95.018
245.9	95.147
246.0	95.234
246.1	95.278
246.2	95.299
246.3	95.317
246.4	95.332
246.5	95.368
246.6	95.426
246.7	95.471
246.8	95.469
246.9	95.421
247.0	95.376
247.1	95.334
247.2	95.263
247.3	95.13
247.4	94.935
247.5	94.836
247.6	94.833
247.7	94.87
247.8	94.891
247.9	94.897
248.0	94.828
248.1	94.685
248.2	94.556
248.3	94.529
248.4	94.603
248.5	94.601
248.6	94.524
248.7	94.48
248.8	94.577
248.9	94.814
249.0	94.924
249.1	94.906
249.2	94.83
249.3	94.766
249.4	94.713
249.5	94.65
249.6	94.576
249.7	94.512
249.8	94.479
249.9	94.477
250.0	94.514
250.1	94.593
250.2	94.634
250.3	94.563
250.4	94.38
250.5	94.278
250.6	94.258
250.7	94.294
250.8	94.36
250.9	94.457
251.0	94.574
251.1	94.711
251.2	94.806
251.3	94.798
251.4	94.686
251.5	94.688
251.6	94.805
251.7	94.969
251.8	95.112
251.9	95.234
252.0	95.318
252.1	95.363
252.2	95.371
252.3	95.34
252.4	95.272
252.5	95.268
252.6	95.329
252.7	95.429
252.8	95.543
252.9	95.672
253.0	95.691
253.1	95.603
253.2	95.479
253.3	95.391
253.4	95.34
253.5	95.274
253.6	95.193
253.7	95.132
253.8	95.125
253.9	95.171
254.0	95.162
254.1	95.097
254.2	94.997
254.3	94.882
254.4	94.753
254.5	94.691
254.6	94.696
254.7	94.718
254.8	94.706
254.9	94.661
255.0	94.621
255.1	94.587
255.2	94.565
255.3	94.56
255.4	94.573
255.5	94.617
255.6	94.692
255.7	94.748
255.8	94.74
255.9	94.666
256.0	94.591
256.1	94.515
256.2	94.481
256.3	94.533
256.4	94.67
256.5	94.79
256.6	94.894
256.7	94.956
256.8	94.952
256.9	94.881
257.0	94.798
257.1	94.701
257.2	94.639
257.3	94.657
257.4	94.756
257.5	94.808
257.6	94.812
257.7	94.816
257.8	94.867
257.9	94.964
258.0	95.023
258.1	95.046
258.2	95.06
258.3	95.098
258.4	95.159
258.5	95.168
258.6	95.126
258.7	95.052
258.8	94.965
258.9	94.866
259.0	94.841
259.1	94.889
259.2	94.937
259.3	94.913
259.4	94.815
259.5	94.708
259.6	94.59
259.7	94.509
259.8	94.514
259.9	94.603
260.0	94.658
260.1	94.679
260.2	94.718
260.3	94.828
260.4	95.01
260.5	95.169
260.6	95.305
260.7	95.403
260.8	95.45
260.9	95.444
261.0	95.455
261.1	95.482
261.2	95.514
261.3	95.541
261.4	95.562
261.5	95.599
261.6	95.653
261.7	95.671
261.8	95.602
261.9	95.445
262.0	95.261
262.1	95.051
262.2	94.865
262.3	94.749
262.4	94.705
262.5	94.715
262.6	94.777
262.7	94.857
262.8	94.92
262.9	94.965
263.0	95.03
263.1	95.112
263.2	95.206
263.3	95.303
263.4	95.404
263.5	95.461
263.6	95.475
263.7	95.483
263.8	95.522
263.9	95.593
264.0	95.636
264.1	95.651
264.2	95.615
264.3	95.501
264.4	95.31
264.5	95.172
264.6	95.088
264.7	95.026
264.8	94.955
264.9	94.876
265.0	94.835
265.1	94.833
265.2	94.828
265.3	94.779
265.4	94.684
265.5	94.606
265.6	94.543
265.7	94.486
265.8	94.423
265.9	94.356
266.0	94.311
266.1	94.288
266.2	94.308
266.3	94.391
266.4	94.537
266.5	94.7
266.6	94.881
266.7	95.066
266.8	95.241
266.9	95.406
267.0	95.506
267.1	95.541
267.2	95.527
267.3	95.481
267.4	95.401
267.5	95.322
267.6	95.244
267.7	95.166
267.8	95.092
267.9	95.019
268.0	94.936
268.1	94.841
268.2	94.73
268.3	94.595
268.4	94.438
268.5	94.378
268.6	94.415
268.7	94.526
268.8	94.687
268.9	94.899
269.0	95.054
269.1	95.15
269.2	95.199
269.3	95.208
269.4	95.177
269.5	95.11
269.6	95.004
269.7	94.894
269.8	94.813
269.9	94.759
270.0	94.67
270.1	94.543
270.2	94.418
270.3	94.33
270.4	94.281
270.5	94.336
270.6	94.495
270.7	94.683
270.8	94.822
270.9	94.913
271.0	94.979
271.1	95.018
271.2	95.01
271.3	94.932
271.4	94.785
271.5	94.736
271.6	94.785
271.7	94.863
271.8	94.9
271.9	94.896
272.0	94.807
272.1	94.632
272.2	94.446
272.3	94.325
272.4	94.269
272.5	94.269
272.6	94.327
272.7	94.459
272.8	94.683
272.9	94.999
273.0	95.188
273.1	95.25
273.2	95.247
273.3	95.241
273.4	95.233
273.5	95.217
273.6	95.194
273.7	95.17
273.8	95.154
273.9	95.145
274.0	95.094
274.1	95.003
274.2	94.908
274.3	94.848
274.4	94.823
274.5	94.814
274.6	94.822
274.7	94.839
274.8	94.858
274.9	94.878
275.0	94.918
275.1	94.976
275.2	95.025
275.3	95.035
275.4	95.005
275.5	95.021
275.6	95.083
275.7	95.138
275.8	95.133
275.9	95.069
276.0	95.026
276.1	95.005
276.2	94.994
276.3	94.979
276.4	94.961
276.5	94.947
276.6	94.937
276.7	94.935
276.8	94.944
276.9	94.966
277.0	94.988
277.1	95.01
277.2	95.036
277.3	95.067
277.4	95.105
277.5	95.136
277.6	95.161
277.7	95.183
277.8	95.203
277.9	95.222
278.0	95.236
278.1	95.246
278.2	95.254
278.3	95.264
278.4	95.276
278.5	95.285
278.6	95.292
278.7	95.275
278.8	95.212
278.9	95.102
279.0	95.016
279.1	94.953
279.2	94.892
279.3	94.812
279.4	94.712
279.5	94.625
279.6	94.55
279.7	94.519
279.8	94.563
279.9	94.682
280.0	94.719
280.1	94.672
280.2	94.607
280.3	94.585
280.4	94.605
280.5	94.589
280.6	94.535
280.7	94.512
280.8	94.589
280.9	94.765
281.0	94.932
281.1	95.089
281.2	95.158
281.3	95.062
281.4	94.801
281.5	94.667
281.6	94.658
281.7	94.712
281.8	94.764
281.9	94.815
282.0	94.835
282.1	94.825
282.2	94.782
282.3	94.709
282.4	94.603
282.5	94.492
282.6	94.376
282.7	94.296
282.8	94.297
282.9	94.378
283.0	94.449
283.1	94.509
283.2	94.555
283.3	94.585
283.4	94.599
283.5	94.649
283.6	94.737
283.7	94.836
283.8	94.92
283.9	94.989
284.0	95.022
284.1	95.019
284.2	94.997
284.3	94.973
284.4	94.945
284.5	94.906
284.6	94.854
284.7	94.813
284.8	94.807
284.9	94.834
285.0	94.885
285.1	94.96
285.2	95.046
285.3	95.13
285.4	95.211
285.5	95.229
285.6	95.184
285.7	95.15
285.8	95.197
285.9	95.327
286.0	95.392
286.1	95.394
286.2	95.323
286.3	95.168
286.4	94.931
286.5	94.772
286.6	94.691
286.7	94.668
286.8	94.682
286.9	94.733
287.0	94.861
287.1	95.067
287.2	95.26
287.3	95.351
287.4	95.341
287.5	95.355
287.6	95.393
287.7	95.49
287.8	95.679
287.9	95.962
288.0	96.109
288.1	96.123
288.2	96.068
288.3	96.012
288.4	95.955
288.5	95.857
288.6	95.72
288.7	95.601
288.8	95.558
288.9	95.589
289.0	95.668
289.1	95.795
289.2	95.89
289.3	95.87
289.4	95.737
289.5	95.614
289.6	95.502
289.7	95.394
289.8	95.28
289.9	95.162
290.0	95.074
290.1	95.016
290.2	94.986
290.3	94.982
290.4	95.003
290.5	94.921
290.6	94.737
290.7	94.543
290.8	94.434
290.9	94.408
291.0	94.406
291.1	94.429
291.2	94.454
291.3	94.458
291.4	94.44
291.5	94.438
291.6	94.452
291.7	94.452
291.8	94.409
291.9	94.322
292.0	94.309
292.1	94.367
292.2	94.421
292.3	94.392
292.4	94.28
292.5	94.253
292.6	94.311
292.7	94.424
292.8	94.561
292.9	94.724
293.0	94.813
293.1	94.828
293.2	94.816
293.3	94.825
293.4	94.854
293.5	94.846
293.6	94.801
293.7	94.786
293.8	94.869
293.9	95.05
294.0	95.093
294.1	95.0
294.2	94.856
294.3	94.75
294.4	94.681
294.5	94.677
294.6	94.739
294.7	94.815
294.8	94.855
294.9	94.859
295.0	94.918
295.1	95.032
295.2	95.141
295.3	95.185
295.4	95.165
295.5	95.215
295.6	95.336
295.7	95.443
295.8	95.451
295.9	95.36
296.0	95.286
296.1	95.23
296.2	95.167
296.3	95.076
296.4	94.955
296.5	94.789
296.6	94.578
296.7	94.315
296.8	93.992
296.9	93.611
297.0	93.333
297.1	93.159
297.2	93.075
297.3	93.069
297.4	93.141
297.5	93.109
297.6	92.975
297.7	92.836
297.8	92.79
297.9	92.839
298.0	92.921
298.1	93.037
298.2	93.217
298.3	93.492
298.4	93.862
298.5	94.148
298.6	94.348
298.7	94.491
298.8	94.606
298.9	94.692
299.0	94.921
299.1	95.293
299.2	95.756
299.3	96.259
299.4	96.803
299.5	97.416
299.6	98.1
299.7	98.832
299.8	99.589
299.9	100.373
300.0	101.249
300.1	102.218
300.2	103.22
300.3	104.192
300.4	105.136
300.5	106.184
300.6	107.338
300.7	108.521
300.8	109.655
300.9	110.739
301.0	111.746
301.1	112.676
301.2	113.564
301.3	114.448
301.4	115.326
301.5	116.113
301.6	116.808
301.7	117.459
301.8	118.113
301.9	118.771
302.0	119.324
302.1	119.77
302.2	120.142
302.3	120.475
302.4	120.768
302.5	121.056
302.6	121.338
302.7	121.632
302.8	121.953
302.9	122.301
303.0	122.668
303.1	123.052
303.2	123.439
303.3	123.812
303.4	124.17
303.5	124.473
303.6	124.721
303.7	124.921
303.8	125.082
303.9	125.206
304.0	125.268
304.1	125.269
304.2	125.25
304.3	125.251
304.4	125.272
304.5	125.287
304.6	125.296
304.7	125.266
304.8	125.162
304.9	124.985
305.0	124.879
305.1	124.842
305.2	124.87
305.3	124.953
305.4	125.092
305.5	125.23
305.6	125.366
305.7	125.495
305.8	125.611
305.9	125.716
306.0	125.764
306.1	125.757
306.2	125.785
306.3	125.938
306.4	126.216
306.5	126.395
306.6	126.478
306.7	126.455
306.8	126.319
306.9	126.072
307.0	125.896
307.1	125.791
307.2	125.664
307.3	125.422
307.4	125.065
307.5	124.791
307.6	124.599
307.7	124.383
307.8	124.038
307.9	123.564
308.0	123.15
308.1	122.796
308.2	122.533
308.3	122.393
308.4	122.377
308.5	122.293
308.6	122.142
308.7	121.973
308.8	121.834
308.9	121.725
309.0	121.513
309.1	121.197
309.2	120.819
309.3	120.417
309.4	119.992
309.5	119.629
309.6	119.326
309.7	119.022
309.8	118.657
309.9	118.231
310.0	117.835
310.1	117.47
310.2	117.125
310.3	116.786
310.4	116.455
310.5	116.157
310.6	115.894
310.7	115.696
310.8	115.594
310.9	115.589
311.0	115.405
311.1	115.042
311.2	114.606
311.3	114.2
311.4	113.823
311.5	113.425
311.6	113.005
311.7	112.636
311.8	112.388
311.9	112.262
312.0	112.116
312.1	111.948
312.2	111.746
312.3	111.496
312.4	111.198
312.5	110.927
312.6	110.682
312.7	110.454
312.8	110.233
312.9	110.019
313.0	109.832
313.1	109.67
313.2	109.485
313.3	109.226
313.4	108.892
313.5	108.614
313.6	108.391
313.7	108.2
313.8	108.022
313.9	107.856
314.0	107.714
314.1	107.597
314.2	107.47
314.3	107.297
314.4	107.08
314.5	106.839
314.6	106.575
314.7	106.304
314.8	106.043
314.9	105.791
315.0	105.495
315.1	105.154
315.2	104.835
315.3	104.603
315.4	104.458
315.5	104.334
315.6	104.232
315.7	104.147
315.8	104.075
315.9	104.014
316.0	103.94
316.1	103.852
316.2	103.769
316.3	103.709
316.4	103.671
316.5	103.583
316.6	103.445
316.7	103.279
316.8	103.11
316.9	102.937
317.0	102.703
317.1	102.409
317.2	102.091
317.3	101.786
317.4	101.494
317.5	101.256
317.6	101.073
317.7	100.904
317.8	100.711
317.9	100.494
318.0	100.333
318.1	100.229
318.2	100.144
318.3	100.041
318.4	99.919
318.5	99.829
318.6	99.773
318.7	99.732
318.8	99.691
318.9	99.65
319.0	99.557
319.1	99.413
319.2	99.245
319.3	99.079
319.4	98.916
319.5	98.764
319.6	98.624
319.7	98.501
319.8	98.403
319.9	98.33
320.0	98.252
320.1	98.169
320.2	98.088
320.3	98.015
320.4	97.948
320.5	97.938
320.6	97.986
320.7	98.029
320.8	98.008
320.9	97.922
321.0	97.884
321.1	97.891
321.2	97.916
321.3	97.93
321.4	97.931
321.5	97.901
321.6	97.839
321.7	97.761
321.8	97.681
321.9	97.6
322.0	97.55
322.1	97.531
322.2	97.514
322.3	97.471
322.4	97.4
322.5	97.245
322.6	97.006
322.7	96.741
322.8	96.503
322.9	96.294
323.0	96.125
323.1	95.994
323.2	95.885
323.3	95.781
323.4	95.681
323.5	95.518
323.6	95.293
323.7	95.055
323.8	94.854
323.9	94.69
324.0	94.599
324.1	94.58
324.2	94.586
324.3	94.569
324.4	94.53
324.5	94.559
324.6	94.654
324.7	94.739
324.8	94.739
324.9	94.654
325.0	94.609
325.1	94.605
325.2	94.639
325.3	94.713
325.4	94.824
325.5	94.836
325.6	94.75
325.7	94.594
325.8	94.397
325.9	94.159
326.0	93.984
326.1	93.871
326.2	93.793
326.3	93.718
326.4	93.649
326.5	93.593
326.6	93.551
326.7	93.488
326.8	93.372
326.9	93.203
327.0	93.113
327.1	93.103
327.2	93.115
327.3	93.095
327.4	93.043
327.5	92.942
327.6	92.794
327.7	92.676
327.8	92.663
327.9	92.755
328.0	92.77
328.1	92.707
328.2	92.613
328.3	92.534
328.4	92.472
328.5	92.425
328.6	92.393
328.7	92.389
328.8	92.424
328.9	92.497
329.0	92.497
329.1	92.424
329.2	92.308
329.3	92.178
329.4	92.034
329.5	91.963
329.6	91.964
329.7	91.994
329.8	92.01
329.9	92.011
330.0	91.958
330.1	91.85
330.2	91.741
330.3	91.684
330.4	91.678
330.5	91.633
330.6	91.549
330.7	91.464
330.8	91.416
330.9	91.405
331.0	91.307
331.1	91.121
331.2	90.923
331.3	90.783
331.4	90.703
331.5	90.671
331.6	90.686
331.7	90.686
331.8	90.607
331.9	90.448
332.0	90.404
332.1	90.474
332.2	90.549
332.3	90.522
332.4	90.392
332.5	90.298
332.6	90.24
332.7	90.238
332.8	90.314
332.9	90.468
333.0	90.531
333.1	90.504
333.2	90.451
333.3	90.436
333.4	90.458
333.5	90.453
333.6	90.419
333.7	90.381
333.8	90.361
333.9	90.36
334.0	90.425
334.1	90.555
334.2	90.684
334.3	90.747
334.4	90.741
334.5	90.748
334.6	90.767
334.7	90.801
334.8	90.851
334.9	90.918
335.0	90.881
335.1	90.738
335.2	90.567
335.3	90.445
335.4	90.372
335.5	90.344
335.6	90.364
335.7	90.397
335.8	90.414
335.9	90.414
336.0	90.405
336.1	90.389
336.2	90.349
336.3	90.268
336.4	90.146
336.5	90.106
336.6	90.149
336.7	90.234
336.8	90.321
336.9	90.41
337.0	90.414
337.1	90.334
337.2	90.19
337.3	90.006
337.4	89.782
337.5	89.679
337.6	89.696
337.7	89.761
337.8	89.801
337.9	89.817
338.0	89.841
338.1	89.871
338.2	89.904
338.3	89.935
338.4	89.965
338.5	89.981
338.6	89.985
338.7	89.999
338.8	90.042
338.9	90.116
339.0	90.112
339.1	90.029
339.2	89.931
339.3	89.883
339.4	89.883
339.5	89.872
339.6	89.848
339.7	89.79
339.8	89.678
339.9	89.512
340.0	89.433
340.1	89.441
340.2	89.489
340.3	89.526
340.4	89.554
340.5	89.621
340.6	89.726
340.7	89.827
340.8	89.88
340.9	89.887
341.0	89.871
341.1	89.834
341.2	89.819
341.3	89.872
341.4	89.992
341.5	90.047
341.6	90.035
341.7	89.995
341.8	89.968
341.9	89.952
342.0	89.909
342.1	89.838
342.2	89.766
342.3	89.721
342.4	89.704
342.5	89.722
342.6	89.776
342.7	89.838
342.8	89.883
342.9	89.91
343.0	89.899
343.1	89.852
343.2	89.795
343.3	89.752
343.4	89.723
343.5	89.692
343.6	89.658
343.7	89.651
343.8	89.702
343.9	89.81
344.0	89.856
344.1	89.841
344.2	89.8
344.3	89.768
344.4	89.745
344.5	89.704
344.6	89.645
344.7	89.585
344.8	89.543
344.9	89.517
345.0	89.527
345.1	89.574
345.2	89.598
345.3	89.54
345.4	89.4
345.5	89.34
345.6	89.359
345.7	89.386
345.8	89.352
345.9	89.258
346.0	89.177
346.1	89.109
346.2	89.056
346.3	89.019
346.4	88.999
346.5	89.038
346.6	89.135
346.7	89.239
346.8	89.299
346.9	89.313
347.0	89.334
347.1	89.361
347.2	89.41
347.3	89.493
347.4	89.611
347.5	89.774
347.6	89.979
347.7	90.188
347.8	90.36
347.9	90.494
348.0	90.523
348.1	90.449
348.2	90.342
348.3	90.275
348.4	90.248
348.5	90.21
348.6	90.162
348.7	90.13
348.8	90.14
348.9	90.192
349.0	90.207
349.1	90.184
349.2	90.135
349.3	90.068
349.4	89.984
349.5	89.915
349.6	89.862
349.7	89.86
349.8	89.944
349.9	90.114
350.0	90.249
350.1	90.349
350.2	90.386
350.3	90.335
350.4	90.196
350.5	90.069
350.6	89.956
350.7	89.869
350.8	89.823
350.9	89.817
351.0	89.781
351.1	89.714
351.2	89.634
351.3	89.559
351.4	89.487
351.5	89.442
351.6	89.424
351.7	89.445
351.8	89.518
351.9	89.642
352.0	89.748
352.1	89.834
352.2	89.901
352.3	89.952
352.4	89.985
352.5	90.063
352.6	90.187
352.7	90.307
352.8	90.379
352.9	90.4
353.0	90.377
353.1	90.309
353.2	90.246
353.3	90.237
353.4	90.281
353.5	90.33
353.6	90.385
353.7	90.419
353.8	90.406
353.9	90.347
354.0	90.306
354.1	90.283
354.2	90.248
354.3	90.169
354.4	90.046
354.5	89.99
354.6	90.0
354.7	90.037
354.8	90.062
354.9	90.075
355.0	90.072
355.1	90.052
355.2	90.03
355.3	90.018
355.4	90.016
355.5	89.997
355.6	89.958
355.7	89.948
355.8	90.011
355.9	90.148
356.0	90.25
356.1	90.318
356.2	90.341
356.3	90.311
356.4	90.227
356.5	90.174
356.6	90.149
356.7	90.167
356.8	90.239
356.9	90.364
357.0	90.469
357.1	90.553
357.2	90.61
357.3	90.633
357.4	90.623
357.5	90.582
357.6	90.51
357.7	90.434
357.8	90.378
357.9	90.342
358.0	90.338
358.1	90.365
358.2	90.398
358.3	90.41
358.4	90.401
358.5	90.356
358.6	90.275
358.7	90.198
358.8	90.165
358.9	90.177
359.0	90.18
359.1	90.176
359.2	90.16
359.3	90.129
359.4	90.083
359.5	90.067
359.6	90.082
359.7	90.101
359.8	90.099
359.9	90.075
360.0	90.05
360.1	90.022
360.2	89.978
360.3	89.901
360.4	89.793
360.5	89.747
360.6	89.763
360.7	89.79
360.8	89.775
360.9	89.718
361.0	89.672
361.1	89.638
361.2	89.606
361.3	89.567
361.4	89.521
361.5	89.533
361.6	89.603
361.7	89.686
361.8	89.739
361.9	89.762
362.0	89.812
362.1	89.892
362.2	90.006
362.3	90.163
362.4	90.361
362.5	90.51
362.6	90.608
362.7	90.672
362.8	90.717
362.9	90.742
363.0	90.754
363.1	90.752
363.2	90.731
363.3	90.687
363.4	90.619
363.5	90.532
363.6	90.427
363.7	90.33
363.8	90.267
363.9	90.237
364.0	90.173
364.1	90.077
364.2	89.981
364.3	89.919
364.4	89.892
364.5	89.883
364.6	89.894
364.7	89.965
364.8	90.141
364.9	90.422
365.0	90.657
365.1	90.849
365.2	90.995
365.3	91.096
365.4	91.151
365.5	91.194
365.6	91.226
365.7	91.279
365.8	91.386
365.9	91.545
366.0	91.669
366.1	91.758
366.2	91.779
366.3	91.698
366.4	91.514
366.5	91.432
366.6	91.45
366.7	91.499
366.8	91.509
366.9	91.48
367.0	91.471
367.1	91.482
367.2	91.492
367.3	91.484
367.4	91.455
367.5	91.437
367.6	91.431
367.7	91.461
367.8	91.552
367.9	91.705
368.0	91.73
368.1	91.629
368.2	91.51
368.3	91.48
368.4	91.541
368.5	91.575
368.6	91.583
368.7	91.579
368.8	91.578
368.9	91.579
369.0	91.56
369.1	91.522
369.2	91.465
369.3	91.39
369.4	91.298
369.5	91.255
369.6	91.259
369.7	91.261
369.8	91.212
369.9	91.113
370.0	91.079
370.1	91.11
370.2	91.127
370.3	91.053
370.4	90.889
370.5	90.824
370.6	90.858
370.7	90.929
370.8	90.977
370.9	91.0
371.0	91.028
371.1	91.063
371.2	91.105
371.3	91.158
371.4	91.222
371.5	91.263
371.6	91.282
371.7	91.305
371.8	91.359
371.9	91.443
372.0	91.492
372.1	91.506
372.2	91.509
372.3	91.526
372.4	91.557
372.5	91.553
372.6	91.515
372.7	91.463
372.8	91.42
372.9	91.385
373.0	91.325
373.1	91.239
373.2	91.207
373.3	91.308
373.4	91.54
373.5	91.674
373.6	91.71
373.7	91.686
373.8	91.641
373.9	91.574
374.0	91.548
374.1	91.562
374.2	91.595
374.3	91.622
374.4	91.645
374.5	91.681
374.6	91.73
374.7	91.754
374.8	91.714
374.9	91.609
375.0	91.518
375.1	91.441
375.2	91.399
375.3	91.41
375.4	91.475
375.5	91.52
375.6	91.545
375.7	91.529
375.8	91.452
375.9	91.313
376.0	91.236
376.1	91.221
376.2	91.231
376.3	91.226
376.4	91.208
376.5	91.244
376.6	91.332
376.7	91.447
376.8	91.562
376.9	91.678
377.0	91.729
377.1	91.715
377.2	91.744
377.3	91.921
377.4	92.246
377.5	92.455
377.6	92.548
377.7	92.571
377.8	92.573
377.9	92.553
378.0	92.529
378.1	92.502
378.2	92.47
378.3	92.431
378.4	92.386
378.5	92.406
378.6	92.492
378.7	92.571
378.8	92.574
378.9	92.499
379.0	92.455
379.1	92.44
379.2	92.437
379.3	92.424
379.4	92.402
379.5	92.411
379.6	92.45
379.7	92.476
379.8	92.449
379.9	92.368
380.0	92.287
380.1	92.205
380.2	92.149
380.3	92.144
380.4	92.189
380.5	92.209
380.6	92.203
380.7	92.174
380.8	92.124
380.9	92.055
381.0	91.99
381.1	91.93
381.2	91.876
381.3	91.83
381.4	91.79
381.5	91.801
381.6	91.865
381.7	91.927
381.8	91.936
381.9	91.892
382.0	91.906
382.1	91.977
382.2	92.063
382.3	92.122
382.4	92.152
382.5	92.143
382.6	92.093
382.7	92.063
382.8	92.111
382.9	92.237
383.0	92.285
383.1	92.254
383.2	92.194
383.3	92.156
383.4	92.138
383.5	92.126
383.6	92.118
383.7	92.108
383.8	92.091
383.9	92.065
384.0	92.029
384.1	91.984
384.2	91.915
384.3	91.806
384.4	91.658
384.5	91.578
384.6	91.566
384.7	91.566
384.8	91.524
384.9	91.439
385.0	91.282
385.1	91.054
385.2	90.87
385.3	90.846
385.4	90.983
385.5	91.147
385.6	91.34
385.7	91.526
385.8	91.67
385.9	91.773
386.0	91.889
386.1	92.017
386.2	92.128
386.3	92.192
386.4	92.209
386.5	92.271
386.6	92.378
386.7	92.452
386.8	92.41
386.9	92.253
387.0	92.127
387.1	92.029
387.2	91.961
387.3	91.922
387.4	91.911
387.5	91.843
387.6	91.719
387.7	91.585
387.8	91.487
387.9	91.427
388.0	91.394
388.1	91.39
388.2	91.426
388.3	91.515
388.4	91.659
388.5	91.775
388.6	91.863
388.7	91.926
388.8	91.965
388.9	91.98
389.0	91.967
389.1	91.927
389.2	91.863
389.3	91.782
389.4	91.682
389.5	91.615
389.6	91.581
389.7	91.555
389.8	91.511
389.9	91.451
390.0	91.418
390.1	91.413
390.2	91.436
390.3	91.489
390.4	91.572
390.5	91.622
390.6	91.639
390.7	91.69
390.8	91.842
390.9	92.095
391.0	92.305
391.1	92.47
391.2	92.589
391.3	92.66
391.4	92.681
391.5	92.652
391.6	92.572
391.7	92.464
391.8	92.351
391.9	92.231
392.0	92.128
392.1	92.044
392.2	91.949
392.3	91.817
392.4	91.646
392.5	91.522
392.6	91.445
392.7	91.388
392.8	91.324
392.9	91.253
393.0	91.202
393.1	91.169
393.2	91.162
393.3	91.187
393.4	91.243
393.5	91.368
393.6	91.561
393.7	91.765
393.8	91.924
393.9	92.037
394.0	92.062
394.1	92.0
394.2	91.927
394.3	91.92
394.4	91.979
394.5	92.043
394.6	92.112
394.7	92.188
394.8	92.272
394.9	92.364
395.0	92.43
395.1	92.47
395.2	92.494
395.3	92.512
395.4	92.524
395.5	92.6
395.6	92.741
395.7	92.875
395.8	92.932
395.9	92.911
396.0	92.88
396.1	92.839
396.2	92.782
396.3	92.701
396.4	92.598
396.5	92.506
396.6	92.425
396.7	92.383
396.8	92.408
396.9	92.5
397.0	92.543
397.1	92.537
397.2	92.529
397.3	92.566
397.4	92.647
397.5	92.677
397.6	92.658
397.7	92.634
397.8	92.652
397.9	92.711
398.0	92.704
398.1	92.629
398.2	92.514
398.3	92.388
398.4	92.251
398.5	92.23
398.6	92.324
398.7	92.424
398.8	92.42
398.9	92.311
399.0	92.293
399.1	92.364
399.2	92.466
