# Supplementary material for: Correction: LPS responsiveness and neutrophil chemotaxis in vivo require PMN MMP-8 activity
Source: PLoS One. 2025 Dec 19;20(12):e0339233. doi: 10.1371/journal.pone.0339233 (PMC12716691; doi:10.1371/journal.pone.0339233)
Supplement: S11 File — (ZIP) [file pone.0339233.s011.zip › 06422635 Fig 5 Calcium Flux/01sept04/calcium01sep04.xls]

## Sheet: calcium01sep0415.txt
Time	LIX 1-92		LIX 5-92		LIX 5-79		Time	Time
	measured	corrected	measured	corrected	measured	corrected	corrected		LIX 1-92	LIX 5-92	LIX 5-79
200	100.139	0	95.024	0	103.684	0	0		0	0	0	0
200.1	100.042	-0.097	95.041	0.017	103.636	-0.048	0.1		0.1	-0.097	0.017	-0.048
200.2	99.973	-0.166	95.069	0.045	103.627	-0.057	0.2		0.2	-0.166	0.045	-0.057
200.3	99.99	-0.149	95.061	0.037	103.688	0.004	0.3		0.3	-0.149	0.037	0.004
200.4	100.095	-0.044	95.018	-0.006	103.821	0.137	0.4		0.4	-0.044	-0.006	0.137
200.5	100.159	0.02	95.019	-0.005	103.928	0.244	0.5		0.5	0.02	-0.005	0.244
200.6	100.183	0.044	95.062	0.038	104.009	0.325	0.6		0.6	0.044	0.038	0.325
200.7	100.19	0.051	95.119	0.095	104.04	0.356	0.7		0.7	0.051	0.095	0.356
200.8	100.201	0.062	95.157	0.133	103.995	0.311	0.8		0.8	0.062	0.133	0.311
200.9	100.218	0.079	95.177	0.153	103.874	0.19	0.9		0.9	0.079	0.153	0.19
201	100.23	0.091	95.195	0.171	103.775	0.091	1		1	0.091	0.171	0.091
201.1	100.239	0.1	95.211	0.187	103.697	0.013	1.1		1.1	0.1	0.187	0.013
201.2	100.226	0.087	95.249	0.225	103.665	-0.019	1.2		1.2	0.087	0.225	-0.019
201.3	100.177	0.038	95.333	0.309	103.702	0.018	1.3		1.3	0.038	0.309	0.018
201.4	100.092	-0.047	95.464	0.44	103.807	0.123	1.4		1.4	-0.047	0.44	0.123
201.5	100.047	-0.092	95.511	0.487	103.933	0.249	1.5		1.5	-0.092	0.487	0.249
201.6	100.044	-0.095	95.473	0.449	104.078	0.394	1.6		1.6	-0.095	0.449	0.394
201.7	100.066	-0.073	95.413	0.389	104.164	0.48	1.7		1.7	-0.073	0.389	0.48
201.8	100.1	-0.039	95.39	0.366	104.113	0.429	1.8		1.8	-0.039	0.366	0.429
201.9	100.144	0.005	95.405	0.381	103.925	0.241	1.9		1.9	0.005	0.381	0.241
202	100.196	0.057	95.455	0.431	103.769	0.085	2		2	0.057	0.431	0.085
202.1	100.257	0.118	95.542	0.518	103.646	-0.038	2.1		2.1	0.118	0.518	-0.038
202.2	100.314	0.175	95.626	0.602	103.575	-0.109	2.2		2.2	0.175	0.602	-0.109
202.3	100.355	0.216	95.668	0.644	103.578	-0.106	2.3		2.3	0.216	0.644	-0.106
202.4	100.382	0.243	95.667	0.643	103.654	-0.03	2.4		2.4	0.243	0.643	-0.03
202.5	100.384	0.245	95.715	0.691	103.766	0.082	2.5		2.5	0.245	0.691	0.082
202.6	100.362	0.223	95.811	0.787	103.913	0.229	2.6		2.6	0.223	0.787	0.229
202.7	100.311	0.172	95.895	0.871	104.028	0.344	2.7		2.7	0.172	0.871	0.344
202.8	100.228	0.089	95.905	0.881	104.045	0.361	2.8		2.8	0.089	0.881	0.361
202.9	100.112	-0.027	95.841	0.817	103.963	0.279	2.9		2.9	-0.027	0.817	0.279
203	100.083	-0.056	95.741	0.717	103.872	0.188	3		3	-0.056	0.717	0.188
203.1	100.139	0	95.605	0.581	103.77	0.086	3.1		3.1	0	0.581	0.086
203.2	100.209	0.07	95.462	0.438	103.681	-0.003	3.2		3.2	0.07	0.438	-0.003
203.3	100.217	0.078	95.343	0.319	103.627	-0.057	3.3		3.3	0.078	0.319	-0.057
203.4	100.165	0.026	95.247	0.223	103.609	-0.075	3.4		3.4	0.026	0.223	-0.075
203.5	100.163	0.024	95.09	0.066	103.589	-0.095	3.5		3.5	0.024	0.066	-0.095
203.6	100.211	0.072	94.872	-0.152	103.567	-0.117	3.6		3.6	0.072	-0.152	-0.117
203.7	100.261	0.122	94.694	-0.33	103.567	-0.117	3.7		3.7	0.122	-0.33	-0.117
203.8	100.265	0.126	94.655	-0.369	103.612	-0.072	3.8		3.8	0.126	-0.369	-0.072
203.9	100.224	0.085	94.755	-0.269	103.702	0.018	3.9		3.9	0.085	-0.269	0.018
204	100.197	0.058	94.731	-0.293	103.758	0.074	4		4	0.058	-0.293	0.074
204.1	100.183	0.044	94.581	-0.443	103.78	0.096	4.1		4.1	0.044	-0.443	0.096
204.2	100.203	0.064	94.417	-0.607	103.797	0.113	4.2		4.2	0.064	-0.607	0.113
204.3	100.276	0.137	94.348	-0.676	103.838	0.154	4.3		4.3	0.137	-0.676	0.154
204.4	100.402	0.263	94.374	-0.65	103.902	0.218	4.4		4.4	0.263	-0.65	0.218
204.5	100.425	0.286	94.438	-0.586	103.953	0.269	4.5		4.5	0.286	-0.586	0.269
204.6	100.343	0.204	94.542	-0.482	103.99	0.306	4.6		4.6	0.204	-0.482	0.306
204.7	100.214	0.075	94.632	-0.392	104.009	0.325	4.7		4.7	0.075	-0.392	0.325
204.8	100.092	-0.047	94.657	-0.367	104.007	0.323	4.8		4.8	-0.047	-0.367	0.323
204.9	99.976	-0.163	94.616	-0.408	103.983	0.299	4.9		4.9	-0.163	-0.408	0.299
205	99.794	-0.345	94.632	-0.392	104.018	0.334	5		5	-0.345	-0.392	0.334
205.1	99.546	-0.593	94.704	-0.32	104.112	0.428	5.1		5.1	-0.593	-0.32	0.428
205.2	99.343	-0.796	94.784	-0.24	104.207	0.523	5.2		5.2	-0.796	-0.24	0.523
205.3	99.296	-0.843	94.823	-0.201	104.245	0.561	5.3		5.3	-0.843	-0.201	0.561
205.4	99.405	-0.734	94.821	-0.203	104.225	0.541	5.4		5.4	-0.734	-0.203	0.541
205.5	99.522	-0.617	94.883	-0.141	104.214	0.53	5.5		5.5	-0.617	-0.141	0.53
205.6	99.645	-0.494	95.01	-0.014	104.213	0.529	5.6		5.6	-0.494	-0.014	0.529
205.7	99.73	-0.409	95.124	0.1	104.184	0.5	5.7		5.7	-0.409	0.1	0.5
205.8	99.729	-0.41	95.149	0.125	104.088	0.404	5.8		5.8	-0.41	0.125	0.404
205.9	99.643	-0.496	95.084	0.06	103.926	0.242	5.9		5.9	-0.496	0.06	0.242
206	99.66	-0.479	95.096	0.072	103.86	0.176	6		6	-0.479	0.072	0.176
206.1	99.78	-0.359	95.184	0.16	103.889	0.205	6.1		6.1	-0.359	0.16	0.205
206.2	99.957	-0.182	95.316	0.292	103.968	0.284	6.2		6.2	-0.182	0.292	0.284
206.3	100.149	0.01	95.461	0.437	104.051	0.367	6.3		6.3	0.01	0.437	0.367
206.4	100.354	0.215	95.617	0.593	104.137	0.453	6.4		6.4	0.215	0.593	0.453
206.5	100.562	0.423	95.705	0.681	104.138	0.454	6.5		6.5	0.423	0.681	0.454
206.6	100.772	0.633	95.723	0.699	104.054	0.37	6.6		6.6	0.633	0.699	0.37
206.7	100.92	0.781	95.689	0.665	103.962	0.278	6.7		6.7	0.781	0.665	0.278
206.8	100.941	0.802	95.62	0.596	103.937	0.253	6.8		6.8	0.802	0.596	0.253
206.9	100.837	0.698	95.517	0.493	103.981	0.297	6.9		6.9	0.698	0.493	0.297
207	100.654	0.515	95.413	0.389	103.939	0.255	7		7	0.515	0.389	0.255
207.1	100.393	0.254	95.307	0.283	103.812	0.128	7.1		7.1	0.254	0.283	0.128
207.2	100.147	0.008	95.239	0.215	103.686	0.002	7.2		7.2	0.008	0.215	0.002
207.3	100.011	-0.128	95.245	0.221	103.645	-0.039	7.3		7.3	-0.128	0.221	-0.039
207.4	99.982	-0.157	95.325	0.301	103.689	0.005	7.4		7.4	-0.157	0.301	0.005
207.5	99.933	-0.206	95.309	0.285	103.688	0.004	7.5		7.5	-0.206	0.285	0.004
207.6	99.865	-0.274	95.197	0.173	103.641	-0.043	7.6		7.6	-0.274	0.173	-0.043
207.7	99.773	-0.366	95.064	0.04	103.562	-0.122	7.7		7.7	-0.366	0.04	-0.122
207.8	99.654	-0.485	94.985	-0.039	103.465	-0.219	7.8		7.8	-0.485	-0.039	-0.219
207.9	99.508	-0.631	94.961	-0.063	103.35	-0.334	7.9		7.9	-0.631	-0.063	-0.334
208	99.394	-0.745	94.922	-0.102	103.319	-0.365	8		8	-0.745	-0.102	-0.365
208.1	99.311	-0.828	94.869	-0.155	103.372	-0.312	8.1		8.1	-0.828	-0.155	-0.312
208.2	99.277	-0.862	94.815	-0.209	103.447	-0.237	8.2		8.2	-0.862	-0.209	-0.237
208.3	99.306	-0.833	94.773	-0.251	103.479	-0.205	8.3		8.3	-0.833	-0.251	-0.205
208.4	99.399	-0.74	94.742	-0.282	103.47	-0.214	8.4		8.4	-0.74	-0.282	-0.214
208.5	99.469	-0.67	94.732	-0.292	103.517	-0.167	8.5		8.5	-0.67	-0.292	-0.167
208.6	99.514	-0.625	94.743	-0.281	103.619	-0.065	8.6		8.6	-0.625	-0.281	-0.065
208.7	99.54	-0.599	94.764	-0.26	103.717	0.033	8.7		8.7	-0.599	-0.26	0.033
208.8	99.55	-0.589	94.785	-0.239	103.748	0.064	8.8		8.8	-0.589	-0.239	0.064
208.9	99.543	-0.596	94.806	-0.218	103.713	0.029	8.9		8.9	-0.596	-0.218	0.029
209	99.545	-0.594	94.863	-0.161	103.688	0.004	9		9	-0.594	-0.161	0.004
209.1	99.556	-0.583	94.956	-0.068	103.673	-0.011	9.1		9.1	-0.583	-0.068	-0.011
209.2	99.573	-0.566	95.025	0.001	103.668	-0.016	9.2		9.2	-0.566	0.001	-0.016
209.3	99.595	-0.544	95.01	-0.014	103.673	-0.011	9.3		9.3	-0.544	-0.014	-0.011
209.4	99.621	-0.518	94.912	-0.112	103.687	0.003	9.4		9.4	-0.518	-0.112	0.003
209.5	99.71	-0.429	94.892	-0.132	103.639	-0.045	9.5		9.5	-0.429	-0.132	-0.045
209.6	99.863	-0.276	94.949	-0.075	103.53	-0.154	9.6		9.6	-0.276	-0.075	-0.154
209.7	100.017	-0.122	95.029	0.005	103.423	-0.261	9.7		9.7	-0.122	0.005	-0.261
209.8	100.113	-0.026	95.079	0.055	103.384	-0.3	9.8		9.8	-0.026	0.055	-0.3
209.9	100.149	0.01	95.098	0.074	103.41	-0.274	9.9		9.9	0.01	0.074	-0.274
210	100.296	0.157	95.101	0.077	103.391	-0.293	10		10	0.157	0.077	-0.293
210.1	100.555	0.416	95.09	0.066	103.326	-0.358	10.1		10.1	0.416	0.066	-0.358
210.2	100.806	0.667	95.043	0.019	103.266	-0.418	10.2		10.2	0.667	0.019	-0.418
210.3	100.931	0.792	94.941	-0.083	103.26	-0.424	10.3		10.3	0.792	-0.083	-0.424
210.4	100.929	0.79	94.783	-0.241	103.307	-0.377	10.4		10.4	0.79	-0.241	-0.377
210.5	100.909	0.77	94.639	-0.385	103.299	-0.385	10.5		10.5	0.77	-0.385	-0.385
210.6	100.873	0.734	94.507	-0.517	103.236	-0.448	10.6		10.6	0.734	-0.517	-0.448
210.7	100.83	0.691	94.425	-0.599	103.143	-0.541	10.7		10.7	0.691	-0.599	-0.541
210.8	100.794	0.655	94.43	-0.594	103.047	-0.637	10.8		10.8	0.655	-0.594	-0.637
210.9	100.764	0.625	94.523	-0.501	102.947	-0.737	10.9		10.9	0.625	-0.501	-0.737
211	100.642	0.503	94.605	-0.419	102.903	-0.781	11		11	0.503	-0.419	-0.781
211.1	100.427	0.288	94.678	-0.346	102.914	-0.77	11.1		11.1	0.288	-0.346	-0.77
211.2	100.217	0.078	94.744	-0.28	102.935	-0.749	11.2		11.2	0.078	-0.28	-0.749
211.3	100.107	-0.032	94.806	-0.218	102.92	-0.764	11.3		11.3	-0.032	-0.218	-0.764
211.4	100.097	-0.042	94.864	-0.16	102.871	-0.813	11.4		11.4	-0.042	-0.16	-0.813
211.5	100.025	-0.114	94.911	-0.113	102.911	-0.773	11.5		11.5	-0.114	-0.113	-0.773
211.6	99.89	-0.249	94.945	-0.079	103.041	-0.643	11.6		11.6	-0.249	-0.079	-0.643
211.7	99.773	-0.366	95.011	-0.013	103.224	-0.46	11.7		11.7	-0.366	-0.013	-0.46
211.8	99.754	-0.385	95.153	0.129	103.424	-0.26	11.8		11.8	-0.385	0.129	-0.26
211.9	99.834	-0.305	95.371	0.347	103.641	-0.043	11.9		11.9	-0.305	0.347	-0.043
212	99.878	-0.261	95.517	0.493	103.775	0.091	12		12	-0.261	0.493	0.091
212.1	99.888	-0.251	95.593	0.569	103.825	0.141	12.1		12.1	-0.251	0.569	0.141
212.2	99.893	-0.246	95.639	0.615	103.86	0.176	12.2		12.2	-0.246	0.615	0.176
212.3	99.92	-0.219	95.693	0.669	103.95	0.266	12.3		12.3	-0.219	0.669	0.266
212.4	99.97	-0.169	95.757	0.733	104.094	0.41	12.4		12.4	-0.169	0.733	0.41
212.5	99.973	-0.166	95.754	0.73	104.215	0.531	12.5		12.5	-0.166	0.73	0.531
212.6	99.928	-0.211	95.685	0.661	104.314	0.63	12.6		12.6	-0.211	0.661	0.63
212.7	99.833	-0.306	95.618	0.594	104.395	0.711	12.7		12.7	-0.306	0.594	0.711
212.8	99.685	-0.454	95.618	0.594	104.462	0.778	12.8		12.8	-0.454	0.594	0.778
212.9	99.484	-0.655	95.687	0.663	104.517	0.833	12.9		12.9	-0.655	0.663	0.833
213	99.334	-0.805	95.733	0.709	104.494	0.81	13		13	-0.805	0.709	0.81
213.1	99.236	-0.903	95.755	0.731	104.393	0.709	13.1		13.1	-0.903	0.731	0.709
213.2	99.182	-0.957	95.734	0.71	104.239	0.555	13.2		13.2	-0.957	0.71	0.555
213.3	99.162	-0.977	95.648	0.624	104.057	0.373	13.3		13.3	-0.977	0.624	0.373
213.4	99.177	-0.962	95.498	0.474	103.847	0.163	13.4		13.4	-0.962	0.474	0.163
213.5	99.235	-0.904	95.393	0.369	103.787	0.103	13.5		13.5	-0.904	0.369	0.103
213.6	99.336	-0.803	95.33	0.306	103.877	0.193	13.6		13.6	-0.803	0.306	0.193
213.7	99.444	-0.695	95.254	0.23	104.01	0.326	13.7		13.7	-0.695	0.23	0.326
213.8	99.523	-0.616	95.107	0.083	104.082	0.398	13.8		13.8	-0.616	0.083	0.398
213.9	99.572	-0.567	94.889	-0.135	104.094	0.41	13.9		13.9	-0.567	-0.135	0.41
214	99.644	-0.495	94.794	-0.23	104.035	0.351	14		14	-0.495	-0.23	0.351
214.1	99.739	-0.4	94.821	-0.203	103.908	0.224	14.1		14.1	-0.4	-0.203	0.224
214.2	99.843	-0.296	94.875	-0.149	103.767	0.083	14.2		14.2	-0.296	-0.149	0.083
214.3	99.945	-0.194	94.862	-0.162	103.666	-0.018	14.3		14.3	-0.194	-0.162	-0.018
214.4	100.044	-0.095	94.783	-0.241	103.605	-0.079	14.4		14.4	-0.095	-0.241	-0.079
214.5	100.123	-0.016	94.741	-0.283	103.565	-0.119	14.5		14.5	-0.016	-0.283	-0.119
214.6	100.181	0.042	94.736	-0.288	103.546	-0.138	14.6		14.6	0.042	-0.288	-0.138
214.7	100.183	0.044	94.758	-0.266	103.546	-0.138	14.7		14.7	0.044	-0.266	-0.138
214.8	100.092	-0.047	94.8	-0.224	103.563	-0.121	14.8		14.8	-0.047	-0.224	-0.121
214.9	99.91	-0.229	94.861	-0.163	103.597	-0.087	14.9		14.9	-0.229	-0.163	-0.087
215	99.762	-0.377	94.901	-0.123	103.617	-0.067	15		15	-0.377	-0.123	-0.067
215.1	99.649	-0.49	94.92	-0.104	103.624	-0.06	15.1		15.1	-0.49	-0.104	-0.06
215.2	99.544	-0.595	94.928	-0.096	103.587	-0.097	15.2		15.2	-0.595	-0.096	-0.097
215.3	99.424	-0.715	94.935	-0.089	103.478	-0.206	15.3		15.3	-0.715	-0.089	-0.206
215.4	99.289	-0.85	94.939	-0.085	103.296	-0.388	15.4		15.4	-0.85	-0.085	-0.388
215.5	99.206	-0.933	94.867	-0.157	103.278	-0.406	15.5		15.5	-0.933	-0.157	-0.406
215.6	99.176	-0.963	94.717	-0.307	103.424	-0.26	15.6		15.6	-0.963	-0.307	-0.26
215.7	99.184	-0.955	94.583	-0.441	103.586	-0.098	15.7		15.7	-0.955	-0.441	-0.098
215.8	99.216	-0.923	94.556	-0.468	103.62	-0.064	15.8		15.8	-0.923	-0.468	-0.064
215.9	99.274	-0.865	94.635	-0.389	103.525	-0.159	15.9		15.9	-0.865	-0.389	-0.159
216	99.283	-0.856	94.661	-0.363	103.493	-0.191	16		16	-0.856	-0.363	-0.191
216.1	99.244	-0.895	94.633	-0.391	103.525	-0.159	16.1		16.1	-0.895	-0.391	-0.159
216.2	99.236	-0.903	94.564	-0.46	103.576	-0.108	16.2		16.2	-0.903	-0.46	-0.108
216.3	99.338	-0.801	94.463	-0.561	103.602	-0.082	16.3		16.3	-0.801	-0.561	-0.082
216.4	99.551	-0.588	94.331	-0.693	103.604	-0.08	16.4		16.4	-0.588	-0.693	-0.08
216.5	99.682	-0.457	94.296	-0.728	103.565	-0.119	16.5		16.5	-0.457	-0.728	-0.119
216.6	99.73	-0.409	94.357	-0.667	103.487	-0.197	16.6		16.6	-0.409	-0.667	-0.197
216.7	99.744	-0.395	94.454	-0.57	103.44	-0.244	16.7		16.7	-0.395	-0.57	-0.244
216.8	99.77	-0.369	94.526	-0.498	103.497	-0.187	16.8		16.8	-0.369	-0.498	-0.187
216.9	99.809	-0.33	94.575	-0.449	103.656	-0.028	16.9		16.9	-0.33	-0.449	-0.028
217	99.853	-0.286	94.648	-0.376	103.729	0.045	17		17	-0.286	-0.376	0.045
217.1	99.9	-0.239	94.747	-0.277	103.716	0.032	17.1		17.1	-0.239	-0.277	0.032
217.2	99.917	-0.222	94.803	-0.221	103.685	0.001	17.2		17.2	-0.222	-0.221	0.001
217.3	99.869	-0.27	94.753	-0.271	103.707	0.023	17.3		17.3	-0.27	-0.271	0.023
217.4	99.755	-0.384	94.595	-0.429	103.782	0.098	17.4		17.4	-0.384	-0.429	0.098
217.5	99.756	-0.383	94.535	-0.489	103.817	0.133	17.5		17.5	-0.383	-0.489	0.133
217.6	99.872	-0.267	94.572	-0.452	103.813	0.129	17.6		17.6	-0.267	-0.452	0.129
217.7	99.998	-0.141	94.665	-0.359	103.787	0.103	17.7		17.7	-0.141	-0.359	0.103
217.8	100.032	-0.107	94.771	-0.253	103.755	0.071	17.8		17.8	-0.107	-0.253	0.071
217.9	99.972	-0.167	94.89	-0.134	103.716	0.032	17.9		17.9	-0.167	-0.134	0.032
218	99.911	-0.228	94.898	-0.126	103.707	0.023	18		18	-0.228	-0.126	0.023
218.1	99.848	-0.291	94.794	-0.23	103.725	0.041	18.1		18.1	-0.291	-0.23	0.041
218.2	99.8	-0.339	94.677	-0.347	103.758	0.074	18.2		18.2	-0.339	-0.347	0.074
218.3	99.783	-0.356	94.645	-0.379	103.789	0.105	18.3		18.3	-0.356	-0.379	0.105
218.4	99.797	-0.342	94.697	-0.327	103.82	0.136	18.4		18.4	-0.342	-0.327	0.136
218.5	99.84	-0.299	94.743	-0.281	103.836	0.152	18.5		18.5	-0.299	-0.281	0.152
218.6	99.912	-0.227	94.784	-0.24	103.839	0.155	18.6		18.6	-0.227	-0.24	0.155
218.7	100.015	-0.124	94.817	-0.207	103.828	0.144	18.7		18.7	-0.124	-0.207	0.144
218.8	100.15	0.011	94.837	-0.187	103.805	0.121	18.8		18.8	0.011	-0.187	0.121
218.9	100.317	0.178	94.845	-0.179	103.77	0.086	18.9		18.9	0.178	-0.179	0.086
219	100.375	0.236	94.855	-0.169	103.735	0.051	19		19	0.236	-0.169	0.051
219.1	100.325	0.186	94.867	-0.157	103.7	0.016	19.1		19.1	0.186	-0.157	0.016
219.2	100.243	0.104	94.873	-0.151	103.694	0.01	19.2		19.2	0.104	-0.151	0.01
219.3	100.203	0.064	94.863	-0.161	103.745	0.061	19.3		19.3	0.064	-0.161	0.061
219.4	100.207	0.068	94.838	-0.186	103.853	0.169	19.4		19.4	0.068	-0.186	0.169
219.5	100.189	0.05	94.886	-0.138	103.887	0.203	19.5		19.5	0.05	-0.138	0.203
219.6	100.151	0.012	95.008	-0.016	103.847	0.163	19.6		19.6	0.012	-0.016	0.163
219.7	100.108	-0.031	95.132	0.108	103.79	0.106	19.7		19.7	-0.031	0.108	0.106
219.8	100.078	-0.061	95.188	0.164	103.77	0.086	19.8		19.8	-0.061	0.164	0.086
219.9	100.061	-0.078	95.176	0.152	103.787	0.103	19.9		19.9	-0.078	0.152	0.103
220	99.977	-0.162	95.126	0.102	103.801	0.117	20		20	-0.162	0.102	0.117
220.1	99.827	-0.312	95.039	0.015	103.813	0.129	20.1		20.1	-0.312	0.015	0.129
220.2	99.63	-0.509	94.997	-0.027	103.813	0.129	20.2		20.2	-0.509	-0.027	0.129
220.3	99.404	-0.735	95.082	0.058	103.795	0.111	20.3		20.3	-0.735	0.058	0.111
220.4	99.148	-0.991	95.295	0.271	103.758	0.074	20.4		20.4	-0.991	0.271	0.074
220.5	99.023	-1.116	95.393	0.369	103.725	0.041	20.5		20.5	-1.116	0.369	0.041
220.6	99.029	-1.11	95.377	0.353	103.696	0.012	20.6		20.6	-1.11	0.353	0.012
220.7	99.081	-1.058	95.318	0.294	103.653	-0.031	20.7		20.7	-1.058	0.294	-0.031
220.8	99.098	-1.041	95.289	0.265	103.579	-0.105	20.8		20.8	-1.041	0.265	-0.105
220.9	99.079	-1.06	95.289	0.265	103.474	-0.21	20.9		20.9	-1.06	0.265	-0.21
221	99.105	-1.034	95.25	0.226	103.418	-0.266	21		21	-1.034	0.226	-0.266
221.1	99.175	-0.964	95.173	0.149	103.41	-0.274	21.1		21.1	-0.964	0.149	-0.274
221.2	99.245	-0.894	95.082	0.058	103.404	-0.28	21.2		21.2	-0.894	0.058	-0.28
221.3	99.269	-0.87	95.003	-0.021	103.351	-0.333	21.3		21.3	-0.87	-0.021	-0.333
221.4	99.248	-0.891	94.935	-0.089	103.252	-0.432	21.4		21.4	-0.891	-0.089	-0.432
221.5	99.267	-0.872	94.892	-0.132	103.194	-0.49	21.5		21.5	-0.872	-0.132	-0.49
221.6	99.324	-0.815	94.875	-0.149	103.175	-0.509	21.6		21.6	-0.815	-0.149	-0.509
221.7	99.429	-0.71	94.877	-0.147	103.196	-0.488	21.7		21.7	-0.71	-0.147	-0.488
221.8	99.59	-0.549	94.894	-0.13	103.252	-0.432	21.8		21.8	-0.549	-0.13	-0.432
221.9	99.809	-0.33	94.926	-0.098	103.344	-0.34	21.9		21.9	-0.33	-0.098	-0.34
222	99.917	-0.222	94.988	-0.036	103.365	-0.319	22		22	-0.222	-0.036	-0.319
222.1	99.917	-0.222	95.08	0.056	103.313	-0.371	22.1		22.1	-0.222	0.056	-0.371
222.2	99.864	-0.275	95.138	0.114	103.226	-0.458	22.2		22.2	-0.275	0.114	-0.458
222.3	99.815	-0.324	95.098	0.074	103.141	-0.543	22.3		22.3	-0.324	0.074	-0.543
222.4	99.77	-0.369	94.961	-0.063	103.057	-0.627	22.4		22.4	-0.369	-0.063	-0.627
222.5	99.759	-0.38	94.856	-0.168	103.047	-0.637	22.5		22.5	-0.38	-0.168	-0.637
222.6	99.781	-0.358	94.783	-0.241	103.11	-0.574	22.6		22.6	-0.358	-0.241	-0.574
222.7	99.843	-0.296	94.73	-0.294	103.171	-0.513	22.7		22.7	-0.296	-0.294	-0.513
222.8	99.948	-0.191	94.683	-0.341	103.151	-0.533	22.8		22.8	-0.191	-0.341	-0.533
222.9	100.097	-0.042	94.642	-0.382	103.051	-0.633	22.9		22.9	-0.042	-0.382	-0.633
223	100.188	0.049	94.644	-0.38	102.971	-0.713	23		23	0.049	-0.38	-0.713
223.1	100.221	0.082	94.689	-0.335	102.911	-0.773	23.1		23.1	0.082	-0.335	-0.773
223.2	100.204	0.065	94.703	-0.321	102.843	-0.841	23.2		23.2	0.065	-0.321	-0.841
223.3	100.143	0.004	94.61	-0.414	102.738	-0.946	23.3		23.3	0.004	-0.414	-0.946
223.4	100.038	-0.101	94.411	-0.613	102.597	-1.087	23.4		23.4	-0.101	-0.613	-1.087
223.5	99.997	-0.142	94.203	-0.821	102.583	-1.101	23.5		23.5	-0.142	-0.821	-1.101
223.6	100.02	-0.119	93.987	-1.037	102.699	-0.985	23.6		23.6	-0.119	-1.037	-0.985
223.7	100.057	-0.082	93.86	-1.164	102.874	-0.81	23.7		23.7	-0.082	-1.164	-0.81
223.8	100.058	-0.081	93.918	-1.106	103.042	-0.642	23.8		23.8	-0.081	-1.106	-0.642
223.9	100.021	-0.118	94.162	-0.862	103.202	-0.482	23.9		23.9	-0.118	-0.862	-0.482
224	99.927	-0.212	94.323	-0.701	103.287	-0.397	24		24	-0.212	-0.701	-0.397
224.1	99.775	-0.364	94.401	-0.623	103.297	-0.387	24.1		24.1	-0.364	-0.623	-0.387
224.2	99.606	-0.533	94.447	-0.577	103.328	-0.356	24.2		24.2	-0.533	-0.577	-0.356
224.3	99.459	-0.68	94.512	-0.512	103.48	-0.204	24.3		24.3	-0.68	-0.512	-0.204
224.4	99.335	-0.804	94.595	-0.429	103.752	0.068	24.4		24.4	-0.804	-0.429	0.068
224.5	99.237	-0.902	94.62	-0.404	103.904	0.22	24.5		24.5	-0.902	-0.404	0.22
224.6	99.165	-0.974	94.585	-0.439	103.937	0.253	24.6		24.6	-0.974	-0.439	0.253
224.7	99.12	-1.019	94.545	-0.479	103.967	0.283	24.7		24.7	-1.019	-0.479	0.283
224.8	99.102	-1.037	94.551	-0.473	104.114	0.43	24.8		24.8	-1.037	-0.473	0.43
224.9	99.11	-1.029	94.603	-0.421	104.378	0.694	24.9		24.9	-1.029	-0.421	0.694
225	99.08	-1.059	94.679	-0.345	104.532	0.848	25		25	-1.059	-0.345	0.848
225.1	99.011	-1.128	94.778	-0.246	104.577	0.893	25.1		25.1	-1.128	-0.246	0.893
225.2	98.955	-1.184	94.872	-0.152	104.548	0.864	25.2		25.2	-1.184	-0.152	0.864
225.3	98.964	-1.175	94.935	-0.089	104.481	0.797	25.3		25.3	-1.175	-0.089	0.797
225.4	99.039	-1.1	94.966	-0.058	104.376	0.692	25.4		25.4	-1.1	-0.058	0.692
225.5	99.122	-1.017	94.98	-0.044	104.255	0.571	25.5		25.5	-1.017	-0.044	0.571
225.6	99.214	-0.925	94.978	-0.046	104.119	0.435	25.6		25.6	-0.925	-0.046	0.435
225.7	99.277	-0.862	94.962	-0.062	103.967	0.283	25.7		25.7	-0.862	-0.062	0.283
225.8	99.272	-0.867	94.934	-0.09	103.8	0.116	25.8		25.8	-0.867	-0.09	0.116
225.9	99.2	-0.939	94.893	-0.131	103.615	-0.069	25.9		25.9	-0.939	-0.131	-0.069
226	99.178	-0.961	94.858	-0.166	103.557	-0.127	26		26	-0.961	-0.166	-0.127
226.1	99.205	-0.934	94.828	-0.196	103.623	-0.061	26.1		26.1	-0.934	-0.196	-0.061
226.2	99.234	-0.905	94.809	-0.215	103.699	0.015	26.2		26.2	-0.905	-0.215	0.015
226.3	99.22	-0.919	94.805	-0.219	103.672	-0.012	26.3		26.3	-0.919	-0.219	-0.012
226.4	99.161	-0.978	94.817	-0.207	103.541	-0.143	26.4		26.4	-0.978	-0.207	-0.143
226.5	99.128	-1.011	94.778	-0.246	103.421	-0.263	26.5		26.5	-1.011	-0.246	-0.263
226.6	99.122	-1.017	94.689	-0.335	103.313	-0.371	26.6		26.6	-1.017	-0.335	-0.371
226.7	99.163	-0.976	94.551	-0.473	103.234	-0.45	26.7		26.7	-0.976	-0.473	-0.45
226.8	99.27	-0.869	94.368	-0.656	103.205	-0.479	26.8		26.8	-0.869	-0.656	-0.479
226.9	99.446	-0.693	94.138	-0.886	103.225	-0.459	26.9		26.9	-0.693	-0.886	-0.459
227	99.61	-0.529	94.042	-0.982	103.227	-0.457	27		27	-0.529	-0.982	-0.457
227.1	99.764	-0.375	94.079	-0.945	103.211	-0.473	27.1		27.1	-0.375	-0.945	-0.473
227.2	99.9	-0.239	94.212	-0.812	103.191	-0.493	27.2		27.2	-0.239	-0.812	-0.493
227.3	100.011	-0.128	94.408	-0.616	103.182	-0.502	27.3		27.3	-0.128	-0.616	-0.502
227.4	100.097	-0.042	94.666	-0.358	103.185	-0.499	27.4		27.4	-0.042	-0.358	-0.499
227.5	100.173	0.034	94.847	-0.177	103.099	-0.585	27.5		27.5	0.034	-0.177	-0.585
227.6	100.239	0.1	94.951	-0.073	102.926	-0.758	27.6		27.6	0.1	-0.073	-0.758
227.7	100.304	0.165	95.008	-0.016	102.759	-0.925	27.7		27.7	0.165	-0.016	-0.925
227.8	100.377	0.238	95.046	0.022	102.691	-0.993	27.8		27.8	0.238	0.022	-0.993
227.9	100.459	0.32	95.065	0.041	102.722	-0.962	27.9		27.9	0.32	0.041	-0.962
228	100.449	0.31	95.119	0.095	102.789	-0.895	28		28	0.31	0.095	-0.895
228.1	100.346	0.207	95.209	0.185	102.89	-0.794	28.1		28.1	0.207	0.185	-0.794
228.2	100.172	0.033	95.326	0.302	103.021	-0.663	28.2		28.2	0.033	0.302	-0.663
228.3	99.946	-0.193	95.463	0.439	103.175	-0.509	28.3		28.3	-0.193	0.439	-0.509
228.4	99.669	-0.47	95.62	0.596	103.353	-0.331	28.4		28.4	-0.47	0.596	-0.331
228.5	99.463	-0.676	95.612	0.588	103.545	-0.139	28.5		28.5	-0.676	0.588	-0.139
228.6	99.328	-0.811	95.44	0.416	103.75	0.066	28.6		28.6	-0.811	0.416	0.066
228.7	99.246	-0.893	95.214	0.19	103.933	0.249	28.7		28.7	-0.893	0.19	0.249
228.8	99.202	-0.937	95.043	0.019	104.057	0.373	28.8		28.8	-0.937	0.019	0.373
228.9	99.195	-0.944	94.927	-0.097	104.123	0.439	28.9		28.9	-0.944	-0.097	0.439
229	99.114	-1.025	94.873	-0.151	104.157	0.473	29		29	-1.025	-0.151	0.473
229.1	98.958	-1.181	94.883	-0.141	104.159	0.475	29.1		29.1	-1.181	-0.141	0.475
229.2	98.787	-1.352	94.928	-0.096	104.143	0.459	29.2		29.2	-1.352	-0.096	0.459
229.3	98.662	-1.477	94.982	-0.042	104.122	0.438	29.3		29.3	-1.477	-0.042	0.438
229.4	98.58	-1.559	95.046	0.022	104.096	0.412	29.4		29.4	-1.559	0.022	0.412
229.5	98.644	-1.495	95.11	0.086	104.099	0.415	29.5		29.5	-1.495	0.086	0.415
229.6	98.852	-1.287	95.175	0.151	104.13	0.446	29.6		29.6	-1.287	0.151	0.446
229.7	99.089	-1.05	95.202	0.178	104.157	0.473	29.7		29.7	-1.05	0.178	0.473
229.8	99.237	-0.902	95.155	0.131	104.145	0.461	29.8		29.8	-0.902	0.131	0.461
229.9	99.296	-0.843	95.032	0.008	104.095	0.411	29.9		29.9	-0.843	0.008	0.411
230	99.327	-0.812	95.025	0.001	104.035	0.351	30		30	-0.812	0.001	0.351
230.1	99.332	-0.807	95.133	0.109	103.968	0.284	30.1		30.1	-0.807	0.109	0.284
230.2	99.329	-0.81	95.238	0.214	103.885	0.201	30.2		30.2	-0.81	0.214	0.201
230.3	99.338	-0.801	95.222	0.198	103.78	0.096	30.3		30.3	-0.801	0.198	0.096
230.4	99.357	-0.782	95.085	0.061	103.653	-0.031	30.4		30.4	-0.782	0.061	-0.031
230.5	99.36	-0.779	95.044	0.02	103.682	-0.002	30.5		30.5	-0.779	0.02	-0.002
230.6	99.345	-0.794	95.101	0.077	103.868	0.184	30.6		30.6	-0.794	0.077	0.184
230.7	99.34	-0.799	95.15	0.126	104.083	0.399	30.7		30.7	-0.799	0.126	0.399
230.8	99.375	-0.764	95.085	0.061	104.2	0.516	30.8		30.8	-0.764	0.061	0.516
230.9	99.447	-0.692	94.906	-0.118	104.219	0.535	30.9		30.9	-0.692	-0.118	0.535
231	99.461	-0.678	94.718	-0.306	104.24	0.556	31		31	-0.678	-0.306	0.556
231.1	99.417	-0.722	94.521	-0.503	104.263	0.579	31.1		31.1	-0.722	-0.503	0.579
231.2	99.369	-0.77	94.363	-0.661	104.257	0.573	31.2		31.2	-0.77	-0.661	0.573
231.3	99.374	-0.765	94.292	-0.732	104.188	0.504	31.3		31.3	-0.765	-0.732	0.504
231.4	99.429	-0.71	94.307	-0.717	104.057	0.373	31.4		31.4	-0.71	-0.717	0.373
231.5	99.42	-0.719	94.303	-0.721	103.977	0.293	31.5		31.5	-0.719	-0.721	0.293
231.6	99.346	-0.793	94.28	-0.744	103.947	0.263	31.6		31.6	-0.793	-0.744	0.263
231.7	99.23	-0.909	94.284	-0.74	103.987	0.303	31.7		31.7	-0.909	-0.74	0.303
231.8	99.097	-1.042	94.36	-0.664	104.118	0.434	31.8		31.8	-1.042	-0.664	0.434
231.9	98.947	-1.192	94.508	-0.516	104.338	0.654	31.9		31.9	-1.192	-0.516	0.654
232	98.941	-1.198	94.584	-0.44	104.398	0.714	32		32	-1.198	-0.44	0.714
232.1	99.079	-1.06	94.588	-0.436	104.296	0.612	32.1		32.1	-1.06	-0.436	0.612
232.2	99.244	-0.895	94.592	-0.432	104.136	0.452	32.2		32.2	-0.895	-0.432	0.452
232.3	99.322	-0.817	94.668	-0.356	104.02	0.336	32.3		32.3	-0.817	-0.356	0.336
232.4	99.311	-0.828	94.815	-0.209	103.947	0.263	32.4		32.4	-0.828	-0.209	0.263
232.5	99.298	-0.841	94.906	-0.118	103.852	0.168	32.5		32.5	-0.841	-0.118	0.168
232.6	99.282	-0.857	94.939	-0.085	103.735	0.051	32.6		32.6	-0.857	-0.085	0.051
232.7	99.263	-0.876	94.955	-0.069	103.674	-0.01	32.7		32.7	-0.876	-0.069	-0.01
232.8	99.242	-0.897	94.996	-0.028	103.748	0.064	32.8		32.8	-0.897	-0.028	0.064
232.9	99.218	-0.921	95.062	0.038	103.957	0.273	32.9		32.9	-0.921	0.038	0.273
233	99.249	-0.89	95.122	0.098	104.088	0.404	33		33	-0.89	0.098	0.404
233.1	99.334	-0.805	95.177	0.153	104.141	0.457	33.1		33.1	-0.805	0.153	0.457
233.2	99.451	-0.688	95.198	0.174	104.139	0.455	33.2		33.2	-0.688	0.174	0.455
233.3	99.574	-0.565	95.156	0.132	104.107	0.423	33.3		33.3	-0.565	0.132	0.423
233.4	99.703	-0.436	95.052	0.028	104.046	0.362	33.4		33.4	-0.436	0.028	0.362
233.5	99.788	-0.351	94.889	-0.135	104.021	0.337	33.5		33.5	-0.351	-0.135	0.337
233.6	99.828	-0.311	94.667	-0.357	104.032	0.348	33.6		33.6	-0.311	-0.357	0.348
233.7	99.829	-0.31	94.469	-0.555	104.053	0.369	33.7		33.7	-0.31	-0.555	0.369
233.8	99.795	-0.344	94.372	-0.652	104.055	0.371	33.8		33.8	-0.344	-0.652	0.371
233.9	99.727	-0.412	94.377	-0.647	104.038	0.354	33.9		33.9	-0.412	-0.647	0.354
234	99.678	-0.461	94.423	-0.601	103.976	0.292	34		34	-0.461	-0.601	0.292
234.1	99.647	-0.492	94.508	-0.516	103.871	0.187	34.1		34.1	-0.492	-0.516	0.187
234.2	99.643	-0.496	94.586	-0.438	103.728	0.044	34.2		34.2	-0.496	-0.438	0.044
234.3	99.672	-0.467	94.607	-0.417	103.557	-0.127	34.3		34.3	-0.467	-0.417	-0.127
234.4	99.734	-0.405	94.573	-0.451	103.357	-0.327	34.4		34.4	-0.405	-0.451	-0.327
234.5	99.777	-0.362	94.503	-0.521	103.207	-0.477	34.5		34.5	-0.362	-0.521	-0.477
234.6	99.802	-0.337	94.397	-0.627	103.107	-0.577	34.6		34.6	-0.337	-0.627	-0.577
234.7	99.802	-0.337	94.304	-0.72	103.03	-0.654	34.7		34.7	-0.337	-0.72	-0.654
234.8	99.774	-0.365	94.271	-0.753	102.949	-0.735	34.8		34.8	-0.365	-0.753	-0.735
234.9	99.717	-0.422	94.3	-0.724	102.865	-0.819	34.9		34.9	-0.422	-0.724	-0.819
235	99.658	-0.481	94.364	-0.66	102.856	-0.828	35		35	-0.481	-0.66	-0.828
235.1	99.598	-0.541	94.463	-0.561	102.921	-0.763	35.1		35.1	-0.541	-0.561	-0.763
235.2	99.537	-0.602	94.529	-0.495	103.002	-0.682	35.2		35.2	-0.602	-0.495	-0.682
235.3	99.473	-0.666	94.492	-0.532	103.037	-0.647	35.3		35.3	-0.666	-0.532	-0.647
235.4	99.408	-0.731	94.352	-0.672	103.027	-0.657	35.4		35.4	-0.731	-0.672	-0.657
235.5	99.32	-0.819	94.292	-0.732	103.07	-0.614	35.5		35.5	-0.819	-0.732	-0.614
235.6	99.212	-0.927	94.311	-0.713	103.166	-0.518	35.6		35.6	-0.927	-0.713	-0.518
235.7	99.102	-1.037	94.367	-0.657	103.262	-0.422	35.7		35.7	-1.037	-0.657	-0.422
235.8	99.014	-1.125	94.417	-0.607	103.305	-0.379	35.8		35.8	-1.125	-0.607	-0.379
235.9	98.946	-1.193	94.462	-0.562	103.296	-0.388	35.9		35.9	-1.193	-0.562	-0.388
236	98.863	-1.276	94.525	-0.499	103.319	-0.365	36		36	-1.276	-0.499	-0.365
236.1	98.763	-1.376	94.606	-0.418	103.375	-0.309	36.1		36.1	-1.376	-0.418	-0.309
236.2	98.698	-1.441	94.68	-0.344	103.426	-0.258	36.2		36.2	-1.441	-0.344	-0.258
236.3	98.717	-1.422	94.722	-0.302	103.433	-0.251	36.3		36.3	-1.422	-0.302	-0.251
236.4	98.821	-1.318	94.732	-0.292	103.396	-0.288	36.4		36.4	-1.318	-0.292	-0.288
236.5	98.911	-1.228	94.777	-0.247	103.336	-0.348	36.5		36.5	-1.228	-0.247	-0.348
236.6	98.988	-1.151	94.856	-0.168	103.252	-0.432	36.6		36.6	-1.151	-0.168	-0.432
236.7	99.093	-1.046	94.942	-0.082	103.199	-0.485	36.7		36.7	-1.046	-0.082	-0.485
236.8	99.269	-0.87	95.004	-0.02	103.23	-0.454	36.8		36.8	-0.87	-0.02	-0.454
236.9	99.515	-0.624	95.044	0.02	103.346	-0.338	36.9		36.9	-0.624	0.02	-0.338
237	99.681	-0.458	95.08	0.056	103.4	-0.284	37		37	-0.458	0.056	-0.284
237.1	99.767	-0.372	95.112	0.088	103.391	-0.293	37.1		37.1	-0.372	0.088	-0.293
237.2	99.775	-0.364	95.126	0.102	103.366	-0.318	37.2		37.2	-0.364	0.102	-0.318
237.3	99.706	-0.433	95.104	0.08	103.369	-0.315	37.3		37.3	-0.433	0.08	-0.315
237.4	99.559	-0.58	95.046	0.022	103.402	-0.282	37.4		37.4	-0.58	0.022	-0.282
237.5	99.481	-0.658	94.966	-0.058	103.418	-0.266	37.5		37.5	-0.658	-0.058	-0.266
237.6	99.471	-0.668	94.862	-0.162	103.416	-0.268	37.6		37.6	-0.668	-0.162	-0.268
237.7	99.496	-0.643	94.757	-0.267	103.44	-0.244	37.7		37.7	-0.643	-0.267	-0.244
237.8	99.525	-0.614	94.672	-0.352	103.535	-0.149	37.8		37.8	-0.614	-0.352	-0.149
237.9	99.558	-0.581	94.607	-0.417	103.702	0.018	37.9		37.9	-0.581	-0.417	0.018
238	99.536	-0.603	94.545	-0.479	103.857	0.173	38		38	-0.603	-0.479	0.173
238.1	99.461	-0.678	94.484	-0.54	104.001	0.317	38.1		38.1	-0.678	-0.54	0.317
238.2	99.337	-0.802	94.456	-0.568	104.096	0.412	38.2		38.2	-0.802	-0.568	0.412
238.3	99.169	-0.97	94.488	-0.536	104.104	0.42	38.3		38.3	-0.97	-0.536	0.42
238.4	98.957	-1.182	94.58	-0.444	104.026	0.342	38.4		38.4	-1.182	-0.444	0.342
238.5	98.811	-1.328	94.626	-0.398	103.947	0.263	38.5		38.5	-1.328	-0.398	0.263
238.6	98.729	-1.41	94.627	-0.397	103.869	0.185	38.6		38.6	-1.41	-0.397	0.185
238.7	98.704	-1.435	94.6	-0.424	103.796	0.112	38.7		38.7	-1.435	-0.424	0.112
238.8	98.729	-1.41	94.567	-0.457	103.736	0.052	38.8		38.8	-1.41	-0.457	0.052
238.9	98.804	-1.335	94.527	-0.497	103.688	0.004	38.9		38.9	-1.335	-0.497	0.004
239	98.904	-1.235	94.549	-0.475	103.597	-0.087	39		39	-1.235	-0.475	-0.087
239.1	99.029	-1.11	94.634	-0.39	103.462	-0.222	39.1		39.1	-1.11	-0.39	-0.222
239.2	99.136	-1.003	94.751	-0.273	103.298	-0.386	39.2		39.2	-1.003	-0.273	-0.386
239.3	99.185	-0.954	94.871	-0.153	103.117	-0.567	39.3		39.3	-0.954	-0.153	-0.567
239.4	99.175	-0.964	94.993	-0.031	102.918	-0.766	39.4		39.4	-0.964	-0.031	-0.766
239.5	99.159	-0.98	95.062	0.038	102.705	-0.979	39.5		39.5	-0.98	0.038	-0.979
239.6	99.138	-1.001	95.077	0.053	102.477	-1.207	39.6		39.6	-1.001	0.053	-1.207
239.7	99.115	-1.024	95.049	0.025	102.29	-1.394	39.7		39.7	-1.024	0.025	-1.394
239.8	99.093	-1.046	94.991	-0.033	102.196	-1.488	39.8		39.8	-1.046	-0.033	-1.488
239.9	99.072	-1.067	94.901	-0.123	102.195	-1.489	39.9		39.9	-1.067	-0.123	-1.489
240	99.131	-1.008	94.939	-0.085	102.233	-1.451	40		40	-1.008	-0.085	-1.451
240.1	99.269	-0.87	95.104	0.08	102.309	-1.375	40.1		40.1	-0.87	0.08	-1.375
240.2	99.436	-0.703	95.332	0.308	102.41	-1.274	40.2		40.2	-0.703	0.308	-1.274
240.3	99.576	-0.563	95.556	0.532	102.522	-1.162	40.3		40.3	-0.563	0.532	-1.162
240.4	99.692	-0.447	95.778	0.754	102.645	-1.039	40.4		40.4	-0.447	0.754	-1.039
240.5	99.709	-0.43	95.895	0.871	102.793	-0.891	40.5		40.5	-0.43	0.871	-0.891
240.6	99.628	-0.511	95.908	0.884	102.965	-0.719	40.6		40.6	-0.511	0.884	-0.719
240.7	99.495	-0.644	95.85	0.826	103.131	-0.553	40.7		40.7	-0.644	0.826	-0.553
240.8	99.355	-0.784	95.754	0.73	103.257	-0.427	40.8		40.8	-0.784	0.73	-0.427
240.9	99.207	-0.932	95.619	0.595	103.343	-0.341	40.9		40.9	-0.932	0.595	-0.341
241	99.156	-0.983	95.462	0.438	103.439	-0.245	41		41	-0.983	0.438	-0.245
241.1	99.201	-0.938	95.284	0.26	103.542	-0.142	41.1		41.1	-0.938	0.26	-0.142
241.2	99.294	-0.845	95.132	0.108	103.639	-0.045	41.2		41.2	-0.845	0.108	-0.045
241.3	99.387	-0.752	95.052	0.028	103.713	0.029	41.3		41.3	-0.752	0.028	0.029
241.4	99.481	-0.658	95.044	0.02	103.766	0.082	41.4		41.4	-0.658	0.02	0.082
241.5	99.519	-0.62	94.914	-0.11	103.8	0.116	41.5		41.5	-0.62	-0.11	0.116
241.6	99.499	-0.64	94.663	-0.361	103.817	0.133	41.6		41.6	-0.64	-0.361	0.133
241.7	99.463	-0.676	94.397	-0.627	103.833	0.149	41.7		41.7	-0.676	-0.627	0.149
241.8	99.447	-0.692	94.22	-0.804	103.866	0.182	41.8		41.8	-0.692	-0.804	0.182
241.9	99.453	-0.686	94.131	-0.893	103.915	0.231	41.9		41.9	-0.686	-0.893	0.231
242	99.426	-0.713	94.111	-0.913	103.881	0.197	42		42	-0.713	-0.913	0.197
242.1	99.366	-0.773	94.158	-0.866	103.762	0.078	42.1		42.1	-0.773	-0.866	0.078
242.2	99.346	-0.793	94.25	-0.774	103.633	-0.051	42.2		42.2	-0.793	-0.774	-0.051
242.3	99.438	-0.701	94.363	-0.661	103.567	-0.117	42.3		42.3	-0.701	-0.661	-0.117
242.4	99.643	-0.496	94.496	-0.528	103.562	-0.122	42.4		42.4	-0.496	-0.528	-0.122
242.5	99.748	-0.391	94.678	-0.346	103.606	-0.078	42.5		42.5	-0.391	-0.346	-0.078
242.6	99.754	-0.385	94.908	-0.116	103.698	0.014	42.6		42.6	-0.385	-0.116	0.014
242.7	99.714	-0.425	95.085	0.061	103.804	0.12	42.7		42.7	-0.425	0.061	0.12
242.8	99.685	-0.454	95.108	0.084	103.89	0.206	42.8		42.8	-0.454	0.084	0.206
242.9	99.666	-0.473	94.977	-0.047	103.957	0.273	42.9		42.9	-0.473	-0.047	0.273
243	99.574	-0.565	94.891	-0.133	103.97	0.286	43		43	-0.565	-0.133	0.286
243.1	99.409	-0.73	94.853	-0.171	103.932	0.248	43.1		43.1	-0.73	-0.171	0.248
243.2	99.203	-0.936	94.853	-0.171	103.864	0.18	43.2		43.2	-0.936	-0.171	0.18
243.3	98.991	-1.148	94.887	-0.137	103.788	0.104	43.3		43.3	-1.148	-0.137	0.104
243.4	98.772	-1.367	94.953	-0.071	103.704	0.02	43.4		43.4	-1.367	-0.071	0.02
243.5	98.691	-1.448	94.97	-0.054	103.712	0.028	43.5		43.5	-1.448	-0.054	0.028
243.6	98.75	-1.389	94.938	-0.086	103.81	0.126	43.6		43.6	-1.389	-0.086	0.126
243.7	98.819	-1.32	94.882	-0.142	103.97	0.286	43.7		43.7	-1.32	-0.142	0.286
243.8	98.769	-1.37	94.829	-0.195	104.166	0.482	43.8		43.8	-1.37	-0.195	0.482
243.9	98.602	-1.537	94.777	-0.247	104.395	0.711	43.9		43.9	-1.537	-0.247	0.711
244	98.528	-1.611	94.701	-0.323	104.504	0.82	44		44	-1.611	-0.323	0.82
244.1	98.547	-1.592	94.599	-0.425	104.492	0.808	44.1		44.1	-1.592	-0.425	0.808
244.2	98.6	-1.539	94.52	-0.504	104.4	0.716	44.2		44.2	-1.539	-0.504	0.716
244.3	98.63	-1.509	94.511	-0.513	104.267	0.583	44.3		44.3	-1.509	-0.513	0.583
244.4	98.637	-1.502	94.572	-0.452	104.092	0.408	44.4		44.4	-1.502	-0.452	0.408
244.5	98.733	-1.406	94.633	-0.391	104.101	0.417	44.5		44.5	-1.406	-0.391	0.417
244.6	98.918	-1.221	94.693	-0.331	104.292	0.608	44.6		44.6	-1.221	-0.331	0.608
244.7	99.146	-0.993	94.7	-0.324	104.521	0.837	44.7		44.7	-0.993	-0.324	0.837
244.8	99.371	-0.768	94.604	-0.42	104.641	0.957	44.8		44.8	-0.768	-0.42	0.957
244.9	99.593	-0.546	94.405	-0.619	104.654	0.97	44.9		44.9	-0.546	-0.619	0.97
245	99.672	-0.467	94.331	-0.693	104.628	0.944	45		45	-0.467	-0.693	0.944
245.1	99.607	-0.532	94.383	-0.641	104.565	0.881	45.1		45.1	-0.532	-0.641	0.881
245.2	99.492	-0.647	94.481	-0.543	104.439	0.755	45.2		45.2	-0.647	-0.543	0.755
245.3	99.42	-0.719	94.55	-0.474	104.228	0.544	45.3		45.3	-0.719	-0.474	0.544
245.4	99.39	-0.749	94.589	-0.435	103.93	0.246	45.4		45.4	-0.749	-0.435	0.246
245.5	99.34	-0.799	94.662	-0.362	103.678	-0.006	45.5		45.5	-0.799	-0.362	-0.006
245.6	99.27	-0.869	94.768	-0.256	103.47	-0.214	45.6		45.6	-0.869	-0.256	-0.214
245.7	99.226	-0.913	94.891	-0.133	103.326	-0.358	45.7		45.7	-0.913	-0.133	-0.358
245.8	99.254	-0.885	95.018	-0.006	103.268	-0.416	45.8		45.8	-0.885	-0.006	-0.416
245.9	99.352	-0.787	95.147	0.123	103.295	-0.389	45.9		45.9	-0.787	0.123	-0.389
246	99.334	-0.805	95.234	0.21	103.233	-0.451	46		46	-0.805	0.21	-0.451
246.1	99.198	-0.941	95.278	0.254	103.08	-0.604	46.1		46.1	-0.941	0.254	-0.604
246.2	99.021	-1.118	95.299	0.275	102.897	-0.787	46.2		46.2	-1.118	0.275	-0.787
246.3	98.878	-1.261	95.317	0.293	102.744	-0.94	46.3		46.3	-1.261	0.293	-0.94
246.4	98.77	-1.369	95.332	0.308	102.619	-1.065	46.4		46.4	-1.369	0.308	-1.065
246.5	98.792	-1.347	95.368	0.344	102.568	-1.116	46.5		46.5	-1.347	0.344	-1.116
246.6	98.943	-1.196	95.426	0.402	102.592	-1.092	46.6		46.6	-1.196	0.402	-1.092
246.7	99.105	-1.034	95.471	0.447	102.66	-1.024	46.7		46.7	-1.034	0.447	-1.024
246.8	99.159	-0.98	95.469	0.445	102.744	-0.94	46.8		46.8	-0.98	0.445	-0.94
246.9	99.104	-1.035	95.421	0.397	102.845	-0.839	46.9		46.9	-1.035	0.397	-0.839
247	99.058	-1.081	95.376	0.352	102.933	-0.751	47		47	-1.081	0.352	-0.751
247.1	99.023	-1.116	95.334	0.31	103.008	-0.676	47.1		47.1	-1.116	0.31	-0.676
247.2	98.96	-1.179	95.263	0.239	103.068	-0.616	47.2		47.2	-1.179	0.239	-0.616
247.3	98.833	-1.306	95.13	0.106	103.109	-0.575	47.3		47.3	-1.306	0.106	-0.575
247.4	98.642	-1.497	94.935	-0.089	103.133	-0.551	47.4		47.4	-1.497	-0.089	-0.551
247.5	98.586	-1.553	94.836	-0.188	103.075	-0.609	47.5		47.5	-1.553	-0.188	-0.609
247.6	98.664	-1.475	94.833	-0.191	102.935	-0.749	47.6		47.6	-1.475	-0.191	-0.749
247.7	98.795	-1.344	94.87	-0.154	102.8	-0.884	47.7		47.7	-1.344	-0.154	-0.884
247.8	98.899	-1.24	94.891	-0.133	102.755	-0.929	47.8		47.8	-1.24	-0.133	-0.929
247.9	98.976	-1.163	94.897	-0.127	102.8	-0.884	47.9		47.9	-1.163	-0.127	-0.884
248	99.004	-1.135	94.828	-0.196	102.841	-0.843	48		48	-1.135	-0.196	-0.843
248.1	98.982	-1.157	94.685	-0.339	102.879	-0.805	48.1		48.1	-1.157	-0.339	-0.805
248.2	98.966	-1.173	94.556	-0.468	102.938	-0.746	48.2		48.2	-1.173	-0.468	-0.746
248.3	99.008	-1.131	94.529	-0.495	103.042	-0.642	48.3		48.3	-1.131	-0.495	-0.642
248.4	99.107	-1.032	94.603	-0.421	103.192	-0.492	48.4		48.4	-1.032	-0.421	-0.492
248.5	99.171	-0.968	94.601	-0.423	103.309	-0.375	48.5		48.5	-0.968	-0.423	-0.375
248.6	99.197	-0.942	94.524	-0.5	103.396	-0.288	48.6		48.6	-0.942	-0.5	-0.288
248.7	99.227	-0.912	94.48	-0.544	103.45	-0.234	48.7		48.7	-0.912	-0.544	-0.234
248.8	99.299	-0.84	94.577	-0.447	103.473	-0.211	48.8		48.8	-0.84	-0.447	-0.211
248.9	99.412	-0.727	94.814	-0.21	103.463	-0.221	48.9		48.9	-0.727	-0.21	-0.221
249	99.464	-0.675	94.924	-0.1	103.535	-0.149	49		49	-0.675	-0.1	-0.149
249.1	99.454	-0.685	94.906	-0.118	103.69	0.006	49.1		49.1	-0.685	-0.118	0.006
249.2	99.413	-0.726	94.83	-0.194	103.871	0.187	49.2		49.2	-0.726	-0.194	0.187
249.3	99.372	-0.767	94.766	-0.258	104.023	0.339	49.3		49.3	-0.767	-0.258	0.339
249.4	99.329	-0.81	94.713	-0.311	104.143	0.459	49.4		49.4	-0.81	-0.311	0.459
249.5	99.287	-0.852	94.65	-0.374	104.212	0.528	49.5		49.5	-0.852	-0.374	0.528
249.6	99.243	-0.896	94.576	-0.448	104.228	0.544	49.6		49.6	-0.896	-0.448	0.544
249.7	99.235	-0.904	94.512	-0.512	104.207	0.523	49.7		49.7	-0.904	-0.512	0.523
249.8	99.296	-0.843	94.479	-0.545	104.163	0.479	49.8		49.8	-0.843	-0.545	0.479
249.9	99.426	-0.713	94.477	-0.547	104.096	0.412	49.9		49.9	-0.713	-0.547	0.412
250	99.5	-0.639	94.514	-0.51	104.02	0.336	50		50	-0.639	-0.51	0.336
250.1	99.517	-0.622	94.593	-0.431	103.933	0.249	50.1		50.1	-0.622	-0.431	0.249
250.2	99.497	-0.642	94.634	-0.39	103.871	0.187	50.2		50.2	-0.642	-0.39	0.187
250.3	99.458	-0.681	94.563	-0.461	103.869	0.185	50.3		50.3	-0.681	-0.461	0.185
250.4	99.401	-0.738	94.38	-0.644	103.926	0.242	50.4		50.4	-0.738	-0.644	0.242
250.5	99.363	-0.776	94.278	-0.746	103.937	0.253	50.5		50.5	-0.776	-0.746	0.253
250.6	99.345	-0.794	94.258	-0.766	103.902	0.218	50.6		50.6	-0.794	-0.766	0.218
250.7	99.339	-0.8	94.294	-0.73	103.856	0.172	50.7		50.7	-0.8	-0.73	0.172
250.8	99.334	-0.805	94.36	-0.664	103.833	0.149	50.8		50.8	-0.805	-0.664	0.149
250.9	99.333	-0.806	94.457	-0.567	103.835	0.151	50.9		50.9	-0.806	-0.567	0.151
251	99.289	-0.85	94.574	-0.45	103.84	0.156	51		51	-0.85	-0.45	0.156
251.1	99.202	-0.937	94.711	-0.313	103.85	0.166	51.1		51.1	-0.937	-0.313	0.166
251.2	99.084	-1.055	94.806	-0.218	103.85	0.166	51.2		51.2	-1.055	-0.218	0.166
251.3	98.948	-1.191	94.798	-0.226	103.824	0.14	51.3		51.3	-1.191	-0.226	0.14
251.4	98.794	-1.345	94.686	-0.338	103.772	0.088	51.4		51.4	-1.345	-0.338	0.088
251.5	98.724	-1.415	94.688	-0.336	103.787	0.103	51.5		51.5	-1.415	-0.336	0.103
251.6	98.738	-1.401	94.805	-0.219	103.868	0.184	51.6		51.6	-1.401	-0.219	0.184
251.7	98.794	-1.345	94.969	-0.055	103.974	0.29	51.7		51.7	-1.345	-0.055	0.29
251.8	98.846	-1.293	95.112	0.088	104.063	0.379	51.8		51.8	-1.293	0.088	0.379
251.9	98.897	-1.242	95.234	0.21	104.136	0.452	51.9		51.9	-1.242	0.21	0.452
252	98.959	-1.18	95.318	0.294	104.205	0.521	52		52	-1.18	0.294	0.521
252.1	99.035	-1.104	95.363	0.339	104.271	0.587	52.1		52.1	-1.104	0.339	0.587
252.2	99.092	-1.047	95.371	0.347	104.292	0.608	52.2		52.2	-1.047	0.347	0.608
252.3	99.103	-1.036	95.34	0.316	104.229	0.545	52.3		52.3	-1.036	0.316	0.545
252.4	99.068	-1.071	95.272	0.248	104.08	0.396	52.4		52.4	-1.071	0.248	0.396
252.5	99.096	-1.043	95.268	0.244	104.001	0.317	52.5		52.5	-1.043	0.244	0.317
252.6	99.186	-0.953	95.329	0.305	103.993	0.309	52.6		52.6	-0.953	0.305	0.309
252.7	99.262	-0.877	95.429	0.405	103.991	0.307	52.7		52.7	-0.877	0.405	0.307
252.8	99.247	-0.892	95.543	0.519	103.931	0.247	52.8		52.8	-0.892	0.519	0.247
252.9	99.141	-0.998	95.672	0.648	103.814	0.13	52.9		52.9	-0.998	0.648	0.13
253	98.99	-1.149	95.691	0.667	103.739	0.055	53		53	-1.149	0.667	0.055
253.1	98.795	-1.344	95.603	0.579	103.708	0.024	53.1		53.1	-1.344	0.579	0.024
253.2	98.596	-1.543	95.479	0.455	103.704	0.02	53.2		53.2	-1.543	0.455	0.02
253.3	98.437	-1.702	95.391	0.367	103.715	0.031	53.3		53.3	-1.702	0.367	0.031
253.4	98.315	-1.824	95.34	0.316	103.74	0.056	53.4		53.4	-1.824	0.316	0.056
253.5	98.189	-1.95	95.274	0.25	103.738	0.054	53.5		53.5	-1.95	0.25	0.054
253.6	98.058	-2.081	95.193	0.169	103.708	0.024	53.6		53.6	-2.081	0.169	0.024
253.7	97.983	-2.156	95.132	0.108	103.682	-0.002	53.7		53.7	-2.156	0.108	-0.002
253.8	98.022	-2.117	95.125	0.101	103.688	0.004	53.8		53.8	-2.117	0.101	0.004
253.9	98.176	-1.963	95.171	0.147	103.728	0.044	53.9		53.9	-1.963	0.147	0.044
254	98.284	-1.855	95.162	0.138	103.79	0.106	54		54	-1.855	0.138	0.106
254.1	98.345	-1.794	95.097	0.073	103.875	0.191	54.1		54.1	-1.794	0.073	0.191
254.2	98.403	-1.736	94.997	-0.027	103.971	0.287	54.2		54.2	-1.736	-0.027	0.287
254.3	98.497	-1.642	94.882	-0.142	104.065	0.381	54.3		54.3	-1.642	-0.142	0.381
254.4	98.629	-1.51	94.753	-0.271	104.157	0.473	54.4		54.4	-1.51	-0.271	0.473
254.5	98.746	-1.393	94.691	-0.333	104.161	0.477	54.5		54.5	-1.393	-0.333	0.477
254.6	98.85	-1.289	94.696	-0.328	104.076	0.392	54.6		54.6	-1.289	-0.328	0.392
254.7	98.947	-1.192	94.718	-0.306	103.941	0.257	54.7		54.7	-1.192	-0.306	0.257
254.8	99.044	-1.095	94.706	-0.318	103.794	0.11	54.8		54.8	-1.095	-0.318	0.11
254.9	99.141	-0.998	94.661	-0.363	103.635	-0.049	54.9		54.9	-0.998	-0.363	-0.049
255	99.262	-0.877	94.621	-0.403	103.575	-0.109	55		55	-0.877	-0.403	-0.109
255.1	99.407	-0.732	94.587	-0.437	103.615	-0.069	55.1		55.1	-0.732	-0.437	-0.069
255.2	99.509	-0.63	94.565	-0.459	103.704	0.02	55.2		55.2	-0.63	-0.459	0.02
255.3	99.501	-0.638	94.56	-0.464	103.796	0.112	55.3		55.3	-0.638	-0.464	0.112
255.4	99.384	-0.755	94.573	-0.451	103.889	0.205	55.4		55.4	-0.755	-0.451	0.205
255.5	99.278	-0.861	94.617	-0.407	103.883	0.199	55.5		55.5	-0.861	-0.407	0.199
255.6	99.182	-0.957	94.692	-0.332	103.777	0.093	55.6		55.6	-0.957	-0.332	0.093
255.7	99.115	-1.024	94.748	-0.276	103.656	-0.028	55.7		55.7	-1.024	-0.276	-0.028
255.8	99.094	-1.045	94.74	-0.284	103.601	-0.083	55.8		55.8	-1.045	-0.284	-0.083
255.9	99.118	-1.021	94.666	-0.358	103.613	-0.071	55.9		55.9	-1.021	-0.358	-0.071
256	99.173	-0.966	94.591	-0.433	103.672	-0.012	56		56	-0.966	-0.433	-0.012
256.1	99.26	-0.879	94.515	-0.509	103.776	0.092	56.1		56.1	-0.879	-0.509	0.092
256.2	99.357	-0.782	94.481	-0.543	103.871	0.187	56.2		56.2	-0.782	-0.543	0.187
256.3	99.447	-0.692	94.533	-0.491	103.899	0.215	56.3		56.3	-0.692	-0.491	0.215
256.4	99.53	-0.609	94.67	-0.354	103.861	0.177	56.4		56.4	-0.609	-0.354	0.177
256.5	99.566	-0.573	94.79	-0.234	103.835	0.151	56.5		56.5	-0.573	-0.234	0.151
256.6	99.555	-0.584	94.894	-0.13	103.821	0.137	56.6		56.6	-0.584	-0.13	0.137
256.7	99.518	-0.621	94.956	-0.068	103.804	0.12	56.7		56.7	-0.621	-0.068	0.12
256.8	99.473	-0.666	94.952	-0.072	103.768	0.084	56.8		56.8	-0.666	-0.072	0.084
256.9	99.42	-0.719	94.881	-0.143	103.713	0.029	56.9		56.9	-0.719	-0.143	0.029
257	99.421	-0.718	94.798	-0.226	103.68	-0.004	57		57	-0.718	-0.226	-0.004
257.1	99.476	-0.663	94.701	-0.323	103.671	-0.013	57.1		57.1	-0.663	-0.323	-0.013
257.2	99.51	-0.629	94.639	-0.385	103.644	-0.04	57.2		57.2	-0.629	-0.385	-0.04
257.3	99.451	-0.688	94.657	-0.367	103.561	-0.123	57.3		57.3	-0.688	-0.367	-0.123
257.4	99.299	-0.84	94.756	-0.268	103.422	-0.262	57.4		57.4	-0.84	-0.268	-0.262
257.5	99.256	-0.883	94.808	-0.216	103.3	-0.384	57.5		57.5	-0.883	-0.216	-0.384
257.6	99.324	-0.815	94.812	-0.212	103.195	-0.489	57.6		57.6	-0.815	-0.212	-0.489
257.7	99.409	-0.73	94.816	-0.208	103.121	-0.563	57.7		57.7	-0.73	-0.208	-0.563
257.8	99.42	-0.719	94.867	-0.157	103.091	-0.593	57.8		57.8	-0.719	-0.157	-0.593
257.9	99.356	-0.783	94.964	-0.06	103.106	-0.578	57.9		57.9	-0.783	-0.06	-0.578
258	99.365	-0.774	95.023	-0.001	103.073	-0.611	58		58	-0.774	-0.001	-0.611
258.1	99.445	-0.694	95.046	0.022	102.992	-0.692	58.1		58.1	-0.694	0.022	-0.692
258.2	99.536	-0.603	95.06	0.036	102.914	-0.77	58.2		58.2	-0.603	0.036	-0.77
258.3	99.576	-0.563	95.098	0.074	102.891	-0.793	58.3		58.3	-0.563	0.074	-0.793
258.4	99.565	-0.574	95.159	0.135	102.922	-0.762	58.4		58.4	-0.574	0.135	-0.762
258.5	99.543	-0.596	95.168	0.144	102.949	-0.735	58.5		58.5	-0.596	0.144	-0.735
258.6	99.51	-0.629	95.126	0.102	102.973	-0.711	58.6		58.6	-0.629	0.102	-0.711
258.7	99.521	-0.618	95.052	0.028	103.029	-0.655	58.7		58.7	-0.618	0.028	-0.655
258.8	99.627	-0.512	94.965	-0.059	103.154	-0.53	58.8		58.8	-0.512	-0.059	-0.53
258.9	99.83	-0.309	94.866	-0.158	103.347	-0.337	58.9		58.9	-0.309	-0.158	-0.337
259	99.937	-0.202	94.841	-0.183	103.482	-0.202	59		59	-0.202	-0.183	-0.202
259.1	99.946	-0.193	94.889	-0.135	103.559	-0.125	59.1		59.1	-0.193	-0.135	-0.125
259.2	99.92	-0.219	94.937	-0.087	103.605	-0.079	59.2		59.2	-0.219	-0.087	-0.079
259.3	99.919	-0.22	94.913	-0.111	103.646	-0.038	59.3		59.3	-0.22	-0.111	-0.038
259.4	99.945	-0.194	94.815	-0.209	103.681	-0.003	59.4		59.4	-0.194	-0.209	-0.003
259.5	99.893	-0.246	94.708	-0.316	103.713	0.029	59.5		59.5	-0.246	-0.316	0.029
259.6	99.763	-0.376	94.59	-0.434	103.742	0.058	59.6		59.6	-0.376	-0.434	0.058
259.7	99.64	-0.499	94.509	-0.515	103.776	0.092	59.7		59.7	-0.499	-0.515	0.092
259.8	99.604	-0.535	94.514	-0.51	103.824	0.14	59.8		59.8	-0.535	-0.51	0.14
259.9	99.655	-0.484	94.603	-0.421	103.885	0.201	59.9		59.9	-0.484	-0.421	0.201
260	99.715	-0.424	94.658	-0.366	103.937	0.253	60		60	-0.424	-0.366	0.253
260.1	99.784	-0.355	94.679	-0.345	103.98	0.296	60.1		60.1	-0.355	-0.345	0.296
260.2	99.849	-0.29	94.718	-0.306	103.943	0.259	60.2		60.2	-0.29	-0.306	0.259
260.3	99.896	-0.243	94.828	-0.196	103.757	0.073	60.3		60.3	-0.243	-0.196	0.073
260.4	99.926	-0.213	95.01	-0.014	103.423	-0.261	60.4		60.4	-0.213	-0.014	-0.261
260.5	99.876	-0.263	95.169	0.145	103.23	-0.454	60.5		60.5	-0.263	0.145	-0.454
260.6	99.748	-0.391	95.305	0.281	103.176	-0.508	60.6		60.6	-0.391	0.281	-0.508
260.7	99.606	-0.533	95.403	0.379	103.194	-0.49	60.7		60.7	-0.533	0.379	-0.49
260.8	99.519	-0.62	95.45	0.426	103.214	-0.47	60.8		60.8	-0.62	0.426	-0.47
260.9	99.485	-0.654	95.444	0.42	103.237	-0.447	60.9		60.9	-0.654	0.42	-0.447
261	99.472	-0.667	95.455	0.431	103.24	-0.444	61		61	-0.667	0.431	-0.444
261.1	99.48	-0.659	95.482	0.458	103.223	-0.461	61.1		61.1	-0.659	0.458	-0.461
261.2	99.503	-0.636	95.514	0.49	103.194	-0.49	61.2		61.2	-0.636	0.49	-0.49
261.3	99.535	-0.604	95.541	0.517	103.161	-0.523	61.3		61.3	-0.604	0.517	-0.523
261.4	99.575	-0.564	95.562	0.538	103.124	-0.56	61.4		61.4	-0.564	0.538	-0.56
261.5	99.534	-0.605	95.599	0.575	103.047	-0.637	61.5		61.5	-0.605	0.575	-0.637
261.6	99.412	-0.727	95.653	0.629	102.931	-0.753	61.6		61.6	-0.727	0.629	-0.753
261.7	99.237	-0.902	95.671	0.647	102.863	-0.821	61.7		61.7	-0.902	0.647	-0.821
261.8	99.037	-1.102	95.602	0.578	102.931	-0.753	61.8		61.8	-1.102	0.578	-0.753
261.9	98.811	-1.328	95.445	0.421	103.137	-0.547	61.9		61.9	-1.328	0.421	-0.547
262	98.721	-1.418	95.261	0.237	103.254	-0.43	62		62	-1.418	0.237	-0.43
262.1	98.766	-1.373	95.051	0.027	103.285	-0.399	62.1		62.1	-1.373	0.027	-0.399
262.2	98.851	-1.288	94.865	-0.159	103.263	-0.421	62.2		62.2	-1.288	-0.159	-0.421
262.3	98.88	-1.259	94.749	-0.275	103.225	-0.459	62.3		62.3	-1.259	-0.275	-0.459
262.4	98.856	-1.283	94.705	-0.319	103.172	-0.512	62.4		62.4	-1.283	-0.319	-0.512
262.5	98.854	-1.285	94.715	-0.309	103.161	-0.523	62.5		62.5	-1.285	-0.309	-0.523
262.6	98.876	-1.263	94.777	-0.247	103.193	-0.491	62.6		62.6	-1.263	-0.247	-0.491
262.7	98.896	-1.243	94.857	-0.167	103.216	-0.468	62.7		62.7	-1.243	-0.167	-0.468
262.8	98.892	-1.247	94.92	-0.104	103.18	-0.504	62.8		62.8	-1.247	-0.104	-0.504
262.9	98.864	-1.275	94.965	-0.059	103.085	-0.599	62.9		62.9	-1.275	-0.059	-0.599
263	98.917	-1.222	95.03	0.006	103.062	-0.622	63		63	-1.222	0.006	-0.622
263.1	99.053	-1.086	95.112	0.088	103.109	-0.575	63.1		63.1	-1.086	0.088	-0.575
263.2	99.215	-0.924	95.206	0.182	103.184	-0.5	63.2		63.2	-0.924	0.182	-0.5
263.3	99.349	-0.79	95.303	0.279	103.242	-0.442	63.3		63.3	-0.79	0.279	-0.442
263.4	99.456	-0.683	95.404	0.38	103.285	-0.399	63.4		63.4	-0.683	0.38	-0.399
263.5	99.508	-0.631	95.461	0.437	103.382	-0.302	63.5		63.5	-0.631	0.437	-0.302
263.6	99.506	-0.633	95.475	0.451	103.535	-0.149	63.6		63.6	-0.633	0.451	-0.149
263.7	99.482	-0.657	95.483	0.459	103.734	0.05	63.7		63.7	-0.657	0.459	0.05
263.8	99.471	-0.668	95.522	0.498	103.969	0.285	63.8		63.8	-0.668	0.498	0.285
263.9	99.471	-0.668	95.593	0.569	104.24	0.556	63.9		63.9	-0.668	0.569	0.556
264	99.454	-0.685	95.636	0.612	104.402	0.718	64		64	-0.685	0.612	0.718
264.1	99.42	-0.719	95.651	0.627	104.457	0.773	64.1		64.1	-0.719	0.627	0.773
264.2	99.364	-0.775	95.615	0.591	104.455	0.771	64.2		64.2	-0.775	0.591	0.771
264.3	99.285	-0.854	95.501	0.477	104.447	0.763	64.3		64.3	-0.854	0.477	0.763
264.4	99.183	-0.956	95.31	0.286	104.435	0.751	64.4		64.4	-0.956	0.286	0.751
264.5	99.049	-1.09	95.172	0.148	104.391	0.707	64.5		64.5	-1.09	0.148	0.707
264.6	98.885	-1.254	95.088	0.064	104.315	0.631	64.6		64.6	-1.254	0.064	0.631
264.7	98.762	-1.377	95.026	0.002	104.221	0.537	64.7		64.7	-1.377	0.002	0.537
264.8	98.751	-1.388	94.955	-0.069	104.124	0.44	64.8		64.8	-1.388	-0.069	0.44
264.9	98.852	-1.287	94.876	-0.148	104.023	0.339	64.9		64.9	-1.287	-0.148	0.339
265	98.904	-1.235	94.835	-0.189	103.871	0.187	65		65	-1.235	-0.189	0.187
265.1	98.907	-1.232	94.833	-0.191	103.67	-0.014	65.1		65.1	-1.232	-0.191	-0.014
265.2	98.899	-1.24	94.828	-0.196	103.465	-0.219	65.2		65.2	-1.24	-0.196	-0.219
265.3	98.919	-1.22	94.779	-0.245	103.301	-0.383	65.3		65.3	-1.22	-0.245	-0.383
265.4	98.965	-1.174	94.684	-0.34	103.178	-0.506	65.4		65.4	-1.174	-0.34	-0.506
265.5	98.997	-1.142	94.606	-0.418	103.087	-0.597	65.5		65.5	-1.142	-0.418	-0.597
265.6	99.015	-1.124	94.543	-0.481	103.03	-0.654	65.6		65.6	-1.124	-0.481	-0.654
265.7	99.034	-1.105	94.486	-0.538	103.015	-0.669	65.7		65.7	-1.105	-0.538	-0.669
265.8	99.071	-1.068	94.423	-0.601	103.052	-0.632	65.8		65.8	-1.068	-0.601	-0.632
265.9	99.127	-1.012	94.356	-0.668	103.14	-0.544	65.9		65.9	-1.012	-0.668	-0.544
266	99.193	-0.946	94.311	-0.713	103.213	-0.471	66		66	-0.946	-0.713	-0.471
266.1	99.267	-0.872	94.288	-0.736	103.27	-0.414	66.1		66.1	-0.872	-0.736	-0.414
266.2	99.326	-0.813	94.308	-0.716	103.334	-0.35	66.2		66.2	-0.813	-0.716	-0.35
266.3	99.344	-0.795	94.391	-0.633	103.429	-0.255	66.3		66.3	-0.795	-0.633	-0.255
266.4	99.322	-0.817	94.537	-0.487	103.554	-0.13	66.4		66.4	-0.817	-0.487	-0.13
266.5	99.305	-0.834	94.7	-0.324	103.685	0.001	66.5		66.5	-0.834	-0.324	0.001
266.6	99.294	-0.845	94.881	-0.143	103.821	0.137	66.6		66.6	-0.845	-0.143	0.137
266.7	99.249	-0.89	95.066	0.042	103.923	0.239	66.7		66.7	-0.89	0.042	0.239
266.8	99.133	-1.006	95.241	0.217	103.953	0.269	66.8		66.8	-1.006	0.217	0.269
266.9	98.945	-1.194	95.406	0.382	103.911	0.227	66.9		66.9	-1.194	0.382	0.227
267	98.83	-1.309	95.506	0.482	103.877	0.193	67		67	-1.309	0.482	0.193
267.1	98.788	-1.351	95.541	0.517	103.852	0.168	67.1		67.1	-1.351	0.517	0.168
267.2	98.804	-1.335	95.527	0.503	103.803	0.119	67.2		67.2	-1.335	0.503	0.119
267.3	98.862	-1.277	95.481	0.457	103.698	0.014	67.3		67.3	-1.277	0.457	0.014
267.4	98.963	-1.176	95.401	0.377	103.538	-0.146	67.4		67.4	-1.176	0.377	-0.146
267.5	98.996	-1.143	95.322	0.298	103.47	-0.214	67.5		67.5	-1.143	0.298	-0.214
267.6	98.962	-1.177	95.244	0.22	103.496	-0.188	67.6		67.6	-1.177	0.22	-0.188
267.7	98.9	-1.239	95.166	0.142	103.548	-0.136	67.7		67.7	-1.239	0.142	-0.136
267.8	98.851	-1.288	95.092	0.068	103.56	-0.124	67.8		67.8	-1.288	0.068	-0.124
267.9	98.815	-1.324	95.019	-0.005	103.532	-0.152	67.9		67.9	-1.324	-0.005	-0.152
268	98.828	-1.311	94.936	-0.088	103.477	-0.207	68		68	-1.311	-0.088	-0.207
268.1	98.89	-1.249	94.841	-0.183	103.396	-0.288	68.1		68.1	-1.249	-0.183	-0.288
268.2	99.006	-1.133	94.73	-0.294	103.318	-0.366	68.2		68.2	-1.133	-0.294	-0.366
268.3	99.178	-0.961	94.595	-0.429	103.272	-0.412	68.3		68.3	-0.961	-0.429	-0.412
268.4	99.408	-0.731	94.438	-0.586	103.26	-0.424	68.4		68.4	-0.731	-0.586	-0.424
268.5	99.521	-0.618	94.378	-0.646	103.248	-0.436	68.5		68.5	-0.618	-0.646	-0.436
268.6	99.518	-0.621	94.415	-0.609	103.238	-0.446	68.6		68.6	-0.621	-0.609	-0.446
268.7	99.44	-0.699	94.526	-0.498	103.249	-0.435	68.7		68.7	-0.699	-0.498	-0.435
268.8	99.324	-0.815	94.687	-0.337	103.298	-0.386	68.8		68.8	-0.815	-0.337	-0.386
268.9	99.173	-0.966	94.899	-0.125	103.386	-0.298	68.9		68.9	-0.966	-0.125	-0.298
269	99.138	-1.001	95.054	0.03	103.428	-0.256	69		69	-1.001	0.03	-0.256
269.1	99.219	-0.92	95.15	0.126	103.423	-0.261	69.1		69.1	-0.92	0.126	-0.261
269.2	99.328	-0.811	95.199	0.175	103.405	-0.279	69.2		69.2	-0.811	0.175	-0.279
269.3	99.377	-0.762	95.208	0.184	103.408	-0.276	69.3		69.3	-0.762	0.184	-0.276
269.4	99.367	-0.772	95.177	0.153	103.433	-0.251	69.4		69.4	-0.772	0.153	-0.251
269.5	99.313	-0.826	95.11	0.086	103.528	-0.156	69.5		69.5	-0.826	0.086	-0.156
269.6	99.216	-0.923	95.004	-0.02	103.694	0.01	69.6		69.6	-0.923	-0.02	0.01
269.7	99.121	-1.018	94.894	-0.13	103.86	0.176	69.7		69.7	-1.018	-0.13	0.176
269.8	99.074	-1.065	94.813	-0.211	103.957	0.273	69.8		69.8	-1.065	-0.211	0.273
269.9	99.076	-1.063	94.759	-0.265	103.986	0.302	69.9		69.9	-1.063	-0.265	0.302
270	99.125	-1.014	94.67	-0.354	104.011	0.327	70		70	-1.014	-0.354	0.327
270.1	99.222	-0.917	94.543	-0.481	104.032	0.348	70.1		70.1	-0.917	-0.481	0.348
270.2	99.323	-0.816	94.418	-0.606	104.047	0.363	70.2		70.2	-0.816	-0.606	0.363
270.3	99.387	-0.752	94.33	-0.694	104.051	0.367	70.3		70.3	-0.752	-0.694	0.367
270.4	99.414	-0.725	94.281	-0.743	104.045	0.361	70.4		70.4	-0.725	-0.743	0.361
270.5	99.411	-0.728	94.336	-0.688	104.054	0.37	70.5		70.5	-0.728	-0.688	0.37
270.6	99.377	-0.762	94.495	-0.529	104.077	0.393	70.6		70.6	-0.762	-0.529	0.393
270.7	99.349	-0.79	94.683	-0.341	104.11	0.426	70.7		70.7	-0.79	-0.341	0.426
270.8	99.363	-0.776	94.822	-0.202	104.145	0.461	70.8		70.8	-0.776	-0.202	0.461
270.9	99.419	-0.72	94.913	-0.111	104.183	0.499	70.9		70.9	-0.72	-0.111	0.499
271	99.511	-0.628	94.979	-0.045	104.176	0.492	71		71	-0.628	-0.045	0.492
271.1	99.639	-0.5	95.018	-0.006	104.124	0.44	71.1		71.1	-0.5	-0.006	0.44
271.2	99.73	-0.409	95.01	-0.014	104.055	0.371	71.2		71.2	-0.409	-0.014	0.371
271.3	99.713	-0.426	94.932	-0.092	103.997	0.313	71.3		71.3	-0.426	-0.092	0.313
271.4	99.589	-0.55	94.785	-0.239	103.949	0.265	71.4		71.4	-0.55	-0.239	0.265
271.5	99.495	-0.644	94.736	-0.288	103.902	0.218	71.5		71.5	-0.644	-0.288	0.218
271.6	99.432	-0.707	94.785	-0.239	103.854	0.17	71.6		71.6	-0.707	-0.239	0.17
271.7	99.398	-0.741	94.863	-0.161	103.864	0.18	71.7		71.7	-0.741	-0.161	0.18
271.8	99.39	-0.749	94.9	-0.124	103.99	0.306	71.8		71.8	-0.749	-0.124	0.306
271.9	99.41	-0.729	94.896	-0.128	104.231	0.547	71.9		71.9	-0.729	-0.128	0.547
272	99.38	-0.759	94.807	-0.217	104.386	0.702	72		72	-0.759	-0.217	0.702
272.1	99.301	-0.838	94.632	-0.392	104.455	0.771	72.1		72.1	-0.838	-0.392	0.771
272.2	99.194	-0.945	94.446	-0.578	104.484	0.8	72.2		72.2	-0.945	-0.578	0.8
272.3	99.081	-1.058	94.325	-0.699	104.519	0.835	72.3		72.3	-1.058	-0.699	0.835
272.4	98.961	-1.178	94.269	-0.755	104.56	0.876	72.4		72.4	-1.178	-0.755	0.876
272.5	98.824	-1.315	94.269	-0.755	104.553	0.869	72.5		72.5	-1.315	-0.755	0.869
272.6	98.671	-1.468	94.327	-0.697	104.499	0.815	72.6		72.6	-1.468	-0.697	0.815
272.7	98.547	-1.592	94.459	-0.565	104.434	0.75	72.7		72.7	-1.592	-0.565	0.75
272.8	98.496	-1.643	94.683	-0.341	104.393	0.709	72.8		72.8	-1.643	-0.341	0.709
272.9	98.517	-1.622	94.999	-0.025	104.376	0.692	72.9		72.9	-1.622	-0.025	0.692
273	98.538	-1.601	95.188	0.164	104.443	0.759	73		73	-1.601	0.164	0.759
273.1	98.559	-1.58	95.25	0.226	104.594	0.91	73.1		73.1	-1.58	0.226	0.91
273.2	98.578	-1.561	95.247	0.223	104.708	1.024	73.2		73.2	-1.561	0.223	1.024
273.3	98.593	-1.546	95.241	0.217	104.665	0.981	73.3		73.3	-1.546	0.217	0.981
273.4	98.603	-1.536	95.233	0.209	104.466	0.782	73.4		73.4	-1.536	0.209	0.782
273.5	98.705	-1.434	95.217	0.193	104.323	0.639	73.5		73.5	-1.434	0.193	0.639
273.6	98.899	-1.24	95.194	0.17	104.238	0.554	73.6		73.6	-1.24	0.17	0.554
273.7	99.09	-1.049	95.17	0.146	104.173	0.489	73.7		73.7	-1.049	0.146	0.489
273.8	99.182	-0.957	95.154	0.13	104.093	0.409	73.8		73.8	-0.957	0.13	0.409
273.9	99.176	-0.963	95.145	0.121	103.997	0.313	73.9		73.9	-0.963	0.121	0.313
274	99.177	-0.962	95.094	0.07	103.927	0.243	74		74	-0.962	0.07	0.243
274.1	99.185	-0.954	95.003	-0.021	103.883	0.199	74.1		74.1	-0.954	-0.021	0.199
274.2	99.198	-0.941	94.908	-0.116	103.86	0.176	74.2		74.2	-0.941	-0.116	0.176
274.3	99.213	-0.926	94.848	-0.176	103.854	0.17	74.3		74.3	-0.926	-0.176	0.17
274.4	99.231	-0.908	94.823	-0.201	103.864	0.18	74.4		74.4	-0.908	-0.201	0.18
274.5	99.192	-0.947	94.814	-0.21	103.822	0.138	74.5		74.5	-0.947	-0.21	0.138
274.6	99.096	-1.043	94.822	-0.202	103.726	0.042	74.6		74.6	-1.043	-0.202	0.042
274.7	99.002	-1.137	94.839	-0.185	103.633	-0.051	74.7		74.7	-1.137	-0.185	-0.051
274.8	98.971	-1.168	94.858	-0.166	103.595	-0.089	74.8		74.8	-1.168	-0.166	-0.089
274.9	99	-1.139	94.878	-0.146	103.612	-0.072	74.9		74.9	-1.139	-0.146	-0.072
275	98.946	-1.193	94.918	-0.106	103.623	-0.061	75		75	-1.193	-0.106	-0.061
275.1	98.81	-1.329	94.976	-0.048	103.628	-0.056	75.1		75.1	-1.329	-0.048	-0.056
275.2	98.639	-1.5	95.025	0.001	103.637	-0.047	75.2		75.2	-1.5	0.001	-0.047
275.3	98.48	-1.659	95.035	0.011	103.659	-0.025	75.3		75.3	-1.659	0.011	-0.025
275.4	98.332	-1.807	95.005	-0.019	103.695	0.011	75.4		75.4	-1.807	-0.019	0.011
275.5	98.305	-1.834	95.021	-0.003	103.73	0.046	75.5		75.5	-1.834	-0.003	0.046
275.6	98.4	-1.739	95.083	0.059	103.764	0.08	75.6		75.6	-1.739	0.059	0.08
275.7	98.522	-1.617	95.138	0.114	103.763	0.079	75.7		75.7	-1.617	0.114	0.079
275.8	98.576	-1.563	95.133	0.109	103.692	0.008	75.8		75.8	-1.563	0.109	0.008
275.9	98.562	-1.577	95.069	0.045	103.551	-0.133	75.9		75.9	-1.577	0.045	-0.133
276	98.544	-1.595	95.026	0.002	103.477	-0.207	76		76	-1.595	0.002	-0.207
276.1	98.522	-1.617	95.005	-0.019	103.47	-0.214	76.1		76.1	-1.617	-0.019	-0.214
276.2	98.507	-1.632	94.994	-0.03	103.507	-0.177	76.2		76.2	-1.632	-0.03	-0.177
276.3	98.512	-1.627	94.979	-0.045	103.567	-0.117	76.3		76.3	-1.627	-0.045	-0.117
276.4	98.537	-1.602	94.961	-0.063	103.65	-0.034	76.4		76.4	-1.602	-0.063	-0.034
276.5	98.532	-1.607	94.947	-0.077	103.736	0.052	76.5		76.5	-1.607	-0.077	0.052
276.6	98.5	-1.639	94.937	-0.087	103.824	0.14	76.6		76.6	-1.639	-0.087	0.14
276.7	98.501	-1.638	94.935	-0.089	103.88	0.196	76.7		76.7	-1.638	-0.089	0.196
276.8	98.598	-1.541	94.944	-0.08	103.869	0.185	76.8		76.8	-1.541	-0.08	0.185
276.9	98.79	-1.349	94.966	-0.058	103.791	0.107	76.9		76.9	-1.349	-0.058	0.107
277	98.863	-1.276	94.988	-0.036	103.785	0.101	77		77	-1.276	-0.036	0.101
277.1	98.817	-1.322	95.01	-0.014	103.852	0.168	77.1		77.1	-1.322	-0.014	0.168
277.2	98.729	-1.41	95.036	0.012	103.976	0.292	77.2		77.2	-1.41	0.012	0.292
277.3	98.679	-1.46	95.067	0.043	104.144	0.46	77.3		77.3	-1.46	0.043	0.46
277.4	98.665	-1.474	95.105	0.081	104.354	0.67	77.4		77.4	-1.474	0.081	0.67
277.5	98.679	-1.46	95.136	0.112	104.459	0.775	77.5		77.5	-1.46	0.112	0.775
277.6	98.721	-1.418	95.161	0.137	104.459	0.775	77.6		77.6	-1.418	0.137	0.775
277.7	98.764	-1.375	95.183	0.159	104.4	0.716	77.7		77.7	-1.375	0.159	0.716
277.8	98.781	-1.358	95.203	0.179	104.328	0.644	77.8		77.8	-1.358	0.179	0.644
277.9	98.77	-1.369	95.222	0.198	104.245	0.561	77.9		77.9	-1.369	0.198	0.561
278	98.773	-1.366	95.236	0.212	104.152	0.468	78		78	-1.366	0.212	0.468
278.1	98.788	-1.351	95.246	0.222	104.052	0.368	78.1		78.1	-1.351	0.222	0.368
278.2	98.798	-1.341	95.254	0.23	103.996	0.312	78.2		78.2	-1.341	0.23	0.312
278.3	98.782	-1.357	95.264	0.24	104.035	0.351	78.3		78.3	-1.357	0.24	0.351
278.4	98.741	-1.398	95.276	0.252	104.17	0.486	78.4		78.4	-1.398	0.252	0.486
278.5	98.698	-1.441	95.285	0.261	104.232	0.548	78.5		78.5	-1.441	0.261	0.548
278.6	98.653	-1.486	95.292	0.268	104.223	0.539	78.6		78.6	-1.486	0.268	0.539
278.7	98.629	-1.51	95.275	0.251	104.179	0.495	78.7		78.7	-1.51	0.251	0.495
278.8	98.648	-1.491	95.212	0.188	104.138	0.454	78.8		78.8	-1.491	0.188	0.454
278.9	98.711	-1.428	95.102	0.078	104.101	0.417	78.9		78.9	-1.428	0.078	0.417
279	98.789	-1.35	95.016	-0.008	104.167	0.483	79		79	-1.35	-0.008	0.483
279.1	98.882	-1.257	94.953	-0.071	104.338	0.654	79.1		79.1	-1.257	-0.071	0.654
279.2	98.939	-1.2	94.892	-0.132	104.54	0.856	79.2		79.2	-1.2	-0.132	0.856
279.3	98.91	-1.229	94.812	-0.212	104.697	1.013	79.3		79.3	-1.229	-0.212	1.013
279.4	98.795	-1.344	94.712	-0.312	104.811	1.127	79.4		79.4	-1.344	-0.312	1.127
279.5	98.731	-1.408	94.625	-0.399	104.873	1.189	79.5		79.5	-1.408	-0.399	1.189
279.6	98.716	-1.423	94.55	-0.474	104.884	1.2	79.6		79.6	-1.423	-0.474	1.2
279.7	98.729	-1.41	94.519	-0.505	104.865	1.181	79.7		79.7	-1.41	-0.505	1.181
279.8	98.746	-1.393	94.563	-0.461	104.836	1.152	79.8		79.8	-1.393	-0.461	1.152
279.9	98.766	-1.373	94.682	-0.342	104.798	1.114	79.9		79.9	-1.373	-0.342	1.114
280	98.809	-1.33	94.719	-0.305	104.752	1.068	80		80	-1.33	-0.305	1.068
280.1	98.873	-1.266	94.672	-0.352	104.696	1.012	80.1		80.1	-1.266	-0.352	1.012
280.2	98.914	-1.225	94.607	-0.417	104.661	0.977	80.2		80.2	-1.225	-0.417	0.977
280.3	98.883	-1.256	94.585	-0.439	104.675	0.991	80.3		80.3	-1.256	-0.439	0.991
280.4	98.782	-1.357	94.605	-0.419	104.739	1.055	80.4		80.4	-1.357	-0.419	1.055
280.5	98.707	-1.432	94.589	-0.435	104.725	1.041	80.5		80.5	-1.432	-0.435	1.041
280.6	98.658	-1.481	94.535	-0.489	104.634	0.95	80.6		80.6	-1.481	-0.489	0.95
280.7	98.643	-1.496	94.512	-0.512	104.519	0.835	80.7		80.7	-1.496	-0.512	0.835
280.8	98.672	-1.467	94.589	-0.435	104.433	0.749	80.8		80.8	-1.467	-0.435	0.749
280.9	98.742	-1.397	94.765	-0.259	104.377	0.693	80.9		80.9	-1.397	-0.259	0.693
281	98.803	-1.336	94.932	-0.092	104.366	0.682	81		81	-1.336	-0.092	0.682
281.1	98.853	-1.286	95.089	0.065	104.402	0.718	81.1		81.1	-1.286	0.065	0.718
281.2	98.908	-1.231	95.158	0.134	104.442	0.758	81.2		81.2	-1.231	0.134	0.758
281.3	98.983	-1.156	95.062	0.038	104.443	0.759	81.3		81.3	-1.156	0.038	0.759
281.4	99.076	-1.063	94.801	-0.223	104.405	0.721	81.4		81.4	-1.063	-0.223	0.721
281.5	99.125	-1.014	94.667	-0.357	104.386	0.702	81.5		81.5	-1.014	-0.357	0.702
281.6	99.129	-1.01	94.658	-0.366	104.385	0.701	81.6		81.6	-1.01	-0.366	0.701
281.7	99.134	-1.005	94.712	-0.312	104.375	0.691	81.7		81.7	-1.005	-0.312	0.691
281.8	99.183	-0.956	94.764	-0.26	104.327	0.643	81.8		81.8	-0.956	-0.26	0.643
281.9	99.277	-0.862	94.815	-0.209	104.243	0.559	81.9		81.9	-0.862	-0.209	0.559
282	99.271	-0.868	94.835	-0.189	104.189	0.505	82		82	-0.868	-0.189	0.505
282.1	99.164	-0.975	94.825	-0.199	104.165	0.481	82.1		82.1	-0.975	-0.199	0.481
282.2	99.046	-1.093	94.782	-0.242	104.152	0.468	82.2		82.2	-1.093	-0.242	0.468
282.3	99.005	-1.134	94.709	-0.315	104.128	0.444	82.3		82.3	-1.134	-0.315	0.444
282.4	99.041	-1.098	94.603	-0.421	104.093	0.409	82.4		82.4	-1.098	-0.421	0.409
282.5	99.09	-1.049	94.492	-0.532	104.084	0.4	82.5		82.5	-1.049	-0.532	0.4
282.6	99.153	-0.986	94.376	-0.648	104.099	0.415	82.6		82.6	-0.986	-0.648	0.415
282.7	99.196	-0.943	94.296	-0.728	104.095	0.411	82.7		82.7	-0.943	-0.728	0.411
282.8	99.186	-0.953	94.297	-0.727	104.028	0.344	82.8		82.8	-0.953	-0.727	0.344
282.9	99.123	-1.016	94.378	-0.646	103.898	0.214	82.9		82.9	-1.016	-0.646	0.214
283	99.061	-1.078	94.449	-0.575	103.808	0.124	83		83	-1.078	-0.575	0.124
283.1	99	-1.139	94.509	-0.515	103.761	0.077	83.1		83.1	-1.139	-0.515	0.077
283.2	98.949	-1.19	94.555	-0.469	103.731	0.047	83.2		83.2	-1.19	-0.469	0.047
283.3	98.919	-1.22	94.585	-0.439	103.693	0.009	83.3		83.3	-1.22	-0.439	0.009
283.4	98.91	-1.229	94.599	-0.425	103.65	-0.034	83.4		83.4	-1.229	-0.425	-0.034
283.5	98.924	-1.215	94.649	-0.375	103.587	-0.097	83.5		83.5	-1.215	-0.375	-0.097
283.6	98.959	-1.18	94.737	-0.287	103.507	-0.177	83.6		83.6	-1.18	-0.287	-0.177
283.7	99.018	-1.121	94.836	-0.188	103.44	-0.244	83.7		83.7	-1.121	-0.188	-0.244
283.8	99.102	-1.037	94.92	-0.104	103.414	-0.27	83.8		83.8	-1.037	-0.104	-0.27
283.9	99.211	-0.928	94.989	-0.035	103.431	-0.253	83.9		83.9	-0.928	-0.035	-0.253
284	99.205	-0.934	95.022	-0.002	103.417	-0.267	84		84	-0.934	-0.002	-0.267
284.1	99.085	-1.054	95.019	-0.005	103.371	-0.313	84.1		84.1	-1.054	-0.005	-0.313
284.2	98.929	-1.21	94.997	-0.027	103.395	-0.289	84.2		84.2	-1.21	-0.027	-0.289
284.3	98.817	-1.322	94.973	-0.051	103.587	-0.097	84.3		84.3	-1.322	-0.051	-0.097
284.4	98.749	-1.39	94.945	-0.079	103.949	0.265	84.4		84.4	-1.39	-0.079	0.265
284.5	98.765	-1.374	94.906	-0.118	104.171	0.487	84.5		84.5	-1.374	-0.118	0.487
284.6	98.865	-1.274	94.854	-0.17	104.253	0.569	84.6		84.6	-1.274	-0.17	0.569
284.7	98.978	-1.161	94.813	-0.211	104.264	0.58	84.7		84.7	-1.161	-0.211	0.58
284.8	99.034	-1.105	94.807	-0.217	104.27	0.586	84.8		84.8	-1.105	-0.217	0.586
284.9	99.032	-1.107	94.834	-0.19	104.273	0.589	84.9		84.9	-1.107	-0.19	0.589
285	99.087	-1.052	94.885	-0.139	104.255	0.571	85		85	-1.052	-0.139	0.571
285.1	99.2	-0.939	94.96	-0.064	104.218	0.534	85.1		85.1	-0.939	-0.064	0.534
285.2	99.304	-0.835	95.046	0.022	104.165	0.481	85.2		85.2	-0.835	0.022	0.481
285.3	99.337	-0.802	95.13	0.106	104.104	0.42	85.3		85.3	-0.802	0.106	0.42
285.4	99.298	-0.841	95.211	0.187	104.033	0.349	85.4		85.4	-0.841	0.187	0.349
285.5	99.286	-0.853	95.229	0.205	103.942	0.258	85.5		85.5	-0.853	0.205	0.258
285.6	99.301	-0.838	95.184	0.16	103.831	0.147	85.6		85.6	-0.838	0.16	0.147
285.7	99.338	-0.801	95.15	0.126	103.686	0.002	85.7		85.7	-0.801	0.126	0.002
285.8	99.391	-0.748	95.197	0.173	103.493	-0.191	85.8		85.8	-0.748	0.173	-0.191
285.9	99.459	-0.68	95.327	0.303	103.253	-0.431	85.9		85.9	-0.68	0.303	-0.431
286	99.474	-0.665	95.392	0.368	103.082	-0.602	86		86	-0.665	0.368	-0.602
286.1	99.436	-0.703	95.394	0.37	102.98	-0.704	86.1		86.1	-0.703	0.37	-0.704
286.2	99.379	-0.76	95.323	0.299	102.939	-0.745	86.2		86.2	-0.76	0.299	-0.745
286.3	99.338	-0.801	95.168	0.144	102.953	-0.731	86.3		86.3	-0.801	0.144	-0.731
286.4	99.313	-0.826	94.931	-0.093	103.02	-0.664	86.4		86.4	-0.826	-0.093	-0.664
286.5	99.204	-0.935	94.772	-0.252	103.111	-0.573	86.5		86.5	-0.935	-0.252	-0.573
286.6	99.011	-1.128	94.691	-0.333	103.226	-0.458	86.6		86.6	-1.128	-0.333	-0.458
286.7	98.815	-1.324	94.668	-0.356	103.336	-0.348	86.7		86.7	-1.324	-0.356	-0.348
286.8	98.7	-1.439	94.682	-0.342	103.413	-0.271	86.8		86.8	-1.439	-0.342	-0.271
286.9	98.663	-1.476	94.733	-0.291	103.459	-0.225	86.9		86.9	-1.476	-0.291	-0.225
287	98.675	-1.464	94.861	-0.163	103.5	-0.184	87		87	-1.464	-0.163	-0.184
287.1	98.735	-1.404	95.067	0.043	103.535	-0.149	87.1		87.1	-1.404	0.043	-0.149
287.2	98.807	-1.332	95.26	0.236	103.573	-0.111	87.2		87.2	-1.332	0.236	-0.111
287.3	98.855	-1.284	95.351	0.327	103.621	-0.063	87.3		87.3	-1.284	0.327	-0.063
287.4	98.878	-1.261	95.341	0.317	103.678	-0.006	87.4		87.4	-1.261	0.317	-0.006
287.5	98.847	-1.292	95.355	0.331	103.714	0.03	87.5		87.5	-1.292	0.331	0.03
287.6	98.763	-1.376	95.393	0.369	103.728	0.044	87.6		87.6	-1.376	0.369	0.044
287.7	98.679	-1.46	95.49	0.466	103.718	0.034	87.7		87.7	-1.46	0.466	0.034
287.8	98.648	-1.491	95.679	0.655	103.682	-0.002	87.8		87.8	-1.491	0.655	-0.002
287.9	98.669	-1.47	95.962	0.938	103.622	-0.062	87.9		87.9	-1.47	0.938	-0.062
288	98.757	-1.382	96.109	1.085	103.568	-0.116	88		88	-1.382	1.085	-0.116
288.1	98.911	-1.228	96.123	1.099	103.523	-0.161	88.1		88.1	-1.228	1.099	-0.161
288.2	99.054	-1.085	96.068	1.044	103.467	-0.217	88.2		88.2	-1.085	1.044	-0.217
288.3	99.111	-1.028	96.012	0.988	103.383	-0.301	88.3		88.3	-1.028	0.988	-0.301
288.4	99.081	-1.058	95.955	0.931	103.271	-0.413	88.4		88.4	-1.058	0.931	-0.413
288.5	99.046	-1.093	95.857	0.833	103.244	-0.44	88.5		88.5	-1.093	0.833	-0.44
288.6	99.004	-1.135	95.72	0.696	103.301	-0.383	88.6		88.6	-1.135	0.696	-0.383
288.7	98.961	-1.178	95.601	0.577	103.359	-0.325	88.7		88.7	-1.178	0.577	-0.325
288.8	98.922	-1.217	95.558	0.534	103.335	-0.349	88.8		88.8	-1.217	0.534	-0.349
288.9	98.885	-1.254	95.589	0.565	103.228	-0.456	88.9		88.9	-1.254	0.565	-0.456
289	98.883	-1.256	95.668	0.644	103.153	-0.531	89		89	-1.256	0.644	-0.531
289.1	98.915	-1.224	95.795	0.771	103.108	-0.576	89.1		89.1	-1.224	0.771	-0.576
289.2	98.955	-1.184	95.89	0.866	103.084	-0.6	89.2		89.2	-1.184	0.866	-0.6
289.3	98.973	-1.166	95.87	0.846	103.075	-0.609	89.3		89.3	-1.166	0.846	-0.609
289.4	98.97	-1.169	95.737	0.713	103.078	-0.606	89.4		89.4	-1.169	0.713	-0.606
289.5	98.965	-1.174	95.614	0.59	103.126	-0.558	89.5		89.5	-1.174	0.59	-0.558
289.6	98.958	-1.181	95.502	0.478	103.218	-0.466	89.6		89.6	-1.181	0.478	-0.466
289.7	98.937	-1.202	95.394	0.37	103.302	-0.382	89.7		89.7	-1.202	0.37	-0.382
289.8	98.893	-1.246	95.28	0.256	103.329	-0.355	89.8		89.8	-1.246	0.256	-0.355
289.9	98.824	-1.315	95.162	0.138	103.296	-0.388	89.9		89.9	-1.315	0.138	-0.388
290	98.76	-1.379	95.074	0.05	103.224	-0.46	90		90	-1.379	0.05	-0.46
290.1	98.702	-1.437	95.016	-0.008	103.113	-0.571	90.1		90.1	-1.437	-0.008	-0.571
290.2	98.63	-1.509	94.986	-0.038	103.04	-0.644	90.2		90.2	-1.509	-0.038	-0.644
290.3	98.528	-1.611	94.982	-0.042	103.08	-0.604	90.3		90.3	-1.611	-0.042	-0.604
290.4	98.395	-1.744	95.003	-0.021	103.234	-0.45	90.4		90.4	-1.744	-0.021	-0.45
290.5	98.363	-1.776	94.921	-0.103	103.346	-0.338	90.5		90.5	-1.776	-0.103	-0.338
290.6	98.431	-1.708	94.737	-0.287	103.417	-0.267	90.6		90.6	-1.708	-0.287	-0.267
290.7	98.51	-1.629	94.543	-0.481	103.471	-0.213	90.7		90.7	-1.629	-0.481	-0.213
290.8	98.509	-1.63	94.434	-0.59	103.533	-0.151	90.8		90.8	-1.63	-0.59	-0.151
290.9	98.431	-1.708	94.408	-0.616	103.603	-0.081	90.9		90.9	-1.708	-0.616	-0.081
291	98.392	-1.747	94.406	-0.618	103.626	-0.058	91		91	-1.747	-0.618	-0.058
291.1	98.394	-1.745	94.429	-0.595	103.602	-0.082	91.1		91.1	-1.745	-0.595	-0.082
291.2	98.439	-1.7	94.454	-0.57	103.59	-0.094	91.2		91.2	-1.7	-0.57	-0.094
291.3	98.529	-1.61	94.458	-0.566	103.651	-0.033	91.3		91.3	-1.61	-0.566	-0.033
291.4	98.665	-1.474	94.44	-0.584	103.784	0.1	91.4		91.4	-1.474	-0.584	0.1
291.5	98.812	-1.327	94.438	-0.586	103.922	0.238	91.5		91.5	-1.327	-0.586	0.238
291.6	98.971	-1.168	94.452	-0.572	104.066	0.382	91.6		91.6	-1.168	-0.572	0.382
291.7	99.129	-1.01	94.452	-0.572	104.159	0.475	91.7		91.7	-1.01	-0.572	0.475
291.8	99.277	-0.862	94.409	-0.615	104.148	0.464	91.8		91.8	-0.862	-0.615	0.464
291.9	99.414	-0.725	94.322	-0.702	104.033	0.349	91.9		91.9	-0.725	-0.702	0.349
292	99.429	-0.71	94.309	-0.715	103.969	0.285	92		92	-0.71	-0.715	0.285
292.1	99.321	-0.818	94.367	-0.657	103.957	0.273	92.1		92.1	-0.818	-0.657	0.273
292.2	99.211	-0.928	94.421	-0.603	103.933	0.249	92.2		92.2	-0.928	-0.603	0.249
292.3	99.217	-0.922	94.392	-0.632	103.837	0.153	92.3		92.3	-0.922	-0.632	0.153
292.4	99.338	-0.801	94.28	-0.744	103.669	-0.015	92.4		92.4	-0.801	-0.744	-0.015
292.5	99.381	-0.758	94.253	-0.771	103.513	-0.171	92.5		92.5	-0.758	-0.771	-0.171
292.6	99.345	-0.794	94.311	-0.713	103.368	-0.316	92.6		92.6	-0.794	-0.713	-0.316
292.7	99.283	-0.856	94.424	-0.6	103.261	-0.423	92.7		92.7	-0.856	-0.6	-0.423
292.8	99.246	-0.893	94.561	-0.463	103.218	-0.466	92.8		92.8	-0.893	-0.463	-0.466
292.9	99.234	-0.905	94.724	-0.3	103.24	-0.444	92.9		92.9	-0.905	-0.3	-0.444
293	99.185	-0.954	94.813	-0.211	103.271	-0.413	93		93	-0.954	-0.211	-0.413
293.1	99.099	-1.04	94.828	-0.196	103.311	-0.373	93.1		93.1	-1.04	-0.196	-0.373
293.2	99.022	-1.117	94.816	-0.208	103.354	-0.33	93.2		93.2	-1.117	-0.208	-0.33
293.3	98.998	-1.141	94.825	-0.199	103.393	-0.291	93.3		93.3	-1.141	-0.199	-0.291
293.4	99.026	-1.113	94.854	-0.17	103.429	-0.255	93.4		93.4	-1.113	-0.17	-0.255
293.5	99.03	-1.109	94.846	-0.178	103.477	-0.207	93.5		93.5	-1.109	-0.178	-0.207
293.6	99.008	-1.131	94.801	-0.223	103.537	-0.147	93.6		93.6	-1.131	-0.223	-0.147
293.7	98.962	-1.177	94.786	-0.238	103.622	-0.062	93.7		93.7	-1.177	-0.238	-0.062
293.8	98.894	-1.245	94.869	-0.155	103.746	0.062	93.8		93.8	-1.245	-0.155	0.062
293.9	98.804	-1.335	95.05	0.026	103.908	0.224	93.9		93.9	-1.335	0.026	0.224
294	98.76	-1.379	95.093	0.069	104.034	0.35	94		94	-1.379	0.069	0.35
294.1	98.763	-1.376	95	-0.024	104.125	0.441	94.1		94.1	-1.376	-0.024	0.441
294.2	98.773	-1.366	94.856	-0.168	104.189	0.505	94.2		94.2	-1.366	-0.168	0.505
294.3	98.752	-1.387	94.75	-0.274	104.239	0.555	94.3		94.3	-1.387	-0.274	0.555
294.4	98.701	-1.438	94.681	-0.343	104.275	0.591	94.4		94.4	-1.438	-0.343	0.591
294.5	98.644	-1.495	94.677	-0.347	104.243	0.559	94.5		94.5	-1.495	-0.347	0.559
294.6	98.582	-1.557	94.739	-0.285	104.144	0.46	94.6		94.6	-1.557	-0.285	0.46
294.7	98.509	-1.63	94.815	-0.209	104.026	0.342	94.7		94.7	-1.63	-0.209	0.342
294.8	98.421	-1.718	94.855	-0.169	103.935	0.251	94.8		94.8	-1.718	-0.169	0.251
294.9	98.317	-1.822	94.859	-0.165	103.872	0.188	94.9		94.9	-1.822	-0.165	0.188
295	98.256	-1.883	94.918	-0.106	103.829	0.145	95		95	-1.883	-0.106	0.145
295.1	98.236	-1.903	95.032	0.008	103.809	0.125	95.1		95.1	-1.903	0.008	0.125
295.2	98.231	-1.908	95.141	0.117	103.79	0.106	95.2		95.2	-1.908	0.117	0.106
295.3	98.215	-1.924	95.185	0.161	103.752	0.068	95.3		95.3	-1.924	0.161	0.068
295.4	98.188	-1.951	95.165	0.141	103.696	0.012	95.4		95.4	-1.951	0.141	0.012
295.5	98.165	-1.974	95.215	0.191	103.599	-0.085	95.5		95.5	-1.974	0.191	-0.085
295.6	98.146	-1.993	95.336	0.312	103.462	-0.222	95.6		95.6	-1.993	0.312	-0.222
295.7	98.134	-2.005	95.443	0.419	103.306	-0.378	95.7		95.7	-2.005	0.419	-0.378
295.8	98.134	-2.005	95.451	0.427	103.155	-0.529	95.8		95.8	-2.005	0.427	-0.529
295.9	98.145	-1.994	95.36	0.336	103.008	-0.676	95.9		95.9	-1.994	0.336	-0.676
296	98.238	-1.901	95.286	0.262	102.932	-0.752	96		96	-1.901	0.262	-0.752
296.1	98.415	-1.724	95.23	0.206	102.927	-0.757	96.1		96.1	-1.724	0.206	-0.757
296.2	98.582	-1.557	95.167	0.143	102.99	-0.694	96.2		96.2	-1.557	0.143	-0.694
296.3	98.651	-1.488	95.076	0.052	103.118	-0.566	96.3		96.3	-1.488	0.052	-0.566
296.4	98.621	-1.518	94.955	-0.069	103.311	-0.373	96.4		96.4	-1.518	-0.069	-0.373
296.5	98.649	-1.49	94.789	-0.235	103.435	-0.249	96.5		96.5	-1.49	-0.235	-0.249
296.6	98.736	-1.403	94.578	-0.446	103.49	-0.194	96.6		96.6	-1.403	-0.446	-0.194
296.7	98.837	-1.302	94.315	-0.709	103.528	-0.156	96.7		96.7	-1.302	-0.709	-0.156
296.8	98.909	-1.23	93.992	-1.032	103.604	-0.08	96.8		96.8	-1.23	-1.032	-0.08
296.9	98.952	-1.187	93.611	-1.413	103.716	0.032	96.9		96.9	-1.187	-1.413	0.032
297	99.011	-1.128	93.333	-1.691	103.867	0.183	97		97	-1.128	-1.691	0.183
297.1	99.086	-1.053	93.159	-1.865	104.059	0.375	97.1		97.1	-1.053	-1.865	0.375
297.2	99.142	-0.997	93.075	-1.949	104.234	0.55	97.2		97.2	-0.997	-1.949	0.55
297.3	99.144	-0.995	93.069	-1.955	104.336	0.652	97.3		97.3	-0.995	-1.955	0.652
297.4	99.092	-1.047	93.141	-1.883	104.366	0.682	97.4		97.4	-1.047	-1.883	0.682
297.5	98.939	-1.2	93.109	-1.915	104.37	0.686	97.5		97.5	-1.2	-1.915	0.686
297.6	98.684	-1.455	92.975	-2.049	104.348	0.664	97.6		97.6	-1.455	-2.049	0.664
297.7	98.45	-1.689	92.836	-2.188	104.291	0.607	97.7		97.7	-1.689	-2.188	0.607
297.8	98.358	-1.781	92.79	-2.234	104.187	0.503	97.8		97.8	-1.781	-2.234	0.503
297.9	98.408	-1.731	92.839	-2.185	104.038	0.354	97.9		97.9	-1.731	-2.185	0.354
298	98.443	-1.696	92.921	-2.103	103.896	0.212	98		98	-1.696	-2.103	0.212
298.1	98.463	-1.676	93.037	-1.987	103.762	0.078	98.1		98.1	-1.676	-1.987	0.078
298.2	98.474	-1.665	93.217	-1.807	103.62	-0.064	98.2		98.2	-1.665	-1.807	-0.064
298.3	98.482	-1.657	93.492	-1.532	103.455	-0.229	98.3		98.3	-1.657	-1.532	-0.229
298.4	98.486	-1.653	93.862	-1.162	103.267	-0.417	98.4		98.4	-1.653	-1.162	-0.417
298.5	98.409	-1.73	94.148	-0.876	103.167	-0.517	98.5		98.5	-1.73	-0.876	-0.517
298.6	98.251	-1.888	94.348	-0.676	103.154	-0.53	98.6		98.6	-1.888	-0.676	-0.53
298.7	98.071	-2.068	94.491	-0.533	103.174	-0.51	98.7		98.7	-2.068	-0.533	-0.51
298.8	97.927	-2.212	94.606	-0.418	103.174	-0.51	98.8		98.8	-2.212	-0.418	-0.51
298.9	97.82	-2.319	94.692	-0.332	103.153	-0.531	98.9		98.9	-2.319	-0.332	-0.531
299	97.779	-2.36	94.921	-0.103	103.277	-0.407	99		99	-2.36	-0.103	-0.407
299.1	97.804	-2.335	95.293	0.269	103.547	-0.137	99.1		99.1	-2.335	0.269	-0.137
299.2	97.809	-2.33	95.756	0.732	103.879	0.195	99.2		99.2	-2.33	0.732	0.195
299.3	97.708	-2.431	96.259	1.235	104.188	0.504	99.3		99.3	-2.431	1.235	0.504
299.4	97.502	-2.637	96.803	1.779	104.476	0.792	99.4		99.4	-2.637	1.779	0.792
299.5	97.265	-2.874	97.416	2.392	104.823	1.139	99.5		99.5	-2.874	2.392	1.139
299.6	96.996	-3.143	98.1	3.076	105.229	1.545	99.6		99.6	-3.143	3.076	1.545
299.7	96.767	-3.372	98.832	3.808	105.722	2.038	99.7		99.7	-3.372	3.808	2.038
299.8	96.648	-3.491	99.589	4.565	106.329	2.645	99.8		99.8	-3.491	4.565	2.645
299.9	96.64	-3.499	100.373	5.349	107.052	3.368	99.9		99.9	-3.499	5.349	3.368
300	96.669	-3.47	101.249	6.225	107.723	4.039	100		100	-3.47	6.225	4.039
300.1	96.735	-3.404	102.218	7.194	108.34	4.656	100.1		100.1	-3.404	7.194	4.656
300.2	96.803	-3.336	103.22	8.196	109.055	5.371	100.2		100.2	-3.336	8.196	5.371
300.3	96.84	-3.299	104.192	9.168	110.018	6.334	100.3		100.3	-3.299	9.168	6.334
300.4	96.844	-3.295	105.136	10.112	111.233	7.549	100.4		100.4	-3.295	10.112	7.549
300.5	96.827	-3.312	106.184	11.16	112.309	8.625	100.5		100.5	-3.312	11.16	8.625
300.6	96.788	-3.351	107.338	12.314	113.245	9.561	100.6		100.6	-3.351	12.314	9.561
300.7	96.769	-3.37	108.521	13.497	114.112	10.428	100.7		100.7	-3.37	13.497	10.428
300.8	96.813	-3.326	109.655	14.631	114.982	11.298	100.8		100.8	-3.326	14.631	11.298
300.9	96.919	-3.22	110.739	15.715	115.856	12.172	100.9		100.9	-3.22	15.715	12.172
301	97.072	-3.067	111.746	16.722	116.704	13.02	101		101	-3.067	16.722	13.02
301.1	97.273	-2.866	112.676	17.652	117.524	13.84	101.1		101.1	-2.866	17.652	13.84
301.2	97.463	-2.676	113.564	18.54	118.312	14.628	101.2		101.2	-2.676	18.54	14.628
301.3	97.583	-2.556	114.448	19.424	119.06	15.376	101.3		101.3	-2.556	19.424	15.376
301.4	97.632	-2.507	115.326	20.302	119.768	16.084	101.4		101.4	-2.507	20.302	16.084
301.5	97.769	-2.37	116.113	21.089	120.475	16.791	101.5		101.5	-2.37	21.089	16.791
301.6	97.992	-2.147	116.808	21.784	121.182	17.498	101.6		101.6	-2.147	21.784	17.498
301.7	98.263	-1.876	117.459	22.435	121.821	18.137	101.7		101.7	-1.876	22.435	18.137
301.8	98.542	-1.597	118.113	23.089	122.326	18.642	101.8		101.8	-1.597	23.089	18.642
301.9	98.83	-1.309	118.771	23.747	122.695	19.011	101.9		101.9	-1.309	23.747	19.011
302	99.115	-1.024	119.324	24.3	123.186	19.502	102		102	-1.024	24.3	19.502
302.1	99.398	-0.741	119.77	24.746	123.797	20.113	102.1		102.1	-0.741	24.746	20.113
302.2	99.671	-0.468	120.142	25.118	124.47	20.786	102.2		102.2	-0.468	25.118	20.786
302.3	99.924	-0.215	120.475	25.451	125.147	21.463	102.3		102.3	-0.215	25.451	21.463
302.4	100.157	0.018	120.768	25.744	125.826	22.142	102.4		102.4	0.018	25.744	22.142
302.5	100.349	0.21	121.056	26.032	126.47	22.786	102.5		102.5	0.21	26.032	22.786
302.6	100.498	0.359	121.338	26.314	127.079	23.395	102.6		102.6	0.359	26.314	23.395
302.7	100.634	0.495	121.632	26.608	127.66	23.976	102.7		102.7	0.495	26.608	23.976
302.8	100.785	0.646	121.953	26.929	128.221	24.537	102.8		102.8	0.646	26.929	24.537
302.9	100.951	0.812	122.301	27.277	128.762	25.078	102.9		102.9	0.812	27.277	25.078
303	101.062	0.923	122.668	27.644	129.287	25.603	103		103	0.923	27.644	25.603
303.1	101.119	0.98	123.052	28.028	129.797	26.113	103.1		103.1	0.98	28.028	26.113
303.2	101.182	1.043	123.439	28.415	130.291	26.607	103.2		103.2	1.043	28.415	26.607
303.3	101.314	1.175	123.812	28.788	130.769	27.085	103.3		103.3	1.175	28.788	27.085
303.4	101.515	1.376	124.17	29.146	131.23	27.546	103.4		103.4	1.376	29.146	27.546
303.5	101.742	1.603	124.473	29.449	131.53	27.846	103.5		103.5	1.603	29.449	27.846
303.6	101.995	1.856	124.721	29.697	131.67	27.986	103.6		103.6	1.856	29.697	27.986
303.7	102.257	2.118	124.921	29.897	131.727	28.043	103.7		103.7	2.118	29.897	28.043
303.8	102.511	2.372	125.082	30.058	131.782	28.098	103.8		103.8	2.372	30.058	28.098
303.9	102.757	2.618	125.206	30.182	131.834	28.15	103.9		103.9	2.618	30.182	28.15
304	103.018	2.879	125.268	30.244	131.974	28.29	104		104	2.879	30.244	28.29
304.1	103.293	3.154	125.269	30.245	132.203	28.519	104.1		104.1	3.154	30.245	28.519
304.2	103.583	3.444	125.25	30.226	132.455	28.771	104.2		104.2	3.444	30.226	28.771
304.3	103.889	3.75	125.251	30.227	132.663	28.979	104.3		104.3	3.75	30.227	28.979
304.4	104.21	4.071	125.272	30.248	132.828	29.144	104.4		104.4	4.071	30.248	29.144
304.5	104.478	4.339	125.287	30.263	132.984	29.3	104.5		104.5	4.339	30.263	29.3
304.6	104.693	4.554	125.296	30.272	133.129	29.445	104.6		104.6	4.554	30.272	29.445
304.7	104.872	4.733	125.266	30.242	133.205	29.521	104.7		104.7	4.733	30.242	29.521
304.8	105.034	4.895	125.162	30.138	133.153	29.469	104.8		104.8	4.895	30.138	29.469
304.9	105.177	5.038	124.985	29.961	132.974	29.29	104.9		104.9	5.038	29.961	29.29
305	105.295	5.156	124.879	29.855	132.925	29.241	105		105	5.156	29.855	29.241
305.1	105.387	5.248	124.842	29.818	133.008	29.324	105.1		105.1	5.248	29.818	29.324
305.2	105.486	5.347	124.87	29.846	133.144	29.46	105.2		105.2	5.347	29.846	29.46
305.3	105.623	5.484	124.953	29.929	133.258	29.574	105.3		105.3	5.484	29.929	29.574
305.4	105.799	5.66	125.092	30.068	133.35	29.666	105.4		105.4	5.66	30.068	29.666
305.5	105.968	5.829	125.23	30.206	133.347	29.663	105.5		105.5	5.829	30.206	29.663
305.6	106.13	5.991	125.366	30.342	133.248	29.564	105.6		105.6	5.991	30.342	29.564
305.7	106.272	6.133	125.495	30.471	133.128	29.444	105.7		105.7	6.133	30.471	29.444
305.8	106.379	6.24	125.611	30.587	133.06	29.376	105.8		105.8	6.24	30.587	29.376
305.9	106.45	6.311	125.716	30.692	133.044	29.36	105.9		105.9	6.311	30.692	29.36
306	106.533	6.394	125.764	30.74	133.007	29.323	106		106	6.394	30.74	29.323
306.1	106.626	6.487	125.757	30.733	132.95	29.266	106.1		106.1	6.487	30.733	29.266
306.2	106.726	6.587	125.785	30.761	132.925	29.241	106.2		106.2	6.587	30.761	29.241
306.3	106.828	6.689	125.938	30.914	132.983	29.299	106.3		106.3	6.689	30.914	29.299
306.4	106.934	6.795	126.216	31.192	133.124	29.44	106.4		106.4	6.795	31.192	29.44
306.5	107.094	6.955	126.395	31.371	133.148	29.464	106.5		106.5	6.955	31.371	29.464
306.6	107.31	7.171	126.478	31.454	133.055	29.371	106.6		106.6	7.171	31.454	29.371
306.7	107.515	7.376	126.455	31.431	132.905	29.221	106.7		106.7	7.376	31.431	29.221
306.8	107.644	7.505	126.319	31.295	132.758	29.074	106.8		106.8	7.505	31.295	29.074
306.9	107.697	7.558	126.072	31.048	132.612	28.928	106.9		106.9	7.558	31.048	28.928
307	107.769	7.63	125.896	30.872	132.486	28.802	107		107	7.63	30.872	28.802
307.1	107.861	7.722	125.791	30.767	132.38	28.696	107.1		107.1	7.722	30.767	28.696
307.2	107.966	7.827	125.664	30.64	132.222	28.538	107.2		107.2	7.827	30.64	28.538
307.3	108.081	7.942	125.422	30.398	131.943	28.259	107.3		107.3	7.942	30.398	28.259
307.4	108.206	8.067	125.065	30.041	131.543	27.859	107.4		107.4	8.067	30.041	27.859
307.5	108.363	8.224	124.791	29.767	131.175	27.491	107.5		107.5	8.224	29.767	27.491
307.6	108.553	8.414	124.599	29.575	130.839	27.155	107.6		107.6	8.414	29.575	27.155
307.7	108.699	8.56	124.383	29.359	130.497	26.813	107.7		107.7	8.56	29.359	26.813
307.8	108.723	8.584	124.038	29.014	130.113	26.429	107.8		107.8	8.584	29.014	26.429
307.9	108.625	8.486	123.564	28.54	129.688	26.004	107.9		107.9	8.486	28.54	26.004
308	108.611	8.472	123.15	28.126	129.328	25.644	108		108	8.472	28.126	25.644
308.1	108.68	8.541	122.796	27.772	129.032	25.348	108.1		108.1	8.541	27.772	25.348
308.2	108.781	8.642	122.533	27.509	128.79	25.106	108.2		108.2	8.642	27.509	25.106
308.3	108.864	8.725	122.393	27.369	128.593	24.909	108.3		108.3	8.725	27.369	24.909
308.4	108.93	8.791	122.377	27.353	128.44	24.756	108.4		108.4	8.791	27.353	24.756
308.5	109.014	8.875	122.293	27.269	128.241	24.557	108.5		108.5	8.875	27.269	24.557
308.6	109.116	8.977	122.142	27.118	127.998	24.314	108.6		108.6	8.977	27.118	24.314
308.7	109.199	9.06	121.973	26.949	127.772	24.088	108.7		108.7	9.06	26.949	24.088
308.8	109.227	9.088	121.834	26.81	127.628	23.944	108.8		108.8	9.088	26.81	23.944
308.9	109.2	9.061	121.725	26.701	127.564	23.88	108.9		108.9	9.061	26.701	23.88
309	109.108	8.969	121.513	26.489	127.53	23.846	109		109	8.969	26.489	23.846
309.1	108.952	8.813	121.197	26.173	127.526	23.842	109.1		109.1	8.813	26.173	23.842
309.2	108.812	8.673	120.819	25.795	127.535	23.851	109.2		109.2	8.673	25.795	23.851
309.3	108.768	8.629	120.417	25.393	127.544	23.86	109.3		109.3	8.629	25.393	23.86
309.4	108.82	8.681	119.992	24.968	127.553	23.869	109.4		109.4	8.681	24.968	23.869
309.5	108.803	8.664	119.629	24.605	127.456	23.772	109.5		109.5	8.664	24.605	23.772
309.6	108.717	8.578	119.326	24.302	127.255	23.571	109.6		109.6	8.578	24.302	23.571
309.7	108.623	8.484	119.022	23.998	127.007	23.323	109.7		109.7	8.484	23.998	23.323
309.8	108.582	8.443	118.657	23.633	126.77	23.086	109.8		109.8	8.443	23.633	23.086
309.9	108.593	8.454	118.231	23.207	126.544	22.86	109.9		109.9	8.454	23.207	22.86
310	108.614	8.475	117.835	22.811	126.319	22.635	110		110	8.475	22.811	22.635
310.1	108.644	8.505	117.47	22.446	126.097	22.413	110.1		110.1	8.505	22.446	22.413
310.2	108.667	8.528	117.125	22.101	125.867	22.183	110.2		110.2	8.528	22.101	22.183
310.3	108.667	8.528	116.786	21.762	125.621	21.937	110.3		110.3	8.528	21.762	21.937
310.4	108.643	8.504	116.455	21.431	125.358	21.674	110.4		110.4	8.504	21.431	21.674
310.5	108.638	8.499	116.157	21.133	125.078	21.394	110.5		110.5	8.499	21.133	21.394
310.6	108.651	8.512	115.894	20.87	124.779	21.095	110.6		110.6	8.512	20.87	21.095
310.7	108.69	8.551	115.696	20.672	124.492	20.808	110.7		110.7	8.551	20.672	20.808
310.8	108.764	8.625	115.594	20.57	124.246	20.562	110.8		110.8	8.625	20.57	20.562
310.9	108.872	8.733	115.589	20.565	124.041	20.357	110.9		110.9	8.733	20.565	20.357
311	108.862	8.723	115.405	20.381	123.853	20.169	111		111	8.723	20.381	20.169
311.1	108.736	8.597	115.042	20.018	123.681	19.997	111.1		111.1	8.597	20.018	19.997
311.2	108.57	8.431	114.606	19.582	123.491	19.807	111.2		111.2	8.431	19.582	19.807
311.3	108.443	8.304	114.2	19.176	123.25	19.566	111.3		111.3	8.304	19.176	19.566
311.4	108.354	8.215	113.823	18.799	122.956	19.272	111.4		111.4	8.215	18.799	19.272
311.5	108.232	8.093	113.425	18.401	122.689	19.005	111.5		111.5	8.093	18.401	19.005
311.6	108.079	7.94	113.005	17.981	122.446	18.762	111.6		111.6	7.94	17.981	18.762
311.7	107.944	7.805	112.636	17.612	122.212	18.528	111.7		111.7	7.805	17.612	18.528
311.8	107.878	7.739	112.388	17.364	121.968	18.284	111.8		111.8	7.739	17.364	18.284
311.9	107.882	7.743	112.262	17.238	121.713	18.029	111.9		111.9	7.743	17.238	18.029
312	107.89	7.751	112.116	17.092	121.425	17.741	112		112	7.751	17.092	17.741
312.1	107.903	7.764	111.948	16.924	121.102	17.418	112.1		112.1	7.764	16.924	17.418
312.2	107.869	7.73	111.746	16.722	120.744	17.06	112.2		112.2	7.73	16.722	17.06
312.3	107.739	7.6	111.496	16.472	120.349	16.665	112.3		112.3	7.6	16.472	16.665
312.4	107.512	7.373	111.198	16.174	119.917	16.233	112.4		112.4	7.373	16.174	16.233
312.5	107.396	7.257	110.927	15.903	119.492	15.808	112.5		112.5	7.257	15.903	15.808
312.6	107.39	7.251	110.682	15.658	119.074	15.39	112.6		112.6	7.251	15.658	15.39
312.7	107.422	7.283	110.454	15.43	118.705	15.021	112.7		112.7	7.283	15.43	15.021
312.8	107.421	7.282	110.233	15.209	118.428	14.744	112.8		112.8	7.282	15.209	14.744
312.9	107.386	7.247	110.019	14.995	118.243	14.559	112.9		112.9	7.247	14.995	14.559
313	107.307	7.168	109.832	14.808	118.015	14.331	113		113	7.168	14.808	14.331
313.1	107.182	7.043	109.67	14.646	117.744	14.06	113.1		113.1	7.043	14.646	14.06
313.2	107.035	6.896	109.485	14.461	117.441	13.757	113.2		113.2	6.896	14.461	13.757
313.3	106.888	6.749	109.226	14.202	117.118	13.434	113.3		113.3	6.749	14.202	13.434
313.4	106.741	6.602	108.892	13.868	116.775	13.091	113.4		113.4	6.602	13.868	13.091
313.5	106.615	6.476	108.614	13.59	116.484	12.8	113.5		113.5	6.476	13.59	12.8
313.6	106.511	6.372	108.391	13.367	116.244	12.56	113.6		113.6	6.372	13.367	12.56
313.7	106.453	6.314	108.2	13.176	116.002	12.318	113.7		113.7	6.314	13.176	12.318
313.8	106.469	6.33	108.022	12.998	115.703	12.019	113.8		113.8	6.33	12.998	12.019
313.9	106.556	6.417	107.856	12.832	115.348	11.664	113.9		113.9	6.417	12.832	11.664
314	106.583	6.444	107.714	12.69	115.12	11.436	114		114	6.444	12.69	11.436
314.1	106.548	6.409	107.597	12.573	115.019	11.335	114.1		114.1	6.409	12.573	11.335
314.2	106.498	6.359	107.47	12.446	114.959	11.275	114.2		114.2	6.359	12.446	11.275
314.3	106.477	6.338	107.297	12.273	114.858	11.174	114.3		114.3	6.338	12.273	11.174
314.4	106.485	6.346	107.08	12.056	114.715	11.031	114.4		114.4	6.346	12.056	11.031
314.5	106.511	6.372	106.839	11.815	114.502	10.818	114.5		114.5	6.372	11.815	10.818
314.6	106.555	6.416	106.575	11.551	114.219	10.535	114.6		114.6	6.416	11.551	10.535
314.7	106.585	6.446	106.304	11.28	113.941	10.257	114.7		114.7	6.446	11.28	10.257
314.8	106.567	6.428	106.043	11.019	113.744	10.06	114.8		114.8	6.428	11.019	10.06
314.9	106.503	6.364	105.791	10.767	113.627	9.943	114.9		114.9	6.364	10.767	9.943
315	106.441	6.302	105.495	10.471	113.5	9.816	115		115	6.302	10.471	9.816
315.1	106.381	6.242	105.154	10.13	113.363	9.679	115.1		115.1	6.242	10.13	9.679
315.2	106.298	6.159	104.835	9.811	113.24	9.556	115.2		115.2	6.159	9.811	9.556
315.3	106.168	6.029	104.603	9.579	113.152	9.468	115.3		115.3	6.029	9.579	9.468
315.4	105.991	5.852	104.458	9.434	113.099	9.415	115.4		115.4	5.852	9.434	9.415
315.5	105.77	5.631	104.334	9.31	112.918	9.234	115.5		115.5	5.631	9.31	9.234
315.6	105.504	5.365	104.232	9.208	112.609	8.925	115.6		115.6	5.365	9.208	8.925
315.7	105.209	5.07	104.147	9.123	112.261	8.577	115.7		115.7	5.07	9.123	8.577
315.8	104.903	4.764	104.075	9.051	111.958	8.274	115.8		115.8	4.764	9.051	8.274
315.9	104.585	4.446	104.014	8.99	111.702	8.018	115.9		115.9	4.446	8.99	8.018
316	104.293	4.154	103.94	8.916	111.546	7.862	116		116	4.154	8.916	7.862
316.1	104.028	3.889	103.852	8.828	111.489	7.805	116.1		116.1	3.889	8.828	7.805
316.2	103.813	3.674	103.769	8.745	111.431	7.747	116.2		116.2	3.674	8.745	7.747
316.3	103.673	3.534	103.709	8.685	111.27	7.586	116.3		116.3	3.534	8.685	7.586
316.4	103.607	3.468	103.671	8.647	111.007	7.323	116.4		116.4	3.468	8.647	7.323
316.5	103.479	3.34	103.583	8.559	110.77	7.086	116.5		116.5	3.34	8.559	7.086
316.6	103.288	3.149	103.445	8.421	110.562	6.878	116.6		116.6	3.149	8.421	6.878
316.7	103.095	2.956	103.279	8.255	110.397	6.713	116.7		116.7	2.956	8.255	6.713
316.8	102.957	2.818	103.11	8.086	110.295	6.611	116.8		116.8	2.818	8.086	6.611
316.9	102.875	2.736	102.937	7.913	110.254	6.57	116.9		116.9	2.736	7.913	6.57
317	102.809	2.67	102.703	7.679	110.29	6.606	117		117	2.67	7.679	6.606
317.1	102.76	2.621	102.409	7.385	110.403	6.719	117.1		117.1	2.621	7.385	6.719
317.2	102.7	2.561	102.091	7.067	110.478	6.794	117.2		117.2	2.561	7.067	6.794
317.3	102.605	2.466	101.786	6.762	110.4	6.716	117.3		117.3	2.466	6.762	6.716
317.4	102.474	2.335	101.494	6.47	110.171	6.487	117.4		117.4	2.335	6.47	6.487
317.5	102.431	2.292	101.256	6.232	110.039	6.355	117.5		117.5	2.292	6.232	6.355
317.6	102.475	2.336	101.073	6.049	110.005	6.321	117.6		117.6	2.336	6.049	6.321
317.7	102.503	2.364	100.904	5.88	110.028	6.344	117.7		117.7	2.364	5.88	6.344
317.8	102.412	2.273	100.711	5.687	110.068	6.384	117.8		117.8	2.273	5.687	6.384
317.9	102.205	2.066	100.494	5.47	110.125	6.441	117.9		117.9	2.066	5.47	6.441
318	102.043	1.904	100.333	5.309	110.11	6.426	118		118	1.904	5.309	6.426
318.1	101.926	1.787	100.229	5.205	110.022	6.338	118.1		118.1	1.787	5.205	6.338
318.2	101.842	1.703	100.144	5.12	109.877	6.193	118.2		118.2	1.703	5.12	6.193
318.3	101.775	1.636	100.041	5.017	109.691	6.007	118.3		118.3	1.636	5.017	6.007
318.4	101.726	1.587	99.919	4.895	109.462	5.778	118.4		118.4	1.587	4.895	5.778
318.5	101.691	1.552	99.829	4.805	109.179	5.495	118.5		118.5	1.552	4.805	5.495
318.6	101.672	1.533	99.773	4.749	108.843	5.159	118.6		118.6	1.533	4.749	5.159
318.7	101.696	1.557	99.732	4.708	108.518	4.834	118.7		118.7	1.557	4.708	4.834
318.8	101.791	1.652	99.691	4.667	108.272	4.588	118.8		118.8	1.652	4.667	4.588
318.9	101.956	1.817	99.65	4.626	108.104	4.42	118.9		118.9	1.817	4.626	4.42
319	101.943	1.804	99.557	4.533	107.921	4.237	119		119	1.804	4.533	4.237
319.1	101.751	1.612	99.413	4.389	107.723	4.039	119.1		119.1	1.612	4.389	4.039
319.2	101.511	1.372	99.245	4.221	107.527	3.843	119.2		119.2	1.372	4.221	3.843
319.3	101.355	1.216	99.079	4.055	107.352	3.668	119.3		119.3	1.216	4.055	3.668
319.4	101.282	1.143	98.916	3.892	107.196	3.512	119.4		119.4	1.143	3.892	3.512
319.5	101.226	1.087	98.764	3.74	107.034	3.35	119.5		119.5	1.087	3.74	3.35
319.6	101.186	1.047	98.624	3.6	106.864	3.18	119.6		119.6	1.047	3.6	3.18
319.7	101.115	0.976	98.501	3.477	106.73	3.046	119.7		119.7	0.976	3.477	3.046
319.8	100.968	0.829	98.403	3.379	106.673	2.989	119.8		119.8	0.829	3.379	2.989
319.9	100.744	0.605	98.33	3.306	106.693	3.009	119.9		119.9	0.605	3.306	3.009
320	100.578	0.439	98.252	3.228	106.745	3.061	120		120	0.439	3.228	3.061
320.1	100.47	0.331	98.169	3.145	106.829	3.145	120.1		120.1	0.331	3.145	3.145
320.2	100.403	0.264	98.088	3.064	106.9	3.216	120.2		120.2	0.264	3.064	3.216
320.3	100.363	0.224	98.015	2.991	106.915	3.231	120.3		120.3	0.224	2.991	3.231
320.4	100.35	0.211	97.948	2.924	106.873	3.189	120.4		120.4	0.211	2.924	3.189
320.5	100.347	0.208	97.938	2.914	106.753	3.069	120.5		120.5	0.208	2.914	3.069
320.6	100.353	0.214	97.986	2.962	106.556	2.872	120.6		120.6	0.214	2.962	2.872
320.7	100.379	0.24	98.029	3.005	106.361	2.677	120.7		120.7	0.24	3.005	2.677
320.8	100.438	0.299	98.008	2.984	106.249	2.565	120.8		120.8	0.299	2.984	2.565
320.9	100.528	0.389	97.922	2.898	106.218	2.534	120.9		120.9	0.389	2.898	2.534
321	100.634	0.495	97.884	2.86	106.156	2.472	121		121	0.495	2.86	2.472
321.1	100.753	0.614	97.891	2.867	106.064	2.38	121.1		121.1	0.614	2.867	2.38
321.2	100.845	0.706	97.916	2.892	105.939	2.255	121.2		121.2	0.706	2.892	2.255
321.3	100.867	0.728	97.93	2.906	105.78	2.096	121.3		121.3	0.728	2.906	2.096
321.4	100.819	0.68	97.931	2.907	105.586	1.902	121.4		121.4	0.68	2.907	1.902
321.5	100.795	0.656	97.901	2.877	105.37	1.686	121.5		121.5	0.656	2.877	1.686
321.6	100.795	0.656	97.839	2.815	105.13	1.446	121.6		121.6	0.656	2.815	1.446
321.7	100.764	0.625	97.761	2.737	104.908	1.224	121.7		121.7	0.625	2.737	1.224
321.8	100.648	0.509	97.681	2.657	104.745	1.061	121.8		121.8	0.509	2.657	1.061
321.9	100.447	0.308	97.6	2.576	104.641	0.957	121.9		121.9	0.308	2.576	0.957
322	100.269	0.13	97.55	2.526	104.62	0.936	122		122	0.13	2.526	0.936
322.1	100.114	-0.025	97.531	2.507	104.683	0.999	122.1		122.1	-0.025	2.507	0.999
322.2	99.951	-0.188	97.514	2.49	104.747	1.063	122.2		122.2	-0.188	2.49	1.063
322.3	99.753	-0.386	97.471	2.447	104.73	1.046	122.3		122.3	-0.386	2.447	1.046
322.4	99.519	-0.62	97.4	2.376	104.632	0.948	122.4		122.4	-0.62	2.376	0.948
322.5	99.326	-0.813	97.245	2.221	104.543	0.859	122.5		122.5	-0.813	2.221	0.859
322.6	99.173	-0.966	97.006	1.982	104.461	0.777	122.6		122.6	-0.966	1.982	0.777
322.7	99.083	-1.056	96.741	1.717	104.407	0.723	122.7		122.7	-1.056	1.717	0.723
322.8	99.076	-1.063	96.503	1.479	104.4	0.716	122.8		122.8	-1.063	1.479	0.716
322.9	99.154	-0.985	96.294	1.27	104.44	0.756	122.9		122.9	-0.985	1.27	0.756
323	99.162	-0.977	96.125	1.101	104.469	0.785	123		123	-0.977	1.101	0.785
323.1	99.101	-1.038	95.994	0.97	104.486	0.802	123.1		123.1	-1.038	0.97	0.802
323.2	99.018	-1.121	95.885	0.861	104.476	0.792	123.2		123.2	-1.121	0.861	0.792
323.3	98.959	-1.18	95.781	0.757	104.424	0.74	123.3		123.3	-1.18	0.757	0.74
323.4	98.924	-1.215	95.681	0.657	104.329	0.645	123.4		123.4	-1.215	0.657	0.645
323.5	98.931	-1.208	95.518	0.494	104.27	0.586	123.5		123.5	-1.208	0.494	0.586
323.6	98.979	-1.16	95.293	0.269	104.247	0.563	123.6		123.6	-1.16	0.269	0.563
323.7	99.024	-1.115	95.055	0.031	104.234	0.55	123.7		123.7	-1.115	0.031	0.55
323.8	99.02	-1.119	94.854	-0.17	104.205	0.521	123.8		123.8	-1.119	-0.17	0.521
323.9	98.968	-1.171	94.69	-0.334	104.16	0.476	123.9		123.9	-1.171	-0.334	0.476
324	98.948	-1.191	94.599	-0.425	104.134	0.45	124		124	-1.191	-0.425	0.45
324.1	98.959	-1.18	94.58	-0.444	104.128	0.444	124.1		124.1	-1.18	-0.444	0.444
324.2	98.95	-1.189	94.586	-0.438	104.097	0.413	124.2		124.2	-1.189	-0.438	0.413
324.3	98.868	-1.271	94.569	-0.455	103.999	0.315	124.3		124.3	-1.271	-0.455	0.315
324.4	98.713	-1.426	94.53	-0.494	103.832	0.148	124.4		124.4	-1.426	-0.494	0.148
324.5	98.582	-1.557	94.559	-0.465	103.716	0.032	124.5		124.5	-1.557	-0.465	0.032
324.6	98.475	-1.664	94.654	-0.37	103.65	-0.034	124.6		124.6	-1.664	-0.37	-0.034
324.7	98.38	-1.759	94.739	-0.285	103.63	-0.054	124.7		124.7	-1.759	-0.285	-0.054
324.8	98.288	-1.851	94.739	-0.285	103.65	-0.034	124.8		124.8	-1.851	-0.285	-0.034
324.9	98.197	-1.942	94.654	-0.37	103.71	0.026	124.9		124.9	-1.942	-0.37	0.026
325	98.107	-2.032	94.609	-0.415	103.674	-0.01	125		125	-2.032	-0.415	-0.01
325.1	98.019	-2.12	94.605	-0.419	103.54	-0.144	125.1		125.1	-2.12	-0.419	-0.144
325.2	97.928	-2.211	94.639	-0.385	103.367	-0.317	125.2		125.2	-2.211	-0.385	-0.317
325.3	97.829	-2.31	94.713	-0.311	103.216	-0.468	125.3		125.3	-2.31	-0.311	-0.468
325.4	97.722	-2.417	94.824	-0.2	103.084	-0.6	125.4		125.4	-2.417	-0.2	-0.6
325.5	97.545	-2.594	94.836	-0.188	102.994	-0.69	125.5		125.5	-2.594	-0.188	-0.69
325.6	97.298	-2.841	94.75	-0.274	102.947	-0.737	125.6		125.6	-2.841	-0.274	-0.737
325.7	97.052	-3.087	94.594	-0.43	102.91	-0.774	125.7		125.7	-3.087	-0.43	-0.774
325.8	96.878	-3.261	94.397	-0.627	102.852	-0.832	125.8		125.8	-3.261	-0.627	-0.832
325.9	96.777	-3.362	94.159	-0.865	102.773	-0.911	125.9		125.9	-3.362	-0.865	-0.911
326	96.753	-3.386	93.984	-1.04	102.673	-1.011	126		126	-3.386	-1.04	-1.011
326.1	96.806	-3.333	93.871	-1.153	102.551	-1.133	126.1		126.1	-3.333	-1.153	-1.133
326.2	96.886	-3.253	93.793	-1.231	102.414	-1.27	126.2		126.2	-3.253	-1.231	-1.27
326.3	96.944	-3.195	93.718	-1.306	102.264	-1.42	126.3		126.3	-3.195	-1.306	-1.42
326.4	96.978	-3.161	93.649	-1.375	102.103	-1.581	126.4		126.4	-3.161	-1.375	-1.581
326.5	96.955	-3.184	93.593	-1.431	101.929	-1.755	126.5		126.5	-3.184	-1.431	-1.755
326.6	96.873	-3.266	93.551	-1.473	101.741	-1.943	126.6		126.6	-3.266	-1.473	-1.943
326.7	96.804	-3.335	93.488	-1.536	101.557	-2.127	126.7		126.7	-3.335	-1.536	-2.127
326.8	96.818	-3.321	93.372	-1.652	101.391	-2.293	126.8		126.8	-3.321	-1.652	-2.293
326.9	96.915	-3.224	93.203	-1.821	101.244	-2.44	126.9		126.9	-3.224	-1.821	-2.44
327	97.025	-3.114	93.113	-1.911	101.196	-2.488	127		127	-3.114	-1.911	-2.488
327.1	97.149	-2.99	93.103	-1.921	101.248	-2.436	127.1		127.1	-2.99	-1.921	-2.436
327.2	97.305	-2.834	93.115	-1.909	101.323	-2.361	127.2		127.2	-2.834	-1.909	-2.361
327.3	97.511	-2.628	93.095	-1.929	101.346	-2.338	127.3		127.3	-2.628	-1.929	-2.338
327.4	97.766	-2.373	93.043	-1.981	101.317	-2.367	127.4		127.4	-2.373	-1.981	-2.367
327.5	97.899	-2.24	92.942	-2.082	101.28	-2.404	127.5		127.5	-2.24	-2.082	-2.404
327.6	97.908	-2.231	92.794	-2.23	101.235	-2.449	127.6		127.6	-2.231	-2.23	-2.449
327.7	97.843	-2.296	92.676	-2.348	101.197	-2.487	127.7		127.7	-2.296	-2.348	-2.487
327.8	97.753	-2.386	92.663	-2.361	101.183	-2.501	127.8		127.8	-2.386	-2.361	-2.501
327.9	97.637	-2.502	92.755	-2.269	101.191	-2.493	127.9		127.9	-2.502	-2.269	-2.493
328	97.605	-2.534	92.77	-2.254	101.251	-2.433	128		128	-2.534	-2.254	-2.433
328.1	97.657	-2.482	92.707	-2.317	101.362	-2.322	128.1		128.1	-2.482	-2.317	-2.322
328.2	97.697	-2.442	92.613	-2.411	101.477	-2.207	128.2		128.2	-2.442	-2.411	-2.207
328.3	97.628	-2.511	92.534	-2.49	101.549	-2.135	128.3		128.3	-2.511	-2.49	-2.135
328.4	97.453	-2.686	92.472	-2.552	101.576	-2.108	128.4		128.4	-2.686	-2.552	-2.108
328.5	97.277	-2.862	92.425	-2.599	101.487	-2.197	128.5		128.5	-2.862	-2.599	-2.197
328.6	97.102	-3.037	92.393	-2.631	101.282	-2.402	128.6		128.6	-3.037	-2.631	-2.402
328.7	96.903	-3.236	92.389	-2.635	101.071	-2.613	128.7		128.7	-3.236	-2.635	-2.613
328.8	96.658	-3.481	92.424	-2.6	100.962	-2.722	128.8		128.8	-3.481	-2.6	-2.722
328.9	96.366	-3.773	92.497	-2.527	100.956	-2.728	128.9		128.9	-3.773	-2.527	-2.728
329	96.103	-4.036	92.497	-2.527	100.946	-2.738	129		129	-4.036	-2.527	-2.738
329.1	95.868	-4.271	92.424	-2.6	100.934	-2.75	129.1		129.1	-4.271	-2.6	-2.75
329.2	95.694	-4.445	92.308	-2.716	100.943	-2.741	129.2		129.2	-4.445	-2.716	-2.741
329.3	95.61	-4.529	92.178	-2.846	100.997	-2.687	129.3		129.3	-4.529	-2.846	-2.687
329.4	95.617	-4.522	92.034	-2.99	101.097	-2.587	129.4		129.4	-4.522	-2.99	-2.587
329.5	95.628	-4.511	91.963	-3.061	101.152	-2.532	129.5		129.5	-4.511	-3.061	-2.532
329.6	95.643	-4.496	91.964	-3.06	101.163	-2.521	129.6		129.6	-4.496	-3.06	-2.521
329.7	95.68	-4.459	91.994	-3.03	101.16	-2.524	129.7		129.7	-4.459	-3.03	-2.524
329.8	95.76	-4.379	92.01	-3.014	101.175	-2.509	129.8		129.8	-4.379	-3.014	-2.509
329.9	95.882	-4.257	92.011	-3.013	101.207	-2.477	129.9		129.9	-4.257	-3.013	-2.477
330	95.929	-4.21	91.958	-3.066	101.229	-2.455	130		130	-4.21	-3.066	-2.455
330.1	95.9	-4.239	91.85	-3.174	101.242	-2.442	130.1		130.1	-4.239	-3.174	-2.442
330.2	95.85	-4.289	91.741	-3.283	101.248	-2.436	130.2		130.2	-4.289	-3.283	-2.436
330.3	95.831	-4.308	91.684	-3.34	101.251	-2.433	130.3		130.3	-4.308	-3.34	-2.433
330.4	95.844	-4.295	91.678	-3.346	101.251	-2.433	130.4		130.4	-4.295	-3.346	-2.433
330.5	95.845	-4.294	91.633	-3.391	101.223	-2.461	130.5		130.5	-4.294	-3.391	-2.461
330.6	95.836	-4.303	91.549	-3.475	101.167	-2.517	130.6		130.6	-4.303	-3.475	-2.517
330.7	95.829	-4.31	91.464	-3.56	101.103	-2.581	130.7		130.7	-4.31	-3.56	-2.581
330.8	95.838	-4.301	91.416	-3.608	101.054	-2.63	130.8		130.8	-4.301	-3.608	-2.63
330.9	95.863	-4.276	91.405	-3.619	101.019	-2.665	130.9		130.9	-4.276	-3.619	-2.665
331	95.823	-4.316	91.307	-3.717	100.933	-2.751	131		131	-4.316	-3.717	-2.751
331.1	95.718	-4.421	91.121	-3.903	100.796	-2.888	131.1		131.1	-4.421	-3.903	-2.888
331.2	95.611	-4.528	90.923	-4.101	100.651	-3.033	131.2		131.2	-4.528	-4.101	-3.033
331.3	95.561	-4.578	90.783	-4.241	100.541	-3.143	131.3		131.3	-4.578	-4.241	-3.143
331.4	95.569	-4.57	90.703	-4.321	100.465	-3.219	131.4		131.4	-4.57	-4.321	-3.219
331.5	95.621	-4.518	90.671	-4.353	100.391	-3.293	131.5		131.5	-4.518	-4.353	-3.293
331.6	95.717	-4.422	90.686	-4.338	100.318	-3.366	131.6		131.6	-4.422	-4.338	-3.366
331.7	95.836	-4.303	90.686	-4.338	100.236	-3.448	131.7		131.7	-4.303	-4.338	-3.448
331.8	95.961	-4.178	90.607	-4.417	100.13	-3.554	131.8		131.8	-4.178	-4.417	-3.554
331.9	96.091	-4.048	90.448	-4.576	100.003	-3.681	131.9		131.9	-4.048	-4.576	-3.681
332	96.203	-3.936	90.404	-4.62	99.919	-3.765	132		132	-3.936	-4.62	-3.765
332.1	96.298	-3.841	90.474	-4.55	99.878	-3.806	132.1		132.1	-3.841	-4.55	-3.806
332.2	96.354	-3.785	90.549	-4.475	99.814	-3.87	132.2		132.2	-3.785	-4.475	-3.87
332.3	96.352	-3.787	90.522	-4.502	99.659	-4.025	132.3		132.3	-3.787	-4.502	-4.025
332.4	96.293	-3.846	90.392	-4.632	99.415	-4.269	132.4		132.4	-3.846	-4.632	-4.269
332.5	96.276	-3.863	90.298	-4.726	99.28	-4.404	132.5		132.5	-3.863	-4.726	-4.404
332.6	96.302	-3.837	90.24	-4.784	99.253	-4.431	132.6		132.6	-3.837	-4.784	-4.431
332.7	96.33	-3.809	90.238	-4.786	99.274	-4.41	132.7		132.7	-3.809	-4.786	-4.41
332.8	96.322	-3.817	90.314	-4.71	99.283	-4.401	132.8		132.8	-3.817	-4.71	-4.401
332.9	96.277	-3.862	90.468	-4.556	99.279	-4.405	132.9		132.9	-3.862	-4.556	-4.405
333	96.255	-3.884	90.531	-4.493	99.326	-4.358	133		133	-3.884	-4.493	-4.358
333.1	96.257	-3.882	90.504	-4.52	99.423	-4.261	133.1		133.1	-3.882	-4.52	-4.261
333.2	96.281	-3.858	90.451	-4.573	99.526	-4.158	133.2		133.2	-3.858	-4.573	-4.158
333.3	96.327	-3.812	90.436	-4.588	99.59	-4.094	133.3		133.3	-3.812	-4.588	-4.094
333.4	96.396	-3.743	90.458	-4.566	99.617	-4.067	133.4		133.4	-3.743	-4.566	-4.067
333.5	96.404	-3.735	90.453	-4.571	99.603	-4.081	133.5		133.5	-3.735	-4.571	-4.081
333.6	96.351	-3.788	90.419	-4.605	99.549	-4.135	133.6		133.6	-3.788	-4.605	-4.135
333.7	96.253	-3.886	90.381	-4.643	99.513	-4.171	133.7		133.7	-3.886	-4.643	-4.171
333.8	96.125	-4.014	90.361	-4.663	99.552	-4.132	133.8		133.8	-4.014	-4.663	-4.132
333.9	95.967	-4.172	90.36	-4.664	99.665	-4.019	133.9		133.9	-4.172	-4.664	-4.019
334	95.845	-4.294	90.425	-4.599	99.765	-3.919	134		134	-4.294	-4.599	-3.919
334.1	95.758	-4.381	90.555	-4.469	99.851	-3.833	134.1		134.1	-4.381	-4.469	-3.833
334.2	95.707	-4.432	90.684	-4.34	99.897	-3.787	134.2		134.2	-4.432	-4.34	-3.787
334.3	95.69	-4.449	90.747	-4.277	99.876	-3.808	134.3		134.3	-4.449	-4.277	-3.808
334.4	95.708	-4.431	90.741	-4.283	99.789	-3.895	134.4		134.4	-4.431	-4.283	-3.895
334.5	95.695	-4.444	90.748	-4.276	99.677	-4.007	134.5		134.5	-4.444	-4.276	-4.007
334.6	95.651	-4.488	90.767	-4.257	99.542	-4.142	134.6		134.6	-4.488	-4.257	-4.142
334.7	95.549	-4.59	90.801	-4.223	99.418	-4.266	134.7		134.7	-4.59	-4.223	-4.266
334.8	95.363	-4.776	90.851	-4.173	99.341	-4.343	134.8		134.8	-4.776	-4.173	-4.343
334.9	95.093	-5.046	90.918	-4.106	99.312	-4.372	134.9		134.9	-5.046	-4.106	-4.372
335	94.944	-5.195	90.881	-4.143	99.313	-4.371	135		135	-5.195	-4.143	-4.371
335.1	94.914	-5.225	90.738	-4.286	99.343	-4.341	135.1		135.1	-5.225	-4.286	-4.341
335.2	94.97	-5.169	90.567	-4.457	99.353	-4.331	135.2		135.2	-5.169	-4.457	-4.331
335.3	95.073	-5.066	90.445	-4.579	99.293	-4.391	135.3		135.3	-5.066	-4.579	-4.391
335.4	95.225	-4.914	90.372	-4.652	99.163	-4.521	135.4		135.4	-4.914	-4.652	-4.521
335.5	95.315	-4.824	90.344	-4.68	99.038	-4.646	135.5		135.5	-4.824	-4.68	-4.646
335.6	95.345	-4.794	90.364	-4.66	98.917	-4.767	135.6		135.6	-4.794	-4.66	-4.767
335.7	95.347	-4.792	90.397	-4.627	98.831	-4.853	135.7		135.7	-4.792	-4.627	-4.853
335.8	95.354	-4.785	90.414	-4.61	98.813	-4.871	135.8		135.8	-4.785	-4.61	-4.871
335.9	95.366	-4.773	90.414	-4.61	98.862	-4.822	135.9		135.9	-4.773	-4.61	-4.822
336	95.346	-4.793	90.405	-4.619	98.905	-4.779	136		136	-4.793	-4.619	-4.779
336.1	95.293	-4.846	90.389	-4.635	98.943	-4.741	136.1		136.1	-4.846	-4.635	-4.741
336.2	95.272	-4.867	90.349	-4.675	98.957	-4.727	136.2		136.2	-4.867	-4.675	-4.727
336.3	95.346	-4.793	90.268	-4.756	98.93	-4.754	136.3		136.3	-4.793	-4.756	-4.754
336.4	95.513	-4.626	90.146	-4.878	98.861	-4.823	136.4		136.4	-4.626	-4.878	-4.823
336.5	95.64	-4.499	90.106	-4.918	98.792	-4.892	136.5		136.5	-4.499	-4.918	-4.892
336.6	95.725	-4.414	90.149	-4.875	98.722	-4.962	136.6		136.6	-4.414	-4.875	-4.962
336.7	95.787	-4.352	90.234	-4.79	98.675	-5.009	136.7		136.7	-4.352	-4.79	-5.009
336.8	95.846	-4.293	90.321	-4.703	98.676	-5.008	136.8		136.8	-4.293	-4.703	-5.008
336.9	95.9	-4.239	90.41	-4.614	98.725	-4.959	136.9		136.9	-4.239	-4.614	-4.959
337	95.992	-4.147	90.414	-4.61	98.753	-4.931	137		137	-4.147	-4.61	-4.931
337.1	96.122	-4.017	90.334	-4.69	98.761	-4.923	137.1		137.1	-4.017	-4.69	-4.923
337.2	96.246	-3.893	90.19	-4.834	98.729	-4.955	137.2		137.2	-3.893	-4.834	-4.955
337.3	96.324	-3.815	90.006	-5.018	98.642	-5.042	137.3		137.3	-3.815	-5.018	-5.042
337.4	96.356	-3.783	89.782	-5.242	98.498	-5.186	137.4		137.4	-3.783	-5.242	-5.186
337.5	96.425	-3.714	89.679	-5.345	98.405	-5.279	137.5		137.5	-3.714	-5.345	-5.279
337.6	96.531	-3.608	89.696	-5.328	98.362	-5.322	137.6		137.6	-3.608	-5.328	-5.322
337.7	96.643	-3.496	89.761	-5.263	98.344	-5.34	137.7		137.7	-3.496	-5.263	-5.34
337.8	96.73	-3.409	89.801	-5.223	98.325	-5.359	137.8		137.8	-3.409	-5.223	-5.359
337.9	96.79	-3.349	89.817	-5.207	98.305	-5.379	137.9		137.9	-3.349	-5.207	-5.379
338	96.808	-3.331	89.841	-5.183	98.305	-5.379	138		138	-3.331	-5.183	-5.379
338.1	96.785	-3.354	89.871	-5.153	98.324	-5.36	138.1		138.1	-3.354	-5.153	-5.36
338.2	96.74	-3.399	89.904	-5.12	98.352	-5.332	138.2		138.2	-3.399	-5.12	-5.332
338.3	96.692	-3.447	89.935	-5.089	98.377	-5.307	138.3		138.3	-3.447	-5.089	-5.307
338.4	96.643	-3.496	89.965	-5.059	98.398	-5.286	138.4		138.4	-3.496	-5.059	-5.286
338.5	96.568	-3.571	89.981	-5.043	98.377	-5.307	138.5		138.5	-3.571	-5.043	-5.307
338.6	96.469	-3.67	89.985	-5.039	98.314	-5.37	138.6		138.6	-3.67	-5.039	-5.37
338.7	96.36	-3.779	89.999	-5.025	98.25	-5.434	138.7		138.7	-3.779	-5.025	-5.434
338.8	96.254	-3.885	90.042	-4.982	98.227	-5.457	138.8		138.8	-3.885	-4.982	-5.457
338.9	96.151	-3.988	90.116	-4.908	98.245	-5.439	138.9		138.9	-3.988	-4.908	-5.439
339	96.135	-4.004	90.112	-4.912	98.262	-5.422	139		139	-4.004	-4.912	-5.422
339.1	96.205	-3.934	90.029	-4.995	98.279	-5.405	139.1		139.1	-3.934	-4.995	-5.405
339.2	96.254	-3.885	89.931	-5.093	98.323	-5.361	139.2		139.2	-3.885	-5.093	-5.361
339.3	96.174	-3.965	89.883	-5.141	98.424	-5.26	139.3		139.3	-3.965	-5.141	-5.26
339.4	95.964	-4.175	89.883	-5.141	98.581	-5.103	139.4		139.4	-4.175	-5.141	-5.103
339.5	95.815	-4.324	89.872	-5.152	98.612	-5.072	139.5		139.5	-4.324	-5.152	-5.072
339.6	95.727	-4.412	89.848	-5.176	98.518	-5.166	139.6		139.6	-4.412	-5.176	-5.166
339.7	95.636	-4.503	89.79	-5.234	98.375	-5.309	139.7		139.7	-4.503	-5.234	-5.309
339.8	95.48	-4.659	89.678	-5.346	98.263	-5.421	139.8		139.8	-4.659	-5.346	-5.421
339.9	95.259	-4.88	89.512	-5.512	98.181	-5.503	139.9		139.9	-4.88	-5.512	-5.503
340	95.08	-5.059	89.433	-5.591	98.081	-5.603	140		140	-5.059	-5.591	-5.603
340.1	94.944	-5.195	89.441	-5.583	97.964	-5.72	140.1		140.1	-5.195	-5.583	-5.72
340.2	94.841	-5.298	89.489	-5.535	97.865	-5.819	140.2		140.2	-5.298	-5.535	-5.819
340.3	94.761	-5.378	89.526	-5.498	97.82	-5.864	140.3		140.3	-5.378	-5.498	-5.864
340.4	94.705	-5.434	89.554	-5.47	97.83	-5.854	140.4		140.4	-5.434	-5.47	-5.854
340.5	94.617	-5.522	89.621	-5.403	97.819	-5.865	140.5		140.5	-5.522	-5.403	-5.865
340.6	94.496	-5.643	89.726	-5.298	97.789	-5.895	140.6		140.6	-5.643	-5.298	-5.895
340.7	94.427	-5.712	89.827	-5.197	97.74	-5.944	140.7		140.7	-5.712	-5.197	-5.944
340.8	94.492	-5.647	89.88	-5.144	97.676	-6.008	140.8		140.8	-5.647	-5.144	-6.008
340.9	94.691	-5.448	89.887	-5.137	97.596	-6.088	140.9		140.9	-5.448	-5.137	-6.088
341	94.835	-5.304	89.871	-5.153	97.595	-6.089	141		141	-5.304	-5.153	-6.089
341.1	94.922	-5.217	89.834	-5.19	97.673	-6.011	141.1		141.1	-5.217	-5.19	-6.011
341.2	94.994	-5.145	89.819	-5.205	97.751	-5.933	141.2		141.2	-5.145	-5.205	-5.933
341.3	95.089	-5.05	89.872	-5.152	97.75	-5.934	141.3		141.3	-5.05	-5.152	-5.934
341.4	95.209	-4.93	89.992	-5.032	97.67	-6.014	141.4		141.4	-4.93	-5.032	-6.014
341.5	95.283	-4.856	90.047	-4.977	97.717	-5.967	141.5		141.5	-4.856	-4.977	-5.967
341.6	95.312	-4.827	90.035	-4.989	97.891	-5.793	141.6		141.6	-4.827	-4.989	-5.793
341.7	95.332	-4.807	89.995	-5.029	98.091	-5.593	141.7		141.7	-4.807	-5.029	-5.593
341.8	95.38	-4.759	89.968	-5.056	98.216	-5.468	141.8		141.8	-4.759	-5.056	-5.468
341.9	95.455	-4.684	89.952	-5.072	98.267	-5.417	141.9		141.9	-4.684	-5.072	-5.417
342	95.49	-4.649	89.909	-5.115	98.307	-5.377	142		142	-4.649	-5.115	-5.377
342.1	95.484	-4.655	89.838	-5.186	98.338	-5.346	142.1		142.1	-4.655	-5.186	-5.346
342.2	95.436	-4.703	89.766	-5.258	98.364	-5.32	142.2		142.2	-4.703	-5.258	-5.32
342.3	95.345	-4.794	89.721	-5.303	98.391	-5.293	142.3		142.3	-4.794	-5.303	-5.293
342.4	95.21	-4.929	89.704	-5.32	98.418	-5.266	142.4		142.4	-4.929	-5.32	-5.266
342.5	95.178	-4.961	89.722	-5.302	98.472	-5.212	142.5		142.5	-4.961	-5.302	-5.212
342.6	95.248	-4.891	89.776	-5.248	98.55	-5.134	142.6		142.6	-4.891	-5.248	-5.134
342.7	95.339	-4.8	89.838	-5.186	98.667	-5.017	142.7		142.7	-4.8	-5.186	-5.017
342.8	95.369	-4.77	89.883	-5.141	98.835	-4.849	142.8		142.8	-4.77	-5.141	-4.849
342.9	95.336	-4.803	89.91	-5.114	99.054	-4.63	142.9		142.9	-4.803	-5.114	-4.63
343	95.353	-4.786	89.899	-5.125	99.199	-4.485	143		143	-4.786	-5.125	-4.485
343.1	95.42	-4.719	89.852	-5.172	99.27	-4.414	143.1		143.1	-4.719	-5.172	-4.414
343.2	95.499	-4.64	89.795	-5.229	99.308	-4.376	143.2		143.2	-4.64	-5.229	-4.376
343.3	95.55	-4.589	89.752	-5.272	99.355	-4.329	143.3		143.3	-4.589	-5.272	-4.329
343.4	95.575	-4.564	89.723	-5.301	99.409	-4.275	143.4		143.4	-4.564	-5.301	-4.275
343.5	95.638	-4.501	89.692	-5.332	99.407	-4.277	143.5		143.5	-4.501	-5.332	-4.277
343.6	95.739	-4.4	89.658	-5.366	99.349	-4.335	143.6		143.6	-4.4	-5.366	-4.335
343.7	95.837	-4.302	89.651	-5.373	99.265	-4.419	143.7		143.7	-4.302	-5.373	-4.419
343.8	95.889	-4.25	89.702	-5.322	99.183	-4.501	143.8		143.8	-4.25	-5.322	-4.501
343.9	95.897	-4.242	89.81	-5.214	99.101	-4.583	143.9		143.9	-4.242	-5.214	-4.583
344	95.85	-4.289	89.856	-5.168	99.022	-4.662	144		144	-4.289	-5.168	-4.662
344.1	95.749	-4.39	89.841	-5.183	98.947	-4.737	144.1		144.1	-4.39	-5.183	-4.737
344.2	95.618	-4.521	89.8	-5.224	98.839	-4.845	144.2		144.2	-4.521	-5.224	-4.845
344.3	95.481	-4.658	89.768	-5.256	98.664	-5.02	144.3		144.3	-4.658	-5.256	-5.02
344.4	95.338	-4.801	89.745	-5.279	98.424	-5.26	144.4		144.4	-4.801	-5.279	-5.26
344.5	95.221	-4.918	89.704	-5.32	98.241	-5.443	144.5		144.5	-4.918	-5.32	-5.443
344.6	95.13	-5.009	89.645	-5.379	98.118	-5.566	144.6		144.6	-5.009	-5.379	-5.566
344.7	95.063	-5.076	89.585	-5.439	98.019	-5.665	144.7		144.7	-5.076	-5.439	-5.665
344.8	95.017	-5.122	89.543	-5.481	97.914	-5.77	144.8		144.8	-5.122	-5.481	-5.77
344.9	94.994	-5.145	89.517	-5.507	97.801	-5.883	144.9		144.9	-5.145	-5.507	-5.883
345	94.917	-5.222	89.527	-5.497	97.697	-5.987	145		145	-5.222	-5.497	-5.987
345.1	94.789	-5.35	89.574	-5.45	97.602	-6.082	145.1		145.1	-5.35	-5.45	-6.082
345.2	94.675	-5.464	89.598	-5.426	97.515	-6.169	145.2		145.2	-5.464	-5.426	-6.169
345.3	94.643	-5.496	89.54	-5.484	97.434	-6.25	145.3		145.3	-5.496	-5.484	-6.25
345.4	94.693	-5.446	89.4	-5.624	97.359	-6.325	145.4		145.4	-5.446	-5.624	-6.325
345.5	94.722	-5.417	89.34	-5.684	97.284	-6.4	145.5		145.5	-5.417	-5.684	-6.4
345.6	94.73	-5.409	89.359	-5.665	97.21	-6.474	145.6		145.6	-5.409	-5.665	-6.474
345.7	94.757	-5.382	89.386	-5.638	97.171	-6.513	145.7		145.7	-5.382	-5.638	-6.513
345.8	94.843	-5.296	89.352	-5.672	97.205	-6.479	145.8		145.8	-5.296	-5.672	-6.479
345.9	94.987	-5.152	89.258	-5.766	97.311	-6.373	145.9		145.9	-5.152	-5.766	-6.373
346	95.07	-5.069	89.177	-5.847	97.376	-6.308	146		146	-5.069	-5.847	-6.308
346.1	95.09	-5.049	89.109	-5.915	97.401	-6.283	146.1		146.1	-5.049	-5.915	-6.283
346.2	95.1	-5.039	89.056	-5.968	97.398	-6.286	146.2		146.2	-5.039	-5.968	-6.286
346.3	95.15	-4.989	89.019	-6.005	97.381	-6.303	146.3		146.3	-4.989	-6.005	-6.303
346.4	95.242	-4.897	88.999	-6.025	97.351	-6.333	146.4		146.4	-4.897	-6.025	-6.333
346.5	95.357	-4.782	89.038	-5.986	97.343	-6.341	146.5		146.5	-4.782	-5.986	-6.341
346.6	95.495	-4.644	89.135	-5.889	97.359	-6.325	146.6		146.6	-4.644	-5.889	-6.325
346.7	95.617	-4.522	89.239	-5.785	97.377	-6.307	146.7		146.7	-4.522	-5.785	-6.307
346.8	95.684	-4.455	89.299	-5.725	97.378	-6.306	146.8		146.8	-4.455	-5.725	-6.306
346.9	95.695	-4.444	89.313	-5.711	97.362	-6.322	146.9		146.9	-4.444	-5.711	-6.322
347	95.708	-4.431	89.334	-5.69	97.432	-6.252	147		147	-4.431	-5.69	-6.252
347.1	95.721	-4.418	89.361	-5.663	97.586	-6.098	147.1		147.1	-4.418	-5.663	-6.098
347.2	95.757	-4.382	89.41	-5.614	97.752	-5.932	147.2		147.2	-4.382	-5.614	-5.932
347.3	95.837	-4.302	89.493	-5.531	97.853	-5.831	147.3		147.3	-4.302	-5.531	-5.831
347.4	95.96	-4.179	89.611	-5.413	97.891	-5.793	147.4		147.4	-4.179	-5.413	-5.793
347.5	96.08	-4.059	89.774	-5.25	97.892	-5.792	147.5		147.5	-4.059	-5.25	-5.792
347.6	96.2	-3.939	89.979	-5.045	97.854	-5.83	147.6		147.6	-3.939	-5.045	-5.83
347.7	96.263	-3.876	90.188	-4.836	97.839	-5.845	147.7		147.7	-3.876	-4.836	-5.845
347.8	96.219	-3.92	90.36	-4.664	97.905	-5.779	147.8		147.8	-3.92	-4.664	-5.779
347.9	96.066	-4.073	90.494	-4.53	98.053	-5.631	147.9		147.9	-4.073	-4.53	-5.631
348	95.883	-4.256	90.523	-4.501	98.198	-5.486	148		148	-4.256	-4.501	-5.486
348.1	95.671	-4.468	90.449	-4.575	98.34	-5.344	148.1		148.1	-4.468	-4.575	-5.344
348.2	95.472	-4.667	90.342	-4.682	98.477	-5.207	148.2		148.2	-4.667	-4.682	-5.207
348.3	95.325	-4.814	90.275	-4.749	98.607	-5.077	148.3		148.3	-4.814	-4.749	-5.077
348.4	95.231	-4.908	90.248	-4.776	98.73	-4.954	148.4		148.4	-4.908	-4.776	-4.954
348.5	95.176	-4.963	90.21	-4.814	98.716	-4.968	148.5		148.5	-4.963	-4.814	-4.968
348.6	95.159	-4.98	90.162	-4.862	98.566	-5.118	148.6		148.6	-4.98	-4.862	-5.118
348.7	95.158	-4.981	90.13	-4.894	98.362	-5.322	148.7		148.7	-4.981	-4.894	-5.322
348.8	95.15	-4.989	90.14	-4.884	98.185	-5.499	148.8		148.8	-4.989	-4.884	-5.499
348.9	95.134	-5.005	90.192	-4.832	98.035	-5.649	148.9		148.9	-5.005	-4.832	-5.649
349	95.076	-5.063	90.207	-4.817	97.947	-5.737	149		149	-5.063	-4.817	-5.737
349.1	94.977	-5.162	90.184	-4.84	97.92	-5.764	149.1		149.1	-5.162	-4.84	-5.764
349.2	94.874	-5.265	90.135	-4.889	97.925	-5.759	149.2		149.2	-5.265	-4.889	-5.759
349.3	94.804	-5.335	90.068	-4.956	97.935	-5.749	149.3		149.3	-5.335	-4.956	-5.749
349.4	94.768	-5.371	89.984	-5.04	97.948	-5.736	149.4		149.4	-5.371	-5.04	-5.736
349.5	94.824	-5.315	89.915	-5.109	97.989	-5.695	149.5		149.5	-5.315	-5.109	-5.695
349.6	94.974	-5.165	89.862	-5.162	98.058	-5.626	149.6		149.6	-5.165	-5.162	-5.626
349.7	95.141	-4.998	89.86	-5.164	98.138	-5.546	149.7		149.7	-4.998	-5.164	-5.546
349.8	95.252	-4.887	89.944	-5.08	98.214	-5.47	149.8		149.8	-4.887	-5.08	-5.47
349.9	95.307	-4.832	90.114	-4.91	98.285	-5.399	149.9		149.9	-4.832	-4.91	-5.399
350	95.319	-4.82	90.249	-4.775	98.355	-5.329	150		150	-4.82	-4.775	-5.329
350.1	95.289	-4.85	90.349	-4.675	98.423	-5.261	150.1		150.1	-4.85	-4.675	-5.261
350.2	95.221	-4.918	90.386	-4.638	98.503	-5.181	150.2		150.2	-4.918	-4.638	-5.181
350.3	95.119	-5.02	90.335	-4.689	98.608	-5.076	150.3		150.3	-5.02	-4.689	-5.076
350.4	94.984	-5.155	90.196	-4.828	98.738	-4.946	150.4		150.4	-5.155	-4.828	-4.946
350.5	94.917	-5.222	90.069	-4.955	98.852	-4.832	150.5		150.5	-5.222	-4.955	-4.832
350.6	94.919	-5.22	89.956	-5.068	98.949	-4.735	150.6		150.6	-5.22	-5.068	-4.735
350.7	94.964	-5.175	89.869	-5.155	99.002	-4.682	150.7		150.7	-5.175	-5.155	-4.682
350.8	95.031	-5.108	89.823	-5.201	98.987	-4.697	150.8		150.8	-5.108	-5.201	-4.697
350.9	95.118	-5.021	89.817	-5.207	98.902	-4.782	150.9		150.9	-5.021	-5.207	-4.782
351	95.147	-4.992	89.781	-5.243	98.786	-4.898	151		151	-4.992	-5.243	-4.898
351.1	95.12	-5.019	89.714	-5.31	98.638	-5.046	151.1		151.1	-5.019	-5.31	-5.046
351.2	95.068	-5.071	89.634	-5.39	98.489	-5.195	151.2		151.2	-5.071	-5.39	-5.195
351.3	95.022	-5.117	89.559	-5.465	98.37	-5.314	151.3		151.3	-5.117	-5.465	-5.314
351.4	94.984	-5.155	89.487	-5.537	98.281	-5.403	151.4		151.4	-5.155	-5.537	-5.403
351.5	95.016	-5.123	89.442	-5.582	98.268	-5.416	151.5		151.5	-5.123	-5.582	-5.416
351.6	95.119	-5.02	89.424	-5.6	98.33	-5.354	151.6		151.6	-5.02	-5.6	-5.354
351.7	95.256	-4.883	89.445	-5.579	98.43	-5.254	151.7		151.7	-4.883	-5.579	-5.254
351.8	95.392	-4.747	89.518	-5.506	98.529	-5.155	151.8		151.8	-4.747	-5.506	-5.155
351.9	95.528	-4.611	89.642	-5.382	98.627	-5.057	151.9		151.9	-4.611	-5.382	-5.057
352	95.634	-4.505	89.748	-5.276	98.749	-4.935	152		152	-4.505	-5.276	-4.935
352.1	95.71	-4.429	89.834	-5.19	98.896	-4.788	152.1		152.1	-4.429	-5.19	-4.788
352.2	95.783	-4.356	89.901	-5.123	99.038	-4.646	152.2		152.2	-4.356	-5.123	-4.646
352.3	95.877	-4.262	89.952	-5.072	99.147	-4.537	152.3		152.3	-4.262	-5.072	-4.537
352.4	95.993	-4.146	89.985	-5.039	99.223	-4.461	152.4		152.4	-4.146	-5.039	-4.461
352.5	96.032	-4.107	90.063	-4.961	99.304	-4.38	152.5		152.5	-4.107	-4.961	-4.38
352.6	95.994	-4.145	90.187	-4.837	99.39	-4.294	152.6		152.6	-4.145	-4.837	-4.294
352.7	95.91	-4.229	90.307	-4.717	99.477	-4.207	152.7		152.7	-4.229	-4.717	-4.207
352.8	95.81	-4.329	90.379	-4.645	99.562	-4.122	152.8		152.8	-4.329	-4.645	-4.122
352.9	95.694	-4.445	90.4	-4.624	99.644	-4.04	152.9		152.9	-4.445	-4.624	-4.04
353	95.575	-4.564	90.377	-4.647	99.663	-4.021	153		153	-4.564	-4.647	-4.021
353.1	95.453	-4.686	90.309	-4.715	99.62	-4.064	153.1		153.1	-4.686	-4.715	-4.064
353.2	95.335	-4.804	90.246	-4.778	99.517	-4.167	153.2		153.2	-4.804	-4.778	-4.167
353.3	95.227	-4.912	90.237	-4.787	99.358	-4.326	153.3		153.3	-4.912	-4.787	-4.326
353.4	95.13	-5.009	90.281	-4.743	99.142	-4.542	153.4		153.4	-5.009	-4.743	-4.542
353.5	95.084	-5.055	90.33	-4.694	98.919	-4.765	153.5		153.5	-5.055	-4.694	-4.765
353.6	95.089	-5.05	90.385	-4.639	98.689	-4.995	153.6		153.6	-5.05	-4.639	-4.995
353.7	95.107	-5.032	90.419	-4.605	98.511	-5.173	153.7		153.7	-5.032	-4.605	-5.173
353.8	95.1	-5.039	90.406	-4.618	98.441	-5.243	153.8		153.8	-5.039	-4.618	-5.243
353.9	95.068	-5.071	90.347	-4.677	98.481	-5.203	153.9		153.9	-5.071	-4.677	-5.203
354	95.118	-5.021	90.306	-4.718	98.521	-5.163	154		154	-5.021	-4.718	-5.163
354.1	95.251	-4.888	90.283	-4.741	98.561	-5.123	154.1		154.1	-4.888	-4.741	-5.123
354.2	95.424	-4.715	90.248	-4.776	98.599	-5.085	154.2		154.2	-4.715	-4.776	-5.085
354.3	95.593	-4.546	90.169	-4.855	98.63	-5.054	154.3		154.3	-4.546	-4.855	-5.054
354.4	95.758	-4.381	90.046	-4.978	98.655	-5.029	154.4		154.4	-4.381	-4.978	-5.029
354.5	95.888	-4.251	89.99	-5.034	98.701	-4.983	154.5		154.5	-4.251	-5.034	-4.983
354.6	95.982	-4.157	90	-5.024	98.769	-4.915	154.6		154.6	-4.157	-5.024	-4.915
354.7	96.068	-4.071	90.037	-4.987	98.884	-4.8	154.7		154.7	-4.071	-4.987	-4.8
354.8	96.177	-3.962	90.062	-4.962	99.071	-4.613	154.8		154.8	-3.962	-4.962	-4.613
354.9	96.307	-3.832	90.075	-4.949	99.331	-4.353	154.9		154.9	-3.832	-4.949	-4.353
355	96.351	-3.788	90.072	-4.952	99.503	-4.181	155		155	-3.788	-4.952	-4.181
355.1	96.309	-3.83	90.052	-4.972	99.587	-4.097	155.1		155.1	-3.83	-4.972	-4.097
355.2	96.211	-3.928	90.03	-4.994	99.601	-4.083	155.2		155.2	-3.928	-4.994	-4.083
355.3	96.092	-4.047	90.018	-5.006	99.56	-4.124	155.3		155.3	-4.047	-5.006	-4.124
355.4	95.951	-4.188	90.016	-5.008	99.464	-4.22	155.4		155.4	-4.188	-5.008	-4.22
355.5	95.806	-4.333	89.997	-5.027	99.391	-4.293	155.5		155.5	-4.333	-5.027	-4.293
355.6	95.656	-4.483	89.958	-5.066	99.342	-4.342	155.6		155.6	-4.483	-5.066	-4.342
355.7	95.52	-4.619	89.948	-5.076	99.289	-4.395	155.7		155.7	-4.619	-5.076	-4.395
355.8	95.415	-4.724	90.011	-5.013	99.208	-4.476	155.8		155.8	-4.724	-5.013	-4.476
355.9	95.342	-4.797	90.148	-4.876	99.097	-4.587	155.9		155.9	-4.797	-4.876	-4.587
356	95.326	-4.813	90.25	-4.774	99.023	-4.661	156		156	-4.813	-4.774	-4.661
356.1	95.367	-4.772	90.318	-4.706	98.986	-4.698	156.1		156.1	-4.772	-4.706	-4.698
356.2	95.431	-4.708	90.341	-4.683	98.946	-4.738	156.2		156.2	-4.708	-4.683	-4.738
356.3	95.483	-4.656	90.311	-4.713	98.864	-4.82	156.3		156.3	-4.656	-4.713	-4.82
356.4	95.522	-4.617	90.227	-4.797	98.741	-4.943	156.4		156.4	-4.617	-4.797	-4.943
356.5	95.571	-4.568	90.174	-4.85	98.693	-4.991	156.5		156.5	-4.568	-4.85	-4.991
356.6	95.63	-4.509	90.149	-4.875	98.722	-4.962	156.6		156.6	-4.509	-4.875	-4.962
356.7	95.699	-4.44	90.167	-4.857	98.802	-4.882	156.7		156.7	-4.44	-4.857	-4.882
356.8	95.78	-4.359	90.239	-4.785	98.91	-4.774	156.8		156.8	-4.359	-4.785	-4.774
356.9	95.873	-4.266	90.364	-4.66	99.045	-4.639	156.9		156.9	-4.266	-4.66	-4.639
357	95.941	-4.198	90.469	-4.555	99.04	-4.644	157		157	-4.198	-4.555	-4.644
357.1	95.984	-4.155	90.553	-4.471	98.895	-4.789	157.1		157.1	-4.155	-4.471	-4.789
357.2	96	-4.139	90.61	-4.414	98.715	-4.969	157.2		157.2	-4.139	-4.414	-4.969
357.3	95.987	-4.152	90.633	-4.391	98.601	-5.083	157.3		157.3	-4.152	-4.391	-5.083
357.4	95.947	-4.192	90.623	-4.401	98.554	-5.13	157.4		157.4	-4.192	-4.401	-5.13
357.5	95.895	-4.244	90.582	-4.442	98.526	-5.158	157.5		157.5	-4.244	-4.442	-5.158
357.6	95.832	-4.307	90.51	-4.514	98.518	-5.166	157.6		157.6	-4.307	-4.514	-5.166
357.7	95.78	-4.359	90.434	-4.59	98.511	-5.173	157.7		157.7	-4.359	-4.59	-5.173
357.8	95.764	-4.375	90.378	-4.646	98.489	-5.195	157.8		157.8	-4.375	-4.646	-5.195
357.9	95.783	-4.356	90.342	-4.682	98.45	-5.234	157.9		157.9	-4.356	-4.682	-5.234
358	95.836	-4.303	90.338	-4.686	98.398	-5.286	158		158	-4.303	-4.686	-5.286
358.1	95.924	-4.215	90.365	-4.659	98.332	-5.352	158.1		158.1	-4.215	-4.659	-5.352
358.2	96.007	-4.132	90.398	-4.626	98.25	-5.434	158.2		158.2	-4.132	-4.626	-5.434
358.3	96.045	-4.094	90.41	-4.614	98.146	-5.538	158.3		158.3	-4.094	-4.614	-5.538
358.4	96.038	-4.101	90.401	-4.623	98.023	-5.661	158.4		158.4	-4.101	-4.623	-5.661
358.5	96.049	-4.09	90.356	-4.668	98.041	-5.643	158.5		158.5	-4.09	-4.668	-5.643
358.6	96.078	-4.061	90.275	-4.749	98.2	-5.484	158.6		158.6	-4.061	-4.749	-5.484
358.7	96.127	-4.012	90.198	-4.826	98.395	-5.289	158.7		158.7	-4.012	-4.826	-5.289
358.8	96.198	-3.941	90.165	-4.859	98.522	-5.162	158.8		158.8	-3.941	-4.859	-5.162
358.9	96.291	-3.848	90.177	-4.847	98.581	-5.103	158.9		158.9	-3.848	-4.847	-5.103
359	96.288	-3.851	90.18	-4.844	98.561	-5.123	159		159	-3.851	-4.844	-5.123
359.1	96.19	-3.949	90.176	-4.848	98.463	-5.221	159.1		159.1	-3.949	-4.848	-5.221
359.2	96.046	-4.093	90.16	-4.864	98.397	-5.287	159.2		159.2	-4.093	-4.864	-5.287
359.3	95.907	-4.232	90.129	-4.895	98.475	-5.209	159.3		159.3	-4.232	-4.895	-5.209
359.4	95.771	-4.368	90.083	-4.941	98.696	-4.988	159.4		159.4	-4.368	-4.941	-4.988
359.5	95.606	-4.533	90.067	-4.957	98.866	-4.818	159.5		159.5	-4.533	-4.957	-4.818
359.6	95.41	-4.729	90.082	-4.942	98.985	-4.699	159.6		159.6	-4.729	-4.942	-4.699
359.7	95.269	-4.87	90.101	-4.923	99.061	-4.623	159.7		159.7	-4.87	-4.923	-4.623
359.8	95.266	-4.873	90.099	-4.925	99.102	-4.582	159.8		159.8	-4.873	-4.925	-4.582
359.9	95.402	-4.737	90.075	-4.949	99.108	-4.576	159.9		159.9	-4.737	-4.949	-4.576
360	95.452	-4.687	90.05	-4.974	99.082	-4.602	160		160	-4.687	-4.974	-4.602
360.1	95.416	-4.723	90.022	-5.002	99.024	-4.66	160.1		160.1	-4.723	-5.002	-4.66
360.2	95.35	-4.789	89.978	-5.046	98.959	-4.725	160.2		160.2	-4.789	-5.046	-4.725
360.3	95.307	-4.832	89.901	-5.123	98.909	-4.775	160.3		160.3	-4.832	-5.123	-4.775
360.4	95.287	-4.852	89.793	-5.231	98.873	-4.811	160.4		160.4	-4.852	-5.231	-4.811
360.5	95.329	-4.81	89.747	-5.277	98.891	-4.793	160.5		160.5	-4.81	-5.277	-4.793
360.6	95.431	-4.708	89.763	-5.261	98.962	-4.722	160.6		160.6	-4.708	-5.261	-4.722
360.7	95.573	-4.566	89.79	-5.234	98.995	-4.689	160.7		160.7	-4.566	-5.234	-4.689
360.8	95.736	-4.403	89.775	-5.249	98.899	-4.785	160.8		160.8	-4.403	-5.249	-4.785
360.9	95.92	-4.219	89.718	-5.306	98.673	-5.011	160.9		160.9	-4.219	-5.306	-5.011
361	96.107	-4.032	89.672	-5.352	98.528	-5.156	161		161	-4.032	-5.352	-5.156
361.1	96.299	-3.84	89.638	-5.386	98.463	-5.221	161.1		161.1	-3.84	-5.386	-5.221
361.2	96.434	-3.705	89.606	-5.418	98.42	-5.264	161.2		161.2	-3.705	-5.418	-5.264
361.3	96.454	-3.685	89.567	-5.457	98.341	-5.343	161.3		161.3	-3.685	-5.457	-5.343
361.4	96.359	-3.78	89.521	-5.503	98.227	-5.457	161.4		161.4	-3.78	-5.503	-5.457
361.5	96.313	-3.826	89.533	-5.491	98.115	-5.569	161.5		161.5	-3.826	-5.491	-5.569
361.6	96.317	-3.822	89.603	-5.421	98.005	-5.679	161.6		161.6	-3.822	-5.421	-5.679
361.7	96.369	-3.77	89.686	-5.338	97.933	-5.751	161.7		161.7	-3.77	-5.338	-5.751
361.8	96.464	-3.675	89.739	-5.285	97.935	-5.749	161.8		161.8	-3.675	-5.285	-5.749
361.9	96.603	-3.536	89.762	-5.262	98.011	-5.673	161.9		161.9	-3.536	-5.262	-5.673
362	96.65	-3.489	89.812	-5.212	98.02	-5.664	162		162	-3.489	-5.212	-5.664
362.1	96.602	-3.537	89.892	-5.132	97.963	-5.721	162.1		162.1	-3.537	-5.132	-5.721
362.2	96.501	-3.638	90.006	-5.018	97.916	-5.768	162.2		162.2	-3.638	-5.018	-5.768
362.3	96.386	-3.753	90.163	-4.861	97.959	-5.725	162.3		162.3	-3.753	-4.861	-5.725
362.4	96.256	-3.883	90.361	-4.663	98.091	-5.593	162.4		162.4	-3.883	-4.663	-5.593
362.5	96.161	-3.978	90.51	-4.514	98.139	-5.545	162.5		162.5	-3.978	-4.514	-5.545
362.6	96.1	-4.039	90.608	-4.416	98.104	-5.58	162.6		162.6	-4.039	-4.416	-5.58
362.7	96.069	-4.07	90.672	-4.352	98.057	-5.627	162.7		162.7	-4.07	-4.352	-5.627
362.8	96.064	-4.075	90.717	-4.307	98.072	-5.612	162.8		162.8	-4.075	-4.307	-5.612
362.9	96.084	-4.055	90.742	-4.282	98.147	-5.537	162.9		162.9	-4.055	-4.282	-5.537
363	96.123	-4.016	90.754	-4.27	98.249	-5.435	163		163	-4.016	-4.27	-5.435
363.1	96.181	-3.958	90.752	-4.272	98.379	-5.305	163.1		163.1	-3.958	-4.272	-5.305
363.2	96.203	-3.936	90.731	-4.293	98.491	-5.193	163.2		163.2	-3.936	-4.293	-5.193
363.3	96.133	-4.006	90.687	-4.337	98.543	-5.141	163.3		163.3	-4.006	-4.337	-5.141
363.4	95.972	-4.167	90.619	-4.405	98.535	-5.149	163.4		163.4	-4.167	-4.405	-5.149
363.5	95.909	-4.23	90.532	-4.492	98.622	-5.062	163.5		163.5	-4.23	-4.492	-5.062
363.6	95.946	-4.193	90.427	-4.597	98.803	-4.881	163.6		163.6	-4.193	-4.597	-4.881
363.7	96	-4.139	90.33	-4.694	98.966	-4.718	163.7		163.7	-4.139	-4.694	-4.718
363.8	95.99	-4.149	90.267	-4.757	98.999	-4.685	163.8		163.8	-4.149	-4.757	-4.685
363.9	95.916	-4.223	90.237	-4.787	98.902	-4.782	163.9		163.9	-4.223	-4.787	-4.782
364	95.875	-4.264	90.173	-4.851	98.894	-4.79	164		164	-4.264	-4.851	-4.79
364.1	95.869	-4.27	90.077	-4.947	98.973	-4.711	164.1		164.1	-4.27	-4.947	-4.711
364.2	95.863	-4.276	89.981	-5.043	99.103	-4.581	164.2		164.2	-4.276	-5.043	-4.581
364.3	95.824	-4.315	89.919	-5.105	99.245	-4.439	164.3		164.3	-4.315	-5.105	-4.439
364.4	95.752	-4.387	89.892	-5.132	99.4	-4.284	164.4		164.4	-4.387	-5.132	-4.284
364.5	95.675	-4.464	89.883	-5.141	99.53	-4.154	164.5		164.5	-4.464	-5.141	-4.154
364.6	95.593	-4.546	89.894	-5.13	99.636	-4.048	164.6		164.6	-4.546	-5.13	-4.048
364.7	95.528	-4.611	89.965	-5.059	99.73	-3.954	164.7		164.7	-4.611	-5.059	-3.954
364.8	95.5	-4.639	90.141	-4.883	99.824	-3.86	164.8		164.8	-4.639	-4.883	-3.86
364.9	95.509	-4.63	90.422	-4.602	99.916	-3.768	164.9		164.9	-4.63	-4.602	-3.768
365	95.502	-4.637	90.657	-4.367	99.988	-3.696	165		165	-4.637	-4.367	-3.696
365.1	95.48	-4.659	90.849	-4.175	100.039	-3.645	165.1		165.1	-4.659	-4.175	-3.645
365.2	95.473	-4.666	90.995	-4.029	100.074	-3.61	165.2		165.2	-4.666	-4.029	-3.61
365.3	95.51	-4.629	91.096	-3.928	100.1	-3.584	165.3		165.3	-4.629	-3.928	-3.584
365.4	95.593	-4.546	91.151	-3.873	100.116	-3.568	165.4		165.4	-4.546	-3.873	-3.568
365.5	95.649	-4.49	91.194	-3.83	100.101	-3.583	165.5		165.5	-4.49	-3.83	-3.583
365.6	95.678	-4.461	91.226	-3.798	100.057	-3.627	165.6		165.6	-4.461	-3.798	-3.627
365.7	95.691	-4.448	91.279	-3.745	100.006	-3.678	165.7		165.7	-4.448	-3.745	-3.678
365.8	95.7	-4.439	91.386	-3.638	99.969	-3.715	165.8		165.8	-4.439	-3.638	-3.715
365.9	95.705	-4.434	91.545	-3.479	99.948	-3.736	165.9		165.9	-4.434	-3.479	-3.736
366	95.733	-4.406	91.669	-3.355	99.872	-3.812	166		166	-4.406	-3.355	-3.812
366.1	95.786	-4.353	91.758	-3.266	99.741	-3.943	166.1		166.1	-4.353	-3.266	-3.943
366.2	95.827	-4.312	91.779	-3.245	99.593	-4.091	166.2		166.2	-4.312	-3.245	-4.091
366.3	95.823	-4.316	91.698	-3.326	99.464	-4.22	166.3		166.3	-4.316	-3.326	-4.22
366.4	95.775	-4.364	91.514	-3.51	99.354	-4.33	166.4		166.4	-4.364	-3.51	-4.33
366.5	95.723	-4.416	91.432	-3.592	99.282	-4.402	166.5		166.5	-4.416	-3.592	-4.402
366.6	95.669	-4.47	91.45	-3.574	99.246	-4.438	166.6		166.6	-4.47	-3.574	-4.438
366.7	95.645	-4.494	91.499	-3.525	99.275	-4.409	166.7		166.7	-4.494	-3.525	-4.409
366.8	95.682	-4.457	91.509	-3.515	99.396	-4.288	166.8		166.8	-4.457	-3.515	-4.288
366.9	95.781	-4.358	91.48	-3.544	99.61	-4.074	166.9		166.9	-4.358	-3.544	-4.074
367	95.816	-4.323	91.471	-3.553	99.706	-3.978	167		167	-4.323	-3.553	-3.978
367.1	95.787	-4.352	91.482	-3.542	99.684	-4	167.1		167.1	-4.352	-3.542	-4
367.2	95.716	-4.423	91.492	-3.532	99.6	-4.084	167.2		167.2	-4.423	-3.532	-4.084
367.3	95.621	-4.518	91.484	-3.54	99.509	-4.175	167.3		167.3	-4.518	-3.54	-4.175
367.4	95.503	-4.636	91.455	-3.569	99.412	-4.272	167.4		167.4	-4.636	-3.569	-4.272
367.5	95.384	-4.755	91.437	-3.587	99.45	-4.234	167.5		167.5	-4.755	-3.587	-4.234
367.6	95.264	-4.875	91.431	-3.593	99.623	-4.061	167.6		167.6	-4.875	-3.593	-4.061
367.7	95.167	-4.972	91.461	-3.563	99.838	-3.846	167.7		167.7	-4.972	-3.563	-3.846
367.8	95.117	-5.022	91.552	-3.472	100.004	-3.68	167.8		167.8	-5.022	-3.472	-3.68
367.9	95.116	-5.023	91.705	-3.319	100.121	-3.563	167.9		167.9	-5.023	-3.319	-3.563
368	95.177	-4.962	91.73	-3.294	100.176	-3.508	168		168	-4.962	-3.294	-3.508
368.1	95.301	-4.838	91.629	-3.395	100.169	-3.515	168.1		168.1	-4.838	-3.395	-3.515
368.2	95.413	-4.726	91.51	-3.514	100.076	-3.608	168.2		168.2	-4.726	-3.514	-3.608
368.3	95.44	-4.699	91.48	-3.544	99.869	-3.815	168.3		168.3	-4.699	-3.544	-3.815
368.4	95.383	-4.756	91.541	-3.483	99.55	-4.134	168.4		168.4	-4.756	-3.483	-4.134
368.5	95.352	-4.787	91.575	-3.449	99.407	-4.277	168.5		168.5	-4.787	-3.449	-4.277
368.6	95.348	-4.791	91.583	-3.441	99.44	-4.244	168.6		168.6	-4.791	-3.441	-4.244
368.7	95.381	-4.758	91.579	-3.445	99.559	-4.125	168.7		168.7	-4.758	-3.445	-4.125
368.8	95.46	-4.679	91.578	-3.446	99.674	-4.01	168.8		168.8	-4.679	-3.446	-4.01
368.9	95.586	-4.553	91.579	-3.445	99.785	-3.899	168.9		168.9	-4.553	-3.445	-3.899
369	95.674	-4.465	91.56	-3.464	99.832	-3.852	169		169	-4.465	-3.464	-3.852
369.1	95.726	-4.413	91.522	-3.502	99.816	-3.868	169.1		169.1	-4.413	-3.502	-3.868
369.2	95.754	-4.385	91.465	-3.559	99.775	-3.909	169.2		169.2	-4.385	-3.559	-3.909
369.3	95.771	-4.368	91.39	-3.634	99.744	-3.94	169.3		169.3	-4.368	-3.634	-3.94
369.4	95.779	-4.36	91.298	-3.726	99.726	-3.958	169.4		169.4	-4.36	-3.726	-3.958
369.5	95.718	-4.421	91.255	-3.769	99.627	-4.057	169.5		169.5	-4.421	-3.769	-4.057
369.6	95.589	-4.55	91.259	-3.765	99.448	-4.236	169.6		169.6	-4.55	-3.765	-4.236
369.7	95.463	-4.676	91.261	-3.763	99.295	-4.389	169.7		169.7	-4.676	-3.763	-4.389
369.8	95.411	-4.728	91.212	-3.812	99.273	-4.411	169.8		169.8	-4.728	-3.812	-4.411
369.9	95.434	-4.705	91.113	-3.911	99.383	-4.301	169.9		169.9	-4.705	-3.911	-4.301
370	95.504	-4.635	91.079	-3.945	99.499	-4.185	170		170	-4.635	-3.945	-4.185
370.1	95.62	-4.519	91.11	-3.914	99.619	-4.065	170.1		170.1	-4.519	-3.914	-4.065
370.2	95.74	-4.399	91.127	-3.897	99.715	-3.969	170.2		170.2	-4.399	-3.897	-3.969
370.3	95.82	-4.319	91.053	-3.971	99.756	-3.928	170.3		170.3	-4.319	-3.971	-3.928
370.4	95.861	-4.278	90.889	-4.135	99.744	-3.94	170.4		170.4	-4.278	-4.135	-3.94
370.5	95.918	-4.221	90.824	-4.2	99.722	-3.962	170.5		170.5	-4.221	-4.2	-3.962
370.6	95.991	-4.148	90.858	-4.166	99.689	-3.995	170.6		170.6	-4.148	-4.166	-3.995
370.7	96.091	-4.048	90.929	-4.095	99.654	-4.03	170.7		170.7	-4.048	-4.095	-4.03
370.8	96.227	-3.912	90.977	-4.047	99.624	-4.06	170.8		170.8	-3.912	-4.047	-4.06
370.9	96.399	-3.74	91	-4.024	99.598	-4.086	170.9		170.9	-3.74	-4.024	-4.086
371	96.541	-3.598	91.028	-3.996	99.684	-4	171		171	-3.598	-3.996	-4
371.1	96.651	-3.488	91.063	-3.961	99.882	-3.802	171.1		171.1	-3.488	-3.961	-3.802
371.2	96.71	-3.429	91.105	-3.919	100.115	-3.569	171.2		171.2	-3.429	-3.919	-3.569
371.3	96.698	-3.441	91.158	-3.866	100.307	-3.377	171.3		171.3	-3.441	-3.866	-3.377
371.4	96.613	-3.526	91.222	-3.802	100.459	-3.225	171.4		171.4	-3.526	-3.802	-3.225
371.5	96.5	-3.639	91.263	-3.761	100.479	-3.205	171.5		171.5	-3.639	-3.761	-3.205
371.6	96.358	-3.781	91.282	-3.742	100.369	-3.315	171.6		171.6	-3.781	-3.742	-3.315
371.7	96.212	-3.927	91.305	-3.719	100.235	-3.449	171.7		171.7	-3.927	-3.719	-3.449
371.8	96.089	-4.05	91.359	-3.665	100.188	-3.496	171.8		171.8	-4.05	-3.665	-3.496
371.9	95.989	-4.15	91.443	-3.581	100.225	-3.459	171.9		171.9	-4.15	-3.581	-3.459
372	95.951	-4.188	91.492	-3.532	100.27	-3.414	172		172	-4.188	-3.532	-3.414
372.1	95.974	-4.165	91.506	-3.518	100.323	-3.361	172.1		172.1	-4.165	-3.518	-3.361
372.2	95.962	-4.177	91.509	-3.515	100.394	-3.29	172.2		172.2	-4.177	-3.515	-3.29
372.3	95.821	-4.318	91.526	-3.498	100.49	-3.194	172.3		172.3	-4.318	-3.498	-3.194
372.4	95.55	-4.589	91.557	-3.467	100.612	-3.072	172.4		172.4	-4.589	-3.467	-3.072
372.5	95.401	-4.738	91.553	-3.471	100.655	-3.029	172.5		172.5	-4.738	-3.471	-3.029
372.6	95.373	-4.766	91.515	-3.509	100.62	-3.064	172.6		172.6	-4.766	-3.509	-3.064
372.7	95.401	-4.738	91.463	-3.561	100.531	-3.153	172.7		172.7	-4.738	-3.561	-3.153
372.8	95.42	-4.719	91.42	-3.604	100.412	-3.272	172.8		172.8	-4.719	-3.604	-3.272
372.9	95.431	-4.708	91.385	-3.639	100.262	-3.422	172.9		172.9	-4.708	-3.639	-3.422
373	95.471	-4.668	91.325	-3.699	100.195	-3.489	173		173	-4.668	-3.699	-3.489
373.1	95.543	-4.596	91.239	-3.785	100.209	-3.475	173.1		173.1	-4.596	-3.785	-3.475
373.2	95.642	-4.497	91.207	-3.817	100.267	-3.417	173.2		173.2	-4.497	-3.817	-3.417
373.3	95.765	-4.374	91.308	-3.716	100.331	-3.353	173.3		173.3	-4.374	-3.716	-3.353
373.4	95.914	-4.225	91.54	-3.484	100.402	-3.282	173.4		173.4	-4.225	-3.484	-3.282
373.5	96.015	-4.124	91.674	-3.35	100.386	-3.298	173.5		173.5	-4.124	-3.35	-3.298
373.6	96.068	-4.071	91.71	-3.314	100.284	-3.4	173.6		173.6	-4.071	-3.314	-3.4
373.7	96.132	-4.007	91.686	-3.338	100.198	-3.486	173.7		173.7	-4.007	-3.338	-3.486
373.8	96.262	-3.877	91.641	-3.383	100.23	-3.454	173.8		173.8	-3.877	-3.383	-3.454
373.9	96.46	-3.679	91.574	-3.45	100.379	-3.305	173.9		173.9	-3.679	-3.45	-3.305
374	96.576	-3.563	91.548	-3.476	100.504	-3.18	174		174	-3.563	-3.476	-3.18
374.1	96.61	-3.529	91.562	-3.462	100.605	-3.079	174.1		174.1	-3.529	-3.462	-3.079
374.2	96.602	-3.537	91.595	-3.429	100.703	-2.981	174.2		174.2	-3.537	-3.429	-2.981
374.3	96.589	-3.55	91.622	-3.402	100.815	-2.869	174.3		174.3	-3.55	-3.402	-2.869
374.4	96.573	-3.566	91.645	-3.379	100.943	-2.741	174.4		174.4	-3.566	-3.379	-2.741
374.5	96.537	-3.602	91.681	-3.343	101.027	-2.657	174.5		174.5	-3.602	-3.343	-2.657
374.6	96.48	-3.659	91.73	-3.294	101.069	-2.615	174.6		174.6	-3.659	-3.294	-2.615
374.7	96.422	-3.717	91.754	-3.27	101.06	-2.624	174.7		174.7	-3.717	-3.27	-2.624
374.8	96.384	-3.755	91.714	-3.31	100.994	-2.69	174.8		174.8	-3.755	-3.31	-2.69
374.9	96.365	-3.774	91.609	-3.415	100.871	-2.813	174.9		174.9	-3.774	-3.415	-2.813
375	96.336	-3.803	91.518	-3.506	100.779	-2.905	175		175	-3.803	-3.506	-2.905
375.1	96.298	-3.841	91.441	-3.583	100.717	-2.967	175.1		175.1	-3.841	-3.583	-2.967
375.2	96.251	-3.888	91.399	-3.625	100.635	-3.049	175.2		175.2	-3.888	-3.625	-3.049
375.3	96.197	-3.942	91.41	-3.614	100.484	-3.2	175.3		175.3	-3.942	-3.614	-3.2
375.4	96.135	-4.004	91.475	-3.549	100.263	-3.421	175.4		175.4	-4.004	-3.549	-3.421
375.5	96.075	-4.064	91.52	-3.504	100.16	-3.524	175.5		175.5	-4.064	-3.504	-3.524
375.6	96.017	-4.122	91.545	-3.479	100.173	-3.511	175.6		175.6	-4.122	-3.479	-3.511
375.7	95.99	-4.149	91.529	-3.495	100.228	-3.456	175.7		175.7	-4.149	-3.495	-3.456
375.8	96.023	-4.116	91.452	-3.572	100.25	-3.434	175.8		175.8	-4.116	-3.572	-3.434
375.9	96.117	-4.022	91.313	-3.711	100.241	-3.443	175.9		175.9	-4.022	-3.711	-3.443
376	96.211	-3.928	91.236	-3.788	100.26	-3.424	176		176	-3.928	-3.788	-3.424
376.1	96.305	-3.834	91.221	-3.803	100.309	-3.375	176.1		176.1	-3.834	-3.803	-3.375
376.2	96.393	-3.746	91.231	-3.793	100.347	-3.337	176.2		176.2	-3.746	-3.793	-3.337
376.3	96.469	-3.67	91.226	-3.798	100.337	-3.347	176.3		176.3	-3.67	-3.798	-3.347
376.4	96.532	-3.607	91.208	-3.816	100.278	-3.406	176.4		176.4	-3.607	-3.816	-3.406
376.5	96.539	-3.6	91.244	-3.78	100.28	-3.404	176.5		176.5	-3.6	-3.78	-3.404
376.6	96.49	-3.649	91.332	-3.692	100.343	-3.341	176.6		176.6	-3.649	-3.692	-3.341
376.7	96.454	-3.685	91.447	-3.577	100.406	-3.278	176.7		176.7	-3.685	-3.577	-3.278
376.8	96.5	-3.639	91.562	-3.462	100.407	-3.277	176.8		176.8	-3.639	-3.462	-3.277
376.9	96.628	-3.511	91.678	-3.346	100.346	-3.338	176.9		176.9	-3.511	-3.346	-3.338
377	96.716	-3.423	91.729	-3.295	100.276	-3.408	177		177	-3.423	-3.295	-3.408
377.1	96.763	-3.376	91.715	-3.309	100.196	-3.488	177.1		177.1	-3.376	-3.309	-3.488
377.2	96.747	-3.392	91.744	-3.28	100.116	-3.568	177.2		177.2	-3.392	-3.28	-3.568
377.3	96.647	-3.492	91.921	-3.103	100.044	-3.64	177.3		177.3	-3.492	-3.103	-3.64
377.4	96.462	-3.677	92.246	-2.778	99.98	-3.704	177.4		177.4	-3.677	-2.778	-3.704
377.5	96.305	-3.834	92.455	-2.569	99.919	-3.765	177.5		177.5	-3.834	-2.569	-3.765
377.6	96.174	-3.965	92.548	-2.476	99.859	-3.825	177.6		177.6	-3.965	-2.476	-3.825
377.7	96.073	-4.066	92.571	-2.453	99.84	-3.844	177.7		177.7	-4.066	-2.453	-3.844
377.8	96.009	-4.13	92.573	-2.451	99.899	-3.785	177.8		177.8	-4.13	-2.451	-3.785
377.9	95.979	-4.16	92.553	-2.471	100.036	-3.648	177.9		177.9	-4.16	-2.471	-3.648
378	95.99	-4.149	92.529	-2.495	100.16	-3.524	178		178	-4.149	-2.495	-3.524
378.1	96.041	-4.098	92.502	-2.522	100.271	-3.413	178.1		178.1	-4.098	-2.522	-3.413
378.2	96.09	-4.049	92.47	-2.554	100.365	-3.319	178.2		178.2	-4.049	-2.554	-3.319
378.3	96.094	-4.045	92.431	-2.593	100.439	-3.245	178.3		178.3	-4.045	-2.593	-3.245
378.4	96.053	-4.086	92.386	-2.638	100.493	-3.191	178.4		178.4	-4.086	-2.638	-3.191
378.5	96.049	-4.09	92.406	-2.618	100.499	-3.185	178.5		178.5	-4.09	-2.618	-3.185
378.6	96.082	-4.057	92.492	-2.532	100.459	-3.225	178.6		178.6	-4.057	-2.532	-3.225
378.7	96.152	-3.987	92.571	-2.453	100.427	-3.257	178.7		178.7	-3.987	-2.453	-3.257
378.8	96.259	-3.88	92.574	-2.45	100.457	-3.227	178.8		178.8	-3.88	-2.45	-3.227
378.9	96.403	-3.736	92.499	-2.525	100.55	-3.134	178.9		178.9	-3.736	-2.525	-3.134
379	96.45	-3.689	92.455	-2.569	100.662	-3.022	179		179	-3.689	-2.569	-3.022
379.1	96.4	-3.739	92.44	-2.584	100.791	-2.893	179.1		179.1	-3.739	-2.584	-2.893
379.2	96.312	-3.827	92.437	-2.587	100.877	-2.807	179.2		179.2	-3.827	-2.587	-2.807
379.3	96.241	-3.898	92.424	-2.6	100.858	-2.826	179.3		179.3	-3.898	-2.6	-2.826
379.4	96.189	-3.95	92.402	-2.622	100.734	-2.95	179.4		179.4	-3.95	-2.622	-2.95
379.5	96.178	-3.961	92.411	-2.613	100.651	-3.033	179.5		179.5	-3.961	-2.613	-3.033
379.6	96.21	-3.929	92.45	-2.574	100.611	-3.073	179.6		179.6	-3.929	-2.574	-3.073
379.7	96.244	-3.895	92.476	-2.548	100.587	-3.097	179.7		179.7	-3.895	-2.548	-3.097
379.8	96.238	-3.901	92.449	-2.575	100.552	-3.132	179.8		179.8	-3.901	-2.575	-3.132
379.9	96.193	-3.946	92.368	-2.656	100.506	-3.178	179.9		179.9	-3.946	-2.656	-3.178
380	96.216	-3.923	92.287	-2.737	100.513	-3.171	180		180	-3.923	-2.737	-3.171
380.1	96.307	-3.832	92.205	-2.819	100.574	-3.11	180.1		180.1	-3.832	-2.819	-3.11
380.2	96.404	-3.735	92.149	-2.875	100.623	-3.061	180.2		180.2	-3.735	-2.875	-3.061
380.3	96.444	-3.695	92.144	-2.88	100.598	-3.086	180.3		180.3	-3.695	-2.88	-3.086
380.4	96.427	-3.712	92.189	-2.835	100.5	-3.184	180.4		180.4	-3.712	-2.835	-3.184
380.5	96.453	-3.686	92.209	-2.815	100.377	-3.307	180.5		180.5	-3.686	-2.815	-3.307
380.6	96.523	-3.616	92.203	-2.821	100.228	-3.456	180.6		180.6	-3.616	-2.821	-3.456
380.7	96.583	-3.556	92.174	-2.85	100.124	-3.56	180.7		180.7	-3.556	-2.85	-3.56
380.8	96.578	-3.561	92.124	-2.9	100.131	-3.553	180.8		180.8	-3.561	-2.9	-3.553
380.9	96.508	-3.631	92.055	-2.969	100.251	-3.433	180.9		180.9	-3.631	-2.969	-3.433
381	96.458	-3.681	91.99	-3.034	100.243	-3.441	181		181	-3.681	-3.034	-3.441
381.1	96.426	-3.713	91.93	-3.094	100.108	-3.576	181.1		181.1	-3.713	-3.094	-3.576
381.2	96.416	-3.723	91.876	-3.148	99.961	-3.723	181.2		181.2	-3.723	-3.148	-3.723
381.3	96.432	-3.707	91.83	-3.194	99.92	-3.764	181.3		181.3	-3.707	-3.194	-3.764
381.4	96.473	-3.666	91.79	-3.234	99.983	-3.701	181.4		181.4	-3.666	-3.234	-3.701
381.5	96.432	-3.707	91.801	-3.223	100.025	-3.659	181.5		181.5	-3.707	-3.223	-3.659
381.6	96.307	-3.832	91.865	-3.159	100.044	-3.64	181.6		181.6	-3.832	-3.159	-3.64
381.7	96.146	-3.993	91.927	-3.097	100.088	-3.596	181.7		181.7	-3.993	-3.097	-3.596
381.8	95.995	-4.144	91.936	-3.088	100.202	-3.482	181.8		181.8	-4.144	-3.088	-3.482
381.9	95.853	-4.286	91.892	-3.132	100.388	-3.296	181.9		181.9	-4.286	-3.132	-3.296
382	95.823	-4.316	91.906	-3.118	100.524	-3.16	182		182	-4.316	-3.118	-3.16
382.1	95.905	-4.234	91.977	-3.047	100.611	-3.073	182.1		182.1	-4.234	-3.047	-3.073
382.2	96.023	-4.116	92.063	-2.961	100.667	-3.017	182.2		182.2	-4.116	-2.961	-3.017
382.3	96.1	-4.039	92.122	-2.902	100.709	-2.975	182.3		182.3	-4.039	-2.902	-2.975
382.4	96.136	-4.003	92.152	-2.872	100.737	-2.947	182.4		182.4	-4.003	-2.872	-2.947
382.5	96.069	-4.07	92.143	-2.881	100.838	-2.846	182.5		182.5	-4.07	-2.881	-2.846
382.6	95.899	-4.24	92.093	-2.931	101.012	-2.672	182.6		182.6	-4.24	-2.931	-2.672
382.7	95.695	-4.444	92.063	-2.961	101.165	-2.519	182.7		182.7	-4.444	-2.961	-2.519
382.8	95.522	-4.617	92.111	-2.913	101.202	-2.482	182.8		182.8	-4.617	-2.913	-2.482
382.9	95.38	-4.759	92.237	-2.787	101.123	-2.561	182.9		182.9	-4.759	-2.787	-2.561
383	95.239	-4.9	92.285	-2.739	101.081	-2.603	183		183	-4.9	-2.739	-2.603
383.1	95.1	-5.039	92.254	-2.77	101.074	-2.61	183.1		183.1	-5.039	-2.77	-2.61
383.2	95.032	-5.107	92.194	-2.83	101.042	-2.642	183.2		183.2	-5.107	-2.83	-2.642
383.3	95.104	-5.035	92.156	-2.868	100.923	-2.761	183.3		183.3	-5.035	-2.868	-2.761
383.4	95.316	-4.823	92.138	-2.886	100.716	-2.968	183.4		183.4	-4.823	-2.886	-2.968
383.5	95.456	-4.683	92.126	-2.898	100.572	-3.112	183.5		183.5	-4.683	-2.898	-3.112
383.6	95.526	-4.613	92.118	-2.906	100.49	-3.194	183.6		183.6	-4.613	-2.906	-3.194
383.7	95.575	-4.564	92.108	-2.916	100.416	-3.268	183.7		183.7	-4.564	-2.916	-3.268
383.8	95.655	-4.484	92.091	-2.933	100.297	-3.387	183.8		183.8	-4.484	-2.933	-3.387
383.9	95.767	-4.372	92.065	-2.959	100.133	-3.551	183.9		183.9	-4.372	-2.959	-3.551
384	95.901	-4.238	92.029	-2.995	100.028	-3.656	184		184	-4.238	-2.995	-3.656
384.1	96.057	-4.082	91.984	-3.04	99.982	-3.702	184.1		184.1	-4.082	-3.04	-3.702
384.2	96.225	-3.914	91.915	-3.109	100.025	-3.659	184.2		184.2	-3.914	-3.109	-3.659
384.3	96.394	-3.745	91.806	-3.218	100.185	-3.499	184.3		184.3	-3.745	-3.218	-3.499
384.4	96.564	-3.575	91.658	-3.366	100.464	-3.22	184.4		184.4	-3.575	-3.366	-3.22
384.5	96.754	-3.385	91.578	-3.446	100.581	-3.103	184.5		184.5	-3.385	-3.446	-3.103
384.6	96.965	-3.174	91.566	-3.458	100.539	-3.145	184.6		184.6	-3.174	-3.458	-3.145
384.7	97.134	-3.005	91.566	-3.458	100.455	-3.229	184.7		184.7	-3.005	-3.458	-3.229
384.8	97.201	-2.938	91.524	-3.5	100.451	-3.233	184.8		184.8	-2.938	-3.5	-3.233
384.9	97.166	-2.973	91.439	-3.585	100.525	-3.159	184.9		184.9	-2.973	-3.585	-3.159
385	97.084	-3.055	91.282	-3.742	100.553	-3.131	185		185	-3.055	-3.742	-3.131
385.1	96.955	-3.184	91.054	-3.97	100.535	-3.149	185.1		185.1	-3.184	-3.97	-3.149
385.2	96.815	-3.324	90.87	-4.154	100.526	-3.158	185.2		185.2	-3.324	-4.154	-3.158
385.3	96.697	-3.442	90.846	-4.178	100.577	-3.107	185.3		185.3	-3.442	-4.178	-3.107
385.4	96.601	-3.538	90.983	-4.041	100.69	-2.994	185.4		185.4	-3.538	-4.041	-2.994
385.5	96.535	-3.604	91.147	-3.877	100.799	-2.885	185.5		185.5	-3.604	-3.877	-2.885
385.6	96.497	-3.642	91.34	-3.684	100.905	-2.779	185.6		185.6	-3.642	-3.684	-2.779
385.7	96.477	-3.662	91.526	-3.498	100.965	-2.719	185.7		185.7	-3.662	-3.498	-2.719
385.8	96.463	-3.676	91.67	-3.354	100.934	-2.75	185.8		185.8	-3.676	-3.354	-2.75
385.9	96.454	-3.685	91.773	-3.251	100.812	-2.872	185.9		185.9	-3.685	-3.251	-2.872
386	96.424	-3.715	91.889	-3.135	100.781	-2.903	186		186	-3.715	-3.135	-2.903
386.1	96.372	-3.767	92.017	-3.007	100.838	-2.846	186.1		186.1	-3.767	-3.007	-2.846
386.2	96.299	-3.84	92.128	-2.896	100.912	-2.772	186.2		186.2	-3.84	-2.896	-2.772
386.3	96.204	-3.935	92.192	-2.832	100.93	-2.754	186.3		186.3	-3.935	-2.832	-2.754
386.4	96.089	-4.05	92.209	-2.815	100.893	-2.791	186.4		186.4	-4.05	-2.815	-2.791
386.5	96.033	-4.106	92.271	-2.753	100.897	-2.787	186.5		186.5	-4.106	-2.753	-2.787
386.6	96.035	-4.104	92.378	-2.646	100.942	-2.742	186.6		186.6	-4.104	-2.646	-2.742
386.7	96.052	-4.087	92.452	-2.572	100.985	-2.699	186.7		186.7	-4.087	-2.572	-2.699
386.8	96.043	-4.096	92.41	-2.614	100.982	-2.702	186.8		186.8	-4.096	-2.614	-2.702
386.9	96.007	-4.132	92.253	-2.771	100.933	-2.751	186.9		186.9	-4.132	-2.771	-2.751
387	95.975	-4.164	92.127	-2.897	100.846	-2.838	187		187	-4.164	-2.897	-2.838
387.1	95.947	-4.192	92.029	-2.995	100.722	-2.962	187.1		187.1	-4.192	-2.995	-2.962
387.2	95.915	-4.224	91.961	-3.063	100.61	-3.074	187.2		187.2	-4.224	-3.063	-3.074
387.3	95.871	-4.268	91.922	-3.102	100.56	-3.124	187.3		187.3	-4.268	-3.102	-3.124
387.4	95.817	-4.322	91.911	-3.113	100.572	-3.112	187.4		187.4	-4.322	-3.113	-3.112
387.5	95.806	-4.333	91.843	-3.181	100.554	-3.13	187.5		187.5	-4.333	-3.181	-3.13
387.6	95.839	-4.3	91.719	-3.305	100.507	-3.177	187.6		187.6	-4.3	-3.305	-3.177
387.7	95.911	-4.228	91.585	-3.439	100.451	-3.233	187.7		187.7	-4.228	-3.439	-3.233
387.8	96.02	-4.119	91.487	-3.537	100.406	-3.278	187.8		187.8	-4.119	-3.537	-3.278
387.9	96.166	-3.973	91.427	-3.597	100.372	-3.312	187.9		187.9	-3.973	-3.597	-3.312
388	96.248	-3.891	91.394	-3.63	100.331	-3.353	188		188	-3.891	-3.63	-3.353
388.1	96.268	-3.871	91.39	-3.634	100.282	-3.402	188.1		188.1	-3.871	-3.634	-3.402
388.2	96.259	-3.88	91.426	-3.598	100.23	-3.454	188.2		188.2	-3.88	-3.598	-3.454
388.3	96.258	-3.881	91.515	-3.509	100.18	-3.504	188.3		188.3	-3.881	-3.509	-3.504
388.4	96.263	-3.876	91.659	-3.365	100.133	-3.551	188.4		188.4	-3.876	-3.365	-3.551
388.5	96.294	-3.845	91.775	-3.249	100.128	-3.556	188.5		188.5	-3.845	-3.249	-3.556
388.6	96.352	-3.787	91.863	-3.161	100.166	-3.518	188.6		188.6	-3.787	-3.161	-3.518
388.7	96.405	-3.734	91.926	-3.098	100.221	-3.463	188.7		188.7	-3.734	-3.098	-3.463
388.8	96.423	-3.716	91.965	-3.059	100.268	-3.416	188.8		188.8	-3.716	-3.059	-3.416
388.9	96.404	-3.735	91.98	-3.044	100.307	-3.377	188.9		188.9	-3.735	-3.044	-3.377
389	96.367	-3.772	91.967	-3.057	100.376	-3.308	189		189	-3.772	-3.057	-3.308
389.1	96.31	-3.829	91.927	-3.097	100.473	-3.211	189.1		189.1	-3.829	-3.097	-3.211
389.2	96.246	-3.893	91.863	-3.161	100.564	-3.12	189.2		189.2	-3.893	-3.161	-3.12
389.3	96.186	-3.953	91.782	-3.242	100.614	-3.07	189.3		189.3	-3.953	-3.242	-3.07
389.4	96.129	-4.01	91.682	-3.342	100.622	-3.062	189.4		189.4	-4.01	-3.342	-3.062
389.5	96.091	-4.048	91.615	-3.409	100.65	-3.034	189.5		189.5	-4.048	-3.409	-3.034
389.6	96.073	-4.066	91.581	-3.443	100.698	-2.986	189.6		189.6	-4.066	-3.443	-2.986
389.7	96.087	-4.052	91.555	-3.469	100.751	-2.933	189.7		189.7	-4.052	-3.469	-2.933
389.8	96.147	-3.992	91.511	-3.513	100.792	-2.892	189.8		189.8	-3.992	-3.513	-2.892
389.9	96.253	-3.886	91.451	-3.573	100.821	-2.863	189.9		189.9	-3.886	-3.573	-2.863
390	96.322	-3.817	91.418	-3.606	100.795	-2.889	190		190	-3.817	-3.606	-2.889
390.1	96.354	-3.785	91.413	-3.611	100.713	-2.971	190.1		190.1	-3.785	-3.611	-2.971
390.2	96.359	-3.78	91.436	-3.588	100.601	-3.083	190.2		190.2	-3.78	-3.588	-3.083
390.3	96.349	-3.79	91.489	-3.535	100.487	-3.197	190.3		190.3	-3.79	-3.535	-3.197
390.4	96.323	-3.816	91.572	-3.452	100.369	-3.315	190.4		190.4	-3.816	-3.452	-3.315
390.5	96.303	-3.836	91.622	-3.402	100.285	-3.399	190.5		190.5	-3.836	-3.402	-3.399
390.6	96.289	-3.85	91.639	-3.385	100.235	-3.449	190.6		190.6	-3.85	-3.385	-3.449
390.7	96.274	-3.865	91.69	-3.334	100.203	-3.481	190.7		190.7	-3.865	-3.334	-3.481
390.8	96.252	-3.887	91.842	-3.182	100.174	-3.51	190.8		190.8	-3.887	-3.182	-3.51
390.9	96.221	-3.918	92.095	-2.929	100.148	-3.536	190.9		190.9	-3.918	-2.929	-3.536
391	96.229	-3.91	92.305	-2.719	100.123	-3.561	191		191	-3.91	-2.719	-3.561
391.1	96.275	-3.864	92.47	-2.554	100.1	-3.584	191.1		191.1	-3.864	-2.554	-3.584
391.2	96.314	-3.825	92.589	-2.435	100.101	-3.583	191.2		191.2	-3.825	-2.435	-3.583
391.3	96.303	-3.836	92.66	-2.364	100.149	-3.535	191.3		191.3	-3.836	-2.364	-3.535
391.4	96.243	-3.896	92.681	-2.343	100.242	-3.442	191.4		191.4	-3.896	-2.343	-3.442
391.5	96.202	-3.937	92.652	-2.372	100.319	-3.365	191.5		191.5	-3.937	-2.372	-3.365
391.6	96.182	-3.957	92.572	-2.452	100.38	-3.304	191.6		191.6	-3.957	-2.452	-3.304
391.7	96.173	-3.966	92.464	-2.56	100.426	-3.258	191.7		191.7	-3.966	-2.56	-3.258
391.8	96.17	-3.969	92.351	-2.673	100.46	-3.224	191.8		191.8	-3.969	-2.673	-3.224
391.9	96.17	-3.969	92.231	-2.793	100.481	-3.203	191.9		191.9	-3.969	-2.793	-3.203
392	96.156	-3.983	92.128	-2.896	100.449	-3.235	192		192	-3.983	-2.896	-3.235
392.1	96.128	-4.011	92.044	-2.98	100.363	-3.321	192.1		192.1	-4.011	-2.98	-3.321
392.2	96.096	-4.043	91.949	-3.075	100.298	-3.386	192.2		192.2	-4.043	-3.075	-3.386
392.3	96.073	-4.066	91.817	-3.207	100.332	-3.352	192.3		192.3	-4.066	-3.207	-3.352
392.4	96.059	-4.08	91.646	-3.378	100.464	-3.22	192.4		192.4	-4.08	-3.378	-3.22
392.5	96.025	-4.114	91.522	-3.502	100.576	-3.108	192.5		192.5	-4.114	-3.502	-3.108
392.6	95.972	-4.167	91.445	-3.579	100.668	-3.016	192.6		192.6	-4.167	-3.579	-3.016
392.7	95.929	-4.21	91.388	-3.636	100.757	-2.927	192.7		192.7	-4.21	-3.636	-2.927
392.8	95.926	-4.213	91.324	-3.7	100.858	-2.826	192.8		192.8	-4.213	-3.7	-2.826
392.9	95.962	-4.177	91.253	-3.771	100.973	-2.711	192.9		192.9	-4.177	-3.771	-2.711
393	96.047	-4.092	91.202	-3.822	101.122	-2.562	193		193	-4.092	-3.822	-2.562
393.1	96.18	-3.959	91.169	-3.855	101.305	-2.379	193.1		193.1	-3.959	-3.855	-2.379
393.2	96.315	-3.824	91.162	-3.862	101.462	-2.222	193.2		193.2	-3.824	-3.862	-2.222
393.3	96.406	-3.733	91.187	-3.837	101.529	-2.155	193.3		193.3	-3.733	-3.837	-2.155
393.4	96.453	-3.686	91.243	-3.781	101.506	-2.178	193.4		193.4	-3.686	-3.781	-2.178
393.5	96.455	-3.684	91.368	-3.656	101.582	-2.102	193.5		193.5	-3.684	-3.656	-2.102
393.6	96.413	-3.726	91.561	-3.463	101.757	-1.927	193.6		193.6	-3.726	-3.463	-1.927
393.7	96.353	-3.786	91.765	-3.259	101.946	-1.738	193.7		193.7	-3.786	-3.259	-1.738
393.8	96.299	-3.84	91.924	-3.1	102.066	-1.618	193.8		193.8	-3.84	-3.1	-1.618
393.9	96.252	-3.887	92.037	-2.987	102.119	-1.565	193.9		193.9	-3.887	-2.987	-1.565
394	96.212	-3.927	92.062	-2.962	102.149	-1.535	194		194	-3.927	-2.962	-1.535
394.1	96.179	-3.96	92	-3.024	102.156	-1.528	194.1		194.1	-3.96	-3.024	-1.528
394.2	96.131	-4.008	91.927	-3.097	102.123	-1.561	194.2		194.2	-4.008	-3.097	-1.561
394.3	96.05	-4.089	91.92	-3.104	102.03	-1.654	194.3		194.3	-4.089	-3.104	-1.654
394.4	95.934	-4.205	91.979	-3.045	101.877	-1.807	194.4		194.4	-4.205	-3.045	-1.807
394.5	95.767	-4.372	92.043	-2.981	101.74	-1.944	194.5		194.5	-4.372	-2.981	-1.944
394.6	95.548	-4.591	92.112	-2.912	101.622	-2.062	194.6		194.6	-4.591	-2.912	-2.062
394.7	95.362	-4.777	92.188	-2.836	101.557	-2.127	194.7		194.7	-4.777	-2.836	-2.127
394.8	95.292	-4.847	92.272	-2.752	101.585	-2.099	194.8		194.8	-4.847	-2.752	-2.099
394.9	95.339	-4.8	92.364	-2.66	101.704	-1.98	194.9		194.9	-4.8	-2.66	-1.98
395	95.486	-4.653	92.43	-2.594	101.745	-1.939	195		195	-4.653	-2.594	-1.939
395.1	95.734	-4.405	92.47	-2.554	101.71	-1.974	195.1		195.1	-4.405	-2.554	-1.974
395.2	95.996	-4.143	92.494	-2.53	101.612	-2.072	195.2		195.2	-4.143	-2.53	-2.072
395.3	96.186	-3.953	92.512	-2.512	101.466	-2.218	195.3		195.3	-3.953	-2.512	-2.218
395.4	96.303	-3.836	92.524	-2.5	101.272	-2.412	195.4		195.4	-3.836	-2.5	-2.412
395.5	96.406	-3.733	92.6	-2.424	101.126	-2.558	195.5		195.5	-3.733	-2.424	-2.558
395.6	96.495	-3.644	92.741	-2.283	101.028	-2.656	195.6		195.6	-3.644	-2.283	-2.656
395.7	96.568	-3.571	92.875	-2.149	100.957	-2.727	195.7		195.7	-3.571	-2.149	-2.727
395.8	96.621	-3.518	92.932	-2.092	100.892	-2.792	195.8		195.8	-3.518	-2.092	-2.792
395.9	96.655	-3.484	92.911	-2.113	100.835	-2.849	195.9		195.9	-3.484	-2.113	-2.849
396	96.709	-3.43	92.88	-2.144	100.784	-2.9	196		196	-3.43	-2.144	-2.9
396.1	96.784	-3.355	92.839	-2.185	100.739	-2.945	196.1		196.1	-3.355	-2.185	-2.945
396.2	96.841	-3.298	92.782	-2.242	100.713	-2.971	196.2		196.2	-3.298	-2.242	-2.971
396.3	96.844	-3.295	92.701	-2.323	100.718	-2.966	196.3		196.3	-3.295	-2.323	-2.966
396.4	96.791	-3.348	92.598	-2.426	100.753	-2.931	196.4		196.4	-3.348	-2.426	-2.931
396.5	96.698	-3.441	92.506	-2.518	100.812	-2.872	196.5		196.5	-3.441	-2.518	-2.872
396.6	96.565	-3.574	92.425	-2.599	100.895	-2.789	196.6		196.6	-3.574	-2.599	-2.789
396.7	96.477	-3.662	92.383	-2.641	100.995	-2.689	196.7		196.7	-3.662	-2.641	-2.689
396.8	96.519	-3.62	92.408	-2.616	101.105	-2.579	196.8		196.8	-3.62	-2.616	-2.579
396.9	96.692	-3.447	92.5	-2.524	101.224	-2.46	196.9		196.9	-3.447	-2.524	-2.46
397	96.777	-3.362	92.543	-2.481	101.292	-2.392	197		197	-3.362	-2.481	-2.392
397.1	96.775	-3.364	92.537	-2.487	101.308	-2.376	197.1		197.1	-3.364	-2.487	-2.376
397.2	96.736	-3.403	92.529	-2.495	101.344	-2.34	197.2		197.2	-3.403	-2.495	-2.34
397.3	96.71	-3.429	92.566	-2.458	101.472	-2.212	197.3		197.3	-3.429	-2.458	-2.212
397.4	96.697	-3.442	92.647	-2.377	101.692	-1.992	197.4		197.4	-3.442	-2.377	-1.992
397.5	96.673	-3.466	92.677	-2.347	101.822	-1.862	197.5		197.5	-3.466	-2.347	-1.862
397.6	96.64	-3.499	92.658	-2.366	101.862	-1.822	197.6		197.6	-3.499	-2.366	-1.822
397.7	96.624	-3.515	92.634	-2.39	101.845	-1.839	197.7		197.7	-3.515	-2.39	-1.839
397.8	96.653	-3.486	92.652	-2.372	101.804	-1.88	197.8		197.8	-3.486	-2.372	-1.88
397.9	96.726	-3.413	92.711	-2.313	101.738	-1.946	197.9		197.9	-3.413	-2.313	-1.946
398	96.785	-3.354	92.704	-2.32	101.633	-2.051	198		198	-3.354	-2.32	-2.051
398.1	96.829	-3.31	92.629	-2.395	101.489	-2.195	198.1		198.1	-3.31	-2.395	-2.195
398.2	96.822	-3.317	92.514	-2.51	101.353	-2.331	198.2		198.2	-3.317	-2.51	-2.331
398.3	96.726	-3.413	92.388	-2.636	101.275	-2.409	198.3		198.3	-3.413	-2.636	-2.409
398.4	96.541	-3.598	92.251	-2.773	101.253	-2.431	198.4		198.4	-3.598	-2.773	-2.431
398.5	96.41	-3.729	92.23	-2.794	101.332	-2.352	198.5		198.5	-3.729	-2.794	-2.352
398.6	96.334	-3.805	92.324	-2.7	101.51	-2.174	198.6		198.6	-3.805	-2.7	-2.174
398.7	96.289	-3.85	92.424	-2.6	101.66	-2.024	198.7		198.7	-3.85	-2.6	-2.024
398.8	96.252	-3.887	92.42	-2.604	101.653	-2.031	198.8		198.8	-3.887	-2.604	-2.031
398.9	96.222	-3.917	92.311	-2.713	101.489	-2.195	198.9		198.9	-3.917	-2.713	-2.195
399	96.248	-3.891	92.293	-2.731	101.428	-2.256	199		199	-3.891	-2.731	-2.256
399.1	96.33	-3.809	92.364	-2.66	101.469	-2.215	199.1		199.1	-3.809	-2.66	-2.215
399.2	96.407	-3.732	92.466	-2.558	101.512	-2.172	199.2		199.2	-3.732	-2.558	-2.172
