# Supplementary material for: Correction: LPS responsiveness and neutrophil chemotaxis in vivo require PMN MMP-8 activity
Source: PLoS One. 2025 Dec 19;20(12):e0339233. doi: 10.1371/journal.pone.0339233 (PMC12716691; doi:10.1371/journal.pone.0339233)
Supplement: S11 File — (ZIP) [file pone.0339233.s011.zip › 06422635 Fig 5 Calcium Flux/01sept04/calcium01sep0411.txt]

        Calibration Report
        ------------------

ICBC Method       :	
Measurement Type  :	Single
Calibration Type  :	Min/Max
AF :          0.000
IC :          6
Fmin              :	67.006
Fmax              :	377.037
Conversion datafile      :  C:\FLWINLAB\DATA\01sep0411.td

ICBC data result file :C:\FLWINLAB\DATA\calcium01sep0411.txt
generated on: 02/09/2004 at time: 1:57:07 PM
---------------------------------------
0.1	79.405
0.2	79.468
0.3	79.573
0.4	79.72
0.5	79.936
0.6	80.22
0.7	80.483
0.8	80.633
0.9	80.669
1.0	80.661
1.1	80.609
1.2	80.574
1.3	80.617
1.4	80.739
1.5	80.864
1.6	80.993
1.7	81.081
1.8	81.084
1.9	81.002
2.0	80.943
2.1	80.907
2.2	80.911
2.3	80.97
2.4	81.085
2.5	81.156
2.6	81.183
2.7	81.162
2.8	81.09
2.9	80.966
3.0	80.879
3.1	80.829
3.2	80.79
3.3	80.737
3.4	80.671
3.5	80.626
3.6	80.604
3.7	80.588
3.8	80.564
3.9	80.531
4.0	80.576
4.1	80.698
4.2	80.824
4.3	80.88
4.4	80.867
4.5	80.867
4.6	80.88
4.7	80.944
4.8	81.098
4.9	81.341
5.0	81.481
5.1	81.516
5.2	81.498
5.3	81.476
5.4	81.45
5.5	81.394
5.6	81.308
5.7	81.253
5.8	81.29
5.9	81.417
6.0	81.488
6.1	81.504
6.2	81.49
6.3	81.472
6.4	81.448
6.5	81.452
6.6	81.483
6.7	81.513
6.8	81.514
6.9	81.487
7.0	81.435
7.1	81.358
7.2	81.259
7.3	81.144
7.4	81.012
7.5	80.91
7.6	80.839
7.7	80.765
7.8	80.656
7.9	80.514
8.0	80.374
8.1	80.237
8.2	80.135
8.3	80.099
8.4	80.13
8.5	80.189
8.6	80.275
8.7	80.359
8.8	80.41
8.9	80.428
9.0	80.472
9.1	80.541
9.2	80.625
9.3	80.713
9.4	80.803
9.5	80.866
9.6	80.899
9.7	80.919
9.8	80.941
9.9	80.964
10.0	80.971
10.1	80.963
10.2	80.949
10.3	80.939
10.4	80.933
10.5	80.922
10.6	80.907
10.7	80.915
10.8	80.973
10.9	81.082
11.0	81.209
11.1	81.355
11.2	81.463
11.3	81.479
11.4	81.4
11.5	81.353
11.6	81.337
11.7	81.345
11.8	81.372
11.9	81.417
12.0	81.42
12.1	81.381
12.2	81.296
12.3	81.159
12.4	80.971
12.5	80.827
12.6	80.726
12.7	80.687
12.8	80.726
12.9	80.844
13.0	80.919
13.1	80.952
13.2	80.967
13.3	80.988
13.4	81.015
13.5	81.024
13.6	81.014
13.7	81.028
13.8	81.105
13.9	81.247
14.0	81.34
14.1	81.383
14.2	81.398
14.3	81.406
14.4	81.409
14.5	81.4
14.6	81.38
14.7	81.364
14.8	81.369
14.9	81.394
15.0	81.453
15.1	81.545
15.2	81.625
15.3	81.65
15.4	81.619
15.5	81.64
15.6	81.711
15.7	81.782
15.8	81.804
15.9	81.774
16.0	81.791
16.1	81.854
16.2	81.913
16.3	81.919
16.4	81.871
16.5	81.819
16.6	81.762
16.7	81.713
16.8	81.683
16.9	81.673
17.0	81.594
17.1	81.446
17.2	81.276
17.3	81.131
17.4	81.011
17.5	80.912
17.6	80.834
17.7	80.781
17.8	80.758
17.9	80.767
18.0	80.799
18.1	80.856
18.2	80.896
18.3	80.879
18.4	80.804
18.5	80.718
18.6	80.619
18.7	80.571
18.8	80.636
18.9	80.815
19.0	80.899
19.1	80.889
19.2	80.836
19.3	80.792
19.4	80.755
19.5	80.74
19.6	80.744
19.7	80.758
19.8	80.768
19.9	80.776
20.0	80.825
20.1	80.915
20.2	80.988
20.3	80.982
20.4	80.897
20.5	80.855
20.6	80.855
20.7	80.881
20.8	80.918
20.9	80.965
21.0	80.914
21.1	80.767
21.2	80.6
21.3	80.491
21.4	80.44
21.5	80.445
21.6	80.503
21.7	80.578
21.8	80.632
21.9	80.665
22.0	80.695
22.1	80.723
22.2	80.736
22.3	80.72
22.4	80.674
22.5	80.685
22.6	80.751
22.7	80.83
22.8	80.875
22.9	80.889
23.0	80.897
23.1	80.902
23.2	80.91
23.3	80.928
23.4	80.957
23.5	80.952
23.6	80.913
23.7	80.866
23.8	80.839
23.9	80.83
24.0	80.864
24.1	80.942
24.2	81.02
24.3	81.055
24.4	81.047
24.5	80.992
24.6	80.892
24.7	80.781
24.8	80.692
24.9	80.625
25.0	80.54
25.1	80.437
25.2	80.364
25.3	80.368
25.4	80.451
25.5	80.407
25.6	80.238
25.7	80.059
25.8	79.986
25.9	80.02
26.0	80.097
26.1	80.216
26.2	80.314
26.3	80.326
26.4	80.253
26.5	80.229
26.6	80.254
26.7	80.244
26.8	80.115
26.9	79.867
27.0	79.698
27.1	79.606
27.2	79.566
27.3	79.551
27.4	79.562
27.5	79.518
27.6	79.42
27.7	79.316
27.8	79.255
27.9	79.236
28.0	79.216
28.1	79.194
28.2	79.214
28.3	79.319
28.4	79.509
28.5	79.653
28.6	79.75
28.7	79.793
28.8	79.773
28.9	79.69
29.0	79.595
29.1	79.487
29.2	79.381
29.3	79.289
29.4	79.213
29.5	79.185
29.6	79.205
29.7	79.227
29.8	79.202
29.9	79.132
30.0	79.133
30.1	79.207
30.2	79.299
30.3	79.357
30.4	79.382
30.5	79.438
30.6	79.524
30.7	79.63
30.8	79.744
30.9	79.867
31.0	79.941
31.1	79.966
31.2	79.972
31.3	79.988
31.4	80.013
31.5	80.002
31.6	79.954
31.7	79.904
31.8	79.888
31.9	79.905
32.0	79.891
32.1	79.846
32.2	79.806
32.3	79.809
32.4	79.853
32.5	79.848
32.6	79.793
32.7	79.72
32.8	79.659
32.9	79.609
33.0	79.541
33.1	79.455
33.2	79.385
33.3	79.361
33.4	79.385
33.5	79.389
33.6	79.374
33.7	79.337
33.8	79.272
33.9	79.18
34.0	79.152
34.1	79.186
34.2	79.258
34.3	79.345
34.4	79.447
34.5	79.55
34.6	79.654
34.7	79.72
34.8	79.709
34.9	79.621
35.0	79.579
35.1	79.584
35.2	79.598
35.3	79.584
35.4	79.544
35.5	79.49
35.6	79.422
35.7	79.349
35.8	79.275
35.9	79.201
36.0	79.136
36.1	79.082
36.2	79.037
36.3	79.003
36.4	78.98
36.5	78.93
36.6	78.851
36.7	78.793
36.8	78.803
36.9	78.883
37.0	78.912
37.1	78.889
37.2	78.815
37.3	78.688
37.4	78.508
37.5	78.352
37.6	78.221
37.7	78.142
37.8	78.14
37.9	78.215
38.0	78.328
38.1	78.478
38.2	78.607
38.3	78.655
38.4	78.622
38.5	78.619
38.6	78.644
38.7	78.705
38.8	78.809
38.9	78.956
39.0	79.095
39.1	79.228
39.2	79.302
39.3	79.266
39.4	79.121
39.5	78.991
39.6	78.877
39.7	78.768
39.8	78.654
39.9	78.534
40.0	78.47
40.1	78.461
40.2	78.487
40.3	78.525
40.4	78.575
40.5	78.597
40.6	78.59
40.7	78.598
40.8	78.659
40.9	78.773
41.0	78.845
41.1	78.876
41.2	78.855
41.3	78.773
41.4	78.631
41.5	78.535
41.6	78.484
41.7	78.456
41.8	78.425
41.9	78.393
42.0	78.361
42.1	78.329
42.2	78.297
42.3	78.265
42.4	78.233
42.5	78.204
42.6	78.18
42.7	78.191
42.8	78.27
42.9	78.418
43.0	78.479
43.1	78.453
43.2	78.384
43.3	78.314
43.4	78.244
43.5	78.214
43.6	78.222
43.7	78.258
43.8	78.307
43.9	78.371
44.0	78.448
44.1	78.537
44.2	78.612
44.3	78.644
44.4	78.633
44.5	78.685
44.6	78.798
44.7	78.912
44.8	78.962
44.9	78.949
45.0	78.917
45.1	78.866
45.2	78.792
45.3	78.687
45.4	78.552
45.5	78.429
45.6	78.316
45.7	78.231
45.8	78.189
45.9	78.189
46.0	78.105
46.1	77.937
46.2	77.775
46.3	77.709
46.4	77.737
46.5	77.744
46.6	77.732
46.7	77.713
46.8	77.701
46.9	77.696
47.0	77.639
47.1	77.532
47.2	77.428
47.3	77.384
47.4	77.398
47.5	77.475
47.6	77.615
47.7	77.745
47.8	77.793
47.9	77.761
48.0	77.764
48.1	77.801
48.2	77.823
48.3	77.78
48.4	77.673
48.5	77.641
48.6	77.683
48.7	77.75
48.8	77.789
48.9	77.802
49.0	77.776
49.1	77.711
49.2	77.636
49.3	77.582
49.4	77.548
49.5	77.57
49.6	77.648
49.7	77.768
49.8	77.915
49.9	78.089
50.0	78.23
50.1	78.339
50.2	78.406
50.3	78.419
50.4	78.378
50.5	78.369
50.6	78.39
50.7	78.424
50.8	78.454
50.9	78.48
51.0	78.416
51.1	78.264
51.2	78.095
51.3	77.98
51.4	77.918
51.5	77.882
51.6	77.872
51.7	77.866
51.8	77.845
51.9	77.81
52.0	77.721
52.1	77.577
52.2	77.43
52.3	77.326
52.4	77.265
52.5	77.231
52.6	77.224
52.7	77.223
52.8	77.209
52.9	77.182
53.0	77.147
53.1	77.101
53.2	77.061
53.3	77.038
53.4	77.033
53.5	77.089
53.6	77.206
53.7	77.326
53.8	77.393
53.9	77.405
54.0	77.381
54.1	77.319
54.2	77.242
54.3	77.171
54.4	77.106
54.5	77.017
54.6	76.905
54.7	76.83
54.8	76.852
54.9	76.972
55.0	77.056
55.1	77.104
55.2	77.152
55.3	77.235
55.4	77.354
55.5	77.489
55.6	77.642
55.7	77.761
55.8	77.793
55.9	77.738
56.0	77.707
56.1	77.7
56.2	77.672
56.3	77.579
56.4	77.42
56.5	77.264
56.6	77.11
56.7	76.961
56.8	76.822
56.9	76.692
57.0	76.576
57.1	76.476
57.2	76.412
57.3	76.408
57.4	76.464
57.5	76.468
57.6	76.422
57.7	76.373
57.8	76.37
57.9	76.413
58.0	76.481
58.1	76.575
58.2	76.664
58.3	76.718
58.4	76.737
58.5	76.771
58.6	76.818
58.7	76.842
58.8	76.807
58.9	76.711
59.0	76.715
59.1	76.82
59.2	76.963
59.3	77.083
59.4	77.182
59.5	77.245
59.6	77.272
59.7	77.259
59.8	77.201
59.9	77.098
60.0	77.017
60.1	76.961
60.2	76.932
60.3	76.934
60.4	76.969
60.5	76.986
60.6	76.987
60.7	76.962
60.8	76.905
60.9	76.815
61.0	76.745
61.1	76.696
61.2	76.685
61.3	76.733
61.4	76.839
61.5	76.919
61.6	76.973
61.7	77.013
61.8	77.052
61.9	77.09
62.0	77.084
62.1	77.035
62.2	76.979
62.3	76.95
62.4	76.947
62.5	76.919
62.6	76.866
62.7	76.807
62.8	76.761
62.9	76.729
63.0	76.671
63.1	76.588
63.2	76.522
63.3	76.513
63.4	76.561
63.5	76.625
63.6	76.704
63.7	76.773
63.8	76.806
63.9	76.804
64.0	76.809
64.1	76.82
64.2	76.824
64.3	76.804
64.4	76.762
64.5	76.725
64.6	76.69
64.7	76.66
64.8	76.632
64.9	76.607
65.0	76.583
65.1	76.559
65.2	76.515
65.3	76.428
65.4	76.3
65.5	76.237
65.6	76.237
65.7	76.268
65.8	76.298
65.9	76.326
66.0	76.397
66.1	76.51
66.2	76.614
66.3	76.66
66.4	76.647
66.5	76.625
66.6	76.594
66.7	76.581
66.8	76.616
66.9	76.696
67.0	76.771
67.1	76.84
67.2	76.878
67.3	76.86
67.4	76.787
67.5	76.707
67.6	76.619
67.7	76.532
67.8	76.449
67.9	76.372
68.0	76.289
68.1	76.202
68.2	76.116
68.3	76.037
68.4	75.964
68.5	75.872
68.6	75.763
68.7	75.677
68.8	75.659
68.9	75.707
69.0	75.76
69.1	75.818
69.2	75.876
69.3	75.931
69.4	75.983
69.5	76.012
69.6	76.017
69.7	76.011
69.8	76.003
69.9	75.993
70.0	75.985
70.1	75.978
70.2	75.974
70.3	75.972
70.4	75.972
70.5	75.926
70.6	75.833
70.7	75.749
70.8	75.732
70.9	75.779
71.0	75.82
71.1	75.854
71.2	75.894
71.3	75.954
71.4	76.033
71.5	76.092
71.6	76.131
71.7	76.176
71.8	76.253
71.9	76.362
72.0	76.434
72.1	76.468
72.2	76.478
72.3	76.474
72.4	76.458
72.5	76.442
72.6	76.425
72.7	76.41
72.8	76.399
72.9	76.392
73.0	76.396
73.1	76.41
73.2	76.387
73.3	76.282
73.4	76.094
73.5	76.005
73.6	76.014
73.7	76.065
73.8	76.104
73.9	76.132
74.0	76.183
74.1	76.257
74.2	76.3
74.3	76.254
74.4	76.12
74.5	75.985
74.6	75.85
74.7	75.758
74.8	75.753
74.9	75.835
75.0	75.91
75.1	75.979
75.2	76.019
75.3	76.005
75.4	75.937
75.5	75.854
75.6	75.757
75.7	75.706
75.8	75.763
75.9	75.926
76.0	76.042
76.1	76.111
76.2	76.156
76.3	76.202
76.4	76.249
76.5	76.248
76.6	76.201
76.7	76.14
76.8	76.096
76.9	76.071
77.0	76.102
77.1	76.19
77.2	76.265
77.3	76.259
77.4	76.171
77.5	76.093
77.6	76.024
77.7	75.951
77.8	75.864
77.9	75.762
78.0	75.684
78.1	75.63
78.2	75.596
78.3	75.579
78.4	75.578
78.5	75.557
78.6	75.515
78.7	75.481
78.8	75.485
78.9	75.524
79.0	75.617
79.1	75.761
79.2	75.881
79.3	75.898
79.4	75.813
79.5	75.752
79.6	75.713
79.7	75.695
79.8	75.693
79.9	75.707
80.0	75.676
80.1	75.599
80.2	75.505
80.3	75.422
80.4	75.35
80.5	75.243
80.6	75.102
80.7	75.032
80.8	75.136
80.9	75.413
81.0	75.55
81.1	75.546
81.2	75.473
81.3	75.4
81.4	75.329
81.5	75.343
81.6	75.44
81.7	75.571
81.8	75.682
81.9	75.775
82.0	75.877
82.1	75.989
82.2	76.048
82.3	75.995
82.4	75.83
82.5	75.731
82.6	75.697
82.7	75.683
82.8	75.642
82.9	75.573
83.0	75.521
83.1	75.485
83.2	75.459
83.3	75.437
83.4	75.418
83.5	75.444
83.6	75.515
83.7	75.563
83.8	75.52
83.9	75.388
84.0	75.327
84.1	75.336
84.2	75.414
84.3	75.559
84.4	75.769
84.5	75.897
84.6	75.942
84.7	75.95
84.8	75.965
84.9	75.988
85.0	75.988
85.1	75.965
85.2	75.953
85.3	75.985
85.4	76.061
85.5	76.144
85.6	76.236
85.7	76.307
85.8	76.332
85.9	76.31
86.0	76.262
86.1	76.188
86.2	76.108
86.3	76.041
86.4	75.986
86.5	75.932
86.6	75.879
86.7	75.866
86.8	75.931
86.9	76.074
87.0	76.156
87.1	76.176
87.2	76.134
87.3	76.026
87.4	75.853
87.5	75.774
87.6	75.787
87.7	75.814
87.8	75.777
87.9	75.677
88.0	75.619
88.1	75.603
88.2	75.583
88.3	75.51
88.4	75.385
88.5	75.292
88.6	75.231
88.7	75.213
88.8	75.246
88.9	75.332
89.0	75.329
89.1	75.237
89.2	75.145
89.3	75.142
89.4	75.227
89.5	75.253
89.6	75.219
89.7	75.172
89.8	75.158
89.9	75.178
90.0	75.182
90.1	75.17
90.2	75.17
90.3	75.205
90.4	75.277
90.5	75.397
90.6	75.567
90.7	75.728
90.8	75.825
90.9	75.856
91.0	75.857
91.1	75.827
91.2	75.774
91.3	75.707
91.4	75.624
91.5	75.551
91.6	75.485
91.7	75.419
91.8	75.345
91.9	75.262
92.0	75.139
92.1	74.975
92.2	74.83
92.3	74.761
92.4	74.768
92.5	74.817
92.6	74.908
92.7	74.987
92.8	74.999
92.9	74.944
93.0	74.878
93.1	74.8
93.2	74.727
93.3	74.675
93.4	74.645
93.5	74.635
93.6	74.646
93.7	74.658
93.8	74.651
93.9	74.625
94.0	74.599
94.1	74.575
94.2	74.575
94.3	74.618
94.4	74.707
94.5	74.81
94.6	74.928
94.7	75.024
94.8	75.061
94.9	75.041
95.0	75.035
95.1	75.044
95.2	75.047
95.3	75.025
95.4	74.977
95.5	74.936
95.6	74.904
95.7	74.877
95.8	74.851
95.9	74.827
96.0	74.834
96.1	74.874
96.2	74.939
96.3	75.024
96.4	75.128
96.5	75.222
96.6	75.307
96.7	75.383
96.8	75.45
96.9	75.51
97.0	75.555
97.1	75.587
97.2	75.618
97.3	75.661
97.4	75.715
97.5	75.697
97.6	75.606
97.7	75.488
97.8	75.387
97.9	75.303
98.0	75.237
98.1	75.19
98.2	75.154
98.3	75.123
98.4	75.099
98.5	75.08
98.6	75.067
98.7	75.063
98.8	75.069
98.9	75.086
99.0	75.098
99.1	75.104
99.2	75.114
99.3	75.138
99.4	75.174
99.5	75.143
99.6	75.044
99.7	74.935
99.8	74.873
99.9	74.857
100.0	74.847
100.1	74.844
100.2	74.831
100.3	74.795
100.4	74.736
100.5	74.675
100.6	74.613
100.7	74.573
100.8	74.578
100.9	74.63
101.0	74.75
101.1	74.938
101.2	75.105
101.3	75.161
101.4	75.106
101.5	75.051
101.6	74.995
101.7	74.947
101.8	74.915
101.9	74.9
102.0	74.92
102.1	74.976
102.2	75.034
102.3	75.061
102.4	75.057
102.5	74.977
102.6	74.822
102.7	74.673
102.8	74.612
102.9	74.639
103.0	74.617
103.1	74.547
103.2	74.482
103.3	74.478
103.4	74.535
103.5	74.58
103.6	74.614
103.7	74.61
103.8	74.541
103.9	74.408
104.0	74.336
104.1	74.324
104.2	74.352
104.3	74.398
104.4	74.462
104.5	74.515
104.6	74.557
104.7	74.577
104.8	74.568
104.9	74.529
105.0	74.508
105.1	74.506
105.2	74.522
105.3	74.554
105.4	74.604
105.5	74.662
105.6	74.729
105.7	74.788
105.8	74.825
105.9	74.839
106.0	74.87
106.1	74.918
106.2	74.978
106.3	75.046
106.4	75.12
106.5	75.143
106.6	75.114
106.7	75.064
106.8	75.023
106.9	74.992
107.0	74.943
107.1	74.877
107.2	74.798
107.3	74.707
107.4	74.605
107.5	74.512
107.6	74.429
107.7	74.353
107.8	74.286
107.9	74.225
108.0	74.238
108.1	74.323
108.2	74.464
108.3	74.642
108.4	74.856
108.5	74.974
108.6	74.994
108.7	74.966
108.8	74.937
108.9	74.907
109.0	74.932
109.1	75.01
109.2	75.107
109.3	75.189
109.4	75.255
109.5	75.268
109.6	75.227
109.7	75.124
109.8	74.955
109.9	74.718
110.0	74.552
110.1	74.458
110.2	74.414
110.3	74.399
110.4	74.412
110.5	74.338
110.6	74.176
110.7	73.986
110.8	73.826
110.9	73.697
111.0	73.656
111.1	73.703
111.2	73.79
111.3	73.869
111.4	73.939
111.5	74.013
111.6	74.09
111.7	74.18
111.8	74.29
111.9	74.422
112.0	74.569
112.1	74.73
112.2	74.873
112.3	74.964
112.4	75.003
112.5	74.997
112.6	74.946
112.7	74.881
112.8	74.833
112.9	74.804
113.0	74.777
113.1	74.754
113.2	74.714
113.3	74.637
113.4	74.523
113.5	74.445
113.6	74.403
113.7	74.384
113.8	74.374
113.9	74.376
114.0	74.344
114.1	74.281
114.2	74.236
114.3	74.258
114.4	74.349
114.5	74.435
114.6	74.516
114.7	74.581
114.8	74.62
114.9	74.633
115.0	74.623
115.1	74.592
115.2	74.542
115.3	74.477
115.4	74.394
115.5	74.364
115.6	74.384
115.7	74.414
115.8	74.414
115.9	74.382
116.0	74.341
116.1	74.291
116.2	74.248
116.3	74.23
116.4	74.237
116.5	74.271
116.6	74.332
116.7	74.393
116.8	74.428
116.9	74.437
117.0	74.423
117.1	74.387
117.2	74.325
117.3	74.235
117.4	74.117
117.5	74.051
117.6	74.037
117.7	74.038
117.8	74.021
117.9	73.984
118.0	73.964
118.1	73.962
118.2	73.972
118.3	73.988
118.4	74.012
118.5	74.018
118.6	74.006
118.7	74.023
118.8	74.113
118.9	74.279
119.0	74.361
119.1	74.359
119.2	74.326
119.3	74.313
119.4	74.32
119.5	74.278
119.6	74.186
119.7	74.088
119.8	74.027
119.9	74.001
120.0	73.953
120.1	73.881
120.2	73.798
120.3	73.713
120.4	73.626
120.5	73.596
120.6	73.622
120.7	73.668
120.8	73.696
120.9	73.707
121.0	73.741
121.1	73.799
121.2	73.871
121.3	73.951
121.4	74.039
121.5	74.082
121.6	74.08
121.7	74.049
121.8	74.002
121.9	73.94
122.0	73.895
122.1	73.867
122.2	73.843
122.3	73.81
122.4	73.766
122.5	73.73
122.6	73.703
122.7	73.672
122.8	73.628
122.9	73.57
123.0	73.617
123.1	73.769
123.2	73.927
123.3	73.992
123.4	73.965
123.5	73.969
123.6	74.002
123.7	74.024
123.8	73.989
123.9	73.9
124.0	73.853
124.1	73.848
124.2	73.854
124.3	73.838
124.4	73.8
124.5	73.698
124.6	73.532
124.7	73.382
124.8	73.326
124.9	73.365
125.0	73.354
125.1	73.294
125.2	73.252
125.3	73.297
125.4	73.428
125.5	73.523
125.6	73.584
125.7	73.64
125.8	73.72
125.9	73.826
126.0	73.932
126.1	74.037
126.2	74.13
126.3	74.2
126.4	74.247
126.5	74.268
126.6	74.264
126.7	74.249
126.8	74.24
126.9	74.237
127.0	74.184
127.1	74.082
127.2	73.97
127.3	73.888
127.4	73.836
127.5	73.795
127.6	73.767
127.7	73.74
127.8	73.705
127.9	73.662
128.0	73.637
128.1	73.631
128.2	73.617
128.3	73.57
128.4	73.489
128.5	73.489
128.6	73.571
128.7	73.669
128.8	73.718
128.9	73.716
129.0	73.724
129.1	73.741
129.2	73.761
129.3	73.779
129.4	73.794
129.5	73.796
129.6	73.786
129.7	73.784
129.8	73.812
129.9	73.871
130.0	73.89
130.1	73.87
130.2	73.827
130.3	73.78
130.4	73.728
130.5	73.682
130.6	73.644
130.7	73.606
130.8	73.564
130.9	73.518
131.0	73.513
131.1	73.549
131.2	73.587
131.3	73.585
131.4	73.545
131.5	73.475
131.6	73.374
131.7	73.284
131.8	73.247
131.9	73.263
132.0	73.258
132.1	73.232
132.2	73.212
132.3	73.222
132.4	73.263
132.5	73.287
132.6	73.295
132.7	73.294
132.8	73.294
132.9	73.295
133.0	73.29
133.1	73.28
133.2	73.267
133.3	73.252
133.4	73.236
133.5	73.275
133.6	73.368
133.7	73.487
133.8	73.602
133.9	73.714
134.0	73.773
134.1	73.778
134.2	73.754
134.3	73.724
134.4	73.688
134.5	73.696
134.6	73.747
134.7	73.814
134.8	73.871
134.9	73.917
135.0	73.874
135.1	73.742
135.2	73.577
135.3	73.433
135.4	73.311
135.5	73.182
135.6	73.045
135.7	72.934
135.8	72.883
135.9	72.893
136.0	72.898
136.1	72.901
136.2	72.897
136.3	72.885
136.4	72.864
136.5	72.925
136.6	73.068
136.7	73.208
136.8	73.26
136.9	73.224
137.0	73.261
137.1	73.372
137.2	73.493
137.3	73.562
137.4	73.58
137.5	73.624
137.6	73.696
137.7	73.761
137.8	73.789
137.9	73.78
138.0	73.714
138.1	73.591
138.2	73.476
138.3	73.434
138.4	73.464
138.5	73.5
138.6	73.543
138.7	73.6
138.8	73.682
138.9	73.789
139.0	73.85
139.1	73.868
139.2	73.856
139.3	73.83
139.4	73.789
139.5	73.795
139.6	73.847
139.7	73.92
139.8	73.99
139.9	74.056
140.0	74.087
140.1	74.08
140.2	74.033
140.3	73.94
140.4	73.801
140.5	73.683
140.6	73.586
140.7	73.516
140.8	73.48
140.9	73.478
141.0	73.464
141.1	73.437
141.2	73.404
141.3	73.371
141.4	73.338
141.5	73.302
141.6	73.263
141.7	73.244
141.8	73.272
141.9	73.344
142.0	73.392
142.1	73.416
142.2	73.408
142.3	73.361
142.4	73.275
142.5	73.194
142.6	73.119
142.7	73.032
142.8	72.919
142.9	72.778
143.0	72.695
143.1	72.67
143.2	72.679
143.3	72.695
143.4	72.72
143.5	72.727
143.6	72.717
143.7	72.725
143.8	72.786
143.9	72.9
144.0	73.039
144.1	73.204
144.2	73.356
144.3	73.457
144.4	73.506
144.5	73.501
144.6	73.443
144.7	73.342
144.8	73.212
144.9	73.052
145.0	72.974
145.1	72.977
145.2	73.0
145.3	72.983
145.4	72.927
145.5	72.892
145.6	72.876
145.7	72.885
145.8	72.922
145.9	72.988
146.0	73.039
146.1	73.074
146.2	73.095
146.3	73.105
146.4	73.104
146.5	73.104
146.6	73.104
146.7	73.125
146.8	73.187
146.9	73.288
147.0	73.328
147.1	73.306
147.2	73.251
147.3	73.189
147.4	73.12
147.5	73.145
147.6	73.264
147.7	73.439
147.8	73.634
147.9	73.848
148.0	73.948
148.1	73.933
148.2	73.839
148.3	73.703
148.4	73.526
148.5	73.388
148.6	73.29
148.7	73.236
148.8	73.228
148.9	73.268
149.0	73.234
149.1	73.125
149.2	72.987
149.3	72.862
149.4	72.75
149.5	72.689
149.6	72.68
149.7	72.701
149.8	72.73
149.9	72.768
150.0	72.793
150.1	72.805
150.2	72.798
150.3	72.763
150.4	72.7
150.5	72.624
150.6	72.535
150.7	72.451
150.8	72.387
150.9	72.345
151.0	72.351
151.1	72.404
151.2	72.502
151.3	72.638
151.4	72.814
151.5	72.921
151.6	72.957
151.7	72.962
151.8	72.975
151.9	72.995
152.0	73.074
152.1	73.209
152.2	73.347
152.3	73.43
152.4	73.46
152.5	73.45
152.6	73.4
152.7	73.319
152.8	73.217
152.9	73.094
153.0	73.051
153.1	73.09
153.2	73.156
153.3	73.197
153.4	73.214
153.5	73.232
153.6	73.252
153.7	73.272
153.8	73.288
153.9	73.302
154.0	73.358
154.1	73.454
154.2	73.551
154.3	73.606
154.4	73.62
154.5	73.636
154.6	73.656
154.7	73.682
154.8	73.715
154.9	73.756
155.0	73.692
155.1	73.524
155.2	73.344
155.3	73.246
155.4	73.229
155.5	73.161
155.6	73.043
155.7	72.927
155.8	72.863
155.9	72.85
156.0	72.831
156.1	72.805
156.2	72.77
156.3	72.723
156.4	72.664
156.5	72.622
156.6	72.597
156.7	72.565
156.8	72.503
156.9	72.41
157.0	72.356
157.1	72.341
157.2	72.358
157.3	72.403
157.4	72.475
157.5	72.503
157.6	72.486
157.7	72.472
157.8	72.507
157.9	72.589
158.0	72.744
158.1	72.971
158.2	73.205
158.3	73.38
158.4	73.496
158.5	73.542
158.6	73.52
158.7	73.454
158.8	73.373
158.9	73.275
159.0	73.25
159.1	73.297
159.2	73.342
159.3	73.312
159.4	73.206
159.5	73.087
159.6	72.953
159.7	72.842
159.8	72.789
159.9	72.794
160.0	72.794
160.1	72.788
160.2	72.793
160.3	72.821
160.4	72.875
160.5	72.86
160.6	72.777
160.7	72.69
160.8	72.661
160.9	72.689
161.0	72.712
161.1	72.728
161.2	72.733
161.3	72.72
161.4	72.691
161.5	72.694
161.6	72.732
161.7	72.777
161.8	72.805
161.9	72.815
162.0	72.825
162.1	72.836
162.2	72.858
162.3	72.901
162.4	72.964
162.5	72.999
162.6	73.006
162.7	73.0
162.8	72.997
162.9	72.996
163.0	72.992
163.1	72.986
163.2	72.947
163.3	72.847
163.4	72.685
163.5	72.609
163.6	72.619
163.7	72.626
163.8	72.544
163.9	72.371
164.0	72.207
164.1	72.051
164.2	71.924
164.3	71.847
164.4	71.82
164.5	71.827
164.6	71.867
164.7	71.92
164.8	71.964
164.9	71.999
165.0	71.977
165.1	71.898
165.2	71.852
165.3	71.928
165.4	72.127
165.5	72.321
165.6	72.509
165.7	72.654
165.8	72.715
165.9	72.693
166.0	72.702
166.1	72.742
166.2	72.812
166.3	72.913
166.4	73.043
166.5	73.179
166.6	73.319
166.7	73.411
166.8	73.404
166.9	73.297
167.0	73.224
167.1	73.185
167.2	73.203
167.3	73.301
167.4	73.481
167.5	73.551
167.6	73.51
167.7	73.44
167.8	73.423
167.9	73.458
168.0	73.436
168.1	73.357
168.2	73.274
168.3	73.238
168.4	73.25
168.5	73.268
168.6	73.294
168.7	73.296
168.8	73.244
168.9	73.138
169.0	73.06
169.1	73.01
169.2	72.966
169.3	72.902
169.4	72.821
169.5	72.799
169.6	72.836
169.7	72.906
169.8	72.983
169.9	73.067
170.0	73.113
170.1	73.122
170.2	73.086
170.3	72.996
170.4	72.853
170.5	72.736
170.6	72.647
170.7	72.591
170.8	72.577
170.9	72.603
171.0	72.63
171.1	72.659
171.2	72.656
171.3	72.591
171.4	72.464
171.5	72.369
171.6	72.305
171.7	72.289
171.8	72.337
171.9	72.448
172.0	72.546
172.1	72.631
172.2	72.7
172.3	72.752
172.4	72.785
172.5	72.774
172.6	72.717
172.7	72.668
172.8	72.679
172.9	72.75
173.0	72.819
173.1	72.884
173.2	72.936
173.3	72.964
173.4	72.968
173.5	72.978
173.6	72.996
173.7	73.003
173.8	72.985
173.9	72.94
174.0	72.928
174.1	72.947
174.2	72.972
174.3	72.975
174.4	72.958
174.5	72.893
174.6	72.779
174.7	72.656
174.8	72.559
174.9	72.49
175.0	72.433
175.1	72.388
175.2	72.345
175.3	72.292
175.4	72.23
175.5	72.146
175.6	72.039
175.7	71.946
175.8	71.902
175.9	71.906
176.0	71.954
176.1	72.048
176.2	72.158
176.3	72.252
176.4	72.331
176.5	72.387
176.6	72.417
176.7	72.455
176.8	72.532
176.9	72.648
177.0	72.709
177.1	72.717
177.2	72.692
177.3	72.656
177.4	72.61
177.5	72.595
177.6	72.613
177.7	72.647
177.8	72.683
177.9	72.722
178.0	72.767
178.1	72.821
178.2	72.861
178.3	72.869
178.4	72.845
178.5	72.85
178.6	72.884
178.7	72.94
178.8	73.013
178.9	73.103
179.0	73.094
179.1	72.987
179.2	72.837
179.3	72.702
179.4	72.58
179.5	72.542
179.6	72.587
179.7	72.653
179.8	72.679
179.9	72.665
180.0	72.692
180.1	72.761
180.2	72.821
180.3	72.82
180.4	72.758
180.5	72.776
180.6	72.872
180.7	72.991
180.8	73.077
180.9	73.129
181.0	73.111
181.1	73.021
181.2	72.897
181.3	72.772
181.4	72.648
181.5	72.55
181.6	72.477
181.7	72.446
181.8	72.476
181.9	72.565
182.0	72.629
182.1	72.668
182.2	72.667
182.3	72.609
182.4	72.494
182.5	72.436
182.6	72.436
182.7	72.482
182.8	72.562
182.9	72.676
183.0	72.735
183.1	72.738
183.2	72.683
183.3	72.572
183.4	72.403
183.5	72.305
183.6	72.278
183.7	72.309
183.8	72.391
183.9	72.522
184.0	72.578
184.1	72.56
184.2	72.514
184.3	72.486
184.4	72.478
184.5	72.46
184.6	72.434
184.7	72.413
184.8	72.411
184.9	72.429
185.0	72.401
185.1	72.327
185.2	72.235
185.3	72.154
185.4	72.084
185.5	72.02
185.6	71.961
185.7	71.898
185.8	71.821
185.9	71.731
186.0	71.721
186.1	71.793
186.2	71.896
186.3	71.985
186.4	72.057
186.5	72.054
186.6	71.976
186.7	71.902
186.8	71.91
186.9	72.001
187.0	72.095
187.1	72.194
187.2	72.297
187.3	72.403
187.4	72.511
187.5	72.566
187.6	72.567
187.7	72.554
187.8	72.563
187.9	72.594
188.0	72.691
188.1	72.851
188.2	72.984
188.3	72.997
188.4	72.892
188.5	72.803
188.6	72.731
188.7	72.682
188.8	72.663
188.9	72.674
189.0	72.645
189.1	72.576
189.2	72.459
189.3	72.288
189.4	72.061
189.5	71.918
189.6	71.856
189.7	71.827
189.8	71.779
189.9	71.714
190.0	71.665
190.1	71.632
190.2	71.606
190.3	71.579
190.4	71.55
190.5	71.587
190.6	71.689
190.7	71.821
190.8	71.944
190.9	72.058
191.0	72.051
191.1	71.924
191.2	71.805
191.3	71.825
191.4	71.983
191.5	72.143
191.6	72.307
191.7	72.432
191.8	72.478
191.9	72.446
192.0	72.402
192.1	72.344
192.2	72.322
192.3	72.384
192.4	72.528
192.5	72.704
192.6	72.91
192.7	73.092
192.8	73.194
192.9	73.217
193.0	73.181
193.1	73.087
193.2	73.001
193.3	72.989
193.4	73.049
193.5	73.105
193.6	73.157
193.7	73.192
193.8	73.198
193.9	73.175
194.0	73.128
194.1	73.056
194.2	72.993
194.3	72.969
194.4	72.985
194.5	73.018
194.6	73.067
194.7	73.096
194.8	73.068
194.9	72.985
195.0	72.914
195.1	72.854
195.2	72.796
195.3	72.729
195.4	72.653
195.5	72.587
195.6	72.531
195.7	72.461
195.8	72.352
195.9	72.204
196.0	72.085
196.1	71.994
196.2	71.917
196.3	71.837
196.4	71.756
196.5	71.684
196.6	71.622
196.7	71.565
196.8	71.509
196.9	71.455
197.0	71.451
197.1	71.497
197.2	71.568
197.3	71.637
197.4	71.704
197.5	71.716
197.6	71.675
197.7	71.624
197.8	71.606
197.9	71.621
198.0	71.626
198.1	71.622
198.2	71.631
198.3	71.675
198.4	71.754
198.5	71.779
198.6	71.749
198.7	71.702
198.8	71.677
198.9	71.673
199.0	71.684
199.1	71.711
199.2	71.757
199.3	71.83
199.4	71.929
199.5	71.98
199.6	71.984
199.7	71.97
199.8	71.967
199.9	71.974
200.0	71.991
200.1	72.019
200.2	72.019
200.3	71.956
200.4	71.83
200.5	71.78
200.6	71.807
200.7	71.84
200.8	71.809
200.9	71.714
201.0	71.677
201.1	71.698
201.2	71.726
201.3	71.713
201.4	71.658
201.5	71.625
201.6	71.613
201.7	71.638
201.8	71.714
201.9	71.841
202.0	71.902
202.1	71.899
202.2	71.894
202.3	71.952
202.4	72.071
202.5	72.146
202.6	72.177
202.7	72.192
202.8	72.223
202.9	72.269
203.0	72.324
203.1	72.388
203.2	72.464
203.3	72.554
203.4	72.657
203.5	72.743
203.6	72.811
203.7	72.857
203.8	72.876
203.9	72.867
204.0	72.838
204.1	72.788
204.2	72.731
204.3	72.68
204.4	72.635
204.5	72.534
204.6	72.377
204.7	72.191
204.8	72.005
204.9	71.818
205.0	71.706
205.1	71.669
205.2	71.676
205.3	71.698
205.4	71.734
205.5	71.809
205.6	71.925
205.7	72.028
205.8	72.069
205.9	72.049
206.0	72.022
206.1	71.99
206.2	71.983
206.3	72.033
206.4	72.139
206.5	72.172
206.6	72.13
206.7	72.051
206.8	71.971
206.9	71.89
207.0	71.799
207.1	71.698
207.2	71.628
207.3	71.63
207.4	71.705
207.5	71.821
207.6	71.976
207.7	72.112
207.8	72.168
207.9	72.144
208.0	72.148
208.1	72.181
208.2	72.236
208.3	72.307
208.4	72.394
208.5	72.493
208.6	72.602
208.7	72.665
208.8	72.625
208.9	72.482
209.0	72.382
209.1	72.323
209.2	72.305
209.3	72.323
209.4	72.378
209.5	72.424
209.6	72.46
209.7	72.468
209.8	72.435
209.9	72.358
210.0	72.266
210.1	72.158
210.2	72.083
210.3	72.091
210.4	72.181
210.5	72.281
210.6	72.392
210.7	72.475
210.8	72.49
210.9	72.437
211.0	72.368
211.1	72.282
211.2	72.173
211.3	72.035
211.4	71.868
211.5	71.787
211.6	71.792
211.7	71.811
211.8	71.773
211.9	71.678
212.0	71.524
212.1	71.311
212.2	71.108
212.3	70.982
212.4	70.933
212.5	70.907
212.6	70.903
212.7	70.939
212.8	71.032
212.9	71.183
213.0	71.268
213.1	71.286
213.2	71.302
213.3	71.377
213.4	71.511
213.5	71.656
213.6	71.814
213.7	71.966
213.8	72.094
213.9	72.197
214.0	72.247
214.1	72.245
214.2	72.223
214.3	72.215
214.4	72.222
214.5	72.206
214.6	72.168
214.7	72.125
214.8	72.092
214.9	72.069
215.0	72.033
215.1	71.982
215.2	71.929
215.3	71.887
215.4	71.855
215.5	71.877
215.6	71.952
215.7	72.03
215.8	72.06
215.9	72.042
216.0	72.045
216.1	72.069
216.2	72.097
216.3	72.112
216.4	72.114
216.5	72.08
216.6	72.011
216.7	71.922
216.8	71.829
216.9	71.732
217.0	71.645
217.1	71.568
217.2	71.515
217.3	71.503
217.4	71.531
217.5	71.57
217.6	71.62
217.7	71.679
217.8	71.744
217.9	71.815
218.0	71.867
218.1	71.9
218.2	71.92
218.3	71.934
218.4	71.942
218.5	71.986
218.6	72.065
218.7	72.124
218.8	72.107
218.9	72.014
219.0	71.92
219.1	71.826
219.2	71.729
219.3	71.627
219.4	71.52
219.5	71.462
219.6	71.454
219.7	71.473
219.8	71.497
219.9	71.526
220.0	71.512
220.1	71.455
220.2	71.404
220.3	71.407
220.4	71.464
220.5	71.489
220.6	71.481
220.7	71.457
220.8	71.431
220.9	71.405
221.0	71.391
221.1	71.39
221.2	71.408
221.3	71.452
221.4	71.523
221.5	71.582
221.6	71.631
221.7	71.688
221.8	71.774
221.9	71.887
222.0	71.981
222.1	72.056
222.2	72.103
222.3	72.114
222.4	72.09
222.5	72.123
222.6	72.214
222.7	72.29
222.8	72.278
222.9	72.179
223.0	72.122
223.1	72.105
223.2	72.08
223.3	71.999
223.4	71.86
223.5	71.786
223.6	71.774
223.7	71.803
223.8	71.85
223.9	71.916
224.0	71.895
224.1	71.787
224.2	71.664
224.3	71.596
224.4	71.584
224.5	71.594
224.6	71.625
224.7	71.666
224.8	71.705
224.9	71.742
225.0	71.76
225.1	71.76
225.2	71.754
225.3	71.758
225.4	71.769
225.5	71.767
225.6	71.75
225.7	71.719
225.8	71.676
225.9	71.621
226.0	71.552
226.1	71.467
226.2	71.392
226.3	71.35
226.4	71.34
226.5	71.37
226.6	71.441
226.7	71.521
226.8	71.579
226.9	71.615
227.0	71.621
227.1	71.597
227.2	71.575
227.3	71.59
227.4	71.64
227.5	71.657
227.6	71.64
227.7	71.606
227.8	71.573
227.9	71.54
228.0	71.493
228.1	71.432
228.2	71.385
228.3	71.381
228.4	71.418
228.5	71.458
228.6	71.499
228.7	71.544
228.8	71.595
228.9	71.652
229.0	71.73
229.1	71.829
229.2	71.929
229.3	72.01
229.4	72.071
229.5	72.112
229.6	72.133
229.7	72.117
229.8	72.045
229.9	71.918
230.0	71.907
230.1	72.012
230.2	72.137
230.3	72.188
230.4	72.163
230.5	72.09
230.6	71.967
230.7	71.831
230.8	71.716
230.9	71.622
231.0	71.553
231.1	71.508
231.2	71.481
231.3	71.467
231.4	71.466
231.5	71.453
231.6	71.429
231.7	71.404
231.8	71.386
231.9	71.375
232.0	71.369
232.1	71.367
232.2	71.374
232.3	71.396
232.4	71.432
232.5	71.452
232.6	71.456
232.7	71.459
232.8	71.477
232.9	71.51
233.0	71.526
233.1	71.525
233.2	71.536
233.3	71.589
233.4	71.684
233.5	71.732
233.6	71.735
233.7	71.716
233.8	71.699
233.9	71.685
234.0	71.626
234.1	71.523
234.2	71.423
234.3	71.375
234.4	71.379
234.5	71.365
234.6	71.333
234.7	71.289
234.8	71.237
234.9	71.178
235.0	71.223
235.1	71.373
235.2	71.54
235.3	71.637
235.4	71.664
235.5	71.735
235.6	71.851
235.7	71.971
235.8	72.058
235.9	72.111
236.0	72.113
236.1	72.066
236.2	72.026
236.3	72.052
236.4	72.145
236.5	72.155
236.6	72.084
236.7	71.996
236.8	71.959
236.9	71.971
237.0	71.952
237.1	71.902
237.2	71.824
237.3	71.72
237.4	71.591
237.5	71.507
237.6	71.468
237.7	71.439
237.8	71.387
237.9	71.312
238.0	71.26
238.1	71.231
238.2	71.207
238.3	71.172
238.4	71.124
238.5	71.102
238.6	71.108
238.7	71.122
238.8	71.127
238.9	71.124
239.0	71.167
239.1	71.256
239.2	71.338
239.3	71.359
239.4	71.318
239.5	71.279
239.6	71.241
239.7	71.22
239.8	71.233
239.9	71.28
240.0	71.28
240.1	71.231
240.2	71.18
240.3	71.17
240.4	71.201
240.5	71.21
240.6	71.197
240.7	71.188
240.8	71.208
240.9	71.255
241.0	71.322
241.1	71.407
241.2	71.458
241.3	71.42
241.4	71.293
241.5	71.234
241.6	71.242
241.7	71.267
241.8	71.258
241.9	71.217
242.0	71.218
242.1	71.263
242.2	71.321
242.3	71.361
242.4	71.384
242.5	71.376
242.6	71.338
242.7	71.335
242.8	71.433
242.9	71.631
243.0	71.75
243.1	71.789
243.2	71.801
243.3	71.839
243.4	71.902
243.5	71.884
243.6	71.784
243.7	71.654
243.8	71.544
243.9	71.455
244.0	71.404
244.1	71.389
244.2	71.346
244.3	71.209
244.4	70.979
244.5	70.882
244.6	70.917
244.7	70.995
244.8	71.026
244.9	71.012
245.0	71.039
245.1	71.107
245.2	71.187
245.3	71.25
245.4	71.296
245.5	71.321
245.6	71.325
245.7	71.358
245.8	71.47
245.9	71.66
246.0	71.756
246.1	71.758
246.2	71.729
246.3	71.735
246.4	71.773
246.5	71.813
246.6	71.853
246.7	71.896
246.8	71.942
246.9	71.992
247.0	71.996
247.1	71.954
247.2	71.898
247.3	71.86
247.4	71.839
247.5	71.811
247.6	71.775
247.7	71.746
247.8	71.74
247.9	71.755
248.0	71.732
248.1	71.671
248.2	71.613
248.3	71.603
248.4	71.639
248.5	71.697
248.6	71.778
248.7	71.856
248.8	71.907
248.9	71.931
249.0	71.946
249.1	71.952
249.2	71.963
249.3	71.995
249.4	72.048
249.5	72.131
249.6	72.244
249.7	72.321
249.8	72.296
249.9	72.169
250.0	72.075
250.1	72.015
250.2	71.943
250.3	71.815
250.4	71.632
250.5	71.543
250.6	71.548
250.7	71.582
250.8	71.579
250.9	71.538
251.0	71.444
251.1	71.299
251.2	71.166
251.3	71.106
251.4	71.121
251.5	71.187
251.6	71.304
251.7	71.426
251.8	71.511
251.9	71.558
252.0	71.57
252.1	71.547
252.2	71.486
252.3	71.385
252.4	71.243
252.5	71.2
252.6	71.254
252.7	71.324
252.8	71.325
252.9	71.259
253.0	71.145
253.1	70.982
253.2	70.851
253.3	70.832
253.4	70.924
253.5	70.973
253.6	70.979
253.7	70.954
253.8	70.911
253.9	70.848
254.0	70.828
254.1	70.851
254.2	70.906
254.3	70.985
254.4	71.086
254.5	71.181
254.6	71.269
254.7	71.338
254.8	71.378
254.9	71.389
255.0	71.379
255.1	71.349
255.2	71.359
255.3	71.468
255.4	71.677
255.5	71.746
255.6	71.677
255.7	71.553
255.8	71.461
255.9	71.401
256.0	71.37
256.1	71.369
256.2	71.373
256.3	71.356
256.4	71.32
256.5	71.345
256.6	71.43
256.7	71.504
256.8	71.494
256.9	71.402
257.0	71.36
257.1	71.367
257.2	71.402
257.3	71.439
257.4	71.479
257.5	71.485
257.6	71.455
257.7	71.425
257.8	71.428
257.9	71.463
258.0	71.453
258.1	71.398
258.2	71.321
258.3	71.246
258.4	71.174
258.5	71.144
258.6	71.157
258.7	71.205
258.8	71.282
258.9	71.387
259.0	71.46
259.1	71.501
259.2	71.504
259.3	71.462
259.4	71.376
259.5	71.332
259.6	71.33
259.7	71.344
259.8	71.35
259.9	71.347
260.0	71.336
260.1	71.317
260.2	71.256
260.3	71.12
260.4	70.909
260.5	70.755
260.6	70.658
260.7	70.611
260.8	70.607
260.9	70.647
261.0	70.671
261.1	70.679
261.2	70.695
261.3	70.742
261.4	70.822
261.5	70.867
261.6	70.879
261.7	70.901
261.8	70.975
261.9	71.102
262.0	71.233
262.1	71.368
262.2	71.496
262.3	71.609
262.4	71.706
262.5	71.781
262.6	71.835
262.7	71.85
262.8	71.809
262.9	71.713
263.0	71.652
263.1	71.627
263.2	71.605
263.3	71.557
263.4	71.48
263.5	71.376
263.6	71.245
263.7	71.115
263.8	71.017
263.9	70.95
264.0	70.851
264.1	70.721
264.2	70.619
264.3	70.607
264.4	70.683
264.5	70.749
264.6	70.806
264.7	70.855
264.8	70.897
264.9	70.932
265.0	70.982
265.1	71.049
265.2	71.105
265.3	71.123
265.4	71.104
265.5	71.18
265.6	71.353
265.7	71.535
265.8	71.642
265.9	71.673
266.0	71.68
266.1	71.663
266.2	71.627
266.3	71.575
266.4	71.507
266.5	71.472
266.6	71.47
266.7	71.505
266.8	71.58
266.9	71.697
267.0	71.739
267.1	71.706
267.2	71.642
267.3	71.588
267.4	71.545
267.5	71.486
267.6	71.412
267.7	71.35
267.8	71.324
267.9	71.335
268.0	71.312
268.1	71.257
268.2	71.166
268.3	71.037
268.4	70.87
268.5	70.711
268.6	70.562
268.7	70.457
268.8	70.431
268.9	70.482
269.0	70.546
269.1	70.622
269.2	70.702
269.3	70.776
269.4	70.845
269.5	70.917
269.6	70.99
269.7	71.052
269.8	71.087
269.9	71.096
270.0	71.129
270.1	71.189
270.2	71.239
270.3	71.248
270.4	71.214
270.5	71.167
270.6	71.105
270.7	71.041
270.8	70.986
270.9	70.94
271.0	70.908
271.1	70.891
271.2	70.881
271.3	70.871
271.4	70.862
271.5	70.852
271.6	70.84
271.7	70.837
271.8	70.851
271.9	70.881
272.0	70.912
272.1	70.941
272.2	70.955
272.3	70.938
272.4	70.89
272.5	70.84
272.6	70.787
272.7	70.741
272.8	70.707
272.9	70.688
273.0	70.672
273.1	70.661
273.2	70.63
273.3	70.557
273.4	70.443
273.5	70.383
273.6	70.379
273.7	70.4
273.8	70.416
273.9	70.428
274.0	70.444
274.1	70.464
274.2	70.495
274.3	70.545
274.4	70.614
274.5	70.632
274.6	70.599
274.7	70.555
274.8	70.542
274.9	70.558
275.0	70.528
275.1	70.453
275.2	70.376
275.3	70.341
275.4	70.349
275.5	70.339
275.6	70.312
275.7	70.265
275.8	70.195
275.9	70.101
276.0	70.035
276.1	69.997
276.2	69.996
276.3	70.041
276.4	70.133
276.5	70.194
276.6	70.227
276.7	70.209
276.8	70.124
276.9	69.969
277.0	69.901
277.1	69.92
277.2	69.999
277.3	70.115
277.4	70.266
277.5	70.368
277.6	70.419
277.7	70.439
277.8	70.449
277.9	70.448
278.0	70.511
278.1	70.635
278.2	70.8
278.3	70.98
278.4	71.177
278.5	71.3
278.6	71.348
278.7	71.347
278.8	71.319
278.9	71.264
279.0	71.272
279.1	71.342
279.2	71.424
279.3	71.465
279.4	71.468
279.5	71.419
279.6	71.319
279.7	71.211
279.8	71.137
279.9	71.097
280.0	71.06
280.1	71.024
280.2	71.001
280.3	71.0
280.4	71.022
280.5	71.029
280.6	71.023
280.7	71.019
280.8	71.034
280.9	71.066
281.0	71.126
281.1	71.212
281.2	71.303
281.3	71.376
281.4	71.43
281.5	71.508
281.6	71.61
281.7	71.688
281.8	71.693
281.9	71.626
282.0	71.6
282.1	71.616
282.2	71.632
282.3	71.61
282.4	71.549
282.5	71.479
282.6	71.398
282.7	71.34
282.8	71.333
282.9	71.379
283.0	71.332
283.1	71.193
283.2	71.039
283.3	70.947
283.4	70.918
283.5	70.884
283.6	70.846
283.7	70.828
283.8	70.855
283.9	70.928
284.0	70.982
284.1	71.018
284.2	71.02
284.3	70.972
284.4	70.877
284.5	70.848
284.6	70.887
284.7	70.96
284.8	71.037
284.9	71.118
285.0	71.18
285.1	71.224
285.2	71.235
285.3	71.199
285.4	71.116
285.5	71.049
285.6	70.998
285.7	70.949
285.8	70.89
285.9	70.822
286.0	70.781
286.1	70.767
286.2	70.756
286.3	70.724
286.4	70.673
286.5	70.637
286.6	70.618
286.7	70.623
286.8	70.658
286.9	70.722
287.0	70.736
287.1	70.7
287.2	70.678
287.3	70.739
287.4	70.88
287.5	70.936
287.6	70.905
287.7	70.858
287.8	70.864
287.9	70.923
288.0	70.945
288.1	70.931
288.2	70.876
288.3	70.778
288.4	70.636
288.5	70.532
288.6	70.467
288.7	70.42
288.8	70.374
288.9	70.329
289.0	70.357
289.1	70.456
289.2	70.563
289.3	70.612
289.4	70.604
289.5	70.613
289.6	70.64
289.7	70.687
289.8	70.756
289.9	70.846
290.0	70.979
290.1	71.155
290.2	71.338
290.3	71.492
290.4	71.615
290.5	71.683
290.6	71.694
290.7	71.686
290.8	71.699
290.9	71.732
291.0	71.733
291.1	71.702
291.2	71.666
291.3	71.654
291.4	71.666
291.5	71.684
291.6	71.709
291.7	71.703
291.8	71.628
291.9	71.486
292.0	71.385
292.1	71.325
292.2	71.264
292.3	71.16
292.4	71.013
292.5	70.893
292.6	70.798
292.7	70.734
292.8	70.707
292.9	70.716
293.0	70.694
293.1	70.64
293.2	70.584
293.3	70.555
293.4	70.551
293.5	70.531
293.6	70.493
293.7	70.466
293.8	70.476
293.9	70.524
294.0	70.581
294.1	70.648
294.2	70.707
294.3	70.739
294.4	70.745
294.5	70.886
294.6	71.161
294.7	71.444
294.8	71.606
294.9	71.646
295.0	71.669
295.1	71.673
295.2	71.689
295.3	71.746
295.4	71.844
295.5	71.94
295.6	72.036
295.7	72.108
295.8	72.138
295.9	72.125
296.0	72.001
296.1	71.767
296.2	71.539
296.3	71.433
296.4	71.449
296.5	71.441
296.6	71.409
296.7	71.367
296.8	71.329
296.9	71.295
297.0	71.265
297.1	71.24
297.2	71.179
297.3	71.043
297.4	70.83
297.5	70.615
297.6	70.395
297.7	70.193
297.8	70.027
297.9	69.897
298.0	69.764
298.1	69.627
298.2	69.503
298.3	69.41
298.4	69.348
298.5	69.334
298.6	69.366
298.7	69.44
298.8	69.549
298.9	69.693
299.0	69.776
299.1	69.8
299.2	69.8
299.3	69.811
299.4	69.834
299.5	69.902
299.6	70.014
299.7	70.114
299.8	70.147
299.9	70.112
300.0	70.007
300.1	69.83
300.2	69.66
300.3	69.569
300.4	69.559
300.5	69.625
300.6	69.769
300.7	69.889
300.8	69.885
300.9	69.757
301.0	69.687
301.1	69.674
301.2	69.704
301.3	69.757
301.4	69.835
301.5	69.858
301.6	69.828
301.7	69.78
301.8	69.753
301.9	69.748
302.0	69.715
302.1	69.656
302.2	69.672
302.3	69.865
302.4	70.236
302.5	70.498
302.6	70.649
302.7	70.729
302.8	70.775
302.9	70.788
303.0	70.824
303.1	70.884
303.2	70.957
303.3	71.033
303.4	71.112
303.5	71.171
303.6	71.212
303.7	71.21
303.8	71.144
303.9	71.012
304.0	70.909
304.1	70.834
304.2	70.79
304.3	70.781
304.4	70.806
304.5	70.848
304.6	70.907
304.7	70.972
304.8	71.031
304.9	71.084
305.0	71.138
305.1	71.193
305.2	71.224
305.3	71.204
305.4	71.134
305.5	71.047
305.6	70.941
305.7	70.846
305.8	70.787
305.9	70.766
306.0	70.765
306.1	70.786
306.2	70.797
306.3	70.768
306.4	70.699
306.5	70.647
306.6	70.61
306.7	70.595
306.8	70.606
306.9	70.643
307.0	70.717
307.1	70.829
307.2	70.899
307.3	70.85
307.4	70.68
307.5	70.534
307.6	70.411
307.7	70.321
307.8	70.275
307.9	70.271
308.0	70.265
308.1	70.258
308.2	70.261
308.3	70.285
308.4	70.331
308.5	70.374
308.6	70.414
308.7	70.462
308.8	70.53
308.9	70.618
309.0	70.723
309.1	70.844
309.2	70.968
309.3	71.084
309.4	71.191
309.5	71.285
309.6	71.365
309.7	71.412
309.8	71.405
309.9	71.346
310.0	71.273
310.1	71.189
310.2	71.132
310.3	71.142
310.4	71.22
310.5	71.251
310.6	71.236
310.7	71.16
310.8	71.011
310.9	70.79
311.0	70.614
311.1	70.481
311.2	70.414
311.3	70.434
311.4	70.539
311.5	70.65
311.6	70.765
311.7	70.856
311.8	70.892
311.9	70.875
312.0	70.838
312.1	70.78
312.2	70.749
312.3	70.793
312.4	70.911
312.5	70.987
312.6	71.022
312.7	70.996
312.8	70.892
312.9	70.71
313.0	70.529
313.1	70.346
313.2	70.175
313.3	70.027
313.4	69.9
313.5	69.859
313.6	69.903
313.7	69.949
313.8	69.916
313.9	69.803
314.0	69.768
314.1	69.811
314.2	69.877
314.3	69.911
314.4	69.913
314.5	69.889
314.6	69.839
314.7	69.785
314.8	69.752
314.9	69.737
315.0	69.698
315.1	69.634
315.2	69.591
315.3	69.611
315.4	69.694
315.5	69.748
315.6	69.772
315.7	69.806
315.8	69.89
315.9	70.022
316.0	70.158
316.1	70.297
316.2	70.427
316.3	70.532
316.4	70.613
316.5	70.643
316.6	70.622
316.7	70.592
316.8	70.596
316.9	70.632
317.0	70.588
317.1	70.464
317.2	70.306
317.3	70.158
317.4	70.02
317.5	69.942
317.6	69.923
317.7	69.938
317.8	69.961
317.9	69.992
318.0	70.018
318.1	70.037
318.2	70.034
318.3	69.993
318.4	69.915
318.5	69.85
318.6	69.798
318.7	69.754
318.8	69.711
318.9	69.669
319.0	69.593
319.1	69.481
319.2	69.382
319.3	69.341
319.4	69.36
319.5	69.422
319.6	69.526
319.7	69.627
319.8	69.678
319.9	69.679
320.0	69.683
320.1	69.689
320.2	69.683
320.3	69.648
320.4	69.586
320.5	69.589
320.6	69.659
320.7	69.726
320.8	69.724
320.9	69.653
321.0	69.551
321.1	69.416
321.2	69.288
321.3	69.202
321.4	69.16
321.5	69.117
321.6	69.073
321.7	69.049
321.8	69.066
321.9	69.124
322.0	69.143
322.1	69.124
322.2	69.091
322.3	69.067
322.4	69.053
322.5	69.036
322.6	69.015
322.7	68.974
322.8	68.899
322.9	68.788
323.0	68.744
323.1	68.764
323.2	68.817
323.3	68.867
323.4	68.915
323.5	68.903
323.6	68.83
323.7	68.758
323.8	68.748
323.9	68.798
324.0	68.83
324.1	68.844
324.2	68.869
324.3	68.938
324.4	69.051
324.5	69.153
324.6	69.245
324.7	69.315
324.8	69.349
324.9	69.348
325.0	69.361
325.1	69.387
325.2	69.389
325.3	69.329
325.4	69.206
325.5	69.153
325.6	69.172
325.7	69.237
325.8	69.324
325.9	69.435
326.0	69.475
326.1	69.444
326.2	69.378
326.3	69.313
326.4	69.248
326.5	69.233
326.6	69.268
326.7	69.325
326.8	69.378
326.9	69.428
327.0	69.491
327.1	69.565
327.2	69.599
327.3	69.541
327.4	69.391
327.5	69.252
327.6	69.122
327.7	69.018
327.8	68.952
327.9	68.925
328.0	68.933
328.1	68.974
328.2	69.031
328.3	69.088
328.4	69.143
328.5	69.195
328.6	69.246
328.7	69.3
328.8	69.366
328.9	69.442
329.0	69.487
329.1	69.501
329.2	69.493
329.3	69.469
329.4	69.431
329.5	69.398
329.6	69.369
329.7	69.327
329.8	69.252
329.9	69.146
330.0	69.02
330.1	68.873
330.2	68.759
330.3	68.729
330.4	68.785
330.5	68.893
330.6	69.055
330.7	69.213
330.8	69.313
330.9	69.355
331.0	69.354
331.1	69.308
331.2	69.252
331.3	69.218
331.4	69.207
331.5	69.175
331.6	69.121
331.7	69.048
331.8	68.958
331.9	68.85
332.0	68.776
332.1	68.736
332.2	68.715
332.3	68.701
332.4	68.692
332.5	68.685
332.6	68.678
332.7	68.698
332.8	68.77
332.9	68.893
333.0	69.004
333.1	69.103
333.2	69.175
333.3	69.209
333.4	69.205
333.5	69.221
333.6	69.257
333.7	69.311
333.8	69.384
333.9	69.473
334.0	69.544
334.1	69.596
334.2	69.622
334.3	69.613
334.4	69.569
334.5	69.508
334.6	69.429
334.7	69.36
334.8	69.327
334.9	69.331
335.0	69.306
335.1	69.251
335.2	69.193
335.3	69.159
335.4	69.148
335.5	69.15
335.6	69.165
335.7	69.194
335.8	69.237
335.9	69.295
336.0	69.333
336.1	69.351
336.2	69.368
336.3	69.404
336.4	69.459
336.5	69.49
336.6	69.497
336.7	69.505
336.8	69.538
336.9	69.597
337.0	69.617
337.1	69.599
337.2	69.54
337.3	69.439
337.4	69.297
337.5	69.196
337.6	69.136
337.7	69.106
337.8	69.095
337.9	69.103
338.0	69.075
338.1	69.013
338.2	68.918
338.3	68.796
338.4	68.645
338.5	68.539
338.6	68.478
338.7	68.478
338.8	68.554
338.9	68.706
339.0	68.875
339.1	69.063
339.2	69.204
339.3	69.236
339.4	69.158
339.5	69.138
339.6	69.177
339.7	69.231
339.8	69.258
339.9	69.259
340.0	69.311
340.1	69.412
340.2	69.498
340.3	69.502
340.4	69.425
340.5	69.358
340.6	69.299
340.7	69.277
340.8	69.315
340.9	69.415
341.0	69.466
341.1	69.468
341.2	69.457
341.3	69.469
341.4	69.503
341.5	69.458
341.6	69.331
341.7	69.201
341.8	69.143
341.9	69.157
342.0	69.137
342.1	69.084
342.2	68.998
342.3	68.883
342.4	68.739
342.5	68.61
342.6	68.497
342.7	68.411
342.8	68.366
342.9	68.359
343.0	68.365
343.1	68.381
343.2	68.395
343.3	68.391
343.4	68.371
343.5	68.411
343.6	68.512
343.7	68.638
343.8	68.755
343.9	68.863
344.0	68.959
344.1	69.045
344.2	69.117
344.3	69.174
344.4	69.216
344.5	69.269
344.6	69.334
344.7	69.39
344.8	69.416
344.9	69.413
345.0	69.349
345.1	69.225
345.2	69.082
345.3	68.96
345.4	68.858
345.5	68.833
345.6	68.885
345.7	68.947
345.8	68.951
345.9	68.899
346.0	68.82
346.1	68.716
346.2	68.621
346.3	68.57
346.4	68.562
346.5	68.551
346.6	68.536
346.7	68.533
346.8	68.554
346.9	68.601
347.0	68.609
347.1	68.577
347.2	68.542
347.3	68.539
347.4	68.568
347.5	68.638
347.6	68.749
347.7	68.853
347.8	68.906
347.9	68.906
348.0	68.928
348.1	68.971
348.2	69.018
348.3	69.053
348.4	69.077
348.5	69.104
348.6	69.135
348.7	69.162
348.8	69.177
348.9	69.182
349.0	69.179
349.1	69.169
349.2	69.16
349.3	69.164
349.4	69.181
349.5	69.186
349.6	69.181
349.7	69.179
349.8	69.197
349.9	69.233
350.0	69.225
350.1	69.173
350.2	69.119
350.3	69.106
350.4	69.134
350.5	69.129
350.6	69.092
350.7	69.049
350.8	69.028
350.9	69.028
351.0	69.0
351.1	68.945
351.2	68.872
351.3	68.793
351.4	68.707
351.5	68.669
351.6	68.679
351.7	68.697
351.8	68.683
351.9	68.638
352.0	68.62
352.1	68.63
352.2	68.621
352.3	68.549
352.4	68.414
352.5	68.335
352.6	68.314
352.7	68.322
352.8	68.33
352.9	68.339
353.0	68.35
353.1	68.363
353.2	68.39
353.3	68.442
353.4	68.519
353.5	68.576
353.6	68.612
353.7	68.647
353.8	68.7
353.9	68.77
354.0	68.816
354.1	68.838
354.2	68.838
354.3	68.818
354.4	68.779
354.5	68.753
354.6	68.739
354.7	68.745
354.8	68.775
354.9	68.829
355.0	68.844
355.1	68.82
355.2	68.796
355.3	68.81
355.4	68.861
355.5	68.89
355.6	68.897
355.7	68.915
355.8	68.98
355.9	69.091
356.0	69.152
356.1	69.163
356.2	69.114
356.3	68.993
356.4	68.803
356.5	68.673
356.6	68.604
356.7	68.568
356.8	68.535
356.9	68.507
357.0	68.522
357.1	68.58
357.2	68.633
357.3	68.635
357.4	68.584
357.5	68.541
357.6	68.505
357.7	68.502
357.8	68.558
357.9	68.673
358.0	68.777
358.1	68.87
358.2	68.951
358.3	69.018
358.4	69.073
358.5	69.132
358.6	69.197
358.7	69.257
358.8	69.304
358.9	69.337
359.0	69.359
359.1	69.369
359.2	69.365
359.3	69.347
359.4	69.314
359.5	69.266
359.6	69.202
359.7	69.138
359.8	69.089
359.9	69.055
360.0	68.984
360.1	68.877
360.2	68.749
360.3	68.612
360.4	68.467
360.5	68.385
360.6	68.366
360.7	68.373
360.8	68.371
360.9	68.36
361.0	68.375
361.1	68.415
361.2	68.469
361.3	68.525
361.4	68.584
361.5	68.615
361.6	68.618
361.7	68.645
361.8	68.746
361.9	68.921
362.0	69.008
362.1	69.006
362.2	68.957
362.3	68.901
362.4	68.839
362.5	68.816
362.6	68.832
362.7	68.851
362.8	68.834
362.9	68.784
363.0	68.772
363.1	68.799
363.2	68.863
363.3	68.961
363.4	69.094
363.5	69.19
363.6	69.251
363.7	69.284
363.8	69.294
363.9	69.284
364.0	69.237
364.1	69.155
364.2	69.062
364.3	68.984
364.4	68.92
364.5	68.86
364.6	68.802
364.7	68.713
364.8	68.561
364.9	68.346
365.0	68.23
365.1	68.213
365.2	68.25
365.3	68.293
365.4	68.343
365.5	68.373
365.6	68.385
365.7	68.398
365.8	68.433
365.9	68.489
366.0	68.515
366.1	68.51
366.2	68.501
366.3	68.514
366.4	68.55
366.5	68.582
366.6	68.609
366.7	68.645
366.8	68.702
366.9	68.782
367.0	68.85
367.1	68.907
367.2	68.936
367.3	68.921
367.4	68.861
367.5	68.881
367.6	68.981
367.7	69.093
367.8	69.152
367.9	69.156
368.0	69.143
368.1	69.112
368.2	69.056
368.3	68.972
368.4	68.858
368.5	68.787
368.6	68.758
368.7	68.763
368.8	68.792
368.9	68.843
369.0	68.832
369.1	68.758
369.2	68.696
369.3	68.718
369.4	68.825
369.5	68.898
369.6	68.938
369.7	68.957
369.8	68.967
369.9	68.967
370.0	68.998
370.1	69.059
370.2	69.14
370.3	69.229
370.4	69.328
370.5	69.42
370.6	69.505
370.7	69.536
370.8	69.466
370.9	69.296
371.0	69.147
371.1	69.018
371.2	68.931
371.3	68.906
371.4	68.943
371.5	68.976
371.6	69.006
371.7	69.016
371.8	68.991
371.9	68.931
372.0	68.905
372.1	68.912
372.2	68.929
372.3	68.932
372.4	68.923
372.5	68.91
372.6	68.893
372.7	68.885
372.8	68.901
372.9	68.94
373.0	68.931
373.1	68.874
373.2	68.805
373.3	68.759
373.4	68.736
373.5	68.651
373.6	68.505
373.7	68.379
373.8	68.351
373.9	68.421
374.0	68.523
374.1	68.657
374.2	68.777
374.3	68.841
374.4	68.847
374.5	68.825
374.6	68.775
374.7	68.706
374.8	68.626
374.9	68.537
375.0	68.471
375.1	68.43
375.2	68.397
375.3	68.356
375.4	68.308
375.5	68.254
375.6	68.192
375.7	68.139
375.8	68.11
375.9	68.105
376.0	68.125
376.1	68.172
376.2	68.236
376.3	68.309
376.4	68.391
376.5	68.494
376.6	68.617
376.7	68.73
376.8	68.8
376.9	68.827
377.0	68.865
377.1	68.914
377.2	68.951
377.3	68.954
377.4	68.922
377.5	68.85
377.6	68.736
377.7	68.629
377.8	68.576
377.9	68.576
378.0	68.578
378.1	68.581
378.2	68.588
378.3	68.6
378.4	68.617
378.5	68.637
378.6	68.66
378.7	68.665
378.8	68.629
378.9	68.552
379.0	68.587
379.1	68.734
379.2	68.913
379.3	69.043
379.4	69.124
379.5	69.181
379.6	69.214
379.7	69.224
379.8	69.211
379.9	69.175
380.0	69.122
380.1	69.052
380.2	68.999
380.3	68.997
380.4	69.045
380.5	69.051
380.6	69.015
380.7	68.947
380.8	68.861
380.9	68.755
381.0	68.669
381.1	68.603
381.2	68.559
381.3	68.542
381.4	68.552
381.5	68.562
381.6	68.573
381.7	68.601
381.8	68.663
381.9	68.759
382.0	68.825
382.1	68.862
382.2	68.902
382.3	68.976
382.4	69.084
382.5	69.164
382.6	69.217
382.7	69.27
382.8	69.348
382.9	69.453
383.0	69.511
383.1	69.521
383.2	69.496
383.3	69.449
383.4	69.379
383.5	69.303
383.6	69.221
383.7	69.135
383.8	69.051
383.9	68.967
384.0	68.953
384.1	69.008
384.2	69.061
384.3	69.043
384.4	68.954
384.5	68.891
384.6	68.854
384.7	68.848
384.8	68.875
384.9	68.936
385.0	68.984
385.1	69.021
385.2	69.044
385.3	69.054
385.4	69.05
385.5	69.013
385.6	68.943
385.7	68.878
385.8	68.856
385.9	68.877
386.0	68.886
386.1	68.885
386.2	68.882
386.3	68.889
386.4	68.905
386.5	68.866
386.6	68.773
386.7	68.674
386.8	68.617
386.9	68.603
387.0	68.609
387.1	68.636
387.2	68.656
387.3	68.643
387.4	68.597
387.5	68.589
387.6	68.622
387.7	68.655
387.8	68.652
387.9	68.612
388.0	68.641
388.1	68.738
388.2	68.857
388.3	68.953
388.4	69.026
388.5	69.015
388.6	68.92
388.7	68.817
388.8	68.781
388.9	68.812
389.0	68.787
389.1	68.708
389.2	68.614
389.3	68.543
389.4	68.497
389.5	68.447
389.6	68.393
389.7	68.332
389.8	68.259
389.9	68.174
390.0	68.144
390.1	68.169
390.2	68.212
390.3	68.238
390.4	68.247
390.5	68.296
390.6	68.388
390.7	68.48
390.8	68.534
390.9	68.549
391.0	68.563
391.1	68.575
391.2	68.581
391.3	68.573
391.4	68.552
391.5	68.562
391.6	68.604
391.7	68.643
391.8	68.644
391.9	68.606
392.0	68.595
392.1	68.61
392.2	68.616
392.3	68.578
392.4	68.495
392.5	68.452
392.6	68.448
392.7	68.473
392.8	68.517
392.9	68.581
393.0	68.637
393.1	68.685
393.2	68.736
393.3	68.797
393.4	68.87
393.5	68.888
393.6	68.852
393.7	68.84
393.8	68.931
393.9	69.126
394.0	69.346
394.1	69.592
394.2	69.845
394.3	70.086
394.4	70.315
394.5	70.423
394.6	70.41
394.7	70.335
394.8	70.262
394.9	70.19
395.0	70.199
395.1	70.29
395.2	70.379
395.3	70.383
395.4	70.302
395.5	70.174
395.6	69.998
395.7	69.793
395.8	69.579
395.9	69.355
396.0	69.201
396.1	69.114
396.2	69.088
396.3	69.11
396.4	69.183
396.5	69.157
396.6	69.035
396.7	68.895
396.8	68.819
396.9	68.806
397.0	68.754
397.1	68.665
397.2	68.57
397.3	68.503
397.4	68.464
397.5	68.418
397.6	68.367
397.7	68.314
397.8	68.263
397.9	68.214
398.0	68.236
398.1	68.328
398.2	68.448
398.3	68.552
398.4	68.638
398.5	68.712
398.6	68.775
398.7	68.813
398.8	68.814
398.9	68.778
399.0	68.751
399.1	68.732
399.2	68.699
