# Supplementary material for: Correction: LPS responsiveness and neutrophil chemotaxis in vivo require PMN MMP-8 activity
Source: PLoS One. 2025 Dec 19;20(12):e0339233. doi: 10.1371/journal.pone.0339233 (PMC12716691; doi:10.1371/journal.pone.0339233)
Supplement: S11 File — (ZIP) [file pone.0339233.s011.zip › 06422635 Fig 5 Calcium Flux/01sept04/calcium01sep0413.txt]

        Calibration Report
        ------------------

ICBC Method       :	
Measurement Type  :	Single
Calibration Type  :	Min/Max
AF :          0.000
IC :          6
Fmin              :	67.006
Fmax              :	377.037
Conversion datafile      :  C:\FLWINLAB\DATA\01sep0413.td

ICBC data result file :C:\FLWINLAB\DATA\calcium01sep0413.txt
generated on: 02/09/2004 at time: 1:59:16 PM
---------------------------------------
0.1	87.603
0.2	87.38
0.3	87.184
0.4	87.015
0.5	86.814
0.6	86.581
0.7	86.342
0.8	86.122
0.9	85.92
1.0	85.809
1.1	85.788
1.2	85.827
1.3	85.895
1.4	85.994
1.5	86.074
1.6	86.135
1.7	86.184
1.8	86.231
1.9	86.274
2.0	86.333
2.1	86.408
2.2	86.509
2.3	86.646
2.4	86.819
2.5	86.946
2.6	87.028
2.7	87.048
2.8	86.992
2.9	86.861
3.0	86.769
3.1	86.717
3.2	86.694
3.3	86.692
3.4	86.708
3.5	86.704
3.6	86.68
3.7	86.651
3.8	86.634
3.9	86.629
4.0	86.598
4.1	86.541
4.2	86.496
4.3	86.503
4.4	86.56
4.5	86.627
4.6	86.704
4.7	86.761
4.8	86.771
4.9	86.732
5.0	86.727
5.1	86.756
5.2	86.786
5.3	86.786
5.4	86.757
5.5	86.711
5.6	86.648
5.7	86.573
5.8	86.493
5.9	86.406
6.0	86.27
6.1	86.083
6.2	85.896
6.3	85.757
6.4	85.666
6.5	85.639
6.6	85.677
6.7	85.711
6.8	85.675
6.9	85.568
7.0	85.501
7.1	85.474
7.2	85.468
7.3	85.462
7.4	85.456
7.5	85.468
7.6	85.497
7.7	85.552
7.8	85.64
7.9	85.762
8.0	85.795
8.1	85.739
8.2	85.682
8.3	85.711
8.4	85.825
8.5	85.91
8.6	85.966
8.7	85.991
8.8	85.984
8.9	85.944
9.0	85.993
9.1	86.131
9.2	86.25
9.3	86.245
9.4	86.116
9.5	86.009
9.6	85.925
9.7	85.851
9.8	85.779
9.9	85.708
10.0	85.629
10.1	85.543
10.2	85.453
10.3	85.363
10.4	85.273
10.5	85.158
10.6	85.018
10.7	84.899
10.8	84.848
10.9	84.865
11.0	84.886
11.1	84.91
11.2	84.927
11.3	84.925
11.4	84.906
11.5	84.862
11.6	84.793
11.7	84.772
11.8	84.873
11.9	85.096
12.0	85.223
12.1	85.255
12.2	85.253
12.3	85.276
12.4	85.324
12.5	85.346
12.6	85.34
12.7	85.321
12.8	85.303
12.9	85.285
13.0	85.38
13.1	85.588
13.2	85.785
13.3	85.847
13.4	85.775
13.5	85.741
13.6	85.746
13.7	85.741
13.8	85.676
13.9	85.551
14.0	85.512
14.1	85.558
14.2	85.624
14.3	85.646
14.4	85.624
14.5	85.596
14.6	85.562
14.7	85.525
14.8	85.486
14.9	85.446
15.0	85.379
15.1	85.284
15.2	85.226
15.3	85.271
15.4	85.417
15.5	85.437
15.6	85.331
15.7	85.205
15.8	85.168
15.9	85.219
16.0	85.26
16.1	85.292
16.2	85.311
16.3	85.312
16.4	85.296
16.5	85.323
16.6	85.393
16.7	85.449
16.8	85.433
16.9	85.345
17.0	85.324
17.1	85.371
17.2	85.399
17.3	85.321
17.4	85.137
17.5	84.968
17.6	84.814
17.7	84.7
17.8	84.648
17.9	84.661
18.0	84.684
18.1	84.717
18.2	84.773
18.3	84.861
18.4	84.984
18.5	85.063
18.6	85.099
18.7	85.137
18.8	85.22
18.9	85.349
19.0	85.443
19.1	85.502
19.2	85.542
19.3	85.58
19.4	85.616
19.5	85.612
19.6	85.569
19.7	85.509
19.8	85.455
19.9	85.406
20.0	85.357
20.1	85.308
20.2	85.267
20.3	85.241
20.4	85.231
20.5	85.197
20.6	85.141
20.7	85.083
20.8	85.046
20.9	85.028
21.0	85.017
21.1	85.015
21.2	84.994
21.3	84.93
21.4	84.822
21.5	84.753
21.6	84.721
21.7	84.725
21.8	84.762
21.9	84.832
22.0	84.895
22.1	84.951
22.2	85.001
22.3	85.044
22.4	85.081
22.5	85.081
22.6	85.043
22.7	85.002
22.8	84.992
22.9	85.012
23.0	85.056
23.1	85.125
23.2	85.204
23.3	85.279
23.4	85.351
23.5	85.413
23.6	85.466
23.7	85.482
23.8	85.437
23.9	85.33
24.0	85.307
24.1	85.367
24.2	85.441
24.3	85.459
24.4	85.421
24.5	85.341
24.6	85.219
24.7	85.096
24.8	85.012
24.9	84.966
25.0	84.916
25.1	84.861
25.2	84.834
25.3	84.867
25.4	84.961
25.5	85.003
25.6	84.994
25.7	84.981
25.8	85.012
25.9	85.086
26.0	85.18
26.1	85.293
26.2	85.372
26.3	85.363
26.4	85.265
26.5	85.212
26.6	85.202
26.7	85.201
26.8	85.174
26.9	85.12
27.0	85.085
27.1	85.07
27.2	85.053
27.3	85.014
27.4	84.953
27.5	84.923
27.6	84.924
27.7	84.922
27.8	84.885
27.9	84.814
28.0	84.717
28.1	84.596
28.2	84.453
28.3	84.29
28.4	84.106
28.5	83.988
28.6	83.936
28.7	83.917
28.8	83.9
28.9	83.885
29.0	83.806
29.1	83.664
29.2	83.529
29.3	83.475
29.4	83.501
29.5	83.552
29.6	83.63
29.7	83.733
29.8	83.865
29.9	84.025
30.0	84.133
30.1	84.19
30.2	84.225
30.3	84.268
30.4	84.32
30.5	84.344
30.6	84.341
30.7	84.324
30.8	84.307
30.9	84.289
31.0	84.224
31.1	84.111
31.2	83.983
31.3	83.869
31.4	83.769
31.5	83.657
31.6	83.533
31.7	83.399
31.8	83.257
31.9	83.107
32.0	83.057
32.1	83.106
32.2	83.177
32.3	83.194
32.4	83.158
32.5	83.193
32.6	83.299
32.7	83.454
32.8	83.636
32.9	83.846
33.0	84.018
33.1	84.151
33.2	84.255
33.3	84.337
33.4	84.399
33.5	84.414
33.6	84.384
33.7	84.353
33.8	84.367
33.9	84.426
34.0	84.452
34.1	84.445
34.2	84.407
34.3	84.338
34.4	84.238
34.5	84.152
34.6	84.08
34.7	84.036
34.8	84.033
34.9	84.071
35.0	84.12
35.1	84.18
35.2	84.239
35.3	84.285
35.4	84.317
35.5	84.325
35.6	84.308
35.7	84.269
35.8	84.206
35.9	84.12
36.0	84.053
36.1	84.006
36.2	83.983
36.3	83.987
36.4	84.018
36.5	84.019
36.6	83.988
36.7	83.952
36.8	83.932
36.9	83.928
37.0	83.945
37.1	83.982
37.2	84.006
37.3	83.985
37.4	83.92
37.5	83.937
37.6	84.035
37.7	84.138
37.8	84.168
37.9	84.128
38.0	84.072
38.1	84.002
38.2	83.913
38.3	83.801
38.4	83.666
38.5	83.611
38.6	83.634
38.7	83.713
38.8	83.825
38.9	83.969
39.0	84.022
39.1	83.986
39.2	83.93
39.3	83.927
39.4	83.974
39.5	84.019
39.6	84.059
39.7	84.112
39.8	84.192
39.9	84.3
40.0	84.317
40.1	84.243
40.2	84.142
40.3	84.076
40.4	84.043
40.5	84.013
40.6	83.987
40.7	83.945
40.8	83.874
40.9	83.771
41.0	83.722
41.1	83.725
41.2	83.746
41.3	83.751
41.4	83.739
41.5	83.747
41.6	83.775
41.7	83.799
41.8	83.797
41.9	83.769
42.0	83.767
42.1	83.789
42.2	83.836
42.3	83.906
42.4	84.0
42.5	84.095
42.6	84.19
42.7	84.263
42.8	84.291
42.9	84.273
43.0	84.219
43.1	84.128
43.2	84.039
43.3	83.99
43.4	83.981
43.5	83.97
43.6	83.957
43.7	83.958
43.8	83.989
43.9	84.05
44.0	84.029
44.1	83.926
44.2	83.819
44.3	83.786
44.4	83.827
44.5	83.865
44.6	83.902
44.7	83.924
44.8	83.921
44.9	83.893
45.0	83.887
45.1	83.904
45.2	83.898
45.3	83.827
45.4	83.689
45.5	83.586
45.6	83.518
45.7	83.443
45.8	83.318
45.9	83.144
46.0	83.06
46.1	83.068
46.2	83.12
46.3	83.167
46.4	83.211
46.5	83.209
46.6	83.163
46.7	83.092
46.8	83.017
46.9	82.938
47.0	82.863
47.1	82.792
47.2	82.8
47.3	82.96
47.4	83.275
47.5	83.391
47.6	83.31
47.7	83.159
47.8	83.063
47.9	83.024
48.0	82.998
48.1	82.985
48.2	83.001
48.3	83.064
48.4	83.172
48.5	83.296
48.6	83.434
48.7	83.505
48.8	83.429
48.9	83.206
49.0	83.083
49.1	83.059
49.2	83.052
49.3	82.981
49.4	82.844
49.5	82.783
49.6	82.799
49.7	82.85
49.8	82.898
49.9	82.943
50.0	82.987
50.1	83.03
50.2	83.078
50.3	83.139
50.4	83.212
50.5	83.277
50.6	83.335
50.7	83.403
50.8	83.5
50.9	83.627
51.0	83.676
51.1	83.646
51.2	83.564
51.3	83.458
51.4	83.327
51.5	83.233
51.6	83.174
51.7	83.138
51.8	83.108
51.9	83.085
52.0	83.057
52.1	83.023
52.2	82.986
52.3	82.946
52.4	82.904
52.5	82.882
52.6	82.881
52.7	82.873
52.8	82.831
52.9	82.754
53.0	82.691
53.1	82.642
53.2	82.598
53.3	82.551
53.4	82.501
53.5	82.461
53.6	82.43
53.7	82.41
53.8	82.403
53.9	82.407
54.0	82.416
54.1	82.431
54.2	82.479
54.3	82.59
54.4	82.762
54.5	82.872
54.6	82.918
54.7	82.939
54.8	82.972
54.9	83.017
55.0	83.078
55.1	83.156
55.2	83.232
55.3	83.29
55.4	83.331
55.5	83.325
55.6	83.273
55.7	83.188
55.8	83.084
55.9	82.96
56.0	82.922
56.1	82.969
56.2	83.048
56.3	83.107
56.4	83.145
56.5	83.13
56.6	83.063
56.7	82.965
56.8	82.856
56.9	82.736
57.0	82.684
57.1	82.7
57.2	82.733
57.3	82.731
57.4	82.694
57.5	82.591
57.6	82.422
57.7	82.242
57.8	82.105
57.9	82.011
58.0	81.958
58.1	81.947
58.2	81.96
58.3	81.978
58.4	82.002
58.5	82.002
58.6	81.981
58.7	81.97
58.8	82.004
58.9	82.082
59.0	82.129
59.1	82.145
59.2	82.153
59.3	82.179
59.4	82.222
59.5	82.293
59.6	82.391
59.7	82.503
59.8	82.614
59.9	82.726
60.0	82.785
60.1	82.793
60.2	82.804
60.3	82.874
60.4	83.002
60.5	83.144
60.6	83.301
60.7	83.444
60.8	83.542
60.9	83.596
61.0	83.65
61.1	83.705
61.2	83.756
61.3	83.799
61.4	83.834
61.5	83.876
61.6	83.924
61.7	83.931
61.8	83.85
61.9	83.68
62.0	83.571
62.1	83.522
62.2	83.477
62.3	83.38
62.4	83.23
62.5	83.076
62.6	82.918
62.7	82.757
62.8	82.594
62.9	82.428
63.0	82.295
63.1	82.197
63.2	82.167
63.3	82.244
63.4	82.426
63.5	82.496
63.6	82.454
63.7	82.401
63.8	82.437
63.9	82.562
64.0	82.654
64.1	82.715
64.2	82.779
64.3	82.883
64.4	83.026
64.5	83.143
64.6	83.235
64.7	83.278
64.8	83.252
64.9	83.156
65.0	83.121
65.1	83.146
65.2	83.167
65.3	83.121
65.4	83.009
65.5	82.907
65.6	82.814
65.7	82.712
65.8	82.58
65.9	82.42
66.0	82.332
66.1	82.316
66.2	82.299
66.3	82.209
66.4	82.047
66.5	81.946
66.6	81.908
66.7	81.899
66.8	81.888
66.9	81.873
67.0	81.854
67.1	81.831
67.2	81.819
67.3	81.835
67.4	81.878
67.5	81.885
67.6	81.854
67.7	81.851
67.8	81.94
67.9	82.12
68.0	82.222
68.1	82.244
68.2	82.247
68.3	82.29
68.4	82.373
68.5	82.494
68.6	82.653
68.7	82.808
68.8	82.919
68.9	82.986
69.0	83.032
69.1	83.058
69.2	83.044
69.3	82.973
69.4	82.843
69.5	82.744
69.6	82.676
69.7	82.627
69.8	82.586
69.9	82.552
70.0	82.53
70.1	82.52
70.2	82.516
70.3	82.513
70.4	82.513
70.5	82.492
70.6	82.45
70.7	82.419
70.8	82.428
70.9	82.478
71.0	82.519
71.1	82.552
71.2	82.577
71.3	82.594
71.4	82.605
71.5	82.556
71.6	82.447
71.7	82.328
71.8	82.248
71.9	82.206
72.0	82.185
72.1	82.184
72.2	82.181
72.3	82.154
72.4	82.103
72.5	82.079
72.6	82.082
72.7	82.088
72.8	82.072
72.9	82.033
73.0	82.055
73.1	82.138
73.2	82.232
73.3	82.293
73.4	82.319
73.5	82.356
73.6	82.403
73.7	82.455
73.8	82.506
73.9	82.555
74.0	82.609
74.1	82.666
74.2	82.738
74.3	82.838
74.4	82.964
74.5	82.992
74.6	82.92
74.7	82.829
74.8	82.799
74.9	82.83
75.0	82.825
75.1	82.784
75.2	82.717
75.3	82.635
75.4	82.538
75.5	82.477
75.6	82.45
75.7	82.412
75.8	82.317
75.9	82.164
76.0	82.107
76.1	82.144
76.2	82.196
76.3	82.181
76.4	82.101
76.5	82.03
76.6	81.969
76.7	81.935
76.8	81.943
76.9	81.993
77.0	82.047
77.1	82.105
77.2	82.167
77.3	82.234
77.4	82.308
77.5	82.35
77.6	82.36
77.7	82.35
77.8	82.331
77.9	82.302
78.0	82.312
78.1	82.362
78.2	82.437
78.3	82.527
78.4	82.632
78.5	82.654
78.6	82.595
78.7	82.498
78.8	82.406
78.9	82.321
79.0	82.276
79.1	82.27
79.2	82.299
79.3	82.356
79.4	82.443
79.5	82.49
79.6	82.497
79.7	82.486
79.8	82.478
79.9	82.473
80.0	82.46
80.1	82.441
80.2	82.44
80.3	82.485
80.4	82.576
80.5	82.629
80.6	82.646
80.7	82.62
80.8	82.547
80.9	82.427
81.0	82.375
81.1	82.39
81.2	82.417
81.3	82.402
81.4	82.344
81.5	82.295
81.6	82.256
81.7	82.245
81.8	82.283
81.9	82.369
82.0	82.404
82.1	82.387
82.2	82.372
82.3	82.41
82.4	82.501
82.5	82.55
82.6	82.556
82.7	82.537
82.8	82.511
82.9	82.479
83.0	82.463
83.1	82.464
83.2	82.457
83.3	82.419
83.4	82.348
83.5	82.307
83.6	82.297
83.7	82.297
83.8	82.287
83.9	82.267
84.0	82.248
84.1	82.229
84.2	82.199
84.3	82.148
84.4	82.076
84.5	82.051
84.6	82.075
84.7	82.102
84.8	82.089
84.9	82.037
85.0	82.014
85.1	82.02
85.2	82.046
85.3	82.081
85.4	82.125
85.5	82.127
85.6	82.087
85.7	82.054
85.8	82.08
85.9	82.163
86.0	82.178
86.1	82.126
86.2	82.074
86.3	82.089
86.4	82.171
86.5	82.242
86.6	82.302
86.7	82.342
86.8	82.353
86.9	82.336
87.0	82.377
87.1	82.476
87.2	82.577
87.3	82.625
87.4	82.618
87.5	82.628
87.6	82.654
87.7	82.661
87.8	82.614
87.9	82.514
88.0	82.475
88.1	82.498
88.2	82.538
88.3	82.552
88.4	82.541
88.5	82.484
88.6	82.38
88.7	82.273
88.8	82.204
88.9	82.173
89.0	82.175
89.1	82.21
89.2	82.238
89.3	82.218
89.4	82.151
89.5	82.049
89.6	81.912
89.7	81.791
89.8	81.741
89.9	81.759
90.0	81.783
90.1	81.813
90.2	81.847
90.3	81.884
90.4	81.926
90.5	81.942
90.6	81.932
90.7	81.92
90.8	81.929
90.9	81.959
91.0	81.978
91.1	81.986
91.2	81.976
91.3	81.94
91.4	81.879
91.5	81.862
91.6	81.89
91.7	81.94
91.8	81.991
91.9	82.042
92.0	82.11
92.1	82.198
92.2	82.299
92.3	82.412
92.4	82.536
92.5	82.627
92.6	82.686
92.7	82.733
92.8	82.786
92.9	82.847
93.0	82.86
93.1	82.827
93.2	82.76
93.3	82.672
93.4	82.564
93.5	82.469
93.6	82.387
93.7	82.312
93.8	82.239
93.9	82.166
94.0	82.139
94.1	82.156
94.2	82.187
94.3	82.198
94.4	82.191
94.5	82.234
94.6	82.326
94.7	82.42
94.8	82.473
94.9	82.482
95.0	82.496
95.1	82.514
95.2	82.529
95.3	82.534
95.4	82.527
95.5	82.507
95.6	82.473
95.7	82.438
95.8	82.417
95.9	82.408
96.0	82.344
96.1	82.226
96.2	82.136
96.3	82.159
96.4	82.295
96.5	82.376
96.6	82.402
96.7	82.406
96.8	82.418
96.9	82.439
97.0	82.486
97.1	82.562
97.2	82.617
97.3	82.607
97.4	82.532
97.5	82.534
97.6	82.613
97.7	82.706
97.8	82.747
97.9	82.738
98.0	82.747
98.1	82.776
98.2	82.801
98.3	82.801
98.4	82.777
98.5	82.744
98.6	82.703
98.7	82.701
98.8	82.787
98.9	82.958
99.0	83.082
99.1	83.159
99.2	83.184
99.3	83.155
99.4	83.07
99.5	83.004
99.6	82.956
99.7	82.915
99.8	82.87
99.9	82.82
100.0	82.794
100.1	82.791
100.2	82.773
100.3	82.7
100.4	82.573
100.5	82.413
100.6	82.221
100.7	82.043
100.8	81.922
100.9	81.859
101.0	81.788
101.1	81.708
101.2	81.656
101.3	81.669
101.4	81.746
101.5	81.781
101.6	81.774
101.7	81.754
101.8	81.751
101.9	81.765
102.0	81.825
102.1	81.931
102.2	82.037
102.3	82.096
102.4	82.109
102.5	82.151
102.6	82.223
102.7	82.263
102.8	82.21
102.9	82.066
103.0	81.996
103.1	82.0
103.2	82.023
103.3	82.01
103.4	81.961
103.5	81.926
103.6	81.904
103.7	81.899
103.8	81.915
103.9	81.953
104.0	82.028
104.1	82.142
104.2	82.265
104.3	82.368
104.4	82.452
104.5	82.52
104.6	82.574
104.7	82.632
104.8	82.714
104.9	82.819
105.0	82.88
105.1	82.899
105.2	82.91
105.3	82.949
105.4	83.017
105.5	82.99
105.6	82.868
105.7	82.749
105.8	82.729
105.9	82.807
106.0	82.853
106.1	82.866
106.2	82.855
106.3	82.827
106.4	82.782
106.5	82.736
106.6	82.69
106.7	82.661
106.8	82.666
106.9	82.706
107.0	82.734
107.1	82.751
107.2	82.762
107.3	82.776
107.4	82.791
107.5	82.767
107.6	82.704
107.7	82.633
107.8	82.585
107.9	82.56
108.0	82.524
108.1	82.476
108.2	82.429
108.3	82.394
108.4	82.372
108.5	82.378
108.6	82.412
108.7	82.445
108.8	82.447
108.9	82.418
109.0	82.395
109.1	82.378
109.2	82.371
109.3	82.38
109.4	82.405
109.5	82.463
109.6	82.554
109.7	82.627
109.8	82.635
109.9	82.578
110.0	82.538
110.1	82.515
110.2	82.501
110.3	82.486
110.4	82.47
110.5	82.448
110.6	82.418
110.7	82.405
110.8	82.433
110.9	82.501
111.0	82.51
111.1	82.462
111.2	82.417
111.3	82.433
111.4	82.512
111.5	82.503
111.6	82.405
111.7	82.288
111.8	82.22
111.9	82.2
112.0	82.197
112.1	82.209
112.2	82.228
112.3	82.243
112.4	82.255
112.5	82.277
112.6	82.311
112.7	82.356
112.8	82.413
112.9	82.483
113.0	82.608
113.1	82.788
113.2	82.951
113.3	83.023
113.4	83.006
113.5	83.052
113.6	83.162
113.7	83.248
113.8	83.223
113.9	83.086
114.0	83.042
114.1	83.092
114.2	83.151
114.3	83.135
114.4	83.044
114.5	82.969
114.6	82.91
114.7	82.877
114.8	82.883
114.9	82.928
115.0	82.927
115.1	82.88
115.2	82.849
115.3	82.893
115.4	83.014
115.5	83.054
115.6	83.013
115.7	82.931
115.8	82.848
115.9	82.763
116.0	82.691
116.1	82.631
116.2	82.588
116.3	82.564
116.4	82.559
116.5	82.549
116.6	82.532
116.7	82.507
116.8	82.468
116.9	82.415
117.0	82.409
117.1	82.449
117.2	82.505
117.3	82.546
117.4	82.573
117.5	82.627
117.6	82.708
117.7	82.782
117.8	82.814
117.9	82.805
118.0	82.781
118.1	82.744
118.2	82.694
118.3	82.631
118.4	82.556
118.5	82.497
118.6	82.454
118.7	82.437
118.8	82.454
118.9	82.505
119.0	82.487
119.1	82.401
119.2	82.318
119.3	82.308
119.4	82.371
119.5	82.424
119.6	82.467
119.7	82.531
119.8	82.649
119.9	82.819
120.0	82.947
120.1	83.03
120.2	83.08
120.3	83.106
120.4	83.107
120.5	83.103
120.6	83.094
120.7	83.073
120.8	83.028
120.9	82.962
121.0	82.918
121.1	82.896
121.2	82.88
121.3	82.856
121.4	82.824
121.5	82.734
121.6	82.588
121.7	82.466
121.8	82.446
121.9	82.529
122.0	82.56
122.1	82.538
122.2	82.497
122.3	82.469
122.4	82.455
122.5	82.427
122.6	82.385
122.7	82.324
122.8	82.239
122.9	82.131
123.0	82.061
123.1	82.029
123.2	82.015
123.3	81.997
123.4	81.974
123.5	81.969
123.6	81.982
123.7	81.993
123.8	81.983
123.9	81.953
124.0	81.977
124.1	82.054
124.2	82.158
124.3	82.263
124.4	82.368
124.5	82.452
124.6	82.513
124.7	82.547
124.8	82.547
124.9	82.513
125.0	82.538
125.1	82.623
125.2	82.727
125.3	82.812
125.4	82.875
125.5	82.902
125.6	82.892
125.7	82.851
125.8	82.783
125.9	82.689
126.0	82.632
126.1	82.614
126.2	82.606
126.3	82.581
126.4	82.537
126.5	82.516
126.6	82.518
126.7	82.533
126.8	82.555
126.9	82.582
127.0	82.601
127.1	82.61
127.2	82.625
127.3	82.663
127.4	82.721
127.5	82.741
127.6	82.721
127.7	82.69
127.8	82.676
127.9	82.68
128.0	82.68
128.1	82.676
128.2	82.665
128.3	82.64
128.4	82.602
128.5	82.562
128.6	82.519
128.7	82.477
128.8	82.439
128.9	82.405
129.0	82.4
129.1	82.425
129.2	82.46
129.3	82.488
129.4	82.508
129.5	82.507
129.6	82.485
129.7	82.486
129.8	82.552
129.9	82.682
130.0	82.749
130.1	82.753
130.2	82.737
130.3	82.742
130.4	82.769
130.5	82.807
130.6	82.857
130.7	82.893
130.8	82.891
130.9	82.85
131.0	82.807
131.1	82.76
131.2	82.687
131.3	82.563
131.4	82.39
131.5	82.267
131.6	82.194
131.7	82.144
131.8	82.09
131.9	82.032
132.0	81.989
132.1	81.961
132.2	81.907
132.3	81.784
132.4	81.594
132.5	81.52
132.6	81.563
132.7	81.655
132.8	81.726
132.9	81.778
133.0	81.836
133.1	81.901
133.2	81.966
133.3	82.027
133.4	82.083
133.5	82.196
133.6	82.368
133.7	82.571
133.8	82.778
133.9	82.989
134.0	83.095
134.1	83.097
134.2	83.048
134.3	83.003
134.4	82.962
134.5	82.94
134.6	82.937
134.7	82.942
134.8	82.945
134.9	82.946
135.0	82.879
135.1	82.744
135.2	82.614
135.3	82.559
135.4	82.581
135.5	82.606
135.6	82.634
135.7	82.663
135.8	82.688
135.9	82.709
136.0	82.744
136.1	82.794
136.2	82.824
136.3	82.799
136.4	82.719
136.5	82.651
136.6	82.595
136.7	82.54
136.8	82.479
136.9	82.412
137.0	82.32
137.1	82.204
137.2	82.121
137.3	82.13
137.4	82.229
137.5	82.267
137.6	82.246
137.7	82.222
137.8	82.253
137.9	82.338
138.0	82.413
138.1	82.477
138.2	82.531
138.3	82.574
138.4	82.605
138.5	82.656
138.6	82.726
138.7	82.74
138.8	82.622
138.9	82.373
139.0	82.218
139.1	82.157
139.2	82.164
139.3	82.215
139.4	82.308
139.5	82.394
139.6	82.473
139.7	82.525
139.8	82.53
139.9	82.489
140.0	82.44
140.1	82.385
140.2	82.393
140.3	82.538
140.4	82.819
140.5	82.984
140.6	83.034
140.7	83.013
140.8	82.965
140.9	82.892
141.0	82.831
141.1	82.783
141.2	82.741
141.3	82.699
141.4	82.656
141.5	82.671
141.6	82.742
141.7	82.822
141.8	82.861
141.9	82.86
142.0	82.872
142.1	82.898
142.2	82.913
142.3	82.893
142.4	82.837
142.5	82.79
142.6	82.753
142.7	82.749
142.8	82.804
142.9	82.919
143.0	82.975
143.1	82.974
143.2	82.932
143.3	82.862
143.4	82.765
143.5	82.707
143.6	82.687
143.7	82.703
143.8	82.751
143.9	82.83
144.0	82.854
144.1	82.823
144.2	82.767
144.3	82.717
144.4	82.672
144.5	82.635
144.6	82.605
144.7	82.6
144.8	82.64
144.9	82.724
145.0	82.743
145.1	82.696
145.2	82.631
145.3	82.594
145.4	82.586
145.5	82.589
145.6	82.605
145.7	82.621
145.8	82.624
145.9	82.615
146.0	82.645
146.1	82.715
146.2	82.793
146.3	82.847
146.4	82.878
146.5	82.932
146.6	83.009
146.7	83.075
146.8	83.093
146.9	83.064
147.0	83.058
147.1	83.076
147.2	83.107
147.3	83.141
147.4	83.18
147.5	83.172
147.6	83.119
147.7	83.027
147.8	82.901
147.9	82.741
148.0	82.635
148.1	82.581
148.2	82.556
148.3	82.538
148.4	82.527
148.5	82.58
148.6	82.699
148.7	82.817
148.8	82.87
148.9	82.857
149.0	82.846
149.1	82.837
149.2	82.825
149.3	82.803
149.4	82.773
149.5	82.805
149.6	82.899
149.7	83.006
149.8	83.075
149.9	83.108
150.0	83.03
150.1	82.843
150.2	82.661
150.3	82.599
150.4	82.656
150.5	82.69
150.6	82.7
150.7	82.709
150.8	82.741
150.9	82.796
151.0	82.82
151.1	82.813
151.2	82.793
151.3	82.78
151.4	82.773
151.5	82.826
151.6	82.94
151.7	83.05
151.8	83.094
151.9	83.073
152.0	83.073
152.1	83.095
152.2	83.119
152.3	83.128
152.4	83.121
152.5	83.121
152.6	83.126
152.7	83.14
152.8	83.163
152.9	83.198
153.0	83.215
153.1	83.216
153.2	83.211
153.3	83.212
153.4	83.218
153.5	83.254
153.6	83.32
153.7	83.397
153.8	83.468
153.9	83.531
154.0	83.52
154.1	83.435
154.2	83.326
154.3	83.243
154.4	83.185
154.5	83.148
154.6	83.133
154.7	83.118
154.8	83.082
154.9	83.025
155.0	83.02
155.1	83.069
155.2	83.119
155.3	83.12
155.4	83.073
155.5	83.065
155.6	83.096
155.7	83.152
155.8	83.219
155.9	83.299
156.0	83.346
156.1	83.361
156.2	83.365
156.3	83.379
156.4	83.403
156.5	83.332
156.6	83.165
156.7	83.023
156.8	83.025
156.9	83.171
157.0	83.259
157.1	83.289
157.2	83.283
157.3	83.265
157.4	83.234
157.5	83.247
157.6	83.302
157.7	83.371
157.8	83.424
157.9	83.462
158.0	83.519
158.1	83.594
158.2	83.628
158.3	83.559
158.4	83.389
158.5	83.267
158.6	83.194
158.7	83.148
158.8	83.106
158.9	83.068
159.0	82.998
159.1	82.895
159.2	82.78
159.3	82.674
159.4	82.578
159.5	82.505
159.6	82.455
159.7	82.428
159.8	82.427
159.9	82.451
160.0	82.505
160.1	82.589
160.2	82.668
160.3	82.708
160.4	82.709
160.5	82.68
160.6	82.622
160.7	82.57
160.8	82.558
160.9	82.587
161.0	82.667
161.1	82.797
161.2	82.927
161.3	83.005
161.4	83.032
161.5	83.033
161.6	83.008
161.7	82.995
161.8	83.032
161.9	83.12
162.0	83.221
162.1	83.336
162.2	83.444
162.3	83.526
162.4	83.583
162.5	83.558
162.6	83.451
162.7	83.354
162.8	83.361
162.9	83.471
163.0	83.538
163.1	83.563
163.2	83.557
163.3	83.534
163.4	83.493
163.5	83.476
163.6	83.483
163.7	83.487
163.8	83.461
163.9	83.407
164.0	83.356
164.1	83.311
164.2	83.255
164.3	83.173
164.4	83.066
164.5	82.947
164.6	82.817
164.7	82.689
164.8	82.578
164.9	82.483
165.0	82.34
165.1	82.148
165.2	81.985
165.3	81.929
165.4	81.978
165.5	82.025
165.6	82.068
165.7	82.094
165.8	82.089
165.9	82.053
166.0	82.097
166.1	82.22
166.2	82.384
166.3	82.55
166.4	82.717
166.5	82.959
166.6	83.277
166.7	83.548
166.8	83.651
166.9	83.586
167.0	83.533
167.1	83.491
167.2	83.471
167.3	83.484
167.4	83.531
167.5	83.576
167.6	83.621
167.7	83.612
167.8	83.497
167.9	83.276
168.0	83.113
168.1	83.008
168.2	82.946
168.3	82.91
168.4	82.9
168.5	82.929
168.6	82.997
168.7	83.064
168.8	83.09
168.9	83.077
169.0	83.026
169.1	82.938
169.2	82.87
169.3	82.879
169.4	82.964
169.5	82.986
169.6	82.944
169.7	82.92
169.8	82.996
169.9	83.173
170.0	83.258
170.1	83.251
170.2	83.204
170.3	83.17
170.4	83.147
170.5	83.141
170.6	83.153
170.7	83.195
170.8	83.282
170.9	83.412
171.0	83.481
171.1	83.487
171.2	83.435
171.3	83.326
171.4	83.162
171.5	83.106
171.6	83.158
171.7	83.219
171.8	83.191
171.9	83.073
172.0	83.002
172.1	82.978
172.2	82.962
172.3	82.916
172.4	82.838
172.5	82.763
172.6	82.69
172.7	82.625
172.8	82.571
172.9	82.528
173.0	82.494
173.1	82.469
173.2	82.49
173.3	82.594
173.4	82.781
173.5	82.858
173.6	82.827
173.7	82.767
173.8	82.76
173.9	82.805
174.0	82.886
174.1	83.003
174.2	83.14
174.3	83.284
174.4	83.435
174.5	83.532
174.6	83.574
174.7	83.573
174.8	83.54
174.9	83.475
175.0	83.464
175.1	83.506
175.2	83.556
175.3	83.569
175.4	83.543
175.5	83.487
175.6	83.403
175.7	83.331
175.8	83.314
175.9	83.352
176.0	83.367
176.1	83.36
176.2	83.352
176.3	83.364
176.4	83.396
176.5	83.437
176.6	83.487
176.7	83.502
176.8	83.44
176.9	83.3
177.0	83.229
177.1	83.225
177.2	83.24
177.3	83.223
177.4	83.176
177.5	83.108
177.6	83.022
177.7	82.939
177.8	82.885
177.9	82.859
178.0	82.818
178.1	82.761
178.2	82.761
178.3	82.888
178.4	83.143
178.5	83.345
178.6	83.496
178.7	83.6
178.8	83.66
178.9	83.676
179.0	83.709
179.1	83.757
179.2	83.8
179.3	83.817
179.4	83.808
179.5	83.843
179.6	83.92
179.7	83.981
179.8	83.967
179.9	83.877
180.0	83.815
180.1	83.78
180.2	83.767
180.3	83.771
180.4	83.792
180.5	83.79
180.6	83.765
180.7	83.741
180.8	83.738
180.9	83.757
181.0	83.736
181.1	83.676
181.2	83.589
181.3	83.49
181.4	83.378
181.5	83.237
181.6	83.068
181.7	82.893
181.8	82.734
181.9	82.591
182.0	82.511
182.1	82.494
182.2	82.513
182.3	82.543
182.4	82.583
182.5	82.64
182.6	82.715
182.7	82.792
182.8	82.856
182.9	82.908
183.0	82.962
183.1	83.018
183.2	83.065
183.3	83.093
183.4	83.102
183.5	83.111
183.6	83.121
183.7	83.125
183.8	83.119
183.9	83.101
184.0	83.063
184.1	83.005
184.2	82.956
184.3	82.946
184.4	82.976
184.5	83.03
184.6	83.106
184.7	83.195
184.8	83.285
184.9	83.376
185.0	83.425
185.1	83.434
185.2	83.424
185.3	83.416
185.4	83.412
185.5	83.45
185.6	83.53
185.7	83.615
185.8	83.665
185.9	83.682
186.0	83.679
186.1	83.657
186.2	83.619
186.3	83.569
186.4	83.506
186.5	83.415
186.6	83.294
186.7	83.176
186.8	83.089
186.9	83.033
187.0	82.974
187.1	82.912
187.2	82.841
187.3	82.756
187.4	82.656
187.5	82.572
187.6	82.503
187.7	82.434
187.8	82.35
187.9	82.25
188.0	82.226
188.1	82.279
188.2	82.35
188.3	82.383
188.4	82.377
188.5	82.36
188.6	82.331
188.7	82.333
188.8	82.406
188.9	82.551
189.0	82.709
189.1	82.881
189.2	83.05
189.3	83.198
189.4	83.327
189.5	83.447
189.6	83.56
189.7	83.665
189.8	83.765
189.9	83.859
190.0	83.885
190.1	83.843
190.2	83.756
190.3	83.648
190.4	83.517
190.5	83.413
190.6	83.337
190.7	83.283
190.8	83.246
190.9	83.227
191.0	83.196
191.1	83.152
191.2	83.105
191.3	83.062
191.4	83.023
191.5	83.087
191.6	83.253
191.7	83.431
191.8	83.532
191.9	83.555
192.0	83.544
192.1	83.5
192.2	83.459
192.3	83.457
192.4	83.494
192.5	83.6
192.6	83.775
192.7	83.942
192.8	84.028
192.9	84.031
193.0	83.98
193.1	83.874
193.2	83.779
193.3	83.76
193.4	83.816
193.5	83.82
193.6	83.773
193.7	83.732
193.8	83.756
193.9	83.844
194.0	83.824
194.1	83.696
194.2	83.546
194.3	83.461
194.4	83.442
194.5	83.412
194.6	83.373
194.7	83.342
194.8	83.336
194.9	83.355
195.0	83.399
195.1	83.468
195.2	83.535
195.3	83.575
195.4	83.589
195.5	83.602
195.6	83.614
195.7	83.643
195.8	83.704
195.9	83.799
196.0	83.841
196.1	83.83
196.2	83.788
196.3	83.737
196.4	83.676
196.5	83.613
196.6	83.548
196.7	83.462
196.8	83.336
196.9	83.17
197.0	83.072
197.1	83.04
197.2	83.037
197.3	83.025
197.4	83.003
197.5	82.967
197.6	82.919
197.7	82.879
197.8	82.869
197.9	82.888
198.0	82.902
198.1	82.909
198.2	82.896
198.3	82.85
198.4	82.772
198.5	82.713
198.6	82.674
198.7	82.646
198.8	82.622
198.9	82.6
199.0	82.647
199.1	82.761
199.2	82.881
199.3	82.944
199.4	82.952
199.5	82.985
199.6	83.044
199.7	83.129
199.8	83.239
199.9	83.376
200.0	83.411
200.1	83.346
200.2	83.247
200.3	83.183
200.4	83.153
200.5	83.139
200.6	83.142
200.7	83.144
200.8	83.125
200.9	83.086
201.0	83.013
201.1	82.908
201.2	82.816
201.3	82.782
201.4	82.807
201.5	82.825
201.6	82.835
201.7	82.846
201.8	82.861
201.9	82.882
202.0	82.87
202.1	82.825
202.2	82.774
202.3	82.744
202.4	82.735
202.5	82.764
202.6	82.831
202.7	82.888
202.8	82.89
202.9	82.837
203.0	82.78
203.1	82.722
203.2	82.668
203.3	82.628
203.4	82.6
203.5	82.592
203.6	82.604
203.7	82.619
203.8	82.621
203.9	82.612
204.0	82.644
204.1	82.718
204.2	82.797
204.3	82.845
204.4	82.86
204.5	83.004
204.6	83.277
204.7	83.548
204.8	83.687
204.9	83.694
205.0	83.707
205.1	83.725
205.2	83.756
205.3	83.808
205.4	83.88
205.5	83.875
205.6	83.793
205.7	83.703
205.8	83.67
205.9	83.694
206.0	83.636
206.1	83.495
206.2	83.337
206.3	83.227
206.4	83.165
206.5	83.134
206.6	83.133
206.7	83.131
206.8	83.094
206.9	83.022
207.0	82.958
207.1	82.9
207.2	82.857
207.3	82.84
207.4	82.847
207.5	82.861
207.6	82.881
207.7	82.91
207.8	82.95
207.9	82.999
208.0	83.021
208.1	83.013
208.2	83.001
208.3	83.006
208.4	83.03
208.5	83.103
208.6	83.227
208.7	83.339
208.8	83.379
208.9	83.346
209.0	83.356
209.1	83.409
209.2	83.47
209.3	83.503
209.4	83.509
209.5	83.484
209.6	83.43
209.7	83.365
209.8	83.306
209.9	83.256
210.0	83.215
210.1	83.184
210.2	83.167
210.3	83.169
210.4	83.188
210.5	83.129
210.6	82.991
210.7	82.821
210.8	82.663
210.9	82.517
211.0	82.415
211.1	82.355
211.2	82.321
211.3	82.293
211.4	82.271
211.5	82.244
211.6	82.212
211.7	82.182
211.8	82.16
211.9	82.146
212.0	82.15
212.1	82.173
212.2	82.235
212.3	82.361
212.4	82.549
212.5	82.692
212.6	82.788
212.7	82.857
212.8	82.918
212.9	82.97
213.0	82.989
213.1	82.973
213.2	82.942
213.3	82.916
213.4	82.894
213.5	82.929
213.6	83.021
213.7	83.126
213.8	83.204
213.9	83.254
214.0	83.306
214.1	83.359
214.2	83.407
214.3	83.441
214.4	83.46
214.5	83.487
214.6	83.522
214.7	83.536
214.8	83.496
214.9	83.405
215.0	83.356
215.1	83.352
215.2	83.343
215.3	83.281
215.4	83.167
215.5	83.026
215.6	82.857
215.7	82.715
215.8	82.654
215.9	82.674
216.0	82.658
216.1	82.607
216.2	82.558
216.3	82.547
216.4	82.575
216.5	82.561
216.6	82.505
216.7	82.442
216.8	82.404
216.9	82.392
217.0	82.413
217.1	82.466
217.2	82.522
217.3	82.552
217.4	82.557
217.5	82.562
217.6	82.566
217.7	82.594
217.8	82.666
217.9	82.783
218.0	82.902
218.1	83.021
218.2	83.146
218.3	83.28
218.4	83.424
218.5	83.564
218.6	83.701
218.7	83.806
218.8	83.85
218.9	83.835
219.0	83.856
219.1	83.915
219.2	83.968
219.3	83.975
219.4	83.935
219.5	83.839
219.6	83.688
219.7	83.537
219.8	83.443
219.9	83.405
220.0	83.381
220.1	83.371
220.2	83.372
220.3	83.385
220.4	83.41
220.5	83.42
220.6	83.418
220.7	83.421
220.8	83.45
220.9	83.503
221.0	83.584
221.1	83.694
221.2	83.801
221.3	83.875
221.4	83.918
221.5	83.909
221.6	83.848
221.7	83.767
221.8	83.694
221.9	83.631
222.0	83.609
222.1	83.629
222.2	83.649
222.3	83.628
222.4	83.567
222.5	83.48
222.6	83.368
222.7	83.242
222.8	83.118
222.9	82.994
223.0	82.908
223.1	82.859
223.2	82.831
223.3	82.805
223.4	82.782
223.5	82.766
223.6	82.757
223.7	82.768
223.8	82.812
223.9	82.888
224.0	82.966
224.1	83.046
224.2	83.121
224.3	83.184
224.4	83.234
224.5	83.25
224.6	83.232
224.7	83.216
224.8	83.237
224.9	83.294
225.0	83.283
225.1	83.204
225.2	83.121
225.3	83.099
225.4	83.136
225.5	83.16
225.6	83.171
225.7	83.162
225.8	83.125
225.9	83.06
226.0	83.072
226.1	83.16
226.2	83.27
226.3	83.347
226.4	83.39
226.5	83.419
226.6	83.432
226.7	83.412
226.8	83.34
226.9	83.215
227.0	83.093
227.1	82.972
227.2	82.875
227.3	82.821
227.4	82.812
227.5	82.815
227.6	82.831
227.7	82.825
227.8	82.764
227.9	82.648
228.0	82.63
228.1	82.709
228.2	82.82
228.3	82.893
228.4	82.93
228.5	82.994
228.6	83.087
228.7	83.188
228.8	83.278
228.9	83.357
229.0	83.419
229.1	83.467
229.2	83.52
229.3	83.603
229.4	83.715
229.5	83.737
229.6	83.669
229.7	83.591
229.8	83.58
229.9	83.637
230.0	83.66
230.1	83.647
230.2	83.612
230.3	83.565
230.4	83.505
230.5	83.444
230.6	83.382
230.7	83.322
230.8	83.271
230.9	83.227
231.0	83.27
231.1	83.398
231.2	83.523
231.3	83.557
231.4	83.499
231.5	83.465
231.6	83.453
231.7	83.485
231.8	83.579
231.9	83.735
232.0	83.836
232.1	83.88
232.2	83.898
232.3	83.919
232.4	83.943
232.5	83.924
232.6	83.864
232.7	83.786
232.8	83.715
232.9	83.65
233.0	83.582
233.1	83.511
233.2	83.424
233.3	83.31
233.4	83.169
233.5	83.085
233.6	83.059
233.7	83.069
233.8	83.093
233.9	83.133
234.0	83.166
234.1	83.193
234.2	83.206
234.3	83.199
234.4	83.173
234.5	83.163
234.6	83.17
234.7	83.161
234.8	83.102
234.9	82.993
235.0	82.905
235.1	82.837
235.2	82.793
235.3	82.776
235.4	82.786
235.5	82.812
235.6	82.853
235.7	82.897
235.8	82.931
235.9	82.954
236.0	82.961
236.1	82.951
236.2	82.963
236.3	83.036
236.4	83.17
236.5	83.281
236.6	83.368
236.7	83.408
236.8	83.377
236.9	83.275
237.0	83.169
237.1	83.059
237.2	82.977
237.3	82.954
237.4	82.989
237.5	83.036
237.6	83.093
237.7	83.131
237.8	83.122
237.9	83.065
238.0	83.003
238.1	82.935
238.2	82.887
238.3	82.884
238.4	82.924
238.5	82.969
238.6	83.019
238.7	83.053
238.8	83.05
238.9	83.011
239.0	82.996
239.1	83.006
239.2	83.026
239.3	83.044
239.4	83.061
239.5	83.087
239.6	83.124
239.7	83.154
239.8	83.162
239.9	83.149
240.0	83.137
240.1	83.126
240.2	83.148
240.3	83.232
240.4	83.377
240.5	83.514
240.6	83.642
240.7	83.76
240.8	83.863
240.9	83.953
241.0	83.988
241.1	83.968
241.2	83.923
241.3	83.884
241.4	83.85
241.5	83.822
241.6	83.798
241.7	83.782
241.8	83.772
241.9	83.769
242.0	83.704
242.1	83.577
242.2	83.449
242.3	83.38
242.4	83.369
242.5	83.404
242.6	83.485
242.7	83.559
242.8	83.57
242.9	83.521
243.0	83.472
243.1	83.424
243.2	83.368
243.3	83.292
243.4	83.198
243.5	83.18
243.6	83.236
243.7	83.273
243.8	83.195
243.9	83.004
244.0	82.86
244.1	82.764
244.2	82.73
244.3	82.773
244.4	82.892
244.5	83.022
244.6	83.162
244.7	83.282
244.8	83.35
244.9	83.366
245.0	83.342
245.1	83.278
245.2	83.233
245.3	83.261
245.4	83.363
245.5	83.421
245.6	83.433
245.7	83.424
245.8	83.419
245.9	83.416
246.0	83.337
246.1	83.18
246.2	83.05
246.3	83.053
246.4	83.188
246.5	83.278
246.6	83.323
246.7	83.357
246.8	83.416
246.9	83.5
247.0	83.543
247.1	83.545
247.2	83.521
247.3	83.485
247.4	83.435
247.5	83.385
247.6	83.336
247.7	83.257
247.8	83.121
247.9	82.929
248.0	82.874
248.1	82.956
248.2	83.063
248.3	83.085
248.4	83.021
248.5	83.018
248.6	83.074
248.7	83.172
248.8	83.293
248.9	83.437
249.0	83.559
249.1	83.66
249.2	83.754
249.3	83.857
249.4	83.969
249.5	83.969
249.6	83.858
249.7	83.73
249.8	83.678
249.9	83.701
250.0	83.668
250.1	83.579
250.2	83.473
250.3	83.39
250.4	83.329
250.5	83.272
250.6	83.218
250.7	83.172
250.8	83.138
250.9	83.117
251.0	83.121
251.1	83.149
251.2	83.205
251.3	83.291
251.4	83.407
251.5	83.501
251.6	83.571
251.7	83.607
251.8	83.6
251.9	83.549
252.0	83.553
252.1	83.61
252.2	83.663
252.3	83.652
252.4	83.576
252.5	83.508
252.6	83.446
252.7	83.366
252.8	83.245
252.9	83.081
253.0	82.978
253.1	82.935
253.2	82.922
253.3	82.909
253.4	82.895
253.5	82.893
253.6	82.903
253.7	82.966
253.8	83.122
253.9	83.374
254.0	83.582
254.1	83.748
254.2	83.871
254.3	83.948
254.4	83.981
254.5	84.019
254.6	84.061
254.7	84.107
254.8	84.156
254.9	84.208
255.0	84.249
255.1	84.28
255.2	84.273
255.3	84.201
255.4	84.064
255.5	83.934
255.6	83.81
255.7	83.738
255.8	83.762
255.9	83.881
256.0	83.944
256.1	83.95
256.2	83.93
256.3	83.917
256.4	83.91
256.5	83.872
256.6	83.804
256.7	83.722
256.8	83.645
256.9	83.572
257.0	83.493
257.1	83.407
257.2	83.302
257.3	83.166
257.4	82.998
257.5	82.869
257.6	82.779
257.7	82.727
257.8	82.713
257.9	82.737
258.0	82.792
258.1	82.878
258.2	82.957
258.3	82.993
258.4	82.985
258.5	83.01
258.6	83.068
258.7	83.151
258.8	83.251
258.9	83.367
259.0	83.454
259.1	83.512
259.2	83.53
259.3	83.497
259.4	83.411
259.5	83.343
259.6	83.292
259.7	83.239
259.8	83.168
259.9	83.078
260.0	82.998
260.1	82.927
260.2	82.863
260.3	82.807
260.4	82.757
260.5	82.77
260.6	82.846
260.7	82.934
260.8	82.983
260.9	82.992
261.0	82.982
261.1	82.953
261.2	82.944
261.3	82.992
261.4	83.097
261.5	83.201
261.6	83.304
261.7	83.382
261.8	83.413
261.9	83.396
262.0	83.386
262.1	83.381
262.2	83.381
262.3	83.382
262.4	83.386
262.5	83.371
262.6	83.337
262.7	83.299
262.8	83.269
262.9	83.248
263.0	83.261
263.1	83.307
263.2	83.37
263.3	83.434
263.4	83.497
263.5	83.512
263.6	83.479
263.7	83.434
263.8	83.417
263.9	83.427
264.0	83.495
264.1	83.62
264.2	83.752
264.3	83.839
264.4	83.881
264.5	83.877
264.6	83.825
264.7	83.738
264.8	83.628
264.9	83.495
265.0	83.381
265.1	83.285
265.2	83.226
265.3	83.221
265.4	83.268
265.5	83.264
265.6	83.207
265.7	83.166
265.8	83.206
265.9	83.328
266.0	83.419
266.1	83.48
266.2	83.531
266.3	83.596
266.4	83.674
266.5	83.755
266.6	83.838
266.7	83.894
266.8	83.893
266.9	83.834
267.0	83.796
267.1	83.776
267.2	83.719
267.3	83.565
267.4	83.316
267.5	83.161
267.6	83.098
267.7	83.117
267.8	83.204
267.9	83.36
268.0	83.467
268.1	83.526
268.2	83.559
268.3	83.591
268.4	83.622
268.5	83.673
268.6	83.743
268.7	83.808
268.8	83.843
268.9	83.849
269.0	83.816
269.1	83.744
269.2	83.639
269.3	83.504
269.4	83.339
269.5	83.239
269.6	83.205
269.7	83.197
269.8	83.178
269.9	83.146
270.0	83.092
270.1	83.015
270.2	82.957
270.3	82.962
270.4	83.03
270.5	83.097
270.6	83.164
270.7	83.228
270.8	83.287
270.9	83.34
271.0	83.346
271.1	83.305
271.2	83.248
271.3	83.205
271.4	83.176
271.5	83.211
271.6	83.31
271.7	83.432
271.8	83.535
271.9	83.62
272.0	83.671
272.1	83.687
272.2	83.685
272.3	83.68
272.4	83.673
272.5	83.649
272.6	83.609
272.7	83.575
272.8	83.569
272.9	83.589
273.0	83.567
273.1	83.503
273.2	83.415
273.3	83.321
273.4	83.222
273.5	83.145
273.6	83.09
273.7	83.018
273.8	82.89
273.9	82.707
274.0	82.601
274.1	82.573
274.2	82.598
274.3	82.652
274.4	82.736
274.5	82.802
274.6	82.851
274.7	82.881
274.8	82.888
274.9	82.873
275.0	82.861
275.1	82.853
275.2	82.877
275.3	82.958
275.4	83.097
275.5	83.213
275.6	83.304
275.7	83.375
275.8	83.427
275.9	83.461
276.0	83.452
276.1	83.401
276.2	83.352
276.3	83.349
276.4	83.394
276.5	83.399
276.6	83.365
276.7	83.31
276.8	83.256
276.9	83.203
277.0	83.137
277.1	83.059
277.2	82.98
277.3	82.908
277.4	82.845
277.5	82.812
277.6	82.809
277.7	82.842
277.8	82.919
277.9	83.039
278.0	83.163
278.1	83.291
278.2	83.402
278.3	83.475
278.4	83.51
278.5	83.551
278.6	83.6
278.7	83.647
278.8	83.685
278.9	83.714
279.0	83.724
279.1	83.716
279.2	83.683
279.3	83.62
279.4	83.527
279.5	83.484
279.6	83.493
279.7	83.531
279.8	83.578
279.9	83.634
280.0	83.657
280.1	83.645
280.2	83.62
280.3	83.602
280.4	83.592
280.5	83.577
280.6	83.555
280.7	83.527
280.8	83.491
280.9	83.448
281.0	83.387
281.1	83.308
281.2	83.258
281.3	83.283
281.4	83.384
281.5	83.469
281.6	83.538
281.7	83.579
281.8	83.578
281.9	83.536
282.0	83.542
282.1	83.594
282.2	83.683
282.3	83.798
282.4	83.94
282.5	84.007
282.6	83.998
282.7	83.915
282.8	83.757
282.9	83.524
283.0	83.317
283.1	83.133
283.2	82.987
283.3	82.891
283.4	82.845
283.5	82.836
283.6	82.865
283.7	82.891
283.8	82.876
283.9	82.82
284.0	82.828
284.1	82.9
284.2	83.01
284.3	83.131
284.4	83.262
284.5	83.443
284.6	83.674
284.7	83.925
284.8	84.165
284.9	84.395
285.0	84.515
285.1	84.526
285.2	84.502
285.3	84.516
285.4	84.569
285.5	84.587
285.6	84.571
285.7	84.533
285.8	84.485
285.9	84.428
286.0	84.365
286.1	84.296
286.2	84.213
286.3	84.11
286.4	83.986
286.5	83.883
286.6	83.799
286.7	83.716
286.8	83.618
286.9	83.503
287.0	83.378
287.1	83.241
287.2	83.136
287.3	83.104
287.4	83.143
287.5	83.136
287.6	83.082
287.7	82.986
287.8	82.852
287.9	82.682
288.0	82.6
288.1	82.607
288.2	82.663
288.3	82.729
288.4	82.807
288.5	82.892
288.6	82.985
288.7	83.067
288.8	83.118
288.9	83.137
289.0	83.114
289.1	83.049
289.2	83.002
289.3	83.036
289.4	83.15
289.5	83.194
289.6	83.17
289.7	83.129
289.8	83.123
289.9	83.152
290.0	83.258
290.1	83.442
290.2	83.609
290.3	83.668
290.4	83.618
290.5	83.626
290.6	83.692
290.7	83.784
290.8	83.871
290.9	83.953
291.0	84.017
291.1	84.062
291.2	84.106
291.3	84.166
291.4	84.243
291.5	84.224
291.6	84.108
291.7	83.991
291.8	83.967
291.9	84.037
292.0	84.06
292.1	84.037
292.2	83.982
292.3	83.907
292.4	83.813
292.5	83.752
292.6	83.725
292.7	83.68
292.8	83.565
292.9	83.381
293.0	83.289
293.1	83.289
293.2	83.32
293.3	83.32
293.4	83.289
293.5	83.276
293.6	83.278
293.7	83.286
293.8	83.286
293.9	83.281
294.0	83.29
294.1	83.316
294.2	83.367
294.3	83.455
294.4	83.581
294.5	83.63
294.6	83.602
294.7	83.547
294.8	83.515
294.9	83.506
295.0	83.562
295.1	83.683
295.2	83.83
295.3	83.965
295.4	84.088
295.5	84.141
295.6	84.123
295.7	84.054
295.8	83.954
295.9	83.823
296.0	83.741
296.1	83.709
296.2	83.694
296.3	83.665
296.4	83.62
296.5	83.518
296.6	83.36
296.7	83.175
296.8	82.996
296.9	82.82
297.0	82.732
297.1	82.73
297.2	82.775
297.3	82.827
297.4	82.885
297.5	82.948
297.6	83.016
297.7	83.075
297.8	83.112
297.9	83.128
298.0	83.15
298.1	83.178
298.2	83.193
298.3	83.177
298.4	83.13
298.5	83.043
298.6	82.916
298.7	82.763
298.8	82.597
298.9	82.419
299.0	82.209
299.1	81.969
299.2	81.736
299.3	81.55
299.4	81.41
299.5	81.297
299.6	81.211
299.7	81.143
299.8	81.087
299.9	81.042
300.0	81.008
300.1	80.984
300.2	80.955
300.3	80.903
300.4	80.83
300.5	80.813
300.6	80.853
300.7	80.915
300.8	80.966
300.9	81.006
301.0	81.057
301.1	81.121
301.2	81.193
301.3	81.268
301.4	81.346
301.5	81.424
301.6	81.501
301.7	81.607
301.8	81.774
301.9	81.999
302.0	82.199
302.1	82.374
302.2	82.537
302.3	82.705
302.4	82.876
302.5	83.057
302.6	83.248
302.7	83.44
302.8	83.624
302.9	83.8
303.0	83.969
303.1	84.131
303.2	84.265
303.3	84.349
303.4	84.384
303.5	84.453
303.6	84.556
303.7	84.667
303.8	84.759
303.9	84.832
304.0	84.912
304.1	84.999
304.2	85.073
304.3	85.112
304.4	85.118
304.5	85.173
304.6	85.276
304.7	85.41
304.8	85.558
304.9	85.719
305.0	85.855
305.1	85.966
305.2	86.062
305.3	86.153
305.4	86.24
305.5	86.295
305.6	86.316
305.7	86.334
305.8	86.379
305.9	86.45
306.0	86.468
306.1	86.432
306.2	86.398
306.3	86.417
306.4	86.49
306.5	86.452
306.6	86.302
306.7	86.132
306.8	86.033
306.9	86.006
307.0	85.962
307.1	85.902
307.2	85.854
307.3	85.849
307.4	85.885
307.5	85.955
307.6	86.057
307.7	86.143
307.8	86.165
307.9	86.123
308.0	86.174
308.1	86.318
308.2	86.472
308.3	86.552
308.4	86.558
308.5	86.602
308.6	86.684
308.7	86.768
308.8	86.819
308.9	86.835
309.0	86.826
309.1	86.79
309.2	86.762
309.3	86.777
309.4	86.836
309.5	86.896
309.6	86.957
309.7	87.021
309.8	87.09
309.9	87.164
310.0	87.208
310.1	87.222
310.2	87.218
310.3	87.206
310.4	87.186
310.5	87.198
310.6	87.241
310.7	87.262
310.8	87.208
310.9	87.081
311.0	86.969
311.1	86.872
311.2	86.797
311.3	86.749
311.4	86.729
311.5	86.687
311.6	86.622
311.7	86.55
311.8	86.488
311.9	86.434
312.0	86.354
312.1	86.247
312.2	86.152
312.3	86.108
312.4	86.115
312.5	86.093
312.6	86.041
312.7	85.97
312.8	85.887
312.9	85.792
313.0	85.728
313.1	85.694
313.2	85.685
313.3	85.697
313.4	85.728
313.5	85.769
313.6	85.821
313.7	85.867
313.8	85.889
313.9	85.889
314.0	85.903
314.1	85.932
314.2	85.942
314.3	85.901
314.4	85.809
314.5	85.72
314.6	85.632
314.7	85.541
314.8	85.44
314.9	85.33
315.0	85.179
315.1	84.987
315.2	84.807
315.3	84.691
315.4	84.64
315.5	84.624
315.6	84.644
315.7	84.694
315.8	84.765
315.9	84.859
316.0	84.924
316.1	84.96
316.2	84.989
316.3	85.034
316.4	85.094
316.5	85.18
316.6	85.291
316.7	85.357
316.8	85.31
316.9	85.15
317.0	84.997
317.1	84.852
317.2	84.743
317.3	84.698
317.4	84.716
317.5	84.71
317.6	84.68
317.7	84.654
317.8	84.66
317.9	84.7
318.0	84.632
318.1	84.456
318.2	84.295
318.3	84.27
318.4	84.381
318.5	84.441
318.6	84.451
318.7	84.417
318.8	84.346
318.9	84.236
319.0	84.178
319.1	84.169
319.2	84.161
319.3	84.104
319.4	83.999
319.5	84.035
319.6	84.211
319.7	84.395
319.8	84.455
319.9	84.389
320.0	84.307
320.1	84.209
320.2	84.107
320.3	84.01
320.4	83.92
320.5	83.868
320.6	83.852
320.7	83.84
320.8	83.795
320.9	83.718
321.0	83.617
321.1	83.492
321.2	83.392
321.3	83.365
321.4	83.411
321.5	83.423
321.6	83.401
321.7	83.391
321.8	83.436
321.9	83.536
322.0	83.554
322.1	83.489
322.2	83.422
322.3	83.433
322.4	83.52
322.5	83.558
322.6	83.547
322.7	83.515
322.8	83.489
322.9	83.47
323.0	83.481
323.1	83.524
323.2	83.533
323.3	83.446
323.4	83.262
323.5	83.16
323.6	83.141
323.7	83.133
323.8	83.067
323.9	82.943
324.0	82.826
324.1	82.716
324.2	82.606
324.3	82.488
324.4	82.363
324.5	82.316
324.6	82.348
324.7	82.414
324.8	82.468
324.9	82.511
325.0	82.493
325.1	82.414
325.2	82.317
325.3	82.243
325.4	82.193
325.5	82.2
325.6	82.265
325.7	82.34
325.8	82.377
325.9	82.376
326.0	82.346
326.1	82.288
326.2	82.23
326.3	82.2
326.4	82.198
326.5	82.169
326.6	82.112
326.7	82.065
326.8	82.064
326.9	82.109
327.0	82.103
327.1	82.046
327.2	81.987
327.3	81.976
327.4	82.013
327.5	82.089
327.6	82.204
327.7	82.3
327.8	82.323
327.9	82.272
328.0	82.328
328.1	82.491
328.2	82.674
328.3	82.791
328.4	82.84
328.5	82.872
328.6	82.887
328.7	82.867
328.8	82.794
328.9	82.67
329.0	82.534
329.1	82.388
329.2	82.271
329.3	82.221
329.4	82.239
329.5	82.18
329.6	82.045
329.7	81.883
329.8	81.747
329.9	81.637
330.0	81.535
330.1	81.443
330.2	81.389
330.3	81.402
330.4	81.481
330.5	81.519
330.6	81.515
330.7	81.505
330.8	81.525
330.9	81.573
331.0	81.623
331.1	81.675
331.2	81.723
331.3	81.761
331.4	81.79
331.5	81.869
331.6	81.997
331.7	82.102
331.8	82.108
331.9	82.017
332.0	81.962
332.1	81.941
332.2	81.914
332.3	81.839
332.4	81.718
332.5	81.647
332.6	81.625
332.7	81.624
332.8	81.614
332.9	81.595
333.0	81.546
333.1	81.465
333.2	81.409
333.3	81.43
333.4	81.528
333.5	81.511
333.6	81.379
333.7	81.235
333.8	81.18
333.9	81.215
334.0	81.239
334.1	81.253
334.2	81.26
334.3	81.264
334.4	81.265
334.5	81.296
334.6	81.357
334.7	81.384
334.8	81.318
334.9	81.157
335.0	81.115
335.1	81.191
335.2	81.297
335.3	81.346
335.4	81.339
335.5	81.292
335.6	81.205
335.7	81.121
335.8	81.081
335.9	81.085
336.0	81.042
336.1	80.952
336.2	80.881
336.3	80.895
336.4	80.995
336.5	81.035
336.6	81.015
336.7	80.98
336.8	80.977
336.9	81.004
337.0	81.017
337.1	81.016
337.2	80.998
337.3	80.96
337.4	80.902
337.5	80.881
337.6	80.898
337.7	80.937
337.8	80.982
337.9	81.034
338.0	81.127
338.1	81.262
338.2	81.397
338.3	81.494
338.4	81.552
338.5	81.598
338.6	81.631
338.7	81.671
338.8	81.733
338.9	81.819
339.0	81.922
339.1	82.043
339.2	82.13
339.3	82.129
339.4	82.041
339.5	81.936
339.6	81.814
339.7	81.718
339.8	81.691
339.9	81.734
340.0	81.77
340.1	81.801
340.2	81.81
340.3	81.78
340.4	81.713
340.5	81.623
340.6	81.51
340.7	81.429
340.8	81.433
340.9	81.522
341.0	81.524
341.1	81.441
341.2	81.32
341.3	81.21
341.4	81.11
341.5	81.076
341.6	81.108
341.7	81.172
341.8	81.235
341.9	81.298
342.0	81.371
342.1	81.453
342.2	81.514
342.3	81.523
342.4	81.48
342.5	81.486
342.6	81.543
342.7	81.608
342.8	81.636
342.9	81.629
343.0	81.639
343.1	81.667
343.2	81.672
343.3	81.611
343.4	81.486
343.5	81.379
343.6	81.293
343.7	81.223
343.8	81.168
343.9	81.127
344.0	81.134
344.1	81.187
344.2	81.237
344.3	81.233
344.4	81.177
344.5	81.068
344.6	80.906
344.7	80.755
344.8	80.682
344.9	80.684
345.0	80.701
345.1	80.731
345.2	80.767
345.3	80.8
345.4	80.829
345.5	80.824
345.6	80.783
345.7	80.752
345.8	80.773
345.9	80.847
346.0	80.949
346.1	81.08
346.2	81.196
346.3	81.253
346.4	81.252
346.5	81.23
346.6	81.188
346.7	81.142
346.8	81.113
346.9	81.098
347.0	81.122
347.1	81.186
347.2	81.225
347.3	81.175
347.4	81.038
347.5	80.939
347.6	80.879
347.7	80.864
347.8	80.901
347.9	80.988
348.0	81.08
348.1	81.177
348.2	81.277
348.3	81.378
348.4	81.481
348.5	81.499
348.6	81.432
348.7	81.36
348.8	81.362
348.9	81.439
349.0	81.469
349.1	81.451
349.2	81.396
349.3	81.316
349.4	81.211
349.5	81.131
349.6	81.074
349.7	81.038
349.8	81.019
349.9	81.017
350.0	81.081
350.1	81.21
350.2	81.322
350.3	81.333
350.4	81.244
350.5	81.209
350.6	81.23
350.7	81.316
350.8	81.478
350.9	81.716
351.0	81.874
351.1	81.952
351.2	81.974
351.3	81.969
351.4	81.936
351.5	81.879
351.6	81.798
351.7	81.744
351.8	81.767
351.9	81.867
352.0	81.922
352.1	81.931
352.2	81.903
352.3	81.845
352.4	81.757
352.5	81.7
352.6	81.674
352.7	81.677
352.8	81.704
352.9	81.754
353.0	81.764
353.1	81.734
353.2	81.69
353.3	81.663
353.4	81.652
353.5	81.579
353.6	81.445
353.7	81.311
353.8	81.239
353.9	81.229
354.0	81.23
354.1	81.244
354.2	81.273
354.3	81.321
354.4	81.386
354.5	81.494
354.6	81.643
354.7	81.768
354.8	81.804
354.9	81.752
355.0	81.763
355.1	81.838
355.2	81.915
355.3	81.932
355.4	81.888
355.5	81.847
355.6	81.808
355.7	81.75
355.8	81.652
355.9	81.514
356.0	81.393
356.1	81.286
356.2	81.221
356.3	81.223
356.4	81.293
356.5	81.38
356.6	81.486
356.7	81.577
356.8	81.621
356.9	81.619
357.0	81.574
357.1	81.489
357.2	81.395
357.3	81.328
357.4	81.287
357.5	81.28
357.6	81.305
357.7	81.364
357.8	81.457
357.9	81.582
358.0	81.7
358.1	81.81
358.2	81.909
358.3	81.993
358.4	82.063
358.5	82.168
358.6	82.309
358.7	82.429
358.8	82.47
358.9	82.433
359.0	82.406
359.1	82.389
359.2	82.372
359.3	82.345
359.4	82.308
359.5	82.223
359.6	82.09
359.7	81.953
359.8	81.858
359.9	81.804
360.0	81.731
360.1	81.638
360.2	81.557
360.3	81.515
360.4	81.512
360.5	81.555
360.6	81.641
360.7	81.762
360.8	81.909
360.9	82.082
361.0	82.224
361.1	82.334
361.2	82.415
361.3	82.468
361.4	82.492
361.5	82.49
361.6	82.464
361.7	82.451
361.8	82.49
361.9	82.581
362.0	82.592
362.1	82.522
362.2	82.393
362.3	82.224
362.4	82.017
362.5	81.851
362.6	81.727
362.7	81.643
362.8	81.598
362.9	81.592
363.0	81.646
363.1	81.761
363.2	81.881
363.3	81.95
363.4	81.97
363.5	82.02
363.6	82.102
363.7	82.166
363.8	82.16
363.9	82.085
364.0	82.066
364.1	82.102
364.2	82.148
364.3	82.157
364.4	82.129
364.5	82.063
364.6	81.96
364.7	81.864
364.8	81.819
364.9	81.824
365.0	81.772
365.1	81.663
365.2	81.569
365.3	81.561
365.4	81.639
365.5	81.718
365.6	81.799
365.7	81.882
365.8	81.971
365.9	82.065
366.0	82.17
366.1	82.287
366.2	82.382
366.3	82.425
366.4	82.414
366.5	82.422
366.6	82.45
366.7	82.497
366.8	82.565
366.9	82.653
367.0	82.668
367.1	82.611
367.2	82.512
367.3	82.403
367.4	82.284
367.5	82.218
367.6	82.204
367.7	82.228
367.8	82.273
367.9	82.339
368.0	82.362
368.1	82.343
368.2	82.287
368.3	82.199
368.4	82.079
368.5	81.952
368.6	81.818
368.7	81.732
368.8	81.75
368.9	81.873
369.0	81.924
369.1	81.904
369.2	81.861
369.3	81.843
369.4	81.849
369.5	81.832
369.6	81.792
369.7	81.733
369.8	81.661
369.9	81.576
370.0	81.511
370.1	81.467
370.2	81.421
370.3	81.355
370.4	81.268
370.5	81.178
370.6	81.086
370.7	81.0
370.8	80.925
370.9	80.863
371.0	80.891
371.1	81.008
371.2	81.165
371.3	81.311
371.4	81.445
371.5	81.595
371.6	81.76
371.7	81.918
371.8	82.047
371.9	82.146
372.0	82.252
372.1	82.365
372.2	82.449
372.3	82.468
372.4	82.422
372.5	82.319
372.6	82.159
372.7	82.016
372.8	81.961
372.9	81.994
373.0	82.017
373.1	82.03
373.2	82.03
373.3	82.017
373.4	81.991
373.5	81.93
373.6	81.835
373.7	81.743
373.8	81.693
373.9	81.685
374.0	81.705
374.1	81.753
374.2	81.775
374.3	81.714
374.4	81.571
374.5	81.452
374.6	81.358
374.7	81.295
374.8	81.271
374.9	81.286
375.0	81.319
375.1	81.369
375.2	81.43
375.3	81.495
375.4	81.565
375.5	81.613
375.6	81.64
375.7	81.658
375.8	81.682
375.9	81.711
376.0	81.726
376.1	81.727
376.2	81.71
376.3	81.67
376.4	81.607
376.5	81.564
376.6	81.54
376.7	81.534
376.8	81.546
376.9	81.576
377.0	81.649
377.1	81.765
377.2	81.879
377.3	81.946
377.4	81.966
377.5	82.035
377.6	82.152
377.7	82.252
377.8	82.271
377.9	82.209
378.0	82.206
378.1	82.261
378.2	82.331
378.3	82.374
378.4	82.389
378.5	82.346
378.6	82.246
378.7	82.176
378.8	82.225
378.9	82.393
379.0	82.449
379.1	82.394
379.2	82.294
379.3	82.217
379.4	82.165
379.5	82.15
379.6	82.173
379.7	82.189
379.8	82.156
379.9	82.073
380.0	82.02
380.1	81.996
380.2	81.967
380.3	81.898
380.4	81.788
380.5	81.724
380.6	81.707
380.7	81.735
380.8	81.804
380.9	81.916
381.0	81.93
381.1	81.847
381.2	81.752
381.3	81.727
381.4	81.772
381.5	81.826
381.6	81.891
381.7	81.949
381.8	81.982
381.9	81.993
382.0	82.02
382.1	82.065
382.2	82.103
382.3	82.108
382.4	82.083
382.5	82.125
382.6	82.234
382.7	82.34
382.8	82.369
382.9	82.324
383.0	82.266
383.1	82.197
383.2	82.16
383.3	82.2
383.4	82.316
383.5	82.359
383.6	82.329
383.7	82.28
383.8	82.262
383.9	82.276
384.0	82.225
384.1	82.109
384.2	81.99
384.3	81.929
384.4	81.926
384.5	81.954
384.6	82.013
384.7	82.057
384.8	82.042
384.9	81.967
385.0	81.954
385.1	82.003
385.2	82.074
385.3	82.128
385.4	82.164
385.5	82.174
385.6	82.158
385.7	82.138
385.8	82.141
385.9	82.164
386.0	82.175
386.1	82.174
386.2	82.156
386.3	82.116
386.4	82.053
386.5	82.003
386.6	81.965
386.7	81.933
386.8	81.9
386.9	81.865
387.0	81.889
387.1	81.972
387.2	82.069
387.3	82.135
387.4	82.171
387.5	82.17
387.6	82.134
387.7	82.093
387.8	82.081
387.9	82.095
388.0	82.134
388.1	82.198
388.2	82.256
388.3	82.277
388.4	82.262
388.5	82.264
388.6	82.284
388.7	82.321
388.8	82.375
388.9	82.445
389.0	82.537
389.1	82.651
389.2	82.753
389.3	82.809
389.4	82.82
389.5	82.814
389.6	82.794
389.7	82.785
389.8	82.816
389.9	82.885
390.0	82.923
390.1	82.928
390.2	82.889
390.3	82.792
390.4	82.637
390.5	82.487
390.6	82.344
390.7	82.235
390.8	82.193
390.9	82.215
391.0	82.205
391.1	82.163
391.2	82.098
391.3	82.017
391.4	81.921
391.5	81.884
391.6	81.906
391.7	81.952
391.8	81.986
391.9	82.01
392.0	82.067
392.1	82.156
392.2	82.241
392.3	82.282
392.4	82.28
392.5	82.261
392.6	82.222
392.7	82.189
392.8	82.184
392.9	82.208
393.0	82.164
393.1	82.054
393.2	81.929
393.3	81.838
393.4	81.783
393.5	81.779
393.6	81.825
393.7	81.9
393.8	81.981
393.9	82.067
394.0	82.111
394.1	82.112
394.2	82.085
394.3	82.048
394.4	82.0
394.5	82.005
394.6	82.061
394.7	82.146
394.8	82.238
394.9	82.337
395.0	82.334
395.1	82.23
395.2	82.074
395.3	81.916
395.4	81.756
395.5	81.703
395.6	81.756
395.7	81.838
395.8	81.87
395.9	81.853
396.0	81.813
396.1	81.751
396.2	81.687
396.3	81.642
396.4	81.615
396.5	81.649
396.6	81.745
396.7	81.871
396.8	81.997
396.9	82.123
397.0	82.204
397.1	82.24
397.2	82.274
397.3	82.349
397.4	82.466
397.5	82.551
397.6	82.606
397.7	82.626
397.8	82.61
397.9	82.557
398.0	82.477
398.1	82.37
398.2	82.241
398.3	82.099
398.4	81.943
398.5	81.873
398.6	81.889
398.7	81.941
398.8	81.982
398.9	82.011
399.0	82.021
399.1	82.011
399.2	81.996
