# Supplementary material for: Correction: LPS responsiveness and neutrophil chemotaxis in vivo require PMN MMP-8 activity
Source: PLoS One. 2025 Dec 19;20(12):e0339233. doi: 10.1371/journal.pone.0339233 (PMC12716691; doi:10.1371/journal.pone.0339233)
Supplement: S11 File — (ZIP) [file pone.0339233.s011.zip › 06422635 Fig 5 Calcium Flux/01sept04/calcium01sep0408.txt]

        Calibration Report
        ------------------

ICBC Method       :	
Measurement Type  :	Single
Calibration Type  :	Min/Max
AF :          0.000
IC :          6
Fmin              :	67.006
Fmax              :	377.037
Conversion datafile      :  C:\FLWINLAB\DATA\01sep0408.td

ICBC data result file :C:\FLWINLAB\DATA\calcium01sep0408.txt
generated on: 02/09/2004 at time: 1:55:50 PM
---------------------------------------
0.1	73.039
0.2	73.298
0.3	73.496
0.4	73.632
0.5	73.824
0.6	74.071
0.7	74.318
0.8	74.509
0.9	74.643
1.0	74.675
1.1	74.605
1.2	74.517
1.3	74.493
1.4	74.534
1.5	74.536
1.6	74.5
1.7	74.479
1.8	74.526
1.9	74.643
2.0	74.743
2.1	74.826
2.2	74.866
2.3	74.838
2.4	74.74
2.5	74.736
2.6	74.824
2.7	74.933
2.8	74.993
2.9	75.003
3.0	75.023
3.1	75.052
3.2	75.061
3.3	75.022
3.4	74.933
3.5	74.879
3.6	74.858
3.7	74.882
3.8	74.962
3.9	75.097
4.0	75.148
4.1	75.114
4.2	75.024
4.3	74.905
4.4	74.756
4.5	74.691
4.6	74.712
4.7	74.777
4.8	74.848
4.9	74.926
5.0	74.943
5.1	74.9
5.2	74.846
5.3	74.828
5.4	74.847
5.5	74.925
5.6	75.06
5.7	75.213
5.8	75.345
5.9	75.456
6.0	75.525
6.1	75.551
6.2	75.542
6.3	75.503
6.4	75.436
6.5	75.374
6.6	75.319
6.7	75.299
6.8	75.342
6.9	75.449
7.0	75.509
7.1	75.52
7.2	75.517
7.3	75.533
7.4	75.567
7.5	75.592
7.6	75.608
7.7	75.635
7.8	75.695
7.9	75.787
8.0	75.918
8.1	76.089
8.2	76.242
8.3	76.32
8.4	76.322
8.5	76.321
8.6	76.319
8.7	76.329
8.8	76.366
8.9	76.432
9.0	76.418
9.1	76.324
9.2	76.209
9.3	76.133
9.4	76.095
9.5	76.024
9.6	75.92
9.7	75.778
9.8	75.591
9.9	75.36
10.0	75.183
10.1	75.058
10.2	74.994
10.3	74.997
10.4	75.067
10.5	75.177
10.6	75.327
10.7	75.483
10.8	75.608
10.9	75.702
11.0	75.766
11.1	75.798
11.2	75.844
11.3	75.948
11.4	76.109
11.5	76.244
11.6	76.352
11.7	76.419
11.8	76.431
11.9	76.386
12.0	76.338
12.1	76.286
12.2	76.249
12.3	76.246
12.4	76.275
12.5	76.304
12.6	76.332
12.7	76.355
12.8	76.371
12.9	76.377
13.0	76.343
13.1	76.267
13.2	76.184
13.3	76.128
13.4	76.1
13.5	76.111
13.6	76.161
13.7	76.199
13.8	76.173
13.9	76.082
14.0	76.055
14.1	76.092
14.2	76.143
14.3	76.159
14.4	76.141
14.5	76.149
14.6	76.185
14.7	76.221
14.8	76.233
14.9	76.221
15.0	76.194
15.1	76.151
15.2	76.112
15.3	76.095
15.4	76.1
15.5	76.086
15.6	76.052
15.7	76.015
15.8	75.99
15.9	75.975
16.0	75.993
16.1	76.041
16.2	76.083
16.3	76.079
16.4	76.029
16.5	76.027
16.6	76.073
16.7	76.123
16.8	76.134
16.9	76.106
17.0	76.067
17.1	76.017
17.2	75.979
17.3	75.973
17.4	75.998
17.5	76.032
17.6	76.074
17.7	76.139
17.8	76.241
17.9	76.379
18.0	76.442
18.1	76.43
18.2	76.409
18.3	76.449
18.4	76.549
18.5	76.633
18.6	76.702
18.7	76.761
18.8	76.819
18.9	76.875
19.0	76.859
19.1	76.773
19.2	76.65
19.3	76.528
19.4	76.406
19.5	76.364
19.6	76.403
19.7	76.447
19.8	76.421
19.9	76.325
20.0	76.294
20.1	76.327
20.2	76.392
20.3	76.456
20.4	76.521
20.5	76.574
20.6	76.616
20.7	76.68
20.8	76.797
20.9	76.969
21.0	77.055
21.1	77.056
21.2	77.05
21.3	77.113
21.4	77.247
21.5	77.268
21.6	77.177
21.7	77.04
21.8	76.922
21.9	76.823
22.0	76.764
22.1	76.746
22.2	76.735
22.3	76.7
22.4	76.64
22.5	76.6
22.6	76.579
22.7	76.56
22.8	76.522
22.9	76.466
23.0	76.445
23.1	76.461
23.2	76.493
23.3	76.524
23.4	76.552
23.5	76.606
23.6	76.685
23.7	76.754
23.8	76.777
23.9	76.755
24.0	76.733
24.1	76.71
24.2	76.7
24.3	76.717
24.4	76.76
24.5	76.799
24.6	76.835
24.7	76.837
24.8	76.778
24.9	76.657
25.0	76.54
25.1	76.426
25.2	76.319
25.3	76.222
25.4	76.134
25.5	76.087
25.6	76.079
25.7	76.093
25.8	76.109
25.9	76.126
26.0	76.104
26.1	76.042
26.2	75.996
26.3	76.02
26.4	76.113
26.5	76.202
26.6	76.286
26.7	76.384
26.8	76.515
26.9	76.68
27.0	76.768
27.1	76.78
27.2	76.737
27.3	76.662
27.4	76.554
27.5	76.533
27.6	76.597
27.7	76.687
27.8	76.744
27.9	76.769
28.0	76.795
28.1	76.823
28.2	76.837
28.3	76.824
28.4	76.784
28.5	76.742
28.6	76.697
28.7	76.656
28.8	76.627
28.9	76.607
29.0	76.569
29.1	76.511
29.2	76.434
29.3	76.337
29.4	76.219
29.5	76.142
29.6	76.106
29.7	76.076
29.8	76.02
29.9	75.936
30.0	75.911
30.1	75.944
30.2	75.994
30.3	76.02
30.4	76.023
30.5	76.029
30.6	76.037
30.7	76.07
30.8	76.145
30.9	76.264
31.0	76.28
31.1	76.195
31.2	76.107
31.3	76.118
31.4	76.226
31.5	76.287
31.6	76.301
31.7	76.3
31.8	76.316
31.9	76.349
32.0	76.377
32.1	76.401
32.2	76.386
32.3	76.297
32.4	76.134
32.5	76.084
32.6	76.148
32.7	76.237
32.8	76.263
32.9	76.226
33.0	76.213
33.1	76.223
33.2	76.23
33.3	76.209
33.4	76.16
33.5	76.134
33.6	76.132
33.7	76.172
33.8	76.274
33.9	76.439
34.0	76.552
34.1	76.613
34.2	76.636
34.3	76.631
34.4	76.599
34.5	76.554
34.6	76.494
34.7	76.445
34.8	76.43
34.9	76.449
35.0	76.448
35.1	76.428
35.2	76.403
35.3	76.388
35.4	76.383
35.5	76.366
35.6	76.338
35.7	76.325
35.8	76.351
35.9	76.417
36.0	76.453
36.1	76.46
36.2	76.476
36.3	76.54
36.4	76.652
36.5	76.742
36.6	76.809
36.7	76.827
36.8	76.767
36.9	76.63
37.0	76.59
37.1	76.647
37.2	76.718
37.3	76.719
37.4	76.651
37.5	76.624
37.6	76.638
37.7	76.645
37.8	76.597
37.9	76.494
38.0	76.386
38.1	76.275
38.2	76.213
38.3	76.256
38.4	76.402
38.5	76.413
38.6	76.289
38.7	76.113
38.8	75.972
38.9	75.864
39.0	75.813
39.1	75.82
39.2	75.856
39.3	75.894
39.4	75.932
39.5	75.991
39.6	76.069
39.7	76.147
39.8	76.206
39.9	76.247
40.0	76.262
40.1	76.251
40.2	76.243
40.3	76.266
40.4	76.321
40.5	76.36
40.6	76.383
40.7	76.375
40.8	76.321
40.9	76.221
41.0	76.156
41.1	76.124
41.2	76.109
41.3	76.093
41.4	76.076
41.5	76.089
41.6	76.131
41.7	76.188
41.8	76.243
41.9	76.297
42.0	76.28
42.1	76.193
42.2	76.108
42.3	76.099
42.4	76.166
42.5	76.196
42.6	76.191
42.7	76.141
42.8	76.037
42.9	75.881
43.0	75.726
43.1	75.573
43.2	75.437
43.3	75.333
43.4	75.261
43.5	75.211
43.6	75.184
43.7	75.168
43.8	75.152
43.9	75.137
44.0	75.091
44.1	75.014
44.2	74.953
44.3	74.952
44.4	75.013
44.5	75.156
44.6	75.384
44.7	75.605
44.8	75.732
44.9	75.764
45.0	75.834
45.1	75.941
45.2	76.034
45.3	76.062
45.4	76.025
45.5	76.085
45.6	76.239
45.7	76.404
45.8	76.495
45.9	76.512
46.0	76.444
46.1	76.291
46.2	76.148
46.3	76.108
46.4	76.171
46.5	76.16
46.6	76.075
46.7	75.972
46.8	75.908
46.9	75.883
47.0	75.829
47.1	75.749
47.2	75.665
47.3	75.606
47.4	75.57
47.5	75.574
47.6	75.617
47.7	75.654
47.8	75.635
47.9	75.563
48.0	75.562
48.1	75.632
48.2	75.731
48.3	75.816
48.4	75.887
48.5	75.916
48.6	75.903
48.7	75.878
48.8	75.87
48.9	75.879
49.0	75.883
49.1	75.883
49.2	75.878
49.3	75.868
49.4	75.852
49.5	75.788
49.6	75.677
49.7	75.56
49.8	75.482
49.9	75.441
50.0	75.436
50.1	75.469
50.2	75.508
50.3	75.527
50.4	75.524
50.5	75.563
50.6	75.642
50.7	75.734
50.8	75.809
50.9	75.867
51.0	75.946
51.1	76.047
51.2	76.128
51.3	76.148
51.4	76.106
51.5	76.053
51.6	75.988
51.7	75.923
51.8	75.869
51.9	75.825
52.0	75.753
52.1	75.652
52.2	75.548
52.3	75.466
52.4	75.405
52.5	75.376
52.6	75.381
52.7	75.409
52.8	75.453
52.9	75.513
53.0	75.57
53.1	75.623
53.2	75.697
53.3	75.813
53.4	75.972
53.5	76.085
53.6	76.153
53.7	76.216
53.8	76.313
53.9	76.444
54.0	76.448
54.1	76.326
54.2	76.176
54.3	76.098
54.4	76.091
54.5	76.073
54.6	76.045
54.7	75.987
54.8	75.88
54.9	75.725
55.0	75.603
55.1	75.513
55.2	75.431
55.3	75.33
55.4	75.211
55.5	75.172
55.6	75.213
55.7	75.275
55.8	75.298
55.9	75.284
56.0	75.31
56.1	75.374
56.2	75.459
56.3	75.547
56.4	75.638
56.5	75.68
56.6	75.676
56.7	75.64
56.8	75.592
56.9	75.531
57.0	75.465
57.1	75.393
57.2	75.325
57.3	75.273
57.4	75.236
57.5	75.179
57.6	75.103
57.7	75.035
57.8	75.005
57.9	75.011
58.0	75.045
58.1	75.107
58.2	75.189
58.3	75.282
58.4	75.385
58.5	75.492
58.6	75.603
58.7	75.688
58.8	75.72
58.9	75.699
59.0	75.701
59.1	75.726
59.2	75.721
59.3	75.633
59.4	75.463
59.5	75.321
59.6	75.206
59.7	75.116
59.8	75.043
59.9	74.99
60.0	74.937
60.1	74.885
60.2	74.844
60.3	74.823
60.4	74.822
60.5	74.827
60.6	74.838
60.7	74.873
60.8	74.952
60.9	75.076
61.0	75.127
61.1	75.107
61.2	75.069
61.3	75.067
61.4	75.1
61.5	75.121
61.6	75.13
61.7	75.137
61.8	75.155
61.9	75.184
62.0	75.171
62.1	75.118
62.2	75.048
62.3	74.983
62.4	74.924
62.5	74.944
62.6	75.043
62.7	75.154
62.8	75.212
62.9	75.215
63.0	75.199
63.1	75.162
63.2	75.117
63.3	75.075
63.4	75.036
63.5	75.004
63.6	74.978
63.7	74.979
63.8	75.024
63.9	75.113
64.0	75.128
64.1	75.068
64.2	74.999
64.3	74.987
64.4	75.031
64.5	75.083
64.6	75.141
64.7	75.205
64.8	75.272
64.9	75.342
65.0	75.409
65.1	75.472
65.2	75.509
65.3	75.5
65.4	75.444
65.5	75.424
65.6	75.44
65.7	75.455
65.8	75.433
65.9	75.373
66.0	75.331
66.1	75.306
66.2	75.289
66.3	75.274
66.4	75.259
66.5	75.236
66.6	75.204
66.7	75.177
66.8	75.165
66.9	75.169
67.0	75.204
67.1	75.272
67.2	75.348
67.3	75.408
67.4	75.452
67.5	75.51
67.6	75.582
67.7	75.641
67.8	75.658
67.9	75.634
68.0	75.585
68.1	75.51
68.2	75.423
68.3	75.338
68.4	75.254
68.5	75.204
68.6	75.186
68.7	75.172
68.8	75.131
68.9	75.063
69.0	75.007
69.1	74.962
69.2	74.928
69.3	74.902
69.4	74.884
69.5	74.899
69.6	74.946
69.7	75.009
69.8	75.076
69.9	75.145
70.0	75.146
70.1	75.081
70.2	74.991
70.3	74.919
70.4	74.866
70.5	74.803
70.6	74.73
70.7	74.675
70.8	74.666
70.9	74.702
71.0	74.769
71.1	74.869
71.2	74.954
71.3	74.979
71.4	74.943
71.5	74.967
71.6	75.052
71.7	75.175
71.8	75.315
71.9	75.473
72.0	75.615
72.1	75.741
72.2	75.824
72.3	75.838
72.4	75.783
72.5	75.681
72.6	75.532
72.7	75.387
72.8	75.296
72.9	75.257
73.0	75.26
73.1	75.304
73.2	75.34
73.3	75.318
73.4	75.238
73.5	75.174
73.6	75.127
73.7	75.118
73.8	75.165
73.9	75.269
74.0	75.37
74.1	75.466
74.2	75.562
74.3	75.661
74.4	75.763
74.5	75.774
74.6	75.695
74.7	75.605
74.8	75.583
74.9	75.628
75.0	75.617
75.1	75.547
75.2	75.462
75.3	75.402
75.4	75.368
75.5	75.36
75.6	75.379
75.7	75.414
75.8	75.455
75.9	75.503
76.0	75.537
76.1	75.558
76.2	75.548
76.3	75.491
76.4	75.387
76.5	75.41
76.6	75.561
76.7	75.734
76.8	75.825
76.9	75.835
77.0	75.834
77.1	75.822
77.2	75.77
77.3	75.652
77.4	75.468
77.5	75.339
77.6	75.266
77.7	75.244
77.8	75.267
77.9	75.335
78.0	75.289
78.1	75.13
78.2	74.949
78.3	74.838
78.4	74.797
78.5	74.76
78.6	74.726
78.7	74.716
78.8	74.748
78.9	74.823
79.0	74.901
79.1	74.983
79.2	75.038
79.3	75.039
79.4	74.985
79.5	75.003
79.6	75.092
79.7	75.192
79.8	75.241
79.9	75.239
80.0	75.239
80.1	75.242
80.2	75.243
80.3	75.24
80.4	75.233
80.5	75.238
80.6	75.255
80.7	75.296
80.8	75.377
80.9	75.495
81.0	75.542
81.1	75.518
81.2	75.478
81.3	75.478
81.4	75.518
81.5	75.527
81.6	75.506
81.7	75.488
81.8	75.505
81.9	75.556
82.0	75.565
82.1	75.531
82.2	75.477
82.3	75.425
82.4	75.374
82.5	75.368
82.6	75.407
82.7	75.459
82.8	75.49
82.9	75.5
83.0	75.527
83.1	75.571
83.2	75.624
83.3	75.678
83.4	75.733
83.5	75.752
83.6	75.734
83.7	75.689
83.8	75.625
83.9	75.543
84.0	75.483
84.1	75.445
84.2	75.424
84.3	75.415
84.4	75.419
84.5	75.382
84.6	75.303
84.7	75.192
84.8	75.055
84.9	74.893
85.0	74.854
85.1	74.939
85.2	75.044
85.3	75.066
85.4	75.005
85.5	74.958
85.6	74.923
85.7	74.897
85.8	74.875
85.9	74.857
86.0	74.899
86.1	75.002
86.2	75.132
86.3	75.255
86.4	75.37
86.5	75.419
86.6	75.4
86.7	75.365
86.8	75.366
86.9	75.402
87.0	75.454
87.1	75.52
87.2	75.602
87.3	75.698
87.4	75.809
87.5	75.828
87.6	75.757
87.7	75.665
87.8	75.624
87.9	75.635
88.0	75.632
88.1	75.617
88.2	75.634
88.3	75.729
88.4	75.902
88.5	75.998
88.6	76.015
88.7	75.958
88.8	75.831
88.9	75.634
89.0	75.532
89.1	75.525
89.2	75.571
89.3	75.629
89.4	75.698
89.5	75.708
89.6	75.659
89.7	75.579
89.8	75.496
89.9	75.41
90.0	75.385
90.1	75.419
90.2	75.491
90.3	75.577
90.4	75.678
90.5	75.795
90.6	75.926
90.7	76.022
90.8	76.032
90.9	75.955
91.0	75.872
91.1	75.783
91.2	75.715
91.3	75.696
91.4	75.724
91.5	75.736
91.6	75.732
91.7	75.716
91.8	75.69
91.9	75.656
92.0	75.588
92.1	75.488
92.2	75.388
92.3	75.317
92.4	75.275
92.5	75.341
92.6	75.513
92.7	75.702
92.8	75.818
92.9	75.862
93.0	75.852
93.1	75.789
93.2	75.716
93.3	75.673
93.4	75.66
93.5	75.68
93.6	75.734
93.7	75.777
93.8	75.767
93.9	75.705
94.0	75.668
94.1	75.657
94.2	75.656
94.3	75.648
94.4	75.636
94.5	75.678
94.6	75.776
94.7	75.889
94.8	75.976
94.9	76.037
95.0	76.039
95.1	75.984
95.2	75.945
95.3	75.999
95.4	76.145
95.5	76.22
95.6	76.223
95.7	76.211
95.8	76.239
95.9	76.306
96.0	76.313
96.1	76.26
96.2	76.204
96.3	76.206
96.4	76.263
96.5	76.301
96.6	76.319
96.7	76.315
96.8	76.284
96.9	76.227
97.0	76.173
97.1	76.122
97.2	76.064
97.3	75.991
97.4	75.903
97.5	75.872
97.6	75.899
97.7	75.908
97.8	75.826
97.9	75.653
98.0	75.524
98.1	75.439
98.2	75.389
98.3	75.365
98.4	75.366
98.5	75.364
98.6	75.357
98.7	75.358
98.8	75.378
98.9	75.416
99.0	75.405
99.1	75.343
99.2	75.319
99.3	75.422
99.4	75.651
99.5	75.846
99.6	76.006
99.7	76.112
99.8	76.146
99.9	76.107
100.0	76.07
100.1	76.036
100.2	76.023
100.3	76.05
100.4	76.119
100.5	76.234
100.6	76.398
100.7	76.51
100.8	76.472
100.9	76.285
101.0	76.176
101.1	76.145
101.2	76.174
101.3	76.246
101.4	76.36
101.5	76.459
101.6	76.542
101.7	76.574
101.8	76.518
101.9	76.374
102.0	76.214
102.1	76.038
102.2	75.93
102.3	75.972
102.4	76.164
102.5	76.293
102.6	76.357
102.7	76.393
102.8	76.437
102.9	76.491
103.0	76.529
103.1	76.552
103.2	76.559
103.3	76.548
103.4	76.518
103.5	76.47
103.6	76.404
103.7	76.322
103.8	76.226
103.9	76.118
104.0	76.017
104.1	75.924
104.2	75.815
104.3	75.668
104.4	75.482
104.5	75.366
104.6	75.321
104.7	75.342
104.8	75.43
104.9	75.584
105.0	75.695
105.1	75.764
105.2	75.805
105.3	75.832
105.4	75.847
105.5	75.869
105.6	75.9
105.7	75.934
105.8	75.968
105.9	76.003
106.0	76.029
106.1	76.047
106.2	76.036
106.3	75.979
106.4	75.875
106.5	75.83
106.6	75.844
106.7	75.871
106.8	75.865
106.9	75.825
107.0	75.766
107.1	75.687
107.2	75.624
107.3	75.612
107.4	75.652
107.5	75.686
107.6	75.717
107.7	75.74
107.8	75.752
107.9	75.755
108.0	75.755
108.1	75.754
108.2	75.76
108.3	75.783
108.4	75.823
108.5	75.895
108.6	75.998
108.7	76.094
108.8	76.144
108.9	76.148
109.0	76.135
109.1	76.104
109.2	76.085
109.3	76.108
109.4	76.173
109.5	76.209
109.6	76.217
109.7	76.21
109.8	76.204
109.9	76.197
110.0	76.207
110.1	76.232
110.2	76.25
110.3	76.235
110.4	76.187
110.5	76.134
110.6	76.075
110.7	76.001
110.8	75.903
110.9	75.78
111.0	75.723
111.1	75.732
111.2	75.734
111.3	75.657
111.4	75.502
111.5	75.394
111.6	75.334
111.7	75.3
111.8	75.268
111.9	75.238
112.0	75.217
112.1	75.203
112.2	75.214
112.3	75.267
112.4	75.362
112.5	75.408
112.6	75.405
112.7	75.422
112.8	75.525
112.9	75.714
113.0	75.816
113.1	75.83
113.2	75.811
113.3	75.813
113.4	75.836
113.5	75.901
113.6	76.006
113.7	76.138
113.8	76.284
113.9	76.443
114.0	76.569
114.1	76.662
114.2	76.707
114.3	76.691
114.4	76.614
114.5	76.588
114.6	76.611
114.7	76.662
114.8	76.715
114.9	76.772
115.0	76.771
115.1	76.713
115.2	76.602
115.3	76.443
115.4	76.236
115.5	76.097
115.6	76.024
115.7	76.0
115.8	76.009
115.9	76.05
116.0	76.074
116.1	76.08
116.2	76.097
116.3	76.153
116.4	76.247
116.5	76.278
116.6	76.245
116.7	76.178
116.8	76.104
116.9	76.024
117.0	75.967
117.1	75.934
117.2	75.908
117.3	75.875
117.4	75.834
117.5	75.746
117.6	75.611
117.7	75.482
117.8	75.411
117.9	75.398
118.0	75.432
118.1	75.513
118.2	75.611
118.3	75.695
118.4	75.763
118.5	75.831
118.6	75.899
118.7	75.96
118.8	76.012
118.9	76.052
119.0	76.091
119.1	76.128
119.2	76.133
119.3	76.073
119.4	75.949
119.5	75.817
119.6	75.679
119.7	75.59
119.8	75.604
119.9	75.721
120.0	75.739
120.1	75.659
120.2	75.533
120.3	75.414
120.4	75.301
120.5	75.282
120.6	75.356
120.7	75.455
120.8	75.509
120.9	75.52
121.0	75.587
121.1	75.713
121.2	75.841
121.3	75.92
121.4	75.947
121.5	76.011
121.6	76.11
121.7	76.222
121.8	76.325
121.9	76.419
122.0	76.474
122.1	76.489
122.2	76.49
122.3	76.502
122.4	76.524
122.5	76.532
122.6	76.528
122.7	76.505
122.8	76.459
122.9	76.389
123.0	76.341
123.1	76.315
123.2	76.303
123.3	76.296
123.4	76.294
123.5	76.271
123.6	76.228
123.7	76.199
123.8	76.216
123.9	76.279
124.0	76.307
124.1	76.3
124.2	76.293
124.3	76.321
124.4	76.382
124.5	76.421
124.6	76.436
124.7	76.45
124.8	76.482
124.9	76.532
125.0	76.572
125.1	76.6
125.2	76.596
125.3	76.539
125.4	76.429
125.5	76.404
125.6	76.465
125.7	76.524
125.8	76.492
125.9	76.368
126.0	76.269
126.1	76.194
126.2	76.143
126.3	76.117
126.4	76.117
126.5	76.136
126.6	76.174
126.7	76.224
126.8	76.278
126.9	76.337
127.0	76.31
127.1	76.197
127.2	76.09
127.3	76.082
127.4	76.172
127.5	76.243
127.6	76.295
127.7	76.319
127.8	76.306
127.9	76.257
128.0	76.206
128.1	76.153
128.2	76.11
128.3	76.091
128.4	76.093
128.5	76.092
128.6	76.087
128.7	76.068
128.8	76.025
128.9	75.958
129.0	75.863
129.1	75.74
129.2	75.614
129.3	75.51
129.4	75.429
129.5	75.39
129.6	75.394
129.7	75.43
129.8	75.489
129.9	75.57
130.0	75.653
130.1	75.737
130.2	75.798
130.3	75.814
130.4	75.784
130.5	75.821
130.6	75.926
130.7	76.056
130.8	76.172
130.9	76.274
131.0	76.364
131.1	76.441
131.2	76.489
131.3	76.489
131.4	76.44
131.5	76.39
131.6	76.338
131.7	76.311
131.8	76.336
131.9	76.414
132.0	76.456
132.1	76.462
132.2	76.463
132.3	76.49
132.4	76.543
132.5	76.552
132.6	76.517
132.7	76.443
132.8	76.336
132.9	76.195
133.0	76.099
133.1	76.047
133.2	76.002
133.3	75.923
133.4	75.812
133.5	75.737
133.6	75.7
133.7	75.674
133.8	75.635
133.9	75.583
134.0	75.507
134.1	75.405
134.2	75.332
134.3	75.341
134.4	75.431
134.5	75.495
134.6	75.534
134.7	75.575
134.8	75.647
134.9	75.751
135.0	75.82
135.1	75.856
135.2	75.839
135.3	75.751
135.4	75.59
135.5	75.531
135.6	75.574
135.7	75.652
135.8	75.702
135.9	75.724
136.0	75.744
136.1	75.763
136.2	75.758
136.3	75.709
136.4	75.615
136.5	75.571
136.6	75.578
136.7	75.627
136.8	75.712
136.9	75.831
137.0	75.866
137.1	75.817
137.2	75.734
137.3	75.668
137.4	75.618
137.5	75.571
137.6	75.529
137.7	75.489
137.8	75.449
137.9	75.41
138.0	75.371
138.1	75.333
138.2	75.316
138.3	75.342
138.4	75.411
138.5	75.488
138.6	75.573
138.7	75.643
138.8	75.674
138.9	75.667
139.0	75.708
139.1	75.797
139.2	75.907
139.3	76.008
139.4	76.1
139.5	76.165
139.6	76.201
139.7	76.215
139.8	76.209
139.9	76.185
140.0	76.167
140.1	76.157
140.2	76.139
140.3	76.1
140.4	76.04
140.5	76.01
140.6	76.012
140.7	76.034
140.8	76.07
140.9	76.118
141.0	76.147
141.1	76.157
141.2	76.166
141.3	76.19
141.4	76.231
141.5	76.225
141.6	76.172
141.7	76.136
141.8	76.178
141.9	76.298
142.0	76.324
142.1	76.258
142.2	76.159
142.3	76.088
142.4	76.044
142.5	75.996
142.6	75.944
142.7	75.901
142.8	75.877
142.9	75.873
143.0	75.924
143.1	76.03
143.2	76.11
143.3	76.083
143.4	75.949
143.5	75.86
143.6	75.817
143.7	75.787
143.8	75.741
143.9	75.678
144.0	75.669
144.1	75.715
144.2	75.759
144.3	75.746
144.4	75.676
144.5	75.594
144.6	75.501
144.7	75.443
144.8	75.464
144.9	75.565
145.0	75.682
145.1	75.816
145.2	75.92
145.3	75.948
145.4	75.9
145.5	75.876
145.6	75.876
145.7	75.874
145.8	75.843
145.9	75.782
146.0	75.762
146.1	75.781
146.2	75.811
146.3	75.823
146.4	75.819
146.5	75.783
146.6	75.715
146.7	75.68
146.8	75.744
146.9	75.906
147.0	75.955
147.1	75.888
147.2	75.796
147.3	75.765
147.4	75.796
147.5	75.786
147.6	75.736
147.7	75.66
147.8	75.574
147.9	75.478
148.0	75.423
148.1	75.409
148.2	75.397
148.3	75.348
148.4	75.261
148.5	75.247
148.6	75.303
148.7	75.39
148.8	75.464
148.9	75.528
149.0	75.631
149.1	75.776
149.2	75.944
149.3	76.118
149.4	76.3
149.5	76.396
149.6	76.406
149.7	76.372
149.8	76.336
149.9	76.299
150.0	76.273
150.1	76.257
150.2	76.241
150.3	76.216
150.4	76.182
150.5	76.118
150.6	76.027
150.7	75.947
150.8	75.918
150.9	75.942
151.0	75.931
151.1	75.887
151.2	75.844
151.3	75.835
151.4	75.86
151.5	75.847
151.6	75.797
151.7	75.759
151.8	75.781
151.9	75.863
152.0	75.94
152.1	76.012
152.2	76.05
152.3	76.025
152.4	75.937
152.5	75.935
152.6	76.02
152.7	76.128
152.8	76.195
152.9	76.222
153.0	76.291
153.1	76.401
153.2	76.507
153.3	76.563
153.4	76.568
153.5	76.522
153.6	76.425
153.7	76.325
153.8	76.273
153.9	76.266
154.0	76.232
154.1	76.17
154.2	76.134
154.3	76.176
154.4	76.296
154.5	76.349
154.6	76.336
154.7	76.264
154.8	76.141
154.9	75.968
155.0	75.867
155.1	75.838
155.2	75.842
155.3	75.839
155.4	75.829
155.5	75.844
155.6	75.885
155.7	75.907
155.8	75.871
155.9	75.775
156.0	75.702
156.1	75.65
156.2	75.645
156.3	75.712
156.4	75.85
156.5	75.959
156.6	76.038
156.7	76.092
156.8	76.126
156.9	76.141
157.0	76.137
157.1	76.116
157.2	76.095
157.3	76.095
157.4	76.114
157.5	76.128
157.6	76.135
157.7	76.135
157.8	76.125
157.9	76.108
158.0	76.07
158.1	76.011
158.2	75.953
158.3	75.914
158.4	75.894
158.5	75.915
158.6	75.975
158.7	76.034
158.8	76.048
158.9	76.019
159.0	76.028
159.1	76.075
159.2	76.101
159.3	76.048
159.4	75.914
159.5	75.835
159.6	75.811
159.7	75.841
159.8	75.923
159.9	76.057
160.0	76.09
160.1	76.02
160.2	75.922
160.3	75.868
160.4	75.858
160.5	75.837
160.6	75.807
160.7	75.806
160.8	75.87
160.9	76.001
161.0	76.081
161.1	76.112
161.2	76.087
161.3	75.999
161.4	75.849
161.5	75.764
161.6	75.743
161.7	75.746
161.8	75.729
161.9	75.692
162.0	75.673
162.1	75.669
162.2	75.685
162.3	75.723
162.4	75.782
162.5	75.833
162.6	75.876
162.7	75.917
162.8	75.965
162.9	76.02
163.0	76.094
163.1	76.189
163.2	76.283
163.3	76.357
163.4	76.411
163.5	76.451
163.6	76.478
163.7	76.483
163.8	76.456
163.9	76.398
164.0	76.378
164.1	76.396
164.2	76.428
164.3	76.449
164.4	76.46
164.5	76.426
164.6	76.347
164.7	76.237
164.8	76.106
164.9	75.955
165.0	75.852
165.1	75.797
165.2	75.759
165.3	75.706
165.4	75.638
165.5	75.549
165.6	75.439
165.7	75.337
165.8	75.269
165.9	75.236
166.0	75.238
166.1	75.275
166.2	75.355
166.3	75.484
166.4	75.664
166.5	75.829
166.6	75.979
166.7	76.105
166.8	76.198
166.9	76.259
167.0	76.332
167.1	76.418
167.2	76.487
167.3	76.509
167.4	76.485
167.5	76.452
167.6	76.41
167.7	76.356
167.8	76.291
167.9	76.212
168.0	76.099
168.1	75.949
168.2	75.81
168.3	75.723
168.4	75.691
168.5	75.642
168.6	75.576
168.7	75.513
168.8	75.473
168.9	75.456
169.0	75.464
169.1	75.496
169.2	75.538
169.3	75.579
169.4	75.616
169.5	75.649
169.6	75.676
169.7	75.711
169.8	75.767
169.9	75.846
170.0	75.882
170.1	75.877
170.2	75.867
170.3	75.888
170.4	75.94
170.5	76.021
170.6	76.133
170.7	76.231
170.8	76.27
170.9	76.25
171.0	76.281
171.1	76.362
171.2	76.436
171.3	76.447
171.4	76.395
171.5	76.414
171.6	76.503
171.7	76.594
171.8	76.616
171.9	76.57
172.0	76.463
172.1	76.294
172.2	76.153
172.3	76.125
172.4	76.21
172.5	76.222
172.6	76.159
172.7	76.086
172.8	76.063
172.9	76.092
173.0	76.14
173.1	76.208
173.2	76.269
173.3	76.299
173.4	76.296
173.5	76.291
173.6	76.282
173.7	76.254
173.8	76.188
173.9	76.087
174.0	76.046
174.1	76.066
174.2	76.101
174.3	76.109
174.4	76.088
174.5	76.069
174.6	76.053
174.7	76.034
174.8	76.008
174.9	75.973
175.0	75.961
175.1	75.97
175.2	76.011
175.3	76.094
175.4	76.218
175.5	76.276
175.6	76.268
175.7	76.21
175.8	76.119
175.9	75.993
176.0	75.882
176.1	75.785
176.2	75.739
176.3	75.78
176.4	75.907
176.5	76.013
176.6	76.1
176.7	76.153
176.8	76.158
176.9	76.114
177.0	76.065
177.1	76.01
177.2	75.981
177.3	76.007
177.4	76.089
177.5	76.141
177.6	76.161
177.7	76.157
177.8	76.135
177.9	76.093
178.0	76.007
178.1	75.876
178.2	75.751
178.3	75.685
178.4	75.677
178.5	75.685
178.6	75.709
178.7	75.75
178.8	75.806
178.9	75.878
179.0	75.906
179.1	75.891
179.2	75.859
179.3	75.837
179.4	75.826
179.5	75.863
179.6	75.949
179.7	76.023
179.8	76.024
179.9	75.954
180.0	75.923
180.1	75.93
180.2	75.939
180.3	75.913
180.4	75.851
180.5	75.843
180.6	75.887
180.7	75.977
180.8	76.104
180.9	76.267
181.0	76.349
181.1	76.35
181.2	76.323
181.3	76.325
181.4	76.354
181.5	76.365
181.6	76.357
181.7	76.332
181.8	76.295
181.9	76.245
182.0	76.166
182.1	76.059
182.2	75.913
182.3	75.719
182.4	75.478
182.5	75.359
182.6	75.363
182.7	75.398
182.8	75.377
182.9	75.297
183.0	75.256
183.1	75.254
183.2	75.298
183.3	75.398
183.4	75.553
183.5	75.659
183.6	75.715
183.7	75.747
183.8	75.783
183.9	75.822
184.0	75.843
184.1	75.846
184.2	75.875
184.3	75.978
184.4	76.153
184.5	76.256
184.6	76.286
184.7	76.266
184.8	76.216
184.9	76.137
185.0	76.12
185.1	76.163
185.2	76.242
185.3	76.33
185.4	76.429
185.5	76.488
185.6	76.507
185.7	76.486
185.8	76.425
185.9	76.324
186.0	76.288
186.1	76.317
186.2	76.367
186.3	76.397
186.4	76.406
186.5	76.426
186.6	76.458
186.7	76.479
186.8	76.466
186.9	76.418
187.0	76.398
187.1	76.405
187.2	76.414
187.3	76.401
187.4	76.366
187.5	76.308
187.6	76.228
187.7	76.155
187.8	76.118
187.9	76.117
188.0	76.073
188.1	75.986
188.2	75.881
188.3	75.782
188.4	75.688
188.5	75.593
188.6	75.499
188.7	75.421
188.8	75.379
188.9	75.371
189.0	75.397
189.1	75.458
189.2	75.528
189.3	75.582
189.4	75.621
189.5	75.718
189.6	75.874
189.7	76.057
189.8	76.234
189.9	76.406
190.0	76.528
190.1	76.602
190.2	76.664
190.3	76.753
190.4	76.867
190.5	76.917
190.6	76.902
190.7	76.868
190.8	76.859
190.9	76.874
191.0	76.803
191.1	76.644
191.2	76.456
191.3	76.297
191.4	76.166
191.5	76.107
191.6	76.119
191.7	76.165
191.8	76.211
191.9	76.254
192.0	76.258
192.1	76.224
192.2	76.178
192.3	76.151
192.4	76.142
192.5	76.162
192.6	76.211
192.7	76.278
192.8	76.351
192.9	76.431
193.0	76.453
193.1	76.419
193.2	76.354
193.3	76.282
193.4	76.204
193.5	76.198
193.6	76.262
193.7	76.334
193.8	76.351
193.9	76.314
194.0	76.313
194.1	76.349
194.2	76.388
194.3	76.396
194.4	76.373
194.5	76.406
194.6	76.493
194.7	76.579
194.8	76.607
194.9	76.577
195.0	76.514
195.1	76.417
195.2	76.329
195.3	76.292
195.4	76.305
195.5	76.312
195.6	76.313
195.7	76.306
195.8	76.291
195.9	76.268
196.0	76.228
196.1	76.171
196.2	76.13
196.3	76.135
196.4	76.189
196.5	76.218
196.6	76.224
196.7	76.214
196.8	76.198
196.9	76.176
197.0	76.128
197.1	76.053
197.2	75.992
197.3	75.98
197.4	76.019
197.5	76.041
197.6	76.047
197.7	76.033
197.8	75.996
197.9	75.936
198.0	75.925
198.1	75.964
198.2	76.022
198.3	76.072
198.4	76.113
198.5	76.131
198.6	76.126
198.7	76.104
198.8	76.075
198.9	76.038
199.0	76.012
199.1	75.996
199.2	76.018
199.3	76.103
199.4	76.25
199.5	76.323
199.6	76.32
199.7	76.27
199.8	76.2
199.9	76.11
200.0	76.096
200.1	76.158
200.2	76.233
200.3	76.257
200.4	76.23
200.5	76.265
200.6	76.362
200.7	76.44
200.8	76.417
200.9	76.295
201.0	76.246
201.1	76.27
201.2	76.331
201.3	76.395
201.4	76.463
201.5	76.516
201.6	76.556
201.7	76.615
201.8	76.725
201.9	76.887
202.0	76.943
202.1	76.893
202.2	76.793
202.3	76.702
202.4	76.618
202.5	76.594
202.6	76.629
202.7	76.684
202.8	76.718
202.9	76.732
203.0	76.733
203.1	76.721
203.2	76.677
203.3	76.584
203.4	76.442
203.5	76.378
203.6	76.39
203.7	76.436
203.8	76.472
203.9	76.497
204.0	76.446
204.1	76.319
204.2	76.188
204.3	76.125
204.4	76.129
204.5	76.112
204.6	76.076
204.7	76.043
204.8	76.039
204.9	76.062
205.0	76.026
205.1	75.93
205.2	75.832
205.3	75.789
205.4	75.802
205.5	75.811
205.6	75.816
205.7	75.806
205.8	75.77
205.9	75.707
206.0	75.673
206.1	75.667
206.2	75.693
206.3	75.753
206.4	75.847
206.5	75.938
206.6	76.025
206.7	76.101
206.8	76.156
206.9	76.191
207.0	76.274
207.1	76.405
207.2	76.533
207.3	76.612
207.4	76.641
207.5	76.648
207.6	76.633
207.7	76.582
207.8	76.481
207.9	76.329
208.0	76.196
208.1	76.08
208.2	75.992
208.3	75.938
208.4	75.919
208.5	75.883
208.6	75.828
208.7	75.781
208.8	75.766
208.9	75.782
209.0	75.816
209.1	75.867
209.2	75.936
209.3	76.022
209.4	76.125
209.5	76.179
209.6	76.186
209.7	76.204
209.8	76.294
209.9	76.457
210.0	76.546
210.1	76.561
210.2	76.556
210.3	76.586
210.4	76.649
210.5	76.683
210.6	76.687
210.7	76.684
210.8	76.697
210.9	76.726
211.0	76.777
211.1	76.851
211.2	76.896
211.3	76.86
211.4	76.742
211.5	76.657
211.6	76.604
211.7	76.523
211.8	76.352
211.9	76.094
212.0	75.919
212.1	75.826
212.2	75.746
212.3	75.611
212.4	75.422
212.5	75.274
212.6	75.169
212.7	75.087
212.8	75.007
212.9	74.931
213.0	74.901
213.1	74.916
213.2	74.981
213.3	75.096
213.4	75.262
213.5	75.341
213.6	75.332
213.7	75.302
213.8	75.318
213.9	75.379
214.0	75.443
214.1	75.512
214.2	75.591
214.3	75.689
214.4	75.804
214.5	75.902
214.6	75.984
214.7	76.047
214.8	76.086
214.9	76.103
215.0	76.136
215.1	76.184
215.2	76.242
215.3	76.303
215.4	76.365
215.5	76.422
215.6	76.474
215.7	76.509
215.8	76.52
215.9	76.505
216.0	76.451
216.1	76.355
216.2	76.248
216.3	76.155
216.4	76.078
216.5	76.045
216.6	76.058
216.7	76.092
216.8	76.127
216.9	76.163
217.0	76.196
217.1	76.226
217.2	76.258
217.3	76.295
217.4	76.336
217.5	76.358
217.6	76.362
217.7	76.362
217.8	76.373
217.9	76.395
218.0	76.411
218.1	76.423
218.2	76.448
218.3	76.507
218.4	76.6
218.5	76.656
218.6	76.675
218.7	76.659
218.8	76.607
218.9	76.522
219.0	76.513
219.1	76.58
219.2	76.666
219.3	76.713
219.4	76.722
219.5	76.694
219.6	76.629
219.7	76.518
219.8	76.352
219.9	76.132
220.0	76.005
220.1	75.973
220.2	75.991
220.3	76.016
220.4	76.048
220.5	76.098
220.6	76.167
220.7	76.25
220.8	76.344
220.9	76.447
221.0	76.557
221.1	76.673
221.2	76.791
221.3	76.908
221.4	77.026
221.5	77.078
221.6	77.064
221.7	77.009
221.8	76.936
221.9	76.845
222.0	76.786
222.1	76.758
222.2	76.75
222.3	76.752
222.4	76.762
222.5	76.786
222.6	76.822
222.7	76.841
222.8	76.812
222.9	76.736
223.0	76.697
223.1	76.697
223.2	76.747
223.3	76.862
223.4	77.042
223.5	77.09
223.6	77.007
223.7	76.878
223.8	76.787
223.9	76.735
224.0	76.712
224.1	76.717
224.2	76.742
224.3	76.776
224.4	76.82
224.5	76.811
224.6	76.751
224.7	76.659
224.8	76.556
224.9	76.441
225.0	76.383
225.1	76.383
225.2	76.395
225.3	76.373
225.4	76.319
225.5	76.22
225.6	76.077
225.7	75.947
225.8	75.887
225.9	75.899
226.0	75.932
226.1	75.987
226.2	76.038
226.3	76.061
226.4	76.056
226.5	76.047
226.6	76.036
226.7	76.052
226.8	76.127
226.9	76.26
227.0	76.341
227.1	76.37
227.2	76.365
227.3	76.341
227.4	76.298
227.5	76.279
227.6	76.285
227.7	76.297
227.8	76.299
227.9	76.291
228.0	76.311
228.1	76.36
228.2	76.422
228.3	76.481
228.4	76.538
228.5	76.619
228.6	76.723
228.7	76.829
228.8	76.913
228.9	76.977
229.0	77.058
229.1	77.157
229.2	77.249
229.3	77.311
229.4	77.342
229.5	77.356
229.6	77.353
229.7	77.327
229.8	77.273
229.9	77.192
230.0	77.083
230.1	76.944
230.2	76.83
230.3	76.795
230.4	76.838
230.5	76.813
230.6	76.72
230.7	76.613
230.8	76.546
230.9	76.521
231.0	76.518
231.1	76.538
231.2	76.558
231.3	76.553
231.4	76.523
231.5	76.546
231.6	76.622
231.7	76.696
231.8	76.715
231.9	76.679
232.0	76.675
232.1	76.704
232.2	76.739
232.3	76.755
232.4	76.751
232.5	76.73
232.6	76.691
232.7	76.667
232.8	76.69
232.9	76.76
233.0	76.79
233.1	76.778
233.2	76.75
233.3	76.73
233.4	76.716
233.5	76.679
233.6	76.617
233.7	76.571
233.8	76.583
233.9	76.652
234.0	76.686
234.1	76.685
234.2	76.662
234.3	76.629
234.4	76.586
234.5	76.565
234.6	76.567
234.7	76.564
234.8	76.528
234.9	76.46
235.0	76.437
235.1	76.458
235.2	76.469
235.3	76.415
235.4	76.296
235.5	76.251
235.6	76.28
235.7	76.331
235.8	76.354
235.9	76.349
236.0	76.347
236.1	76.347
236.2	76.361
236.3	76.402
236.4	76.47
236.5	76.495
236.6	76.479
236.7	76.458
236.8	76.466
236.9	76.506
237.0	76.515
237.1	76.494
237.2	76.45
237.3	76.391
237.4	76.317
237.5	76.247
237.6	76.181
237.7	76.118
237.8	76.056
237.9	75.994
238.0	75.97
238.1	75.983
238.2	76.012
238.3	76.035
238.4	76.052
238.5	76.048
238.6	76.024
238.7	76.003
238.8	76.01
238.9	76.044
239.0	76.101
239.1	76.181
239.2	76.281
239.3	76.396
239.4	76.528
239.5	76.643
239.6	76.741
239.7	76.822
239.8	76.884
239.9	76.927
240.0	76.956
240.1	76.971
240.2	76.972
240.3	76.959
240.4	76.933
240.5	76.886
240.6	76.819
240.7	76.737
240.8	76.649
240.9	76.552
241.0	76.478
241.1	76.426
241.2	76.397
241.3	76.389
241.4	76.402
241.5	76.432
241.6	76.478
241.7	76.535
241.8	76.6
241.9	76.673
242.0	76.722
242.1	76.749
242.2	76.751
242.3	76.726
242.4	76.674
242.5	76.633
242.6	76.603
242.7	76.564
242.8	76.493
242.9	76.391
243.0	76.325
243.1	76.293
243.2	76.283
243.3	76.28
243.4	76.285
243.5	76.334
243.6	76.427
243.7	76.527
243.8	76.597
243.9	76.637
244.0	76.65
244.1	76.635
244.2	76.625
244.3	76.654
244.4	76.72
244.5	76.744
244.6	76.728
244.7	76.679
244.8	76.607
244.9	76.512
245.0	76.46
245.1	76.449
245.2	76.467
245.3	76.499
245.4	76.545
245.5	76.562
245.6	76.549
245.7	76.516
245.8	76.475
245.9	76.424
246.0	76.407
246.1	76.424
246.2	76.461
246.3	76.504
246.4	76.553
246.5	76.56
246.6	76.525
246.7	76.495
246.8	76.515
246.9	76.586
247.0	76.598
247.1	76.551
247.2	76.502
247.3	76.509
247.4	76.572
247.5	76.606
247.6	76.612
247.7	76.61
247.8	76.618
247.9	76.637
248.0	76.641
248.1	76.631
248.2	76.595
248.3	76.521
248.4	76.41
248.5	76.339
248.6	76.308
248.7	76.299
248.8	76.291
248.9	76.286
249.0	76.323
249.1	76.405
249.2	76.486
249.3	76.527
249.4	76.526
249.5	76.478
249.6	76.383
249.7	76.297
249.8	76.276
249.9	76.319
250.0	76.378
250.1	76.453
250.2	76.519
250.3	76.553
250.4	76.554
250.5	76.506
250.6	76.408
250.7	76.312
250.8	76.267
250.9	76.274
251.0	76.327
251.1	76.425
251.2	76.512
251.3	76.53
251.4	76.48
251.5	76.49
251.6	76.562
251.7	76.652
251.8	76.718
251.9	76.76
252.0	76.827
252.1	76.918
252.2	77.004
252.3	77.055
252.4	77.073
252.5	77.077
252.6	77.068
252.7	77.057
252.8	77.053
252.9	77.057
253.0	77.04
253.1	77.002
253.2	76.954
253.3	76.91
253.4	76.868
253.5	76.775
253.6	76.631
253.7	76.493
253.8	76.415
253.9	76.399
254.0	76.425
254.1	76.492
254.2	76.568
254.3	76.624
254.4	76.657
254.5	76.688
254.6	76.715
254.7	76.74
254.8	76.765
254.9	76.789
255.0	76.864
255.1	76.989
255.2	77.13
255.3	77.252
255.4	77.354
255.5	77.426
255.6	77.468
255.7	77.485
255.8	77.479
255.9	77.452
256.0	77.433
256.1	77.422
256.2	77.412
256.3	77.395
256.4	77.372
256.5	77.36
256.6	77.358
256.7	77.306
256.8	77.142
256.9	76.867
257.0	76.646
257.1	76.481
257.2	76.361
257.3	76.28
257.4	76.237
257.5	76.212
257.6	76.207
257.7	76.205
257.8	76.193
257.9	76.17
258.0	76.143
258.1	76.112
258.2	76.114
258.3	76.184
258.4	76.323
258.5	76.427
258.6	76.494
258.7	76.541
258.8	76.584
258.9	76.622
259.0	76.649
259.1	76.665
259.2	76.702
259.3	76.791
259.4	76.932
259.5	77.036
259.6	77.104
259.7	77.133
259.8	77.123
259.9	77.073
260.0	77.055
260.1	77.068
260.2	77.087
260.3	77.087
260.4	77.068
260.5	77.009
260.6	76.91
260.7	76.795
260.8	76.691
260.9	76.596
261.0	76.522
261.1	76.466
261.2	76.433
261.3	76.423
261.4	76.437
261.5	76.427
261.6	76.391
261.7	76.368
261.8	76.396
261.9	76.475
262.0	76.542
262.1	76.597
262.2	76.626
262.3	76.617
262.4	76.57
262.5	76.512
262.6	76.442
262.7	76.402
262.8	76.432
262.9	76.534
263.0	76.631
263.1	76.724
263.2	76.782
263.3	76.776
263.4	76.705
263.5	76.678
263.6	76.696
263.7	76.743
263.8	76.805
263.9	76.882
264.0	76.917
264.1	76.908
264.2	76.874
264.3	76.831
264.4	76.779
264.5	76.713
264.6	76.633
264.7	76.593
264.8	76.646
264.9	76.794
265.0	76.897
265.1	76.954
265.2	76.972
265.3	76.96
265.4	76.916
265.5	76.906
265.6	76.93
265.7	76.974
265.8	77.027
265.9	77.088
266.0	77.138
266.1	77.176
266.2	77.173
266.3	77.101
266.4	76.959
266.5	76.853
266.6	76.781
266.7	76.741
266.8	76.728
266.9	76.742
267.0	76.711
267.1	76.635
267.2	76.531
267.3	76.417
267.4	76.294
267.5	76.264
267.6	76.329
267.7	76.423
267.8	76.484
267.9	76.512
268.0	76.541
268.1	76.572
268.2	76.608
268.3	76.654
268.4	76.709
268.5	76.748
268.6	76.769
268.7	76.822
268.8	76.959
268.9	77.179
269.0	77.237
269.1	77.135
269.2	76.99
269.3	76.919
269.4	76.923
269.5	76.899
269.6	76.845
269.7	76.789
269.8	76.758
269.9	76.753
270.0	76.816
270.1	76.949
270.2	77.045
270.3	76.998
270.4	76.807
270.5	76.724
270.6	76.749
270.7	76.82
270.8	76.875
270.9	76.915
271.0	76.923
271.1	76.9
271.2	76.854
271.3	76.796
271.4	76.724
271.5	76.665
271.6	76.618
271.7	76.579
271.8	76.541
271.9	76.507
272.0	76.487
272.1	76.483
272.2	76.48
272.3	76.463
272.4	76.432
272.5	76.458
272.6	76.54
272.7	76.644
272.8	76.738
272.9	76.821
273.0	76.872
273.1	76.893
273.2	76.897
273.3	76.898
273.4	76.896
273.5	76.871
273.6	76.823
273.7	76.768
273.8	76.721
273.9	76.683
274.0	76.606
274.1	76.491
274.2	76.375
274.3	76.292
274.4	76.243
274.5	76.248
274.6	76.305
274.7	76.38
274.8	76.436
274.9	76.472
275.0	76.499
275.1	76.515
275.2	76.525
275.3	76.532
275.4	76.536
275.5	76.549
275.6	76.57
275.7	76.587
275.8	76.587
275.9	76.568
276.0	76.518
276.1	76.436
276.2	76.366
276.3	76.351
276.4	76.392
276.5	76.444
276.6	76.509
276.7	76.585
276.8	76.675
276.9	76.776
277.0	76.843
277.1	76.874
277.2	76.87
277.3	76.834
277.4	76.765
277.5	76.752
277.6	76.794
277.7	76.85
277.8	76.879
277.9	76.88
278.0	76.847
278.1	76.781
278.2	76.684
278.3	76.56
278.4	76.407
278.5	76.347
278.6	76.379
278.7	76.452
278.8	76.515
278.9	76.567
279.0	76.541
279.1	76.436
279.2	76.317
279.3	76.243
279.4	76.217
279.5	76.212
279.6	76.229
279.7	76.274
279.8	76.354
279.9	76.47
280.0	76.555
280.1	76.607
280.2	76.651
280.3	76.709
280.4	76.783
280.5	76.86
280.6	76.941
280.7	77.016
280.8	77.077
280.9	77.123
281.0	77.115
281.1	77.055
281.2	76.993
281.3	76.984
281.4	77.027
281.5	77.027
281.6	76.984
281.7	76.911
281.8	76.82
281.9	76.71
282.0	76.647
282.1	76.632
282.2	76.641
282.3	76.652
282.4	76.663
282.5	76.689
282.6	76.728
282.7	76.751
282.8	76.73
282.9	76.665
283.0	76.615
283.1	76.579
283.2	76.574
283.3	76.614
283.4	76.7
283.5	76.707
283.6	76.636
283.7	76.541
283.8	76.475
283.9	76.438
284.0	76.416
284.1	76.407
284.2	76.401
284.3	76.384
284.4	76.357
284.5	76.314
284.6	76.256
284.7	76.191
284.8	76.129
284.9	76.07
285.0	76.111
285.1	76.251
285.2	76.394
285.3	76.441
285.4	76.394
285.5	76.383
285.6	76.41
285.7	76.448
285.8	76.474
285.9	76.488
286.0	76.523
286.1	76.582
286.2	76.657
286.3	76.743
286.4	76.84
286.5	76.865
286.6	76.817
286.7	76.764
286.8	76.771
286.9	76.838
287.0	76.903
287.1	76.966
287.2	77.024
287.3	77.072
287.4	77.11
287.5	77.119
287.6	77.1
287.7	77.055
287.8	76.989
287.9	76.901
288.0	76.829
288.1	76.772
288.2	76.72
288.3	76.662
288.4	76.598
288.5	76.521
288.6	76.43
288.7	76.35
288.8	76.304
288.9	76.293
289.0	76.32
289.1	76.386
289.2	76.451
289.3	76.477
289.4	76.464
289.5	76.495
289.6	76.57
289.7	76.661
289.8	76.738
289.9	76.803
290.0	76.882
290.1	76.975
290.2	77.051
290.3	77.078
290.4	77.055
290.5	77.031
290.6	77.006
290.7	76.979
290.8	76.95
290.9	76.919
291.0	76.838
291.1	76.706
291.2	76.576
291.3	76.498
291.4	76.472
291.5	76.43
291.6	76.374
291.7	76.32
291.8	76.288
291.9	76.278
292.0	76.294
292.1	76.335
292.2	76.394
292.3	76.461
292.4	76.537
292.5	76.627
292.6	76.729
292.7	76.805
292.8	76.816
292.9	76.761
293.0	76.747
293.1	76.774
293.2	76.808
293.3	76.813
293.4	76.788
293.5	76.736
293.6	76.658
293.7	76.579
293.8	76.526
293.9	76.498
294.0	76.476
294.1	76.461
294.2	76.448
294.3	76.431
294.4	76.41
294.5	76.36
294.6	76.278
294.7	76.21
294.8	76.198
294.9	76.243
295.0	76.279
295.1	76.307
295.2	76.331
295.3	76.356
295.4	76.382
295.5	76.417
295.6	76.463
295.7	76.518
295.8	76.581
295.9	76.653
296.0	76.688
296.1	76.684
296.2	76.643
296.3	76.567
296.4	76.455
296.5	76.322
296.6	76.167
296.7	76.016
296.8	75.892
296.9	75.797
297.0	75.649
297.1	75.451
297.2	75.257
297.3	75.124
297.4	75.05
297.5	75.035
297.6	75.078
297.7	75.155
297.8	75.243
297.9	75.342
298.0	75.467
298.1	75.618
298.2	75.8
298.3	76.015
298.4	76.266
298.5	76.607
298.6	77.04
298.7	77.508
298.8	77.958
298.9	78.388
299.0	78.846
299.1	79.333
299.2	79.911
299.3	80.645
299.4	81.535
299.5	82.537
299.6	83.651
299.7	84.801
299.8	85.908
299.9	86.972
300.0	88.077
300.1	89.225
300.2	90.398
300.3	91.577
300.4	92.761
300.5	93.985
300.6	95.248
300.7	96.517
300.8	97.758
300.9	98.97
301.0	100.081
301.1	101.089
301.2	102.065
301.3	103.082
301.4	104.141
301.5	105.232
301.6	106.356
301.7	107.5
301.8	108.65
301.9	109.807
302.0	110.943
302.1	112.059
302.2	113.119
302.3	114.087
302.4	114.961
302.5	115.805
302.6	116.618
302.7	117.373
302.8	118.039
302.9	118.617
303.0	119.015
303.1	119.231
303.2	119.402
303.3	119.663
303.4	120.015
303.5	120.289
303.6	120.486
303.7	120.625
303.8	120.728
303.9	120.795
304.0	120.802
304.1	120.749
304.2	120.708
304.3	120.751
304.4	120.877
304.5	121.053
304.6	121.28
304.7	121.464
304.8	121.514
304.9	121.43
305.0	121.353
305.1	121.282
305.2	121.229
305.3	121.202
305.4	121.201
305.5	121.223
305.6	121.268
305.7	121.289
305.8	121.237
305.9	121.113
306.0	120.978
306.1	120.833
306.2	120.678
306.3	120.517
306.4	120.347
306.5	120.188
306.6	120.039
306.7	119.843
306.8	119.547
306.9	119.149
307.0	118.826
307.1	118.579
307.2	118.367
307.3	118.151
307.4	117.933
307.5	117.682
307.6	117.4
307.7	117.105
307.8	116.819
307.9	116.54
308.0	116.218
308.1	115.853
308.2	115.505
308.3	115.235
308.4	115.043
308.5	114.854
308.6	114.668
308.7	114.458
308.8	114.198
308.9	113.886
309.0	113.583
309.1	113.287
309.2	112.998
309.3	112.716
309.4	112.441
309.5	112.194
309.6	111.974
309.7	111.728
309.8	111.405
309.9	111.005
310.0	110.546
310.1	110.029
310.2	109.525
310.3	109.103
310.4	108.764
310.5	108.421
310.6	108.072
310.7	107.718
310.8	107.357
310.9	106.989
311.0	106.548
311.1	106.035
311.2	105.527
311.3	105.101
311.4	104.755
311.5	104.501
311.6	104.34
311.7	104.151
311.8	103.818
311.9	103.341
312.0	102.909
312.1	102.522
312.2	102.181
312.3	101.885
312.4	101.635
312.5	101.472
312.6	101.398
312.7	101.33
312.8	101.188
312.9	100.973
313.0	100.691
313.1	100.343
313.2	100.01
313.3	99.773
313.4	99.63
313.5	99.502
313.6	99.389
313.7	99.256
313.8	99.069
313.9	98.828
314.0	98.622
314.1	98.449
314.2	98.293
314.3	98.133
314.4	97.969
314.5	97.819
314.6	97.683
314.7	97.554
314.8	97.428
314.9	97.303
315.0	97.169
315.1	97.024
315.2	96.893
315.3	96.799
315.4	96.742
315.5	96.574
315.6	96.297
315.7	96.018
315.8	95.843
315.9	95.771
316.0	95.712
316.1	95.667
316.2	95.628
316.3	95.593
316.4	95.56
316.5	95.474
316.6	95.335
316.7	95.153
316.8	94.937
316.9	94.689
317.0	94.516
317.1	94.417
317.2	94.353
317.3	94.288
317.4	94.221
317.5	94.063
317.6	93.814
317.7	93.542
317.8	93.312
317.9	93.125
318.0	92.979
318.1	92.873
318.2	92.793
318.3	92.721
318.4	92.657
318.5	92.543
318.6	92.378
318.7	92.167
318.8	91.917
318.9	91.626
319.0	91.407
319.1	91.26
319.2	91.128
319.3	90.954
319.4	90.738
319.5	90.54
319.6	90.36
319.7	90.185
319.8	90.003
319.9	89.813
320.0	89.679
320.1	89.601
320.2	89.548
320.3	89.492
320.4	89.431
320.5	89.336
320.6	89.207
320.7	89.066
320.8	88.938
320.9	88.822
321.0	88.632
321.1	88.37
321.2	88.101
321.3	87.89
321.4	87.738
321.5	87.574
321.6	87.398
321.7	87.216
321.8	87.03
321.9	86.84
322.0	86.693
322.1	86.589
322.2	86.511
322.3	86.442
322.4	86.382
322.5	86.378
322.6	86.429
322.7	86.478
322.8	86.467
322.9	86.396
323.0	86.309
323.1	86.204
323.2	86.087
323.3	85.962
323.4	85.828
323.5	85.68
323.6	85.519
323.7	85.358
323.8	85.207
323.9	85.069
324.0	84.912
324.1	84.734
324.2	84.569
324.3	84.448
324.4	84.369
324.5	84.275
324.6	84.166
324.7	84.044
324.8	83.909
324.9	83.761
325.0	83.661
325.1	83.609
325.2	83.535
325.3	83.373
325.4	83.123
325.5	82.926
325.6	82.782
325.7	82.667
325.8	82.553
325.9	82.442
326.0	82.35
326.1	82.278
326.2	82.2
326.3	82.089
326.4	81.947
326.5	81.834
326.6	81.751
326.7	81.693
326.8	81.657
326.9	81.643
327.0	81.587
327.1	81.491
327.2	81.347
327.3	81.152
327.4	80.906
327.5	80.673
327.6	80.453
327.7	80.267
327.8	80.135
327.9	80.056
328.0	79.929
328.1	79.754
328.2	79.566
328.3	79.4
328.4	79.256
328.5	79.102
328.6	78.937
328.7	78.782
328.8	78.657
328.9	78.563
329.0	78.433
329.1	78.267
329.2	78.13
329.3	78.089
329.4	78.143
329.5	78.156
329.6	78.129
329.7	78.084
329.8	78.045
329.9	78.011
330.0	77.984
330.1	77.964
330.2	77.938
330.3	77.894
330.4	77.831
330.5	77.781
330.6	77.746
330.7	77.679
330.8	77.535
330.9	77.313
331.0	77.128
331.1	76.979
331.2	76.876
331.3	76.825
331.4	76.827
331.5	76.819
331.6	76.8
331.7	76.793
331.8	76.819
331.9	76.879
332.0	76.931
332.1	76.975
332.2	77.007
332.3	77.024
332.4	77.026
332.5	76.999
332.6	76.945
332.7	76.869
332.8	76.774
332.9	76.661
333.0	76.56
333.1	76.469
333.2	76.38
333.3	76.281
333.4	76.173
333.5	76.079
333.6	75.998
333.7	75.919
333.8	75.83
333.9	75.729
334.0	75.655
334.1	75.606
334.2	75.554
334.3	75.47
334.4	75.354
334.5	75.285
334.6	75.265
334.7	75.26
334.8	75.238
334.9	75.199
335.0	75.15
335.1	75.09
335.2	75.037
335.3	75.009
335.4	75.007
335.5	75.003
335.6	74.998
335.7	74.992
335.8	74.987
335.9	74.981
336.0	74.945
336.1	74.877
336.2	74.788
336.3	74.686
336.4	74.572
336.5	74.464
336.6	74.362
336.7	74.252
336.8	74.123
336.9	73.973
337.0	73.826
337.1	73.683
337.2	73.577
337.3	73.54
337.4	73.571
337.5	73.52
337.6	73.388
337.7	73.24
337.8	73.14
337.9	73.087
338.0	73.095
338.1	73.164
338.2	73.246
338.3	73.29
338.4	73.299
338.5	73.351
338.6	73.449
338.7	73.518
338.8	73.489
338.9	73.361
339.0	73.317
339.1	73.355
339.2	73.426
339.3	73.48
339.4	73.517
339.5	73.516
339.6	73.476
339.7	73.426
339.8	73.394
339.9	73.38
340.0	73.346
340.1	73.292
340.2	73.224
340.3	73.145
340.4	73.056
340.5	72.984
340.6	72.929
340.7	72.875
340.8	72.805
340.9	72.72
341.0	72.617
341.1	72.495
341.2	72.379
341.3	72.292
341.4	72.233
341.5	72.157
341.6	72.066
341.7	71.992
341.8	71.969
341.9	71.999
342.0	72.059
342.1	72.149
342.2	72.241
342.3	72.309
342.4	72.352
342.5	72.429
342.6	72.54
342.7	72.662
342.8	72.771
342.9	72.866
343.0	72.904
343.1	72.883
343.2	72.811
343.3	72.696
343.4	72.538
343.5	72.384
343.6	72.234
343.7	72.106
343.8	72.02
343.9	71.974
344.0	71.888
344.1	71.763
344.2	71.655
344.3	71.621
344.4	71.659
344.5	71.715
344.6	71.79
344.7	71.865
344.8	71.922
344.9	71.962
345.0	71.988
345.1	71.999
345.2	72.012
345.3	72.045
345.4	72.097
345.5	72.118
345.6	72.109
345.7	72.08
345.8	72.039
345.9	71.986
346.0	71.911
346.1	71.815
346.2	71.743
346.3	71.741
346.4	71.81
346.5	71.867
346.6	71.914
346.7	71.927
346.8	71.886
346.9	71.791
347.0	71.79
347.1	71.884
347.2	71.963
347.3	71.919
347.4	71.751
347.5	71.668
347.6	71.669
347.7	71.685
347.8	71.647
347.9	71.557
348.0	71.487
348.1	71.438
348.2	71.414
348.3	71.418
348.4	71.452
348.5	71.442
348.6	71.387
348.7	71.319
348.8	71.267
348.9	71.231
349.0	71.187
349.1	71.133
349.2	71.134
349.3	71.251
349.4	71.485
349.5	71.614
349.6	71.638
349.7	71.61
349.8	71.58
349.9	71.55
350.0	71.511
350.1	71.465
350.2	71.471
350.3	71.589
350.4	71.818
350.5	72.047
350.6	72.275
350.7	72.413
350.8	72.371
350.9	72.149
351.0	72.035
351.1	72.028
351.2	72.078
351.3	72.137
351.4	72.204
351.5	72.265
351.6	72.321
351.7	72.352
351.8	72.34
351.9	72.285
352.0	72.181
352.1	72.027
352.2	71.898
352.3	71.867
352.4	71.934
352.5	71.924
352.6	71.837
352.7	71.74
352.8	71.703
352.9	71.723
353.0	71.719
353.1	71.688
353.2	71.647
353.3	71.612
353.4	71.583
353.5	71.523
353.6	71.431
353.7	71.365
353.8	71.381
353.9	71.477
354.0	71.549
354.1	71.596
354.2	71.596
354.3	71.529
354.4	71.395
354.5	71.291
354.6	71.216
354.7	71.154
354.8	71.087
354.9	71.015
355.0	70.993
355.1	71.021
355.2	71.025
355.3	70.931
355.4	70.74
355.5	70.651
355.6	70.666
355.7	70.74
355.8	70.831
355.9	70.939
356.0	71.002
356.1	71.022
356.2	71.044
356.3	71.114
356.4	71.234
356.5	71.319
356.6	71.369
356.7	71.424
356.8	71.524
356.9	71.67
357.0	71.782
357.1	71.862
357.2	71.913
357.3	71.938
357.4	71.939
357.5	71.984
357.6	72.074
357.7	72.143
357.8	72.126
357.9	72.022
358.0	72.014
358.1	72.101
358.2	72.196
358.3	72.214
358.4	72.154
358.5	72.117
358.6	72.103
358.7	72.084
358.8	72.031
358.9	71.945
359.0	71.884
359.1	71.846
359.2	71.837
359.3	71.86
359.4	71.916
359.5	71.897
359.6	71.805
359.7	71.732
359.8	71.771
359.9	71.922
360.0	71.966
360.1	71.903
360.2	71.816
360.3	71.787
360.4	71.815
360.5	71.817
360.6	71.792
360.7	71.741
360.8	71.667
360.9	71.568
361.0	71.501
361.1	71.467
361.2	71.431
361.3	71.359
361.4	71.25
361.5	71.238
361.6	71.325
361.7	71.421
361.8	71.441
361.9	71.385
362.0	71.357
362.1	71.356
362.2	71.393
362.3	71.473
362.4	71.599
362.5	71.709
362.6	71.805
362.7	71.875
362.8	71.909
362.9	71.907
363.0	71.867
363.1	71.788
363.2	71.74
363.3	71.791
363.4	71.943
363.5	72.043
363.6	72.093
363.7	72.12
363.8	72.155
363.9	72.197
364.0	72.239
364.1	72.281
364.2	72.337
364.3	72.417
364.4	72.523
364.5	72.633
364.6	72.747
364.7	72.808
364.8	72.764
364.9	72.612
365.0	72.561
365.1	72.609
365.2	72.669
365.3	72.655
365.4	72.565
365.5	72.518
365.6	72.513
365.7	72.516
365.8	72.49
365.9	72.438
366.0	72.425
366.1	72.452
366.2	72.524
366.3	72.646
366.4	72.818
366.5	72.914
366.6	72.933
366.7	72.946
366.8	73.026
366.9	73.173
367.0	73.244
367.1	73.238
367.2	73.181
367.3	73.093
367.4	72.976
367.5	72.926
367.6	72.943
367.7	72.981
367.8	72.993
367.9	72.979
368.0	72.978
368.1	72.99
368.2	72.98
368.3	72.917
368.4	72.8
368.5	72.707
368.6	72.638
368.7	72.611
368.8	72.645
368.9	72.741
369.0	72.769
369.1	72.728
369.2	72.652
369.3	72.572
369.4	72.488
369.5	72.41
369.6	72.339
369.7	72.288
369.8	72.272
369.9	72.291
370.0	72.313
370.1	72.339
370.2	72.352
370.3	72.338
370.4	72.296
370.5	72.275
370.6	72.274
370.7	72.296
370.8	72.34
370.9	72.405
371.0	72.428
371.1	72.409
371.2	72.377
371.3	72.36
371.4	72.36
371.5	72.35
371.6	72.331
371.7	72.334
371.8	72.391
371.9	72.501
372.0	72.547
372.1	72.528
372.2	72.49
372.3	72.477
372.4	72.49
372.5	72.53
372.6	72.598
372.7	72.666
372.8	72.705
372.9	72.716
373.0	72.768
373.1	72.862
373.2	72.948
373.3	72.978
373.4	72.951
373.5	72.95
373.6	72.974
373.7	73.007
373.8	73.032
373.9	73.048
374.0	73.076
374.1	73.117
374.2	73.148
374.3	73.148
374.4	73.116
374.5	73.107
374.6	73.122
374.7	73.131
374.8	73.105
374.9	73.042
375.0	72.966
375.1	72.877
375.2	72.802
375.3	72.771
375.4	72.784
375.5	72.765
375.6	72.715
375.7	72.673
375.8	72.678
375.9	72.73
376.0	72.733
376.1	72.688
376.2	72.656
376.3	72.699
376.4	72.818
376.5	72.899
376.6	72.942
376.7	72.961
376.8	72.97
376.9	72.969
377.0	72.967
377.1	72.964
377.2	72.954
377.3	72.931
377.4	72.898
377.5	72.859
377.6	72.815
377.7	72.775
377.8	72.747
377.9	72.732
378.0	72.72
378.1	72.712
378.2	72.694
378.3	72.652
378.4	72.586
378.5	72.587
378.6	72.653
378.7	72.759
378.8	72.876
378.9	73.005
379.0	73.113
379.1	73.201
379.2	73.279
379.3	73.358
379.4	73.44
379.5	73.495
379.6	73.524
379.7	73.546
379.8	73.581
379.9	73.628
380.0	73.621
380.1	73.559
380.2	73.475
380.3	73.399
380.4	73.331
380.5	73.277
380.6	73.238
380.7	73.207
380.8	73.176
380.9	73.147
381.0	73.134
381.1	73.14
381.2	73.149
381.3	73.148
381.4	73.137
381.5	73.11
381.6	73.066
381.7	73.017
381.8	72.972
381.9	72.931
382.0	72.994
382.1	73.158
382.2	73.34
382.3	73.453
382.4	73.497
382.5	73.575
382.6	73.687
382.7	73.796
382.8	73.863
382.9	73.889
383.0	73.927
383.1	73.976
383.2	74.046
383.3	74.146
383.4	74.275
383.5	74.305
383.6	74.235
383.7	74.125
383.8	74.035
383.9	73.964
384.0	73.891
384.1	73.816
384.2	73.762
384.3	73.754
384.4	73.79
384.5	73.837
384.6	73.895
384.7	73.913
384.8	73.843
384.9	73.687
385.0	73.552
385.1	73.438
385.2	73.356
385.3	73.316
385.4	73.318
385.5	73.297
385.6	73.254
385.7	73.206
385.8	73.168
385.9	73.142
386.0	73.126
386.1	73.12
386.2	73.142
386.3	73.206
386.4	73.314
386.5	73.403
386.6	73.474
386.7	73.545
386.8	73.632
386.9	73.735
387.0	73.816
387.1	73.875
387.2	73.907
387.3	73.911
387.4	73.886
387.5	73.844
387.6	73.785
387.7	73.744
387.8	73.754
387.9	73.816
388.0	73.881
388.1	73.949
388.2	73.978
388.3	73.925
388.4	73.792
388.5	73.744
388.6	73.783
388.7	73.872
388.8	73.977
388.9	74.099
389.0	74.213
389.1	74.32
389.2	74.38
389.3	74.354
389.4	74.242
389.5	74.122
389.6	73.993
389.7	73.875
389.8	73.791
389.9	73.74
390.0	73.674
390.1	73.592
390.2	73.504
390.3	73.418
390.4	73.334
390.5	73.284
390.6	73.267
390.7	73.269
390.8	73.275
390.9	73.287
391.0	73.356
391.1	73.484
391.2	73.62
391.3	73.716
391.4	73.771
391.5	73.818
391.6	73.857
391.7	73.879
391.8	73.877
391.9	73.85
392.0	73.806
392.1	73.746
392.2	73.7
392.3	73.697
392.4	73.737
392.5	73.784
392.6	73.837
392.7	73.879
392.8	73.89
392.9	73.872
393.0	73.877
393.1	73.905
393.2	73.968
393.3	74.076
393.4	74.23
393.5	74.352
393.6	74.443
393.7	74.517
393.8	74.589
393.9	74.659
394.0	74.657
394.1	74.583
394.2	74.503
394.3	74.484
394.4	74.525
394.5	74.557
394.6	74.582
394.7	74.558
394.8	74.446
394.9	74.247
395.0	74.101
395.1	74.007
395.2	73.934
395.3	73.848
395.4	73.75
395.5	73.66
395.6	73.577
395.7	73.531
395.8	73.547
395.9	73.627
396.0	73.65
396.1	73.619
396.2	73.584
396.3	73.598
396.4	73.66
396.5	73.719
396.6	73.774
396.7	73.818
396.8	73.843
396.9	73.85
397.0	73.893
397.1	73.972
397.2	74.022
397.3	73.98
397.4	73.846
397.5	73.75
397.6	73.692
397.7	73.663
397.8	73.657
397.9	73.673
398.0	73.702
398.1	73.745
398.2	73.801
398.3	73.868
398.4	73.946
398.5	73.999
398.6	74.026
398.7	74.051
398.8	74.096
398.9	74.16
399.0	74.211
399.1	74.248
399.2	74.261
