# Supplementary material for: Correction: LPS responsiveness and neutrophil chemotaxis in vivo require PMN MMP-8 activity
Source: PLoS One. 2025 Dec 19;20(12):e0339233. doi: 10.1371/journal.pone.0339233 (PMC12716691; doi:10.1371/journal.pone.0339233)
Supplement: S11 File — (ZIP) [file pone.0339233.s011.zip › 06422635 Fig 5 Calcium Flux/01sept04/calcium01sep0412.txt]

        Calibration Report
        ------------------

ICBC Method       :	
Measurement Type  :	Single
Calibration Type  :	Min/Max
AF :          0.000
IC :          6
Fmin              :	67.006
Fmax              :	377.037
Conversion datafile      :  C:\FLWINLAB\DATA\01sep0412.td

ICBC data result file :C:\FLWINLAB\DATA\calcium01sep0412.txt
generated on: 02/09/2004 at time: 1:57:45 PM
---------------------------------------
0.1	69.628
0.2	69.376
0.3	69.155
0.4	68.964
0.5	68.832
0.6	68.761
0.7	68.719
0.8	68.673
0.9	68.625
1.0	68.576
1.1	68.525
1.2	68.472
1.3	68.415
1.4	68.352
1.5	68.343
1.6	68.385
1.7	68.464
1.8	68.564
1.9	68.685
2.0	68.767
2.1	68.811
2.2	68.833
2.3	68.85
2.4	68.862
2.5	68.873
2.6	68.882
2.7	68.894
2.8	68.916
2.9	68.947
3.0	68.984
3.1	69.028
3.2	69.046
3.3	69.006
3.4	68.908
3.5	68.832
3.6	68.777
3.7	68.76
3.8	68.799
3.9	68.892
4.0	68.944
4.1	68.955
4.2	68.959
4.3	68.992
4.4	69.053
4.5	69.073
4.6	69.051
4.7	69.018
4.8	69.003
4.9	69.007
5.0	69.07
5.1	69.19
5.2	69.305
5.3	69.35
5.4	69.326
5.5	69.322
5.6	69.337
5.7	69.358
5.8	69.37
5.9	69.373
6.0	69.344
6.1	69.285
6.2	69.237
6.3	69.243
6.4	69.303
6.5	69.253
6.6	69.093
6.7	68.912
6.8	68.797
6.9	68.749
7.0	68.719
7.1	68.709
7.2	68.695
7.3	68.654
7.4	68.586
7.5	68.531
7.6	68.487
7.7	68.479
7.8	68.529
7.9	68.64
8.0	68.716
8.1	68.758
8.2	68.786
8.3	68.82
8.4	68.86
8.5	68.858
8.6	68.814
8.7	68.759
8.8	68.723
8.9	68.704
9.0	68.76
9.1	68.889
9.2	69.002
9.3	69.012
9.4	68.917
9.5	68.904
9.6	68.971
9.7	69.05
9.8	69.07
9.9	69.032
10.0	68.976
10.1	68.901
10.2	68.852
10.3	68.875
10.4	68.968
10.5	68.983
10.6	68.919
10.7	68.827
10.8	68.755
10.9	68.704
11.0	68.652
11.1	68.598
11.2	68.531
11.3	68.438
11.4	68.318
11.5	68.283
11.6	68.333
11.7	68.394
11.8	68.396
11.9	68.338
12.0	68.33
12.1	68.372
12.2	68.432
12.3	68.483
12.4	68.524
12.5	68.556
12.6	68.581
12.7	68.617
12.8	68.68
12.9	68.773
13.0	68.808
13.1	68.786
13.2	68.745
13.3	68.724
13.4	68.722
13.5	68.72
13.6	68.718
13.7	68.72
13.8	68.73
13.9	68.75
14.0	68.709
14.1	68.608
14.2	68.5
14.3	68.436
14.4	68.414
14.5	68.447
14.6	68.533
14.7	68.628
14.8	68.69
14.9	68.717
15.0	68.733
15.1	68.739
15.2	68.726
15.3	68.685
15.4	68.615
15.5	68.615
15.6	68.684
15.7	68.763
15.8	68.792
15.9	68.771
16.0	68.748
16.1	68.722
16.2	68.683
16.3	68.621
16.4	68.537
16.5	68.472
16.6	68.427
16.7	68.419
16.8	68.466
16.9	68.567
17.0	68.65
17.1	68.716
17.2	68.748
17.3	68.731
17.4	68.665
17.5	68.565
17.6	68.432
17.7	68.318
17.8	68.277
17.9	68.309
18.0	68.295
18.1	68.236
18.2	68.159
18.3	68.088
18.4	68.024
18.5	67.911
18.6	67.749
18.7	67.603
18.8	67.537
18.9	67.55
19.0	67.587
19.1	67.645
19.2	67.694
19.3	67.702
19.4	67.671
19.5	67.673
19.6	67.71
19.7	67.747
19.8	67.75
19.9	67.719
20.0	67.772
20.1	67.909
20.2	68.066
20.3	68.179
20.4	68.247
20.5	68.294
20.6	68.317
20.7	68.342
20.8	68.391
20.9	68.464
21.0	68.543
21.1	68.629
21.2	68.713
21.3	68.784
21.4	68.843
21.5	68.808
21.6	68.679
21.7	68.544
21.8	68.489
21.9	68.513
22.0	68.551
22.1	68.603
22.2	68.643
22.3	68.642
22.4	68.6
22.5	68.567
22.6	68.543
22.7	68.518
22.8	68.483
22.9	68.438
23.0	68.441
23.1	68.493
23.2	68.551
23.3	68.57
23.4	68.549
23.5	68.515
23.6	68.467
23.7	68.413
23.8	68.36
23.9	68.309
24.0	68.278
24.1	68.268
24.2	68.261
24.3	68.238
24.4	68.198
24.5	68.199
24.6	68.239
24.7	68.269
24.8	68.24
24.9	68.152
25.0	68.109
25.1	68.11
25.2	68.132
25.3	68.15
25.4	68.166
25.5	68.146
25.6	68.09
25.7	68.06
25.8	68.115
25.9	68.257
26.0	68.326
26.1	68.322
26.2	68.314
26.3	68.37
26.4	68.492
26.5	68.574
26.6	68.616
26.7	68.628
26.8	68.618
26.9	68.586
27.0	68.54
27.1	68.48
27.2	68.41
27.3	68.335
27.4	68.252
27.5	68.193
27.6	68.155
27.7	68.115
27.8	68.046
27.9	67.949
28.0	67.892
28.1	67.876
28.2	67.885
28.3	67.905
28.4	67.937
28.5	67.963
28.6	67.983
28.7	67.987
28.8	67.962
28.9	67.911
29.0	67.897
29.1	67.921
29.2	67.969
29.3	68.027
29.4	68.095
29.5	68.088
29.6	68.004
29.7	67.914
29.8	67.888
29.9	67.924
30.0	67.966
30.1	68.012
30.2	68.048
30.3	68.057
30.4	68.039
30.5	68.022
30.6	68.006
30.7	67.984
30.8	67.95
30.9	67.904
31.0	67.878
31.1	67.872
31.2	67.864
31.3	67.835
31.4	67.784
31.5	67.738
31.6	67.698
31.7	67.672
31.8	67.67
31.9	67.691
32.0	67.663
32.1	67.588
32.2	67.504
32.3	67.447
32.4	67.419
32.5	67.43
32.6	67.481
32.7	67.533
32.8	67.549
32.9	67.527
33.0	67.543
33.1	67.595
33.2	67.661
33.3	67.716
33.4	67.761
33.5	67.819
33.6	67.891
33.7	67.951
33.8	67.976
33.9	67.964
34.0	67.926
34.1	67.864
34.2	67.812
34.3	67.806
34.4	67.847
34.5	67.846
34.6	67.802
34.7	67.746
34.8	67.705
34.9	67.679
35.0	67.64
35.1	67.588
35.2	67.538
35.3	67.504
35.4	67.486
35.5	67.486
35.6	67.505
35.7	67.533
35.8	67.559
35.9	67.584
36.0	67.585
36.1	67.564
36.2	67.515
36.3	67.437
36.4	67.329
36.5	67.284
36.6	67.302
36.7	67.354
36.8	67.41
36.9	67.471
37.0	67.533
37.1	67.594
37.2	67.628
37.3	67.61
37.4	67.539
37.5	67.519
37.6	67.549
37.7	67.594
37.8	67.621
37.9	67.629
38.0	67.635
38.1	67.64
38.2	67.656
38.3	67.693
38.4	67.754
38.5	67.768
38.6	67.737
38.7	67.706
38.8	67.723
38.9	67.788
39.0	67.824
39.1	67.832
39.2	67.848
39.3	67.908
39.4	68.011
39.5	68.053
39.6	68.035
39.7	67.969
39.8	67.869
39.9	67.737
40.0	67.641
40.1	67.581
40.2	67.534
40.3	67.477
40.4	67.41
40.5	67.332
40.6	67.241
40.7	67.155
40.8	67.094
40.9	67.055
41.0	67.035
41.1	67.032
41.2	67.034
41.3	67.03
41.4	67.018
41.5	67.058
41.6	67.149
41.7	67.251
41.8	67.326
41.9	67.373
42.0	67.448
42.1	67.55
42.2	67.659
42.3	67.754
42.4	67.834
42.5	67.908
42.6	67.976
42.7	68.056
42.8	68.164
42.9	68.302
43.0	68.345
43.1	68.295
43.2	68.214
43.3	68.165
43.4	68.146
43.5	68.12
43.6	68.087
43.7	68.044
43.8	67.987
43.9	67.918
44.0	67.88
44.1	67.872
44.2	67.861
44.3	67.813
44.4	67.729
44.5	67.674
44.6	67.647
44.7	67.626
44.8	67.59
44.9	67.537
45.0	67.494
45.1	67.459
45.2	67.456
45.3	67.506
45.4	67.609
45.5	67.61
45.6	67.509
45.7	67.368
45.8	67.251
45.9	67.156
46.0	67.062
46.1	66.971
46.2	66.894
46.3	66.844
46.4	66.821
46.5	66.782
46.6	66.729
46.7	66.655
46.8	66.553
46.9	66.422
47.0	66.413
47.1	66.526
47.2	66.685
47.3	66.814
47.4	66.914
47.5	66.955
47.6	66.936
47.7	66.889
47.8	66.843
47.9	66.799
48.0	66.8
48.1	66.847
48.2	66.901
48.3	66.927
48.4	66.923
48.5	66.911
48.6	66.892
48.7	66.883
48.8	66.902
48.9	66.95
49.0	67.102
49.1	67.36
49.2	67.642
49.3	67.867
49.4	68.035
49.5	68.163
49.6	68.251
49.7	68.308
49.8	68.341
49.9	68.351
50.0	68.346
50.1	68.327
50.2	68.295
50.3	68.252
50.4	68.197
50.5	68.117
50.6	68.013
50.7	67.905
50.8	67.816
50.9	67.744
51.0	67.666
51.1	67.58
51.2	67.519
51.3	67.516
51.4	67.569
51.5	67.55
51.6	67.456
51.7	67.338
51.8	67.245
51.9	67.175
52.0	67.127
52.1	67.1
52.2	67.121
52.3	67.216
52.4	67.386
52.5	67.489
52.6	67.525
52.7	67.522
52.8	67.508
52.9	67.483
53.0	67.483
53.1	67.507
53.2	67.526
53.3	67.511
53.4	67.461
53.5	67.418
53.6	67.383
53.7	67.321
53.8	67.197
53.9	67.011
54.0	66.916
54.1	66.912
54.2	66.946
54.3	66.966
54.4	66.974
54.5	66.992
54.6	67.021
54.7	67.071
54.8	67.156
54.9	67.273
55.0	67.329
55.1	67.325
55.2	67.311
55.3	67.34
55.4	67.412
55.5	67.493
55.6	67.581
55.7	67.65
55.8	67.675
55.9	67.655
56.0	67.661
56.1	67.695
56.2	67.728
56.3	67.735
56.4	67.715
56.5	67.713
56.6	67.729
56.7	67.72
56.8	67.642
56.9	67.494
57.0	67.388
57.1	67.325
57.2	67.289
57.3	67.268
57.4	67.261
57.5	67.253
57.6	67.242
57.7	67.243
57.8	67.269
57.9	67.32
58.0	67.348
58.1	67.353
58.2	67.376
58.3	67.456
58.4	67.594
58.5	67.68
58.6	67.713
58.7	67.709
58.8	67.684
58.9	67.636
59.0	67.613
59.1	67.616
59.2	67.613
59.3	67.578
59.4	67.51
59.5	67.455
59.6	67.414
59.7	67.403
59.8	67.44
59.9	67.523
60.0	67.57
60.1	67.581
60.2	67.576
60.3	67.575
60.4	67.577
60.5	67.569
60.6	67.55
60.7	67.522
60.8	67.485
60.9	67.44
61.0	67.447
61.1	67.505
61.2	67.566
61.3	67.582
61.4	67.552
61.5	67.496
61.6	67.415
61.7	67.375
61.8	67.441
61.9	67.613
62.0	67.713
62.1	67.74
62.2	67.756
62.3	67.823
62.4	67.94
62.5	67.99
62.6	67.974
62.7	67.889
62.8	67.733
62.9	67.506
63.0	67.388
63.1	67.377
63.2	67.385
63.3	67.321
63.4	67.186
63.5	67.121
63.6	67.127
63.7	67.151
63.8	67.143
63.9	67.101
64.0	67.076
64.1	67.067
64.2	67.09
64.3	67.161
64.4	67.28
64.5	67.34
64.6	67.342
64.7	67.323
64.8	67.318
64.9	67.327
65.0	67.275
65.1	67.163
65.2	67.041
65.3	66.962
65.4	66.925
65.5	66.927
65.6	66.969
65.7	67.011
65.8	67.017
65.9	66.987
66.0	66.979
66.1	66.994
66.2	67.019
66.3	67.038
66.4	67.052
66.5	67.138
66.6	67.297
66.7	67.464
66.8	67.576
66.9	67.632
67.0	67.669
67.1	67.688
67.2	67.717
67.3	67.787
67.4	67.897
67.5	67.994
67.6	68.077
67.7	68.14
67.8	68.176
67.9	68.185
68.0	68.136
68.1	68.028
68.2	67.916
68.3	67.854
68.4	67.84
68.5	67.855
68.6	67.901
68.7	67.936
68.8	67.918
68.9	67.847
69.0	67.735
69.1	67.581
69.2	67.443
69.3	67.379
69.4	67.388
69.5	67.404
69.6	67.426
69.7	67.441
69.8	67.434
69.9	67.406
70.0	67.426
70.1	67.495
70.2	67.566
70.3	67.592
70.4	67.573
70.5	67.612
70.6	67.708
70.7	67.772
70.8	67.716
70.9	67.541
71.0	67.439
71.1	67.41
71.2	67.413
71.3	67.408
71.4	67.395
71.5	67.305
71.6	67.137
71.7	66.992
71.8	66.967
71.9	67.064
72.0	67.081
72.1	67.019
72.2	66.961
72.3	66.992
72.4	67.113
72.5	67.154
72.6	67.116
72.7	67.052
72.8	67.011
72.9	66.993
73.0	66.974
73.1	66.954
73.2	66.93
73.3	66.901
73.4	66.866
73.5	66.895
73.6	66.987
73.7	67.073
73.8	67.084
73.9	67.019
74.0	66.999
74.1	67.021
74.2	67.071
74.3	67.131
74.4	67.202
74.5	67.274
74.6	67.348
74.7	67.401
74.8	67.413
74.9	67.382
75.0	67.349
75.1	67.314
75.2	67.308
75.3	67.36
75.4	67.47
75.5	67.567
75.6	67.649
75.7	67.715
75.8	67.764
75.9	67.796
76.0	67.833
76.1	67.876
76.2	67.909
76.3	67.915
76.4	67.894
76.5	67.846
76.6	67.772
76.7	67.71
76.8	67.697
76.9	67.734
77.0	67.75
77.1	67.745
77.2	67.731
77.3	67.721
77.4	67.714
77.5	67.683
77.6	67.628
77.7	67.572
77.8	67.537
77.9	67.523
78.0	67.523
78.1	67.535
78.2	67.552
78.3	67.564
78.4	67.572
78.5	67.545
78.6	67.484
78.7	67.404
78.8	67.325
78.9	67.244
79.0	67.235
79.1	67.296
79.2	67.371
79.3	67.406
79.4	67.399
79.5	67.43
79.6	67.497
79.7	67.551
79.8	67.541
79.9	67.466
80.0	67.451
80.1	67.495
80.2	67.565
80.3	67.629
80.4	67.686
80.5	67.647
80.6	67.51
80.7	67.366
80.8	67.303
80.9	67.321
81.0	67.331
81.1	67.334
81.2	67.331
81.3	67.327
81.4	67.321
81.5	67.281
81.6	67.209
81.7	67.151
81.8	67.159
81.9	67.231
82.0	67.292
82.1	67.344
82.2	67.368
82.3	67.35
82.4	67.288
82.5	67.26
82.6	67.264
82.7	67.272
82.8	67.254
82.9	67.209
83.0	67.193
83.1	67.206
83.2	67.238
83.3	67.278
83.4	67.327
83.5	67.31
83.6	67.227
83.7	67.15
83.8	67.148
83.9	67.222
84.0	67.205
84.1	67.097
84.2	66.96
84.3	66.851
84.4	66.772
84.5	66.796
84.6	66.921
84.7	67.029
84.8	66.999
84.9	66.833
85.0	66.845
85.1	67.037
85.2	67.268
85.3	67.402
85.4	67.437
85.5	67.505
85.6	67.606
85.7	67.732
85.8	67.877
85.9	68.039
86.0	68.089
86.1	68.027
86.2	67.941
86.3	67.919
86.4	67.959
86.5	67.935
86.6	67.846
86.7	67.736
86.8	67.649
86.9	67.585
87.0	67.52
87.1	67.456
87.2	67.415
87.3	67.422
87.4	67.477
87.5	67.52
87.6	67.551
87.7	67.555
87.8	67.519
87.9	67.443
88.0	67.411
88.1	67.424
88.2	67.454
88.3	67.472
88.4	67.479
88.5	67.48
88.6	67.474
88.7	67.436
88.8	67.341
88.9	67.188
89.0	67.078
89.1	67.008
89.2	66.987
89.3	67.024
89.4	67.117
89.5	67.164
89.6	67.164
89.7	67.152
89.8	67.163
89.9	67.197
90.0	67.208
90.1	67.198
90.2	67.188
90.3	67.201
90.4	67.237
90.5	67.25
90.6	67.239
90.7	67.203
90.8	67.14
90.9	67.05
91.0	66.995
91.1	66.977
91.2	66.975
91.3	66.971
91.4	66.963
91.5	66.98
91.6	67.021
91.7	67.06
91.8	67.068
91.9	67.045
92.0	67.019
92.1	66.992
92.2	66.985
92.3	67.023
92.4	67.105
92.5	67.144
92.6	67.141
92.7	67.109
92.8	67.063
92.9	67.001
93.0	67.007
93.1	67.081
93.2	67.168
93.3	67.215
93.4	67.221
93.5	67.248
93.6	67.295
93.7	67.341
93.8	67.368
93.9	67.373
94.0	67.413
94.1	67.485
94.2	67.571
94.3	67.649
94.4	67.72
94.5	67.771
94.6	67.803
94.7	67.84
94.8	67.906
94.9	68.001
95.0	68.048
95.1	68.047
95.2	68.006
95.3	67.936
95.4	67.835
95.5	67.737
95.6	67.643
95.7	67.544
95.8	67.432
95.9	67.309
96.0	67.227
96.1	67.188
96.2	67.172
96.3	67.16
96.4	67.151
96.5	67.218
96.6	67.36
96.7	67.532
96.8	67.688
96.9	67.827
97.0	67.915
97.1	67.951
97.2	67.988
97.3	68.078
97.4	68.222
97.5	68.297
97.6	68.302
97.7	68.287
97.8	68.3
97.9	68.343
98.0	68.324
98.1	68.242
98.2	68.122
98.3	67.988
98.4	67.838
98.5	67.75
98.6	67.724
98.7	67.744
98.8	67.794
98.9	67.875
99.0	67.917
99.1	67.92
99.2	67.901
99.3	67.873
99.4	67.838
99.5	67.802
99.6	67.766
99.7	67.777
99.8	67.883
99.9	68.085
100.0	68.218
100.1	68.282
100.2	68.28
100.3	68.213
100.4	68.083
100.5	68.009
100.6	67.992
100.7	68.01
100.8	68.043
100.9	68.09
101.0	68.121
101.1	68.135
101.2	68.122
101.3	68.07
101.4	67.979
101.5	67.933
101.6	67.931
101.7	67.954
101.8	67.981
101.9	68.011
102.0	68.004
102.1	67.96
102.2	67.892
102.3	67.81
102.4	67.714
102.5	67.641
102.6	67.589
102.7	67.562
102.8	67.561
102.9	67.587
103.0	67.579
103.1	67.536
103.2	67.496
103.3	67.498
103.4	67.54
103.5	67.588
103.6	67.64
103.7	67.702
103.8	67.777
103.9	67.865
104.0	67.903
104.1	67.893
104.2	67.854
104.3	67.807
104.4	67.752
104.5	67.729
104.6	67.736
104.7	67.739
104.8	67.703
104.9	67.627
105.0	67.569
105.1	67.527
105.2	67.493
105.3	67.455
105.4	67.414
105.5	67.447
105.6	67.553
105.7	67.655
105.8	67.675
105.9	67.613
106.0	67.601
106.1	67.638
106.2	67.694
106.3	67.738
106.4	67.771
106.5	67.803
106.6	67.835
106.7	67.858
106.8	67.862
106.9	67.847
107.0	67.807
107.1	67.744
107.2	67.702
107.3	67.726
107.4	67.816
107.5	67.834
107.6	67.778
107.7	67.696
107.8	67.633
107.9	67.589
108.0	67.552
108.1	67.523
108.2	67.518
108.3	67.555
108.4	67.632
108.5	67.697
108.6	67.75
108.7	67.795
108.8	67.834
108.9	67.869
109.0	67.898
109.1	67.922
109.2	67.953
109.3	68.003
109.4	68.071
109.5	68.126
109.6	68.166
109.7	68.186
109.8	68.18
109.9	68.15
110.0	68.163
110.1	68.22
110.2	68.273
110.3	68.277
110.4	68.23
110.5	68.196
110.6	68.176
110.7	68.181
110.8	68.225
110.9	68.309
111.0	68.305
111.1	68.216
111.2	68.083
111.3	67.952
111.4	67.821
111.5	67.684
111.6	67.539
111.7	67.396
111.8	67.264
111.9	67.143
112.0	67.037
112.1	66.946
112.2	66.844
112.3	66.704
112.4	66.526
112.5	66.461
112.6	66.508
112.7	66.619
112.8	66.745
112.9	66.886
113.0	66.98
113.1	67.027
113.2	67.069
113.3	67.149
113.4	67.265
113.5	67.364
113.6	67.445
113.7	67.513
113.8	67.573
113.9	67.625
114.0	67.635
114.1	67.601
114.2	67.531
114.3	67.429
114.4	67.295
114.5	67.198
114.6	67.138
114.7	67.094
114.8	67.043
114.9	66.988
115.0	66.992
115.1	67.055
115.2	67.131
115.3	67.173
115.4	67.181
115.5	67.219
115.6	67.287
115.7	67.361
115.8	67.418
115.9	67.458
116.0	67.518
116.1	67.597
116.2	67.684
116.3	67.763
116.4	67.836
116.5	67.839
116.6	67.774
116.7	67.693
116.8	67.652
116.9	67.65
117.0	67.628
117.1	67.586
117.2	67.571
117.3	67.628
117.4	67.758
117.5	67.828
117.6	67.838
117.7	67.827
117.8	67.832
117.9	67.854
118.0	67.894
118.1	67.952
118.2	68.009
118.3	68.045
118.4	68.061
118.5	68.075
118.6	68.085
118.7	68.055
118.8	67.947
118.9	67.763
119.0	67.669
119.1	67.666
119.2	67.709
119.3	67.756
119.4	67.806
119.5	67.87
119.6	67.95
119.7	68.025
119.8	68.079
119.9	68.111
120.0	68.117
120.1	68.095
120.2	68.077
120.3	68.092
120.4	68.14
120.5	68.16
120.6	68.15
120.7	68.111
120.8	68.045
120.9	67.95
121.0	67.853
121.1	67.753
121.2	67.674
121.3	67.637
121.4	67.643
121.5	67.669
121.6	67.715
121.7	67.782
121.8	67.872
121.9	67.984
122.0	68.078
122.1	68.156
122.2	68.233
122.3	68.326
122.4	68.434
122.5	68.507
122.6	68.547
122.7	68.569
122.8	68.589
122.9	68.608
123.0	68.625
123.1	68.64
123.2	68.636
123.3	68.596
123.4	68.52
123.5	68.452
123.6	68.391
123.7	68.313
123.8	68.194
123.9	68.034
124.0	67.943
124.1	67.92
124.2	67.913
124.3	67.869
124.4	67.787
124.5	67.723
124.6	67.677
124.7	67.658
124.8	67.677
124.9	67.734
125.0	67.773
125.1	67.795
125.2	67.805
125.3	67.808
125.4	67.805
125.5	67.811
125.6	67.827
125.7	67.859
125.8	67.914
125.9	67.992
126.0	68.059
126.1	68.113
126.2	68.144
126.3	68.143
126.4	68.108
126.5	68.074
126.6	68.042
126.7	68.016
126.8	68.004
126.9	68.006
127.0	67.989
127.1	67.955
127.2	67.92
127.3	67.905
127.4	67.908
127.5	67.895
127.6	67.866
127.7	67.833
127.8	67.806
127.9	67.784
128.0	67.789
128.1	67.82
128.2	67.866
128.3	67.916
128.4	67.969
128.5	67.981
128.6	67.95
128.7	67.896
128.8	67.838
128.9	67.776
129.0	67.725
129.1	67.686
129.2	67.67
129.3	67.687
129.4	67.738
129.5	67.805
129.6	67.887
129.7	67.995
129.8	68.139
129.9	68.319
130.0	68.454
130.1	68.543
130.2	68.594
130.3	68.617
130.4	68.61
130.5	68.578
130.6	68.519
130.7	68.457
130.8	68.412
130.9	68.386
131.0	68.336
131.1	68.262
131.2	68.163
131.3	68.038
131.4	67.888
131.5	67.811
131.6	67.807
131.7	67.849
131.8	67.91
131.9	67.991
132.0	68.112
132.1	68.272
132.2	68.403
132.3	68.435
132.4	68.368
132.5	68.313
132.6	68.271
132.7	68.234
132.8	68.193
132.9	68.148
133.0	68.115
133.1	68.093
133.2	68.098
133.3	68.142
133.4	68.226
133.5	68.286
133.6	68.319
133.7	68.343
133.8	68.37
133.9	68.402
134.0	68.403
134.1	68.372
134.2	68.354
134.3	68.392
134.4	68.485
134.5	68.526
134.6	68.515
134.7	68.462
134.8	68.379
134.9	68.266
135.0	68.151
135.1	68.034
135.2	67.955
135.3	67.951
135.4	68.023
135.5	68.069
135.6	68.089
135.7	68.081
135.8	68.042
135.9	67.971
136.0	67.927
136.1	67.91
136.2	67.912
136.3	67.925
136.4	67.95
136.5	67.983
136.6	68.024
136.7	68.067
136.8	68.105
136.9	68.14
137.0	68.166
137.1	68.184
137.2	68.206
137.3	68.246
137.4	68.302
137.5	68.363
137.6	68.428
137.7	68.489
137.8	68.538
137.9	68.576
138.0	68.581
138.1	68.555
138.2	68.52
138.3	68.498
138.4	68.49
138.5	68.526
138.6	68.606
138.7	68.687
138.8	68.728
138.9	68.727
139.0	68.705
139.1	68.662
139.2	68.601
139.3	68.523
139.4	68.428
139.5	68.4
139.6	68.438
139.7	68.483
139.8	68.477
139.9	68.421
140.0	68.352
140.1	68.27
140.2	68.201
140.3	68.171
140.4	68.179
140.5	68.186
140.6	68.194
140.7	68.205
140.8	68.226
140.9	68.257
141.0	68.272
141.1	68.272
141.2	68.273
141.3	68.29
141.4	68.323
141.5	68.363
141.6	68.41
141.7	68.433
141.8	68.4
141.9	68.313
142.0	68.25
142.1	68.213
142.2	68.182
142.3	68.139
142.4	68.085
142.5	68.048
142.6	68.028
142.7	68.021
142.8	68.021
142.9	68.029
143.0	68.022
143.1	68.001
143.2	67.999
143.3	68.051
143.4	68.156
143.5	68.227
143.6	68.264
143.7	68.299
143.8	68.364
143.9	68.458
144.0	68.472
144.1	68.406
144.2	68.316
144.3	68.254
144.4	68.221
144.5	68.184
144.6	68.144
144.7	68.087
144.8	68.004
144.9	67.893
145.0	67.837
145.1	67.836
145.2	67.856
145.3	67.862
145.4	67.856
145.5	67.919
145.6	68.051
145.7	68.174
145.8	68.21
145.9	68.158
146.0	68.131
146.1	68.128
146.2	68.141
146.3	68.162
146.4	68.19
146.5	68.184
146.6	68.143
146.7	68.1
146.8	68.087
146.9	68.103
147.0	68.08
147.1	68.019
147.2	67.95
147.3	67.903
147.4	67.879
147.5	67.886
147.6	67.925
147.7	67.973
147.8	68.005
147.9	68.02
148.0	68.054
148.1	68.104
148.2	68.163
148.3	68.218
148.4	68.271
148.5	68.337
148.6	68.418
148.7	68.498
148.8	68.564
148.9	68.616
149.0	68.621
149.1	68.579
149.2	68.541
149.3	68.555
149.4	68.622
149.5	68.711
149.6	68.823
149.7	68.906
149.8	68.909
149.9	68.832
150.0	68.804
150.1	68.826
150.2	68.867
150.3	68.896
150.4	68.914
150.5	68.906
150.6	68.872
150.7	68.824
150.8	68.776
150.9	68.728
151.0	68.623
151.1	68.46
151.2	68.303
151.3	68.211
151.4	68.185
151.5	68.098
151.6	67.951
151.7	67.814
151.8	67.758
151.9	67.783
152.0	67.882
152.1	68.056
152.2	68.219
152.3	68.29
152.4	68.266
152.5	68.292
152.6	68.367
152.7	68.438
152.8	68.456
152.9	68.421
153.0	68.407
153.1	68.416
153.2	68.405
153.3	68.331
153.4	68.196
153.5	68.096
153.6	68.031
153.7	67.982
153.8	67.928
153.9	67.87
154.0	67.852
154.1	67.874
154.2	67.911
154.3	67.937
154.4	67.952
154.5	67.959
154.6	67.958
154.7	67.961
154.8	67.981
154.9	68.018
155.0	68.033
155.1	68.026
155.2	68.013
155.3	68.011
155.4	68.019
155.5	68.003
155.6	67.961
155.7	67.94
155.8	67.985
155.9	68.096
156.0	68.162
156.1	68.183
156.2	68.217
156.3	68.323
156.4	68.502
156.5	68.614
156.6	68.661
156.7	68.691
156.8	68.753
156.9	68.846
157.0	68.905
157.1	68.93
157.2	68.925
157.3	68.894
157.4	68.836
157.5	68.874
157.6	69.006
157.7	69.134
157.8	69.156
157.9	69.072
158.0	69.048
158.1	69.082
158.2	69.134
158.3	69.166
158.4	69.177
158.5	69.19
158.6	69.203
158.7	69.224
158.8	69.259
158.9	69.308
159.0	69.285
159.1	69.191
159.2	69.095
159.3	69.067
159.4	69.105
159.5	69.068
159.6	68.956
159.7	68.83
159.8	68.752
159.9	68.72
160.0	68.675
160.1	68.617
160.2	68.561
160.3	68.525
160.4	68.508
160.5	68.501
160.6	68.503
160.7	68.502
160.8	68.489
160.9	68.462
161.0	68.472
161.1	68.519
161.2	68.574
161.3	68.609
161.4	68.624
161.5	68.672
161.6	68.756
161.7	68.825
161.8	68.834
161.9	68.781
162.0	68.756
162.1	68.759
162.2	68.76
162.3	68.728
162.4	68.663
162.5	68.591
162.6	68.512
162.7	68.451
162.8	68.436
162.9	68.467
163.0	68.459
163.1	68.412
163.2	68.342
163.3	68.268
163.4	68.188
163.5	68.1
163.6	68.005
163.7	67.935
163.8	67.919
163.9	67.96
164.0	68.006
164.1	68.058
164.2	68.094
164.3	68.093
164.4	68.055
164.5	67.996
164.6	67.916
164.7	67.859
164.8	67.866
164.9	67.937
165.0	68.016
165.1	68.102
165.2	68.158
165.3	68.148
165.4	68.072
165.5	68.023
165.6	68.003
165.7	67.994
165.8	67.983
165.9	67.968
166.0	67.986
166.1	68.036
166.2	68.069
166.3	68.035
166.4	67.935
166.5	67.881
166.6	67.874
166.7	67.922
166.8	68.033
166.9	68.207
167.0	68.314
167.1	68.354
167.2	68.361
167.3	68.368
167.4	68.375
167.5	68.438
167.6	68.557
167.7	68.705
167.8	68.854
167.9	69.004
168.0	69.075
168.1	69.067
168.2	69.002
168.3	68.9
168.4	68.761
168.5	68.663
168.6	68.606
168.7	68.562
168.8	68.506
168.9	68.439
169.0	68.346
169.1	68.228
169.2	68.118
169.3	68.051
169.4	68.028
169.5	68.049
169.6	68.115
169.7	68.175
169.8	68.181
169.9	68.134
170.0	68.103
170.1	68.089
170.2	68.114
170.3	68.199
170.4	68.344
170.5	68.427
170.6	68.447
170.7	68.425
170.8	68.377
170.9	68.306
171.0	68.233
171.1	68.159
171.2	68.127
171.3	68.181
171.4	68.322
171.5	68.447
171.6	68.557
171.7	68.622
171.8	68.61
171.9	68.521
172.0	68.477
172.1	68.477
172.2	68.507
172.3	68.55
172.4	68.608
172.5	68.681
172.6	68.769
172.7	68.831
172.8	68.83
172.9	68.763
173.0	68.705
173.1	68.655
173.2	68.614
173.3	68.583
173.4	68.563
173.5	68.593
173.6	68.674
173.7	68.767
173.8	68.829
173.9	68.861
174.0	68.862
174.1	68.833
174.2	68.787
174.3	68.741
174.4	68.695
174.5	68.645
174.6	68.591
174.7	68.56
174.8	68.579
174.9	68.646
175.0	68.638
175.1	68.555
175.2	68.444
175.3	68.348
175.4	68.269
175.5	68.214
175.6	68.184
175.7	68.184
175.8	68.217
175.9	68.285
176.0	68.36
176.1	68.442
176.2	68.485
176.3	68.444
176.4	68.317
176.5	68.215
176.6	68.138
176.7	68.095
176.8	68.096
176.9	68.141
177.0	68.173
177.1	68.193
177.2	68.199
177.3	68.19
177.4	68.165
177.5	68.164
177.6	68.189
177.7	68.231
177.8	68.284
177.9	68.349
178.0	68.404
178.1	68.448
178.2	68.492
178.3	68.545
178.4	68.606
178.5	68.637
178.6	68.638
178.7	68.644
178.8	68.688
178.9	68.77
179.0	68.827
179.1	68.858
179.2	68.885
179.3	68.931
179.4	68.994
179.5	69.056
179.6	69.118
179.7	69.176
179.8	69.225
179.9	69.268
180.0	69.294
180.1	69.305
180.2	69.301
180.3	69.28
180.4	69.244
180.5	69.123
180.6	68.917
180.7	68.72
180.8	68.624
180.9	68.629
181.0	68.648
181.1	68.681
181.2	68.689
181.3	68.631
181.4	68.51
181.5	68.447
181.6	68.444
181.7	68.467
181.8	68.486
181.9	68.5
182.0	68.562
182.1	68.672
182.2	68.76
182.3	68.756
182.4	68.66
182.5	68.587
182.6	68.537
182.7	68.531
182.8	68.586
182.9	68.704
183.0	68.784
183.1	68.827
183.2	68.837
183.3	68.821
183.4	68.778
183.5	68.754
183.6	68.749
183.7	68.791
183.8	68.906
183.9	69.094
184.0	69.162
184.1	69.11
184.2	68.998
184.3	68.888
184.4	68.778
184.5	68.725
184.6	68.728
184.7	68.773
184.8	68.845
184.9	68.945
185.0	69.031
185.1	69.101
185.2	69.113
185.3	69.022
185.4	68.827
185.5	68.75
185.6	68.791
185.7	68.872
185.8	68.917
185.9	68.927
186.0	68.864
186.1	68.728
186.2	68.582
186.3	68.488
186.4	68.447
186.5	68.401
186.6	68.352
186.7	68.338
186.8	68.402
186.9	68.542
187.0	68.582
187.1	68.521
187.2	68.429
187.3	68.372
187.4	68.35
187.5	68.374
187.6	68.441
187.7	68.502
187.8	68.505
187.9	68.451
188.0	68.432
188.1	68.449
188.2	68.479
188.3	68.497
188.4	68.505
188.5	68.556
188.6	68.65
188.7	68.758
188.8	68.853
188.9	68.935
189.0	68.961
189.1	68.93
189.2	68.883
189.3	68.862
189.4	68.866
189.5	68.85
189.6	68.814
189.7	68.768
189.8	68.724
189.9	68.682
190.0	68.626
190.1	68.556
190.2	68.469
190.3	68.358
190.4	68.224
190.5	68.157
190.6	68.156
190.7	68.195
190.8	68.244
190.9	68.305
191.0	68.369
191.1	68.436
191.2	68.488
191.3	68.506
191.4	68.49
191.5	68.467
191.6	68.438
191.7	68.423
191.8	68.444
191.9	68.5
192.0	68.557
192.1	68.614
192.2	68.647
192.3	68.63
192.4	68.565
192.5	68.475
192.6	68.362
192.7	68.26
192.8	68.203
192.9	68.191
193.0	68.221
193.1	68.292
193.2	68.362
193.3	68.391
193.4	68.38
193.5	68.321
193.6	68.215
193.7	68.122
193.8	68.104
193.9	68.161
194.0	68.221
194.1	68.285
194.2	68.336
194.3	68.358
194.4	68.351
194.5	68.316
194.6	68.252
194.7	68.183
194.8	68.132
194.9	68.098
195.0	68.127
195.1	68.218
195.2	68.302
195.3	68.307
195.4	68.235
195.5	68.25
195.6	68.352
195.7	68.492
195.8	68.622
195.9	68.743
196.0	68.863
196.1	68.983
196.2	69.081
196.3	69.132
196.4	69.138
196.5	69.098
196.6	69.013
196.7	68.943
196.8	68.947
196.9	69.025
197.0	69.05
197.1	69.023
197.2	68.973
197.3	68.928
197.4	68.888
197.5	68.847
197.6	68.806
197.7	68.755
197.8	68.687
197.9	68.602
198.0	68.509
198.1	68.409
198.2	68.317
198.3	68.25
198.4	68.206
198.5	68.174
198.6	68.155
198.7	68.142
198.8	68.13
198.9	68.12
199.0	68.105
199.1	68.085
199.2	68.093
199.3	68.161
199.4	68.289
199.5	68.407
199.6	68.516
199.7	68.597
199.8	68.631
199.9	68.619
200.0	68.594
200.1	68.558
200.2	68.518
200.3	68.484
200.4	68.456
200.5	68.441
200.6	68.439
200.7	68.451
200.8	68.479
200.9	68.522
201.0	68.589
201.1	68.681
201.2	68.753
201.3	68.763
201.4	68.71
201.5	68.66
201.6	68.613
201.7	68.558
201.8	68.483
201.9	68.39
202.0	68.35
202.1	68.366
202.2	68.403
202.3	68.43
202.4	68.448
202.5	68.486
202.6	68.543
202.7	68.614
202.8	68.694
202.9	68.783
203.0	68.831
203.1	68.838
203.2	68.84
203.3	68.87
203.4	68.928
203.5	68.933
203.6	68.887
203.7	68.829
203.8	68.801
203.9	68.801
204.0	68.793
204.1	68.777
204.2	68.741
204.3	68.674
204.4	68.576
204.5	68.593
204.6	68.727
204.7	68.916
204.8	69.102
204.9	69.283
205.0	69.403
205.1	69.46
205.2	69.472
205.3	69.455
205.4	69.41
205.5	69.384
205.6	69.377
205.7	69.404
205.8	69.48
205.9	69.604
206.0	69.631
206.1	69.561
206.2	69.423
206.3	69.246
206.4	69.031
206.5	68.952
206.6	69.008
206.7	69.127
206.8	69.236
206.9	69.336
207.0	69.331
207.1	69.222
207.2	69.093
207.3	69.028
207.4	69.027
207.5	69.002
207.6	68.951
207.7	68.911
207.8	68.918
207.9	68.971
208.0	68.974
208.1	68.928
208.2	68.855
208.3	68.779
208.4	68.7
208.5	68.657
208.6	68.65
208.7	68.639
208.8	68.583
208.9	68.482
209.0	68.435
209.1	68.441
209.2	68.463
209.3	68.462
209.4	68.439
209.5	68.405
209.6	68.36
209.7	68.332
209.8	68.35
209.9	68.415
210.0	68.48
210.1	68.547
210.2	68.628
210.3	68.735
210.4	68.868
210.5	68.945
210.6	68.966
210.7	68.974
210.8	69.011
210.9	69.078
211.0	69.089
211.1	69.043
211.2	68.971
211.3	68.899
211.4	68.829
211.5	68.778
211.6	68.745
211.7	68.716
211.8	68.674
211.9	68.619
212.0	68.567
212.1	68.518
212.2	68.475
212.3	68.441
212.4	68.417
212.5	68.431
212.6	68.485
212.7	68.553
212.8	68.611
212.9	68.659
213.0	68.676
213.1	68.662
213.2	68.621
213.3	68.555
213.4	68.464
213.5	68.42
213.6	68.423
213.7	68.438
213.8	68.432
213.9	68.405
214.0	68.424
214.1	68.491
214.2	68.561
214.3	68.594
214.4	68.587
214.5	68.613
214.6	68.67
214.7	68.771
214.8	68.927
214.9	69.139
215.0	69.293
215.1	69.39
215.2	69.43
215.3	69.412
215.4	69.337
215.5	69.276
215.6	69.229
215.7	69.184
215.8	69.128
215.9	69.063
216.0	69.026
216.1	69.017
216.2	69.009
216.3	68.973
216.4	68.909
216.5	68.863
216.6	68.835
216.7	68.8
216.8	68.736
216.9	68.642
217.0	68.565
217.1	68.503
217.2	68.453
217.3	68.409
217.4	68.372
217.5	68.367
217.6	68.395
217.7	68.419
217.8	68.401
217.9	68.342
218.0	68.306
218.1	68.294
218.2	68.322
218.3	68.406
218.4	68.547
218.5	68.581
218.6	68.508
218.7	68.427
218.8	68.437
218.9	68.539
219.0	68.591
219.1	68.593
219.2	68.563
219.3	68.518
219.4	68.459
219.5	68.426
219.6	68.416
219.7	68.42
219.8	68.425
219.9	68.43
220.0	68.541
220.1	68.758
220.2	68.978
220.3	69.102
220.4	69.128
220.5	69.16
220.6	69.198
220.7	69.236
220.8	69.266
220.9	69.29
221.0	69.34
221.1	69.418
221.2	69.512
221.3	69.611
221.4	69.717
221.5	69.718
221.6	69.616
221.7	69.49
221.8	69.416
221.9	69.396
222.0	69.362
222.1	69.315
222.2	69.27
222.3	69.243
222.4	69.234
222.5	69.186
222.6	69.099
222.7	69.006
222.8	68.937
222.9	68.892
223.0	68.915
223.1	69.006
223.2	69.096
223.3	69.12
223.4	69.076
223.5	69.041
223.6	69.015
223.7	68.984
223.8	68.935
223.9	68.867
224.0	68.829
224.1	68.822
224.2	68.813
224.3	68.771
224.4	68.694
224.5	68.606
224.6	68.507
224.7	68.422
224.8	68.373
224.9	68.36
225.0	68.359
225.1	68.368
225.2	68.409
225.3	68.5
225.4	68.642
225.5	68.704
225.6	68.684
225.7	68.634
225.8	68.602
225.9	68.589
226.0	68.591
226.1	68.609
226.2	68.65
226.3	68.722
226.4	68.824
226.5	68.914
226.6	68.992
226.7	69.035
226.8	69.019
226.9	68.945
227.0	68.928
227.1	68.969
227.2	69.041
227.3	69.12
227.4	69.206
227.5	69.266
227.6	69.3
227.7	69.288
227.8	69.211
227.9	69.07
228.0	68.96
228.1	68.88
228.2	68.834
228.3	68.827
228.4	68.857
228.5	68.852
228.6	68.811
228.7	68.753
228.8	68.696
228.9	68.641
229.0	68.601
229.1	68.575
229.2	68.573
229.3	68.603
229.4	68.665
229.5	68.708
229.6	68.733
229.7	68.754
229.8	68.788
229.9	68.832
230.0	68.902
230.1	68.996
230.2	69.084
230.3	69.136
230.4	69.152
230.5	69.173
230.6	69.198
230.7	69.231
230.8	69.276
230.9	69.334
231.0	69.383
231.1	69.422
231.2	69.438
231.3	69.415
231.4	69.354
231.5	69.299
231.6	69.249
231.7	69.185
231.8	69.086
231.9	68.952
232.0	68.838
232.1	68.742
232.2	68.671
232.3	68.632
232.4	68.624
232.5	68.59
232.6	68.53
232.7	68.451
232.8	68.357
232.9	68.249
233.0	68.146
233.1	68.048
233.2	67.998
233.3	68.039
233.4	68.171
233.5	68.272
233.6	68.341
233.7	68.38
233.8	68.389
233.9	68.368
234.0	68.311
234.1	68.217
234.2	68.143
234.3	68.142
234.4	68.215
234.5	68.304
234.6	68.409
234.7	68.51
234.8	68.589
234.9	68.644
235.0	68.654
235.1	68.617
235.2	68.555
235.3	68.485
235.4	68.41
235.5	68.448
235.6	68.599
235.7	68.76
235.8	68.825
235.9	68.794
236.0	68.735
236.1	68.646
236.2	68.555
236.3	68.488
236.4	68.446
236.5	68.468
236.6	68.556
236.7	68.65
236.8	68.691
236.9	68.679
237.0	68.653
237.1	68.613
237.2	68.578
237.3	68.571
237.4	68.592
237.5	68.621
237.6	68.659
237.7	68.698
237.8	68.731
237.9	68.757
238.0	68.771
238.1	68.773
238.2	68.763
238.3	68.741
238.4	68.707
238.5	68.645
238.6	68.555
238.7	68.494
238.8	68.519
238.9	68.63
239.0	68.725
239.1	68.803
239.2	68.836
239.3	68.793
239.4	68.676
239.5	68.555
239.6	68.43
239.7	68.346
239.8	68.346
239.9	68.431
240.0	68.488
240.1	68.52
240.2	68.513
240.3	68.459
240.4	68.355
240.5	68.284
240.6	68.244
240.7	68.229
240.8	68.234
240.9	68.259
241.0	68.312
241.1	68.394
241.2	68.479
241.3	68.541
241.4	68.58
241.5	68.635
241.6	68.707
241.7	68.806
241.8	68.943
241.9	69.117
242.0	69.168
242.1	69.096
242.2	68.988
242.3	68.932
242.4	68.926
242.5	68.922
242.6	68.92
242.7	68.942
242.8	69.008
242.9	69.12
243.0	69.205
243.1	69.263
243.2	69.25
243.3	69.121
243.4	68.877
243.5	68.782
243.6	68.836
243.7	68.937
243.8	68.983
243.9	68.973
244.0	68.98
244.1	69.005
244.2	69.008
244.3	68.953
244.4	68.84
244.5	68.738
244.6	68.647
244.7	68.595
244.8	68.606
244.9	68.681
245.0	68.75
245.1	68.813
245.2	68.878
245.3	68.955
245.4	69.044
245.5	69.1
245.6	69.122
245.7	69.152
245.8	69.231
245.9	69.36
246.0	69.423
246.1	69.42
246.2	69.407
246.3	69.437
246.4	69.512
246.5	69.563
246.6	69.59
246.7	69.615
246.8	69.659
246.9	69.723
247.0	69.778
247.1	69.825
247.2	69.841
247.3	69.804
247.4	69.714
247.5	69.67
247.6	69.672
247.7	69.698
247.8	69.73
247.9	69.768
248.0	69.759
248.1	69.703
248.2	69.598
248.3	69.436
248.4	69.22
248.5	69.032
248.6	68.873
248.7	68.72
248.8	68.551
248.9	68.366
249.0	68.282
249.1	68.299
249.2	68.344
249.3	68.346
249.4	68.306
249.5	68.276
249.6	68.256
249.7	68.291
249.8	68.422
249.9	68.65
250.0	68.858
250.1	69.047
250.2	69.191
250.3	69.263
250.4	69.265
250.5	69.238
250.6	69.184
250.7	69.143
250.8	69.161
250.9	69.235
251.0	69.291
251.1	69.327
251.2	69.347
251.3	69.353
251.4	69.344
251.5	69.325
251.6	69.296
251.7	69.298
251.8	69.375
251.9	69.526
252.0	69.607
252.1	69.62
252.2	69.58
252.3	69.504
252.4	69.392
252.5	69.332
252.6	69.323
252.7	69.327
252.8	69.308
252.9	69.265
253.0	69.189
253.1	69.081
253.2	68.973
253.3	68.898
253.4	68.857
253.5	68.791
253.6	68.699
253.7	68.601
253.8	68.518
253.9	68.45
254.0	68.382
254.1	68.312
254.2	68.243
254.3	68.173
254.4	68.102
254.5	68.12
254.6	68.227
254.7	68.335
254.8	68.36
254.9	68.3
255.0	68.359
255.1	68.537
255.2	68.756
255.3	68.941
255.4	69.092
255.5	69.187
255.6	69.227
255.7	69.237
255.8	69.246
255.9	69.253
256.0	69.186
256.1	69.046
256.2	68.917
256.3	68.882
256.4	68.941
256.5	68.924
256.6	68.831
256.7	68.715
256.8	68.63
256.9	68.576
257.0	68.562
257.1	68.59
257.2	68.619
257.3	68.612
257.4	68.568
257.5	68.558
257.6	68.584
257.7	68.624
257.8	68.66
257.9	68.693
258.0	68.752
258.1	68.84
258.2	68.925
258.3	68.975
258.4	68.993
258.5	68.951
258.6	68.851
258.7	68.768
258.8	68.778
258.9	68.88
259.0	68.916
259.1	68.887
259.2	68.837
259.3	68.816
259.4	68.822
259.5	68.811
259.6	68.785
259.7	68.755
259.8	68.733
259.9	68.72
260.0	68.746
260.1	68.811
260.2	68.879
260.3	68.911
260.4	68.908
260.5	68.917
260.6	68.937
260.7	68.979
260.8	69.05
260.9	69.151
261.0	69.213
261.1	69.234
261.2	69.225
261.3	69.192
261.4	69.136
261.5	69.069
261.6	68.991
261.7	68.923
261.8	68.885
261.9	68.879
262.0	68.891
262.1	68.923
262.2	68.932
262.3	68.878
262.4	68.759
262.5	68.662
262.6	68.586
262.7	68.529
262.8	68.486
262.9	68.457
263.0	68.539
263.1	68.732
263.2	68.986
263.3	69.253
263.4	69.534
263.5	69.738
263.6	69.866
263.7	69.929
263.8	69.938
263.9	69.895
264.0	69.859
264.1	69.832
264.2	69.831
264.3	69.87
264.4	69.951
264.5	69.945
264.6	69.85
264.7	69.691
264.8	69.488
264.9	69.242
265.0	69.076
265.1	68.99
265.2	68.968
265.3	68.995
265.4	69.072
265.5	69.188
265.6	69.343
265.7	69.48
265.8	69.546
265.9	69.54
266.0	69.527
266.1	69.505
266.2	69.462
266.3	69.386
266.4	69.278
266.5	69.2
266.6	69.154
266.7	69.107
266.8	69.028
266.9	68.918
267.0	68.824
267.1	68.747
267.2	68.687
267.3	68.644
267.4	68.617
267.5	68.623
267.6	68.663
267.7	68.739
267.8	68.851
267.9	68.999
268.0	69.15
268.1	69.303
268.2	69.439
268.3	69.535
268.4	69.593
268.5	69.615
268.6	69.601
268.7	69.569
268.8	69.533
268.9	69.494
269.0	69.429
269.1	69.339
269.2	69.215
269.3	69.05
269.4	68.846
269.5	68.662
269.6	68.5
269.7	68.378
269.8	68.314
269.9	68.308
270.0	68.28
270.1	68.231
270.2	68.19
270.3	68.188
270.4	68.225
270.5	68.302
270.6	68.418
270.7	68.568
270.8	68.742
270.9	68.942
271.0	69.068
271.1	69.12
271.2	69.135
271.3	69.15
271.4	69.164
271.5	69.205
271.6	69.272
271.7	69.344
271.8	69.403
271.9	69.448
272.0	69.47
272.1	69.468
272.2	69.442
272.3	69.389
272.4	69.309
272.5	69.247
272.6	69.202
272.7	69.176
272.8	69.169
272.9	69.182
273.0	69.176
273.1	69.15
273.2	69.145
273.3	69.2
273.4	69.316
273.5	69.418
273.6	69.507
273.7	69.592
273.8	69.679
273.9	69.771
274.0	69.819
274.1	69.825
274.2	69.815
274.3	69.812
274.4	69.818
274.5	69.821
274.6	69.818
274.7	69.788
274.8	69.705
274.9	69.569
275.0	69.463
275.1	69.386
275.2	69.324
275.3	69.258
275.4	69.19
275.5	69.204
275.6	69.3
275.7	69.413
275.8	69.481
275.9	69.503
276.0	69.506
276.1	69.49
276.2	69.478
276.3	69.497
276.4	69.546
276.5	69.537
276.6	69.47
276.7	69.382
276.8	69.31
276.9	69.255
277.0	69.224
277.1	69.218
277.2	69.227
277.3	69.242
277.4	69.263
277.5	69.286
277.6	69.312
277.7	69.331
277.8	69.335
277.9	69.324
278.0	69.345
278.1	69.398
278.2	69.471
278.3	69.552
278.4	69.642
278.5	69.683
278.6	69.677
278.7	69.665
278.8	69.688
278.9	69.746
279.0	69.749
279.1	69.696
279.2	69.621
279.3	69.558
279.4	69.507
279.5	69.492
279.6	69.513
279.7	69.573
279.8	69.674
279.9	69.817
280.0	69.896
280.1	69.911
280.2	69.879
280.3	69.815
280.4	69.72
280.5	69.687
280.6	69.717
280.7	69.766
280.8	69.792
280.9	69.795
281.0	69.748
281.1	69.651
281.2	69.522
281.3	69.378
281.4	69.22
281.5	69.086
281.6	68.976
281.7	68.898
281.8	68.86
281.9	68.861
282.0	68.914
282.1	69.018
282.2	69.134
282.3	69.219
282.4	69.275
282.5	69.276
282.6	69.223
282.7	69.16
282.8	69.132
282.9	69.139
283.0	69.225
283.1	69.391
283.2	69.574
283.3	69.717
283.4	69.818
283.5	69.821
283.6	69.725
283.7	69.6
283.8	69.513
283.9	69.464
284.0	69.472
284.1	69.537
284.2	69.609
284.3	69.639
284.4	69.628
284.5	69.529
284.6	69.344
284.7	69.177
284.8	69.133
284.9	69.21
285.0	69.294
285.1	69.386
285.2	69.478
285.3	69.564
285.4	69.642
285.5	69.679
285.6	69.675
285.7	69.65
285.8	69.625
285.9	69.601
286.0	69.557
286.1	69.493
286.2	69.398
286.3	69.258
286.4	69.074
286.5	68.997
286.6	69.026
286.7	69.093
286.8	69.126
286.9	69.128
287.0	69.168
287.1	69.248
287.2	69.337
287.3	69.406
287.4	69.457
287.5	69.517
287.6	69.588
287.7	69.648
287.8	69.678
287.9	69.678
288.0	69.629
288.1	69.53
288.2	69.427
288.3	69.361
288.4	69.335
288.5	69.323
288.6	69.328
288.7	69.317
288.8	69.26
288.9	69.158
289.0	69.168
289.1	69.29
289.2	69.436
289.3	69.521
289.4	69.543
289.5	69.563
289.6	69.581
289.7	69.596
289.8	69.606
289.9	69.611
290.0	69.607
290.1	69.593
290.2	69.603
290.3	69.669
290.4	69.791
290.5	69.813
290.6	69.736
290.7	69.64
290.8	69.603
290.9	69.625
291.0	69.662
291.1	69.714
291.2	69.74
291.3	69.701
291.4	69.596
291.5	69.555
291.6	69.577
291.7	69.619
291.8	69.635
291.9	69.626
292.0	69.673
292.1	69.775
292.2	69.895
292.3	69.994
292.4	70.073
292.5	70.09
292.6	70.045
292.7	70.014
292.8	70.072
292.9	70.219
293.0	70.26
293.1	70.193
293.2	70.089
293.3	70.017
293.4	69.977
293.5	69.892
293.6	69.762
293.7	69.628
293.8	69.53
293.9	69.469
294.0	69.39
294.1	69.292
294.2	69.216
294.3	69.201
294.4	69.248
294.5	69.32
294.6	69.418
294.7	69.502
294.8	69.535
294.9	69.518
295.0	69.536
295.1	69.589
295.2	69.627
295.3	69.6
295.4	69.51
295.5	69.474
295.6	69.492
295.7	69.502
295.8	69.444
295.9	69.318
296.0	69.19
296.1	69.059
296.2	68.941
296.3	68.849
296.4	68.783
296.5	68.726
296.6	68.678
296.7	68.636
296.8	68.593
296.9	68.551
297.0	68.505
297.1	68.456
297.2	68.413
297.3	68.382
297.4	68.363
297.5	68.355
297.6	68.357
297.7	68.353
297.8	68.326
297.9	68.276
298.0	68.246
298.1	68.236
298.2	68.219
298.3	68.167
298.4	68.08
298.5	68.082
298.6	68.174
298.7	68.277
298.8	68.313
298.9	68.281
299.0	68.29
299.1	68.341
299.2	68.405
299.3	68.456
299.4	68.495
299.5	68.519
299.6	68.527
299.7	68.571
299.8	68.7
299.9	68.915
300.0	69.018
300.1	69.009
300.2	68.972
300.3	68.99
300.4	69.063
300.5	69.131
300.6	69.193
300.7	69.246
300.8	69.286
300.9	69.314
301.0	69.327
301.1	69.325
301.2	69.341
301.3	69.404
301.4	69.515
301.5	69.641
301.6	69.782
301.7	69.928
301.8	70.069
301.9	70.204
302.0	70.303
302.1	70.366
302.2	70.447
302.3	70.604
302.4	70.835
302.5	71.023
302.6	71.168
302.7	71.257
302.8	71.276
302.9	71.226
303.0	71.187
303.1	71.159
303.2	71.159
303.3	71.201
303.4	71.287
303.5	71.402
303.6	71.545
303.7	71.697
303.8	71.839
303.9	71.971
304.0	72.153
304.1	72.385
304.2	72.618
304.3	72.802
304.4	72.938
304.5	73.106
304.6	73.307
304.7	73.48
304.8	73.564
304.9	73.557
305.0	73.521
305.1	73.454
305.2	73.404
305.3	73.42
305.4	73.502
305.5	73.525
305.6	73.491
305.7	73.449
305.8	73.451
305.9	73.495
306.0	73.548
306.1	73.609
306.2	73.673
306.3	73.735
306.4	73.795
306.5	73.854
306.6	73.911
306.7	73.964
306.8	74.01
306.9	74.048
307.0	74.054
307.1	74.027
307.2	74.01
307.3	74.043
307.4	74.126
307.5	74.158
307.6	74.139
307.7	74.103
307.8	74.084
307.9	74.082
308.0	74.041
308.1	73.96
308.2	73.859
308.3	73.759
308.4	73.66
308.5	73.601
308.6	73.583
308.7	73.577
308.8	73.553
308.9	73.512
309.0	73.469
309.1	73.423
309.2	73.401
309.3	73.428
309.4	73.505
309.5	73.581
309.6	73.656
309.7	73.715
309.8	73.739
309.9	73.728
310.0	73.698
310.1	73.648
310.2	73.572
310.3	73.463
310.4	73.322
310.5	73.184
310.6	73.049
310.7	72.896
310.8	72.703
310.9	72.471
311.0	72.304
311.1	72.201
311.2	72.105
311.3	71.959
311.4	71.762
311.5	71.634
311.6	71.572
311.7	71.528
311.8	71.452
311.9	71.344
312.0	71.309
312.1	71.347
312.2	71.411
312.3	71.454
312.4	71.477
312.5	71.478
312.6	71.456
312.7	71.431
312.8	71.42
312.9	71.422
313.0	71.382
313.1	71.299
313.2	71.231
313.3	71.234
313.4	71.31
313.5	71.343
313.6	71.334
313.7	71.32
313.8	71.342
313.9	71.398
314.0	71.393
314.1	71.327
314.2	71.262
314.3	71.259
314.4	71.318
314.5	71.371
314.6	71.418
314.7	71.446
314.8	71.439
314.9	71.399
315.0	71.329
315.1	71.23
315.2	71.127
315.3	71.047
315.4	70.989
315.5	71.002
315.6	71.085
315.7	71.156
315.8	71.133
315.9	71.016
316.0	70.916
316.1	70.83
316.2	70.769
316.3	70.738
316.4	70.738
316.5	70.737
316.6	70.735
316.7	70.698
316.8	70.593
316.9	70.422
317.0	70.273
317.1	70.145
317.2	70.046
317.3	69.983
317.4	69.954
317.5	69.961
317.6	70.004
317.7	70.051
317.8	70.071
317.9	70.065
318.0	70.024
318.1	69.949
318.2	69.89
318.3	69.897
318.4	69.971
318.5	70.054
318.6	70.146
318.7	70.222
318.8	70.254
318.9	70.242
319.0	70.197
319.1	70.117
319.2	70.037
319.3	69.993
319.4	69.985
319.5	69.97
319.6	69.948
319.7	69.934
319.8	69.943
319.9	69.975
320.0	69.89
320.1	69.691
320.2	69.475
320.3	69.342
320.4	69.292
320.5	69.27
320.6	69.278
320.7	69.288
320.8	69.274
320.9	69.236
321.0	69.218
321.1	69.219
321.2	69.221
321.3	69.203
321.4	69.165
321.5	69.217
321.6	69.36
321.7	69.516
321.8	69.61
321.9	69.641
322.0	69.623
322.1	69.557
322.2	69.453
322.3	69.321
322.4	69.162
322.5	69.028
322.6	68.919
322.7	68.82
322.8	68.714
322.9	68.601
323.0	68.481
323.1	68.353
323.2	68.249
323.3	68.195
323.4	68.194
323.5	68.24
323.6	68.333
323.7	68.462
323.8	68.618
323.9	68.801
324.0	68.907
324.1	68.937
324.2	68.938
324.3	68.96
324.4	69.003
324.5	69.053
324.6	69.112
324.7	69.159
324.8	69.173
324.9	69.155
325.0	69.092
325.1	68.986
325.2	68.831
325.3	68.622
325.4	68.36
325.5	68.178
325.6	68.076
325.7	68.023
325.8	67.988
325.9	67.97
326.0	67.927
326.1	67.859
326.2	67.788
326.3	67.734
326.4	67.698
326.5	67.688
326.6	67.704
326.7	67.749
326.8	67.826
326.9	67.934
327.0	68.078
327.1	68.258
327.2	68.407
327.3	68.46
327.4	68.417
327.5	68.39
327.6	68.38
327.7	68.355
327.8	68.281
327.9	68.16
328.0	68.09
328.1	68.07
328.2	68.076
328.3	68.084
328.4	68.094
328.5	68.077
328.6	68.035
328.7	67.988
328.8	67.959
328.9	67.948
329.0	67.918
329.1	67.87
329.2	67.851
329.3	67.91
329.4	68.047
329.5	68.127
329.6	68.148
329.7	68.124
329.8	68.065
329.9	67.972
330.0	67.925
330.1	67.924
330.2	67.927
330.3	67.891
330.4	67.814
330.5	67.77
330.6	67.758
330.7	67.737
330.8	67.671
330.9	67.559
331.0	67.437
331.1	67.304
331.2	67.208
331.3	67.195
331.4	67.264
331.5	67.273
331.6	67.223
331.7	67.161
331.8	67.135
331.9	67.145
332.0	67.141
332.1	67.122
332.2	67.119
332.3	67.161
332.4	67.247
332.5	67.319
332.6	67.376
332.7	67.435
332.8	67.513
332.9	67.61
333.0	67.674
333.1	67.707
333.2	67.742
333.3	67.811
333.4	67.916
333.5	67.979
333.6	68.002
333.7	67.997
333.8	67.975
333.9	67.937
334.0	67.923
334.1	67.933
334.2	67.93
334.3	67.875
334.4	67.768
334.5	67.694
334.6	67.652
334.7	67.627
334.8	67.6
334.9	67.571
335.0	67.591
335.1	67.659
335.2	67.725
335.3	67.739
335.4	67.703
335.5	67.656
335.6	67.599
335.7	67.555
335.8	67.548
335.9	67.577
336.0	67.545
336.1	67.452
336.2	67.332
336.3	67.22
336.4	67.115
336.5	67.006
336.6	66.893
336.7	66.804
336.8	66.769
336.9	66.788
337.0	66.823
337.1	66.875
337.2	66.902
337.3	66.864
337.4	66.762
337.5	66.754
337.6	66.841
337.7	66.942
337.8	66.978
337.9	66.948
338.0	66.962
338.1	67.019
338.2	67.092
338.3	67.154
338.4	67.203
338.5	67.276
338.6	67.373
338.7	67.472
338.8	67.554
338.9	67.619
339.0	67.7
339.1	67.796
339.2	67.881
339.3	67.931
339.4	67.944
339.5	67.957
339.6	67.971
339.7	67.96
339.8	67.9
339.9	67.791
340.0	67.703
340.1	67.635
340.2	67.589
340.3	67.564
340.4	67.559
340.5	67.512
340.6	67.424
340.7	67.332
340.8	67.274
340.9	67.251
341.0	67.2
341.1	67.123
341.2	67.05
341.3	67.01
341.4	67.004
341.5	66.995
341.6	66.985
341.7	66.977
341.8	66.977
341.9	66.983
342.0	67.012
342.1	67.062
342.2	67.165
342.3	67.35
342.4	67.617
342.5	67.813
342.6	67.938
342.7	68.025
342.8	68.107
342.9	68.185
343.0	68.2
343.1	68.15
343.2	68.088
343.3	68.063
343.4	68.076
343.5	68.036
343.6	67.943
343.7	67.808
343.8	67.641
343.9	67.443
344.0	67.258
344.1	67.087
344.2	66.929
344.3	66.788
344.4	66.661
344.5	66.577
344.6	66.534
344.7	66.51
344.8	66.486
344.9	66.461
345.0	66.485
345.1	66.558
345.2	66.657
345.3	66.759
345.4	66.865
345.5	66.988
345.6	67.128
345.7	67.289
345.8	67.473
345.9	67.681
346.0	67.82
346.1	67.891
346.2	67.911
346.3	67.899
346.4	67.854
346.5	67.829
346.6	67.823
346.7	67.822
346.8	67.813
346.9	67.796
347.0	67.771
347.1	67.738
347.2	67.709
347.3	67.699
347.4	67.705
347.5	67.721
347.6	67.745
347.7	67.795
347.8	67.889
347.9	68.026
348.0	68.117
348.1	68.16
348.2	68.17
348.3	68.158
348.4	68.127
348.5	68.104
348.6	68.09
348.7	68.054
348.8	67.966
348.9	67.825
349.0	67.715
349.1	67.636
349.2	67.562
349.3	67.466
349.4	67.349
349.5	67.202
349.6	67.026
349.7	66.874
349.8	66.8
349.9	66.804
350.0	66.81
350.1	66.816
350.2	66.817
350.3	66.808
350.4	66.787
350.5	66.811
350.6	66.881
350.7	66.93
350.8	66.892
350.9	66.767
351.0	66.744
351.1	66.822
351.2	66.929
351.3	66.995
351.4	67.02
351.5	67.071
351.6	67.149
351.7	67.216
351.8	67.234
351.9	67.204
352.0	67.144
352.1	67.054
352.2	66.991
352.3	67.012
352.4	67.117
352.5	67.188
352.6	67.226
352.7	67.238
352.8	67.232
352.9	67.21
353.0	67.197
353.1	67.196
353.2	67.237
353.3	67.355
353.4	67.55
353.5	67.728
353.6	67.89
353.7	68.012
353.8	68.07
353.9	68.064
354.0	68.024
354.1	67.95
354.2	67.881
354.3	67.861
354.4	67.887
354.5	67.868
354.6	67.806
354.7	67.72
354.8	67.632
354.9	67.543
355.0	67.457
355.1	67.373
355.2	67.31
355.3	67.287
355.4	67.304
355.5	67.307
355.6	67.296
355.7	67.261
355.8	67.191
355.9	67.087
356.0	67.041
356.1	67.052
356.2	67.089
356.3	67.116
356.4	67.133
356.5	67.148
356.6	67.161
356.7	67.194
356.8	67.271
356.9	67.392
357.0	67.501
357.1	67.598
357.2	67.687
357.3	67.771
357.4	67.851
357.5	67.999
357.6	68.215
357.7	68.41
357.8	68.491
357.9	68.46
358.0	68.45
358.1	68.461
358.2	68.464
358.3	68.43
358.4	68.359
358.5	68.308
358.6	68.277
358.7	68.256
358.8	68.233
358.9	68.209
359.0	68.083
359.1	67.856
359.2	67.655
359.3	67.611
359.4	67.722
359.5	67.82
359.6	67.906
359.7	67.982
359.8	68.05
359.9	68.109
360.0	68.191
360.1	68.297
360.2	68.399
360.3	68.467
360.4	68.504
360.5	68.548
360.6	68.602
360.7	68.648
360.8	68.672
360.9	68.673
361.0	68.65
361.1	68.604
361.2	68.559
361.3	68.541
361.4	68.549
361.5	68.508
361.6	68.42
361.7	68.313
361.8	68.217
361.9	68.131
362.0	68.043
362.1	67.954
362.2	67.861
362.3	67.765
362.4	67.664
362.5	67.586
362.6	67.53
362.7	67.493
362.8	67.472
362.9	67.466
363.0	67.485
363.1	67.53
363.2	67.597
363.3	67.686
363.4	67.795
363.5	67.864
363.6	67.893
363.7	67.902
363.8	67.911
363.9	67.92
364.0	67.929
364.1	67.939
364.2	67.933
364.3	67.894
364.4	67.824
364.5	67.783
364.6	67.769
364.7	67.745
364.8	67.671
364.9	67.548
365.0	67.509
365.1	67.555
365.2	67.603
365.3	67.572
365.4	67.463
365.5	67.418
365.6	67.437
365.7	67.488
365.8	67.541
365.9	67.597
366.0	67.603
366.1	67.559
366.2	67.493
366.3	67.431
366.4	67.374
366.5	67.309
366.6	67.236
366.7	67.172
366.8	67.135
366.9	67.125
367.0	67.058
367.1	66.934
367.2	66.81
367.3	66.741
367.4	66.728
367.5	66.725
367.6	66.731
367.7	66.759
367.8	66.82
367.9	66.916
368.0	66.977
368.1	67.002
368.2	67.022
368.3	67.069
368.4	67.142
368.5	67.224
368.6	67.318
368.7	67.378
368.8	67.363
368.9	67.273
369.0	67.185
369.1	67.101
369.2	67.062
369.3	67.11
369.4	67.246
369.5	67.327
369.6	67.351
369.7	67.347
369.8	67.342
369.9	67.336
370.0	67.306
370.1	67.254
370.2	67.222
370.3	67.257
370.4	67.357
370.5	67.468
370.6	67.592
370.7	67.697
370.8	67.752
370.9	67.757
371.0	67.74
371.1	67.703
371.2	67.67
371.3	67.671
371.4	67.704
371.5	67.741
371.6	67.782
371.7	67.8
371.8	67.766
371.9	67.681
372.0	67.609
372.1	67.547
372.2	67.469
372.3	67.345
372.4	67.175
372.5	67.114
372.6	67.162
372.7	67.244
372.8	67.288
372.9	67.294
373.0	67.317
373.1	67.358
373.2	67.421
373.3	67.509
373.4	67.624
373.5	67.691
373.6	67.709
373.7	67.727
373.8	67.795
373.9	67.911
374.0	67.971
374.1	67.973
374.2	67.947
374.3	67.921
374.4	67.893
374.5	67.9
374.6	67.942
374.7	68.001
374.8	68.057
374.9	68.111
375.0	68.146
375.1	68.162
375.2	68.167
375.3	68.167
375.4	68.162
375.5	68.158
375.6	68.157
375.7	68.181
375.8	68.257
375.9	68.383
376.0	68.401
376.1	68.312
376.2	68.163
376.3	68.004
376.4	67.833
376.5	67.765
376.6	67.8
376.7	67.866
376.8	67.894
376.9	67.882
377.0	67.871
377.1	67.86
377.2	67.831
377.3	67.767
377.4	67.667
377.5	67.583
377.6	67.515
377.7	67.472
377.8	67.461
377.9	67.482
378.0	67.436
378.1	67.326
378.2	67.189
378.3	67.064
378.4	66.952
378.5	66.903
378.6	66.915
378.7	66.979
378.8	67.083
378.9	67.226
379.0	67.344
379.1	67.438
379.2	67.498
379.3	67.516
379.4	67.492
379.5	67.511
379.6	67.574
379.7	67.632
379.8	67.639
379.9	67.594
380.0	67.559
380.1	67.533
380.2	67.488
380.3	67.393
380.4	67.248
380.5	67.162
380.6	67.133
380.7	67.147
380.8	67.192
380.9	67.266
381.0	67.315
381.1	67.339
381.2	67.372
381.3	67.449
381.4	67.571
381.5	67.625
381.6	67.613
381.7	67.569
381.8	67.532
381.9	67.499
382.0	67.518
382.1	67.587
382.2	67.661
382.3	67.695
382.4	67.689
382.5	67.68
382.6	67.669
382.7	67.67
382.8	67.698
382.9	67.754
383.0	67.807
383.1	67.857
383.2	67.902
383.3	67.941
383.4	67.975
383.5	67.945
383.6	67.852
383.7	67.76
383.8	67.731
383.9	67.767
384.0	67.816
384.1	67.877
384.2	67.918
384.3	67.906
384.4	67.842
384.5	67.834
384.6	67.883
384.7	67.958
384.8	68.028
384.9	68.095
385.0	68.142
385.1	68.171
385.2	68.191
385.3	68.214
385.4	68.239
385.5	68.201
385.6	68.099
385.7	67.99
385.8	67.929
385.9	67.916
386.0	67.841
386.1	67.704
386.2	67.578
386.3	67.534
386.4	67.572
386.5	67.635
386.6	67.723
386.7	67.772
386.8	67.722
386.9	67.571
387.0	67.508
387.1	67.533
387.2	67.593
387.3	67.634
387.4	67.657
387.5	67.713
387.6	67.8
387.7	67.86
387.8	67.833
387.9	67.72
388.0	67.601
388.1	67.475
388.2	67.396
388.3	67.414
388.4	67.53
388.5	67.645
388.6	67.761
388.7	67.866
388.8	67.95
388.9	68.014
389.0	68.029
389.1	67.995
389.2	67.945
389.3	67.912
389.4	67.896
389.5	67.905
389.6	67.939
389.7	67.963
389.8	67.94
389.9	67.872
390.0	67.774
390.1	67.644
390.2	67.499
390.3	67.353
390.4	67.205
390.5	67.171
390.6	67.251
390.7	67.377
390.8	67.48
390.9	67.56
391.0	67.612
391.1	67.637
391.2	67.64
391.3	67.625
391.4	67.594
391.5	67.566
391.6	67.54
391.7	67.536
391.8	67.571
391.9	67.646
392.0	67.677
392.1	67.666
392.2	67.653
392.3	67.676
392.4	67.736
392.5	67.767
392.6	67.768
392.7	67.768
392.8	67.792
392.9	67.841
393.0	67.914
393.1	68.012
393.2	68.101
393.3	68.15
393.4	68.159
393.5	68.178
393.6	68.207
393.7	68.217
393.8	68.176
393.9	68.085
394.0	68.044
394.1	68.054
394.2	68.087
394.3	68.116
394.4	68.14
394.5	68.141
394.6	68.12
394.7	68.106
394.8	68.128
394.9	68.186
395.0	68.204
395.1	68.183
395.2	68.141
395.3	68.097
395.4	68.05
395.5	68.069
395.6	68.155
395.7	68.236
395.8	68.241
395.9	68.169
396.0	68.18
396.1	68.273
396.2	68.365
396.3	68.37
396.4	68.288
396.5	68.228
396.6	68.189
396.7	68.186
396.8	68.236
396.9	68.337
397.0	68.318
397.1	68.177
397.2	68.035
397.3	68.009
397.4	68.101
397.5	68.133
397.6	68.106
397.7	68.067
397.8	68.064
397.9	68.097
398.0	68.111
398.1	68.105
398.2	68.102
398.3	68.125
398.4	68.173
398.5	68.205
398.6	68.222
398.7	68.211
398.8	68.16
398.9	68.069
399.0	67.985
399.1	67.907
399.2	67.845
