# Supplementary material for: Correction: LPS responsiveness and neutrophil chemotaxis in vivo require PMN MMP-8 activity
Source: PLoS One. 2025 Dec 19;20(12):e0339233. doi: 10.1371/journal.pone.0339233 (PMC12716691; doi:10.1371/journal.pone.0339233)
Supplement: S11 File — (ZIP) [file pone.0339233.s011.zip › 06422635 Fig 5 Calcium Flux/01sept04/calcium01sep0407.txt]

        Calibration Report
        ------------------

ICBC Method       :	
Measurement Type  :	Single
Calibration Type  :	Min/Max
AF :          0.000
IC :          6
Fmin              :	67.006
Fmax              :	377.037
Conversion datafile      :  C:\FLWINLAB\DATA\01sep0407.td

ICBC data result file :C:\FLWINLAB\DATA\calcium01sep0407.txt
generated on: 02/09/2004 at time: 1:55:16 PM
---------------------------------------
0.1	76.924
0.2	76.883
0.3	76.879
0.4	76.911
0.5	76.938
0.6	76.959
0.7	76.975
0.8	76.987
0.9	76.994
1.0	77.015
1.1	77.049
1.2	77.095
1.3	77.153
1.4	77.222
1.5	77.32
1.6	77.444
1.7	77.582
1.8	77.718
1.9	77.853
2.0	77.973
2.1	78.079
2.2	78.168
2.3	78.238
2.4	78.29
2.5	78.296
2.6	78.255
2.7	78.207
2.8	78.191
2.9	78.209
3.0	78.178
3.1	78.098
3.2	78.034
3.3	78.048
3.4	78.141
3.5	78.172
3.6	78.139
3.7	78.08
3.8	78.033
3.9	77.997
4.0	78.011
4.1	78.073
4.2	78.123
4.3	78.099
4.4	78.001
4.5	77.974
4.6	78.02
4.7	78.046
4.8	77.962
4.9	77.767
5.0	77.65
5.1	77.611
5.2	77.621
5.3	77.651
5.4	77.702
5.5	77.758
5.6	77.819
5.7	77.865
5.8	77.878
5.9	77.856
6.0	77.885
6.1	77.965
6.2	78.086
6.3	78.24
6.4	78.427
6.5	78.515
6.6	78.504
6.7	78.455
6.8	78.427
6.9	78.421
7.0	78.386
7.1	78.321
7.2	78.252
7.3	78.201
7.4	78.17
7.5	78.091
7.6	77.965
7.7	77.828
7.8	77.718
7.9	77.634
8.0	77.609
8.1	77.643
8.2	77.714
8.3	77.799
8.4	77.898
8.5	78.022
8.6	78.17
8.7	78.3
8.8	78.368
8.9	78.374
9.0	78.389
9.1	78.414
9.2	78.432
9.3	78.428
9.4	78.402
9.5	78.366
9.6	78.321
9.7	78.246
9.8	78.119
9.9	77.941
10.0	77.759
10.1	77.575
10.2	77.436
10.3	77.389
10.4	77.434
10.5	77.453
10.6	77.446
10.7	77.434
10.8	77.44
10.9	77.462
11.0	77.467
11.1	77.455
11.2	77.439
11.3	77.428
11.4	77.425
11.5	77.409
11.6	77.381
11.7	77.362
11.8	77.374
11.9	77.416
12.0	77.447
12.1	77.468
12.2	77.478
12.3	77.479
12.4	77.47
12.5	77.465
12.6	77.464
12.7	77.492
12.8	77.577
12.9	77.717
13.0	77.879
13.1	78.062
13.2	78.231
13.3	78.351
13.4	78.421
13.5	78.427
13.6	78.37
13.7	78.29
13.8	78.23
13.9	78.189
14.0	78.168
14.1	78.166
14.2	78.125
14.3	77.984
14.4	77.744
14.5	77.537
14.6	77.362
14.7	77.214
14.8	77.083
14.9	76.969
15.0	76.926
15.1	76.954
15.2	77.009
15.3	77.052
15.4	77.082
15.5	77.119
15.6	77.164
15.7	77.228
15.8	77.323
15.9	77.449
16.0	77.509
16.1	77.503
16.2	77.474
16.3	77.463
16.4	77.471
16.5	77.454
16.6	77.412
16.7	77.352
16.8	77.282
16.9	77.201
17.0	77.097
17.1	76.969
17.2	76.863
17.3	76.825
17.4	76.855
17.5	76.887
17.6	76.918
17.7	76.929
17.8	76.896
17.9	76.819
18.0	76.783
18.1	76.788
18.2	76.829
18.3	76.904
18.4	77.012
18.5	77.148
18.6	77.312
18.7	77.439
18.8	77.462
18.9	77.383
19.0	77.35
19.1	77.362
19.2	77.398
19.3	77.437
19.4	77.478
19.5	77.487
19.6	77.463
19.7	77.399
19.8	77.289
19.9	77.133
20.0	77.012
20.1	76.926
20.2	76.876
20.3	76.863
20.4	76.887
20.5	76.925
20.6	76.978
20.7	76.998
20.8	76.939
20.9	76.803
21.0	76.716
21.1	76.678
21.2	76.692
21.3	76.761
21.4	76.886
21.5	76.88
21.6	76.746
21.7	76.608
21.8	76.592
21.9	76.698
22.0	76.683
22.1	76.549
22.2	76.413
22.3	76.393
22.4	76.49
22.5	76.552
22.6	76.578
22.7	76.544
22.8	76.425
22.9	76.22
23.0	76.124
23.1	76.134
23.2	76.128
23.3	75.981
23.4	75.695
23.5	75.55
23.6	75.547
23.7	75.585
23.8	75.565
23.9	75.489
24.0	75.428
24.1	75.383
24.2	75.369
24.3	75.404
24.4	75.486
24.5	75.572
24.6	75.662
24.7	75.771
24.8	75.912
24.9	76.086
25.0	76.142
25.1	76.079
25.2	75.978
25.3	75.921
25.4	75.906
25.5	75.917
25.6	75.954
25.7	75.974
25.8	75.935
25.9	75.839
26.0	75.725
26.1	75.592
26.2	75.461
26.3	75.351
26.4	75.262
26.5	75.253
26.6	75.325
26.7	75.41
26.8	75.443
26.9	75.424
27.0	75.377
27.1	75.302
27.2	75.226
27.3	75.175
27.4	75.151
27.5	75.165
27.6	75.217
27.7	75.265
27.8	75.267
27.9	75.223
28.0	75.167
28.1	75.1
28.2	75.05
28.3	75.048
28.4	75.093
28.5	75.1
28.6	75.069
28.7	75.084
28.8	75.23
28.9	75.507
29.0	75.636
29.1	75.617
29.2	75.537
29.3	75.479
29.4	75.445
29.5	75.417
29.6	75.395
29.7	75.369
29.8	75.327
29.9	75.27
30.0	75.186
30.1	75.076
30.2	74.932
30.3	74.745
30.4	74.516
30.5	74.351
30.6	74.25
30.7	74.192
30.8	74.159
30.9	74.151
31.0	74.126
31.1	74.083
31.2	74.061
31.3	74.094
31.4	74.183
31.5	74.279
31.6	74.38
31.7	74.448
31.8	74.44
31.9	74.356
32.0	74.31
32.1	74.301
32.2	74.307
32.3	74.307
32.4	74.302
32.5	74.319
32.6	74.358
32.7	74.372
32.8	74.316
32.9	74.19
33.0	74.1
33.1	74.048
33.2	74.01
33.3	73.964
33.4	73.909
33.5	73.896
33.6	73.926
33.7	73.969
33.8	73.998
33.9	74.013
34.0	74.056
34.1	74.129
34.2	74.191
34.3	74.201
34.4	74.16
34.5	74.138
34.6	74.137
34.7	74.167
34.8	74.238
34.9	74.351
35.0	74.397
35.1	74.375
35.2	74.309
35.3	74.22
35.4	74.11
35.5	73.965
35.6	73.786
35.7	73.608
35.8	73.468
35.9	73.366
36.0	73.263
36.1	73.161
36.2	73.071
36.3	73.007
36.4	72.968
36.5	72.916
36.6	72.852
36.7	72.804
36.8	72.802
36.9	72.846
37.0	72.87
37.1	72.874
37.2	72.865
37.3	72.847
37.4	72.82
37.5	72.81
37.6	72.817
37.7	72.822
37.8	72.806
37.9	72.768
38.0	72.763
38.1	72.79
38.2	72.795
38.3	72.72
38.4	72.568
38.5	72.454
38.6	72.379
38.7	72.344
38.8	72.353
38.9	72.403
39.0	72.46
39.1	72.522
39.2	72.558
39.3	72.537
39.4	72.457
39.5	72.376
39.6	72.294
39.7	72.246
39.8	72.267
39.9	72.357
40.0	72.403
40.1	72.405
40.2	72.366
40.3	72.289
40.4	72.173
40.5	72.075
40.6	71.996
40.7	71.937
40.8	71.901
40.9	71.889
41.0	71.884
41.1	71.888
41.2	71.913
41.3	71.975
41.4	72.073
41.5	72.129
41.6	72.142
41.7	72.151
41.8	72.195
41.9	72.272
42.0	72.286
42.1	72.239
42.2	72.162
42.3	72.088
42.4	72.018
42.5	71.972
42.6	71.949
42.7	71.916
42.8	71.842
42.9	71.727
43.0	71.715
43.1	71.807
43.2	71.922
43.3	71.979
43.4	71.98
43.5	72.055
43.6	72.206
43.7	72.373
43.8	72.5
43.9	72.586
44.0	72.638
44.1	72.657
44.2	72.645
44.3	72.603
44.4	72.533
44.5	72.493
44.6	72.485
44.7	72.487
44.8	72.479
44.9	72.461
45.0	72.401
45.1	72.3
45.2	72.202
45.3	72.154
45.4	72.154
45.5	72.157
45.6	72.163
45.7	72.185
45.8	72.237
45.9	72.318
46.0	72.326
46.1	72.261
46.2	72.157
46.3	72.046
46.4	71.93
46.5	71.857
46.6	71.828
46.7	71.828
46.8	71.839
46.9	71.864
47.0	71.901
47.1	71.951
47.2	72.0
47.3	72.034
47.4	72.055
47.5	72.056
47.6	72.039
47.7	72.045
47.8	72.117
47.9	72.254
48.0	72.335
48.1	72.361
48.2	72.369
48.3	72.395
48.4	72.441
48.5	72.471
48.6	72.486
48.7	72.513
48.8	72.581
48.9	72.689
49.0	72.721
49.1	72.677
49.2	72.614
49.3	72.59
49.4	72.603
49.5	72.612
49.6	72.614
49.7	72.598
49.8	72.548
49.9	72.464
50.0	72.387
50.1	72.316
50.2	72.206
50.3	72.012
50.4	71.735
50.5	71.592
50.6	71.582
50.7	71.61
50.8	71.579
50.9	71.489
51.0	71.431
51.1	71.404
51.2	71.398
51.3	71.401
51.4	71.412
51.5	71.457
51.6	71.536
51.7	71.649
51.8	71.795
51.9	71.973
52.0	72.051
52.1	72.026
52.2	71.965
52.3	71.932
52.4	71.926
52.5	71.859
52.6	71.732
52.7	71.594
52.8	71.495
52.9	71.435
53.0	71.315
53.1	71.136
53.2	70.961
53.3	70.854
53.4	70.813
53.5	70.764
53.6	70.706
53.7	70.674
53.8	70.703
53.9	70.793
54.0	70.902
54.1	71.03
54.2	71.15
54.3	71.234
54.4	71.282
54.5	71.343
54.6	71.418
54.7	71.488
54.8	71.532
54.9	71.552
55.0	71.572
55.1	71.592
55.2	71.587
55.3	71.532
55.4	71.427
55.5	71.326
55.6	71.228
55.7	71.142
55.8	71.077
55.9	71.032
56.0	71.008
56.1	71.004
56.2	71.015
56.3	71.037
56.4	71.069
56.5	71.141
56.6	71.253
56.7	71.353
56.8	71.392
56.9	71.37
57.0	71.437
57.1	71.594
57.2	71.754
57.3	71.833
57.4	71.83
57.5	71.832
57.6	71.839
57.7	71.846
57.8	71.847
57.9	71.844
58.0	71.816
58.1	71.762
58.2	71.714
58.3	71.703
58.4	71.728
58.5	71.651
58.6	71.473
58.7	71.293
58.8	71.212
58.9	71.228
59.0	71.235
59.1	71.231
59.2	71.203
59.3	71.139
59.4	71.039
59.5	71.008
59.6	71.046
59.7	71.11
59.8	71.159
59.9	71.191
60.0	71.253
60.1	71.344
60.2	71.455
60.3	71.578
60.4	71.712
60.5	71.784
60.6	71.792
60.7	71.786
60.8	71.813
60.9	71.875
61.0	71.884
61.1	71.842
61.2	71.8
61.3	71.807
61.4	71.864
61.5	71.882
61.6	71.861
61.7	71.801
61.8	71.703
61.9	71.567
62.0	71.514
62.1	71.543
62.2	71.586
62.3	71.573
62.4	71.503
62.5	71.514
62.6	71.605
62.7	71.706
62.8	71.749
62.9	71.734
63.0	71.74
63.1	71.765
63.2	71.803
63.3	71.843
63.4	71.886
63.5	71.915
63.6	71.931
63.7	71.954
63.8	72.007
63.9	72.088
64.0	72.127
64.1	72.122
64.2	72.079
64.3	72.004
64.4	71.897
64.5	71.844
64.6	71.846
64.7	71.868
64.8	71.879
64.9	71.878
65.0	71.826
65.1	71.724
65.2	71.615
65.3	71.54
65.4	71.499
65.5	71.414
65.6	71.283
65.7	71.178
65.8	71.167
65.9	71.25
66.0	71.296
66.1	71.307
66.2	71.284
66.3	71.23
66.4	71.145
66.5	71.122
66.6	71.16
66.7	71.214
66.8	71.236
66.9	71.227
67.0	71.265
67.1	71.352
67.2	71.445
67.3	71.504
67.4	71.529
67.5	71.528
67.6	71.5
67.7	71.488
67.8	71.535
67.9	71.64
68.0	71.681
68.1	71.656
68.2	71.604
68.3	71.566
68.4	71.54
68.5	71.492
68.6	71.422
68.7	71.368
68.8	71.368
68.9	71.421
69.0	71.53
69.1	71.693
69.2	71.82
69.3	71.82
69.4	71.694
69.5	71.663
69.6	71.728
69.7	71.831
69.8	71.916
69.9	71.984
70.0	72.026
70.1	72.044
70.2	72.034
70.3	71.994
70.4	71.924
70.5	71.831
70.6	71.713
70.7	71.627
70.8	71.625
70.9	71.707
71.0	71.743
71.1	71.731
71.2	71.699
71.3	71.671
71.4	71.647
71.5	71.666
71.6	71.727
71.7	71.783
71.8	71.784
71.9	71.731
72.0	71.684
72.1	71.642
72.2	71.603
72.3	71.566
72.4	71.529
72.5	71.495
72.6	71.464
72.7	71.444
72.8	71.445
72.9	71.465
73.0	71.455
73.1	71.416
73.2	71.369
73.3	71.339
73.4	71.323
73.5	71.328
73.6	71.352
73.7	71.407
73.8	71.503
73.9	71.64
74.0	71.737
74.1	71.794
74.2	71.837
74.3	71.893
74.4	71.963
74.5	72.004
74.6	72.016
74.7	72.011
74.8	72.002
74.9	71.988
75.0	71.959
75.1	71.913
75.2	71.868
75.3	71.838
75.4	71.824
75.5	71.87
75.6	71.975
75.7	72.046
75.8	71.992
75.9	71.812
76.0	71.688
76.1	71.62
76.2	71.599
76.3	71.613
76.4	71.663
76.5	71.714
76.6	71.766
76.7	71.779
76.8	71.713
76.9	71.569
77.0	71.444
77.1	71.339
77.2	71.282
77.3	71.305
77.4	71.409
77.5	71.475
77.6	71.506
77.7	71.508
77.8	71.487
77.9	71.445
78.0	71.378
78.1	71.287
78.2	71.2
78.3	71.145
78.4	71.122
78.5	71.068
78.6	70.985
78.7	70.91
78.8	70.885
78.9	70.907
79.0	70.885
79.1	70.82
79.2	70.794
79.3	70.892
79.4	71.114
79.5	71.282
79.6	71.395
79.7	71.491
79.8	71.608
79.9	71.746
80.0	71.89
80.1	72.04
80.2	72.155
80.3	72.198
80.4	72.168
80.5	72.184
80.6	72.245
80.7	72.294
80.8	72.275
80.9	72.186
81.0	72.182
81.1	72.26
81.2	72.368
81.3	72.448
81.4	72.501
81.5	72.533
81.6	72.543
81.7	72.536
81.8	72.518
81.9	72.486
82.0	72.487
82.1	72.518
82.2	72.535
82.3	72.493
82.4	72.391
82.5	72.271
82.6	72.132
82.7	71.998
82.8	71.893
82.9	71.816
83.0	71.763
83.1	71.733
83.2	71.74
83.3	71.798
83.4	71.908
83.5	71.98
83.6	72.016
83.7	72.033
83.8	72.046
83.9	72.058
84.0	72.057
84.1	72.045
84.2	72.012
84.3	71.949
84.4	71.858
84.5	71.778
84.6	71.709
84.7	71.645
84.8	71.578
84.9	71.508
85.0	71.464
85.1	71.447
85.2	71.458
85.3	71.5
85.4	71.572
85.5	71.641
85.6	71.708
85.7	71.758
85.8	71.78
85.9	71.772
86.0	71.79
86.1	71.832
86.2	71.891
86.3	71.957
86.4	72.029
86.5	72.101
86.6	72.172
86.7	72.212
86.8	72.19
86.9	72.107
87.0	72.071
87.1	72.082
87.2	72.128
87.3	72.196
87.4	72.288
87.5	72.325
87.6	72.307
87.7	72.268
87.8	72.239
87.9	72.221
88.0	72.198
88.1	72.172
88.2	72.166
88.3	72.207
88.4	72.294
88.5	72.348
88.6	72.368
88.7	72.384
88.8	72.424
88.9	72.489
89.0	72.561
89.1	72.639
89.2	72.701
89.3	72.725
89.4	72.711
89.5	72.724
89.6	72.761
89.7	72.803
89.8	72.826
89.9	72.831
90.0	72.852
90.1	72.89
90.2	72.921
90.3	72.921
90.4	72.89
90.5	72.859
90.6	72.829
90.7	72.794
90.8	72.746
90.9	72.687
91.0	72.654
91.1	72.65
91.2	72.648
91.3	72.624
91.4	72.578
91.5	72.51
91.6	72.418
91.7	72.347
91.8	72.341
91.9	72.398
92.0	72.419
92.1	72.405
92.2	72.412
92.3	72.493
92.4	72.65
92.5	72.737
92.6	72.753
92.7	72.753
92.8	72.79
92.9	72.865
93.0	72.939
93.1	73.011
93.2	73.055
93.3	73.045
93.4	72.982
93.5	72.962
93.6	72.983
93.7	72.991
93.8	72.929
93.9	72.797
94.0	72.663
94.1	72.527
94.2	72.422
94.3	72.383
94.4	72.408
94.5	72.42
94.6	72.418
94.7	72.386
94.8	72.307
94.9	72.183
95.0	72.092
95.1	72.036
95.2	72.02
95.3	72.051
95.4	72.13
95.5	72.243
95.6	72.39
95.7	72.505
95.8	72.524
95.9	72.447
96.0	72.412
96.1	72.419
96.2	72.452
96.3	72.496
96.4	72.552
96.5	72.548
96.6	72.486
96.7	72.388
96.8	72.276
96.9	72.148
97.0	72.022
97.1	71.898
97.2	71.788
97.3	71.706
97.4	71.651
97.5	71.621
97.6	71.615
97.7	71.64
97.8	71.706
97.9	71.811
98.0	71.91
98.1	72.005
98.2	72.098
98.3	72.193
98.4	72.29
98.5	72.384
98.6	72.476
98.7	72.573
98.8	72.68
98.9	72.799
99.0	72.857
99.1	72.854
99.2	72.818
99.3	72.777
99.4	72.731
99.5	72.675
99.6	72.609
99.7	72.554
99.8	72.532
99.9	72.544
100.0	72.512
100.1	72.434
100.2	72.344
100.3	72.274
100.4	72.223
100.5	72.222
100.6	72.271
100.7	72.334
100.8	72.377
100.9	72.4
101.0	72.492
101.1	72.655
101.2	72.809
101.3	72.875
101.4	72.852
101.5	72.809
101.6	72.744
101.7	72.674
101.8	72.615
101.9	72.567
102.0	72.5
102.1	72.415
102.2	72.339
102.3	72.297
102.4	72.289
102.5	72.28
102.6	72.27
102.7	72.271
102.8	72.295
102.9	72.343
103.0	72.459
103.1	72.642
103.2	72.819
103.3	72.918
103.4	72.937
103.5	72.909
103.6	72.833
103.7	72.759
103.8	72.732
103.9	72.753
104.0	72.73
104.1	72.664
104.2	72.597
104.3	72.573
104.4	72.592
104.5	72.572
104.6	72.513
104.7	72.454
104.8	72.433
104.9	72.45
105.0	72.491
105.1	72.554
105.2	72.601
105.3	72.59
105.4	72.522
105.5	72.54
105.6	72.643
105.7	72.748
105.8	72.774
105.9	72.719
106.0	72.726
106.1	72.793
106.2	72.868
106.3	72.899
106.4	72.885
106.5	72.923
106.6	73.013
106.7	73.111
106.8	73.175
106.9	73.203
107.0	73.176
107.1	73.092
107.2	72.997
107.3	72.934
107.4	72.904
107.5	72.858
107.6	72.797
107.7	72.762
107.8	72.795
107.9	72.895
108.0	72.985
108.1	73.065
108.2	73.143
108.3	73.224
108.4	73.31
108.5	73.301
108.6	73.199
108.7	73.069
108.8	72.975
108.9	72.917
109.0	72.865
109.1	72.82
109.2	72.803
109.3	72.835
109.4	72.915
109.5	72.954
109.6	72.953
109.7	72.92
109.8	72.865
109.9	72.786
110.0	72.798
110.1	72.901
110.2	73.029
110.3	73.12
110.4	73.173
110.5	73.224
110.6	73.273
110.7	73.309
110.8	73.32
110.9	73.305
111.0	73.265
111.1	73.199
111.2	73.162
111.3	73.212
111.4	73.347
111.5	73.459
111.6	73.55
111.7	73.619
111.8	73.668
111.9	73.697
112.0	73.716
112.1	73.725
112.2	73.706
112.3	73.641
112.4	73.531
112.5	73.422
112.6	73.315
112.7	73.194
112.8	73.04
112.9	72.856
113.0	72.709
113.1	72.602
113.2	72.531
113.3	72.494
113.4	72.491
113.5	72.477
113.6	72.453
113.7	72.403
113.8	72.312
113.9	72.181
114.0	72.168
114.1	72.271
114.2	72.423
114.3	72.557
114.4	72.673
114.5	72.688
114.6	72.603
114.7	72.499
114.8	72.458
114.9	72.48
115.0	72.526
115.1	72.595
115.2	72.707
115.3	72.876
115.4	73.105
115.5	73.182
115.6	73.108
115.7	72.981
115.8	72.899
115.9	72.863
116.0	72.911
116.1	73.043
116.2	73.205
116.3	73.342
116.4	73.455
116.5	73.52
116.6	73.538
116.7	73.517
116.8	73.469
116.9	73.392
117.0	73.407
117.1	73.514
117.2	73.618
117.3	73.627
117.4	73.54
117.5	73.443
117.6	73.336
117.7	73.207
117.8	73.048
117.9	72.859
118.0	72.73
118.1	72.662
118.2	72.623
118.3	72.582
118.4	72.54
118.5	72.488
118.6	72.427
118.7	72.406
118.8	72.476
118.9	72.636
119.0	72.762
119.1	72.856
119.2	72.949
119.3	73.073
119.4	73.227
119.5	73.321
119.6	73.354
119.7	73.358
119.8	73.361
119.9	73.365
120.0	73.376
120.1	73.395
120.2	73.396
120.3	73.354
120.4	73.268
120.5	73.237
120.6	73.261
120.7	73.286
120.8	73.261
120.9	73.187
121.0	73.147
121.1	73.143
121.2	73.144
121.3	73.122
121.4	73.078
121.5	73.003
121.6	72.899
121.7	72.831
121.8	72.865
121.9	73.001
122.0	73.061
122.1	73.043
122.2	72.95
122.3	72.783
122.4	72.542
122.5	72.338
122.6	72.172
122.7	72.067
122.8	72.048
122.9	72.114
123.0	72.169
123.1	72.213
123.2	72.204
123.3	72.102
123.4	71.906
123.5	71.793
123.6	71.763
123.7	71.805
123.8	71.909
123.9	72.073
124.0	72.232
124.1	72.384
124.2	72.515
124.3	72.608
124.4	72.664
124.5	72.717
124.6	72.767
124.7	72.826
124.8	72.908
124.9	73.013
125.0	73.057
125.1	73.041
125.2	73.024
125.3	73.064
125.4	73.161
125.5	73.191
125.6	73.155
125.7	73.077
125.8	72.982
125.9	72.872
126.0	72.796
126.1	72.752
126.2	72.717
126.3	72.665
126.4	72.597
126.5	72.564
126.6	72.566
126.7	72.556
126.8	72.489
126.9	72.366
127.0	72.306
127.1	72.308
127.2	72.364
127.3	72.468
127.4	72.619
127.5	72.7
127.6	72.711
127.7	72.689
127.8	72.669
127.9	72.653
128.0	72.666
128.1	72.709
128.2	72.784
128.3	72.895
128.4	73.042
128.5	73.149
128.6	73.217
128.7	73.24
128.8	73.213
128.9	73.137
129.0	73.136
129.1	73.211
129.2	73.323
129.3	73.434
129.4	73.543
129.5	73.566
129.6	73.503
129.7	73.42
129.8	73.378
129.9	73.379
130.0	73.361
130.1	73.326
130.2	73.307
130.3	73.337
130.4	73.417
130.5	73.442
130.6	73.411
130.7	73.355
130.8	73.304
130.9	73.258
131.0	73.301
131.1	73.433
131.2	73.575
131.3	73.644
131.4	73.642
131.5	73.651
131.6	73.671
131.7	73.69
131.8	73.694
131.9	73.684
132.0	73.688
132.1	73.708
132.2	73.708
132.3	73.652
132.4	73.541
132.5	73.448
132.6	73.374
132.7	73.313
132.8	73.257
132.9	73.207
133.0	73.167
133.1	73.137
133.2	73.113
133.3	73.091
133.4	73.072
133.5	73.089
133.6	73.141
133.7	73.208
133.8	73.269
133.9	73.324
134.0	73.34
134.1	73.316
134.2	73.278
134.3	73.252
134.4	73.239
134.5	73.253
134.6	73.294
134.7	73.337
134.8	73.357
134.9	73.353
135.0	73.292
135.1	73.174
135.2	73.089
135.3	73.126
135.4	73.285
135.5	73.376
135.6	73.4
135.7	73.397
135.8	73.409
135.9	73.435
136.0	73.398
136.1	73.3
136.2	73.195
136.3	73.138
136.4	73.128
136.5	73.146
136.6	73.191
136.7	73.225
136.8	73.208
136.9	73.141
137.0	73.137
137.1	73.194
137.2	73.251
137.3	73.246
137.4	73.178
137.5	73.188
137.6	73.275
137.7	73.37
137.8	73.402
137.9	73.372
138.0	73.322
138.1	73.253
138.2	73.198
138.3	73.188
138.4	73.224
138.5	73.234
138.6	73.218
138.7	73.184
138.8	73.141
138.9	73.089
139.0	73.026
139.1	72.953
139.2	72.882
139.3	72.826
139.4	72.786
139.5	72.783
139.6	72.817
139.7	72.823
139.8	72.738
139.9	72.56
140.0	72.433
140.1	72.358
140.2	72.343
140.3	72.398
140.4	72.523
140.5	72.589
140.6	72.595
140.7	72.578
140.8	72.572
140.9	72.577
141.0	72.544
141.1	72.474
141.2	72.418
141.3	72.429
141.4	72.505
141.5	72.567
141.6	72.615
141.7	72.649
141.8	72.672
141.9	72.681
142.0	72.69
142.1	72.698
142.2	72.694
142.3	72.666
142.4	72.615
142.5	72.596
142.6	72.609
142.7	72.644
142.8	72.688
142.9	72.742
143.0	72.755
143.1	72.726
143.2	72.691
143.3	72.688
143.4	72.714
143.5	72.74
143.6	72.766
143.7	72.79
143.8	72.814
143.9	72.838
144.0	72.866
144.1	72.899
144.2	72.923
144.3	72.925
144.4	72.904
144.5	72.937
144.6	73.024
144.7	73.094
144.8	73.075
144.9	72.967
145.0	72.91
145.1	72.904
145.2	72.939
145.3	73.003
145.4	73.096
145.5	73.161
145.6	73.197
145.7	73.188
145.8	73.117
145.9	72.984
146.0	72.845
146.1	72.7
146.2	72.583
146.3	72.53
146.4	72.541
146.5	72.594
146.6	72.687
146.7	72.774
146.8	72.807
146.9	72.785
147.0	72.768
147.1	72.756
147.2	72.769
147.3	72.831
147.4	72.939
147.5	72.989
147.6	72.982
147.7	72.95
147.8	72.928
147.9	72.917
148.0	72.856
148.1	72.745
148.2	72.634
148.3	72.568
148.4	72.548
148.5	72.515
148.6	72.47
148.7	72.436
148.8	72.439
148.9	72.477
149.0	72.53
149.1	72.597
149.2	72.664
149.3	72.717
149.4	72.755
149.5	72.824
149.6	72.924
149.7	73.024
149.8	73.092
149.9	73.129
150.0	73.197
150.1	73.298
150.2	73.371
150.3	73.36
150.4	73.265
150.5	73.202
150.6	73.171
150.7	73.174
150.8	73.215
150.9	73.292
151.0	73.365
151.1	73.434
151.2	73.492
151.3	73.53
151.4	73.549
151.5	73.569
151.6	73.591
151.7	73.627
151.8	73.69
151.9	73.778
152.0	73.84
152.1	73.874
152.2	73.881
152.3	73.859
152.4	73.808
152.5	73.763
152.6	73.723
152.7	73.707
152.8	73.735
152.9	73.807
153.0	73.844
153.1	73.847
153.2	73.819
153.3	73.764
153.4	73.682
153.5	73.595
153.6	73.501
153.7	73.44
153.8	73.447
153.9	73.522
154.0	73.519
154.1	73.437
154.2	73.31
154.3	73.17
154.4	73.017
154.5	72.898
154.6	72.811
154.7	72.77
154.8	72.787
154.9	72.86
155.0	72.957
155.1	73.077
155.2	73.168
155.3	73.183
155.4	73.119
155.5	73.1
155.6	73.125
155.7	73.165
155.8	73.188
155.9	73.195
156.0	73.171
156.1	73.117
156.2	73.062
156.3	73.039
156.4	73.047
156.5	73.055
156.6	73.065
156.7	73.087
156.8	73.133
156.9	73.203
157.0	73.246
157.1	73.261
157.2	73.261
157.3	73.26
157.4	73.255
157.5	73.275
157.6	73.318
157.7	73.37
157.8	73.416
157.9	73.455
158.0	73.482
158.1	73.496
158.2	73.483
158.3	73.429
158.4	73.335
158.5	73.272
158.6	73.241
158.7	73.228
158.8	73.219
158.9	73.214
159.0	73.222
159.1	73.243
159.2	73.28
159.3	73.335
159.4	73.409
159.5	73.445
159.6	73.442
159.7	73.417
159.8	73.384
159.9	73.343
160.0	73.297
160.1	73.245
160.2	73.2
160.3	73.175
160.4	73.17
160.5	73.144
160.6	73.095
160.7	73.02
160.8	72.913
160.9	72.775
161.0	72.672
161.1	72.603
161.2	72.579
161.3	72.613
161.4	72.702
161.5	72.781
161.6	72.85
161.7	72.886
161.8	72.867
161.9	72.792
162.0	72.775
162.1	72.816
162.2	72.897
162.3	73.006
162.4	73.141
162.5	73.2
162.6	73.185
162.7	73.135
162.8	73.089
162.9	73.047
163.0	72.994
163.1	72.931
163.2	72.893
163.3	72.912
163.4	72.99
163.5	72.997
163.6	72.933
163.7	72.825
163.8	72.704
163.9	72.568
164.0	72.481
164.1	72.443
164.2	72.402
164.3	72.307
164.4	72.157
164.5	72.074
164.6	72.058
164.7	72.08
164.8	72.114
164.9	72.158
165.0	72.252
165.1	72.394
165.2	72.527
165.3	72.594
165.4	72.596
165.5	72.669
165.6	72.816
165.7	72.994
165.8	73.164
165.9	73.326
166.0	73.416
166.1	73.434
166.2	73.429
166.3	73.45
166.4	73.497
166.5	73.496
166.6	73.448
166.7	73.381
166.8	73.327
166.9	73.285
167.0	73.232
167.1	73.167
167.2	73.11
167.3	73.077
167.4	73.071
167.5	73.047
167.6	73.008
167.7	72.951
167.8	72.877
167.9	72.786
168.0	72.668
168.1	72.521
168.2	72.411
168.3	72.404
168.4	72.499
168.5	72.515
168.6	72.452
168.7	72.381
168.8	72.371
168.9	72.421
169.0	72.524
169.1	72.68
169.2	72.865
169.3	73.056
169.4	73.252
169.5	73.486
169.6	73.756
169.7	73.981
169.8	74.078
169.9	74.046
170.0	74.059
170.1	74.114
170.2	74.182
170.3	74.232
170.4	74.265
170.5	74.275
170.6	74.264
170.7	74.214
170.8	74.11
170.9	73.952
171.0	73.813
171.1	73.693
171.2	73.587
171.3	73.487
171.4	73.394
171.5	73.344
171.6	73.338
171.7	73.366
171.8	73.417
171.9	73.492
172.0	73.497
172.1	73.433
172.2	73.339
172.3	73.257
172.4	73.187
172.5	73.161
172.6	73.178
172.7	73.252
172.8	73.394
172.9	73.605
173.0	73.737
173.1	73.791
173.2	73.784
173.3	73.732
173.4	73.636
173.5	73.594
173.6	73.606
173.7	73.656
173.8	73.732
173.9	73.833
174.0	73.881
174.1	73.875
174.2	73.835
174.3	73.775
174.4	73.697
174.5	73.564
174.6	73.378
174.7	73.177
174.8	73.002
174.9	72.852
175.0	72.719
175.1	72.604
175.2	72.524
175.3	72.496
175.4	72.521
175.5	72.566
175.6	72.632
175.7	72.689
175.8	72.71
175.9	72.696
176.0	72.749
176.1	72.869
176.2	73.021
176.3	73.17
176.4	73.316
176.5	73.499
176.6	73.72
176.7	73.893
176.8	73.934
176.9	73.841
177.0	73.773
177.1	73.731
177.2	73.701
177.3	73.668
177.4	73.634
177.5	73.616
177.6	73.614
177.7	73.621
177.8	73.628
177.9	73.635
178.0	73.621
178.1	73.586
178.2	73.57
178.3	73.615
178.4	73.72
178.5	73.75
178.6	73.705
178.7	73.658
178.8	73.68
178.9	73.773
179.0	73.811
179.1	73.793
179.2	73.742
179.3	73.676
179.4	73.597
179.5	73.542
179.6	73.511
179.7	73.491
179.8	73.47
179.9	73.447
180.0	73.452
180.1	73.484
180.2	73.5
180.3	73.457
180.4	73.354
180.5	73.325
180.6	73.369
180.7	73.445
180.8	73.51
180.9	73.563
181.0	73.574
181.1	73.544
181.2	73.49
181.3	73.429
181.4	73.361
181.5	73.331
181.6	73.341
181.7	73.377
181.8	73.427
181.9	73.491
182.0	73.565
182.1	73.65
182.2	73.714
182.3	73.729
182.4	73.693
182.5	73.686
182.6	73.707
182.7	73.751
182.8	73.812
182.9	73.892
183.0	74.0
183.1	74.139
183.2	74.243
183.3	74.248
183.4	74.155
183.5	74.063
183.6	73.974
183.7	73.898
183.8	73.848
183.9	73.823
184.0	73.808
184.1	73.802
184.2	73.794
184.3	73.768
184.4	73.727
184.5	73.633
184.6	73.487
184.7	73.362
184.8	73.332
184.9	73.396
185.0	73.437
185.1	73.454
185.2	73.479
185.3	73.543
185.4	73.645
185.5	73.73
185.6	73.798
185.7	73.851
185.8	73.888
185.9	73.91
186.0	73.96
186.1	74.039
186.2	74.113
186.3	74.152
186.4	74.155
186.5	74.164
186.6	74.179
186.7	74.178
186.8	74.143
186.9	74.072
187.0	73.985
187.1	73.88
187.2	73.822
187.3	73.872
187.4	74.031
187.5	74.097
187.6	74.07
187.7	74.016
187.8	74.001
187.9	74.024
188.0	74.011
188.1	73.964
188.2	73.903
188.3	73.851
188.4	73.805
188.5	73.83
188.6	73.926
188.7	73.999
188.8	73.96
188.9	73.807
189.0	73.721
189.1	73.703
189.2	73.709
189.3	73.695
189.4	73.662
189.5	73.669
189.6	73.718
189.7	73.784
189.8	73.847
189.9	73.905
190.0	73.883
190.1	73.781
190.2	73.643
190.3	73.511
190.4	73.385
190.5	73.226
190.6	73.037
190.7	72.862
190.8	72.748
190.9	72.694
191.0	72.642
191.1	72.592
191.2	72.547
191.3	72.509
191.4	72.48
191.5	72.471
191.6	72.482
191.7	72.52
191.8	72.594
191.9	72.704
192.0	72.843
192.1	73.011
192.2	73.168
192.3	73.278
192.4	73.339
192.5	73.422
192.6	73.527
192.7	73.622
192.8	73.677
192.9	73.69
193.0	73.743
193.1	73.836
193.2	73.933
193.3	73.995
193.4	74.022
193.5	74.024
193.6	73.999
193.7	73.971
193.8	73.959
193.9	73.965
194.0	73.94
194.1	73.883
194.2	73.826
194.3	73.799
194.4	73.802
194.5	73.733
194.6	73.591
194.7	73.439
194.8	73.336
194.9	73.283
195.0	73.235
195.1	73.193
195.2	73.18
195.3	73.221
195.4	73.315
195.5	73.367
195.6	73.378
195.7	73.369
195.8	73.362
195.9	73.358
196.0	73.396
196.1	73.478
196.2	73.562
196.3	73.61
196.4	73.621
196.5	73.634
196.6	73.651
196.7	73.636
196.8	73.556
196.9	73.412
197.0	73.303
197.1	73.23
197.2	73.205
197.3	73.24
197.4	73.335
197.5	73.391
197.6	73.408
197.7	73.418
197.8	73.452
197.9	73.511
198.0	73.605
198.1	73.735
198.2	73.884
198.3	74.037
198.4	74.193
198.5	74.341
198.6	74.48
198.7	74.587
198.8	74.638
198.9	74.632
199.0	74.631
199.1	74.636
199.2	74.657
199.3	74.705
199.4	74.778
199.5	74.795
199.6	74.756
199.7	74.655
199.8	74.488
199.9	74.255
200.0	74.033
200.1	73.821
200.2	73.638
200.3	73.503
200.4	73.417
200.5	73.336
200.6	73.261
200.7	73.181
200.8	73.083
200.9	72.967
201.0	72.925
201.1	72.958
201.2	73.039
201.3	73.14
201.4	73.263
201.5	73.403
201.6	73.562
201.7	73.686
201.8	73.723
201.9	73.674
202.0	73.653
202.1	73.66
202.2	73.677
202.3	73.684
202.4	73.681
202.5	73.65
202.6	73.59
202.7	73.53
202.8	73.496
202.9	73.489
203.0	73.499
203.1	73.523
203.2	73.558
203.3	73.596
203.4	73.638
203.5	73.654
203.6	73.644
203.7	73.62
203.8	73.595
203.9	73.569
204.0	73.547
204.1	73.531
204.2	73.547
204.3	73.623
204.4	73.759
204.5	73.816
204.6	73.794
204.7	73.739
204.8	73.699
204.9	73.674
205.0	73.693
205.1	73.756
205.2	73.845
205.3	73.939
205.4	74.038
205.5	74.097
205.6	74.117
205.7	74.096
205.8	74.036
205.9	73.936
206.0	73.916
206.1	73.978
206.2	74.072
206.3	74.154
206.4	74.221
206.5	74.238
206.6	74.205
206.7	74.125
206.8	74.002
206.9	73.837
207.0	73.752
207.1	73.747
207.2	73.766
207.3	73.754
207.4	73.713
207.5	73.647
207.6	73.557
207.7	73.47
207.8	73.415
207.9	73.391
208.0	73.372
208.1	73.359
208.2	73.365
208.3	73.399
208.4	73.464
208.5	73.438
208.6	73.323
208.7	73.167
208.8	73.021
208.9	72.885
209.0	72.765
209.1	72.662
209.2	72.619
209.3	72.678
209.4	72.841
209.5	72.989
209.6	73.121
209.7	73.231
209.8	73.311
209.9	73.361
210.0	73.416
210.1	73.476
210.2	73.546
210.3	73.633
210.4	73.736
210.5	73.861
210.6	74.01
210.7	74.114
210.8	74.105
210.9	73.982
211.0	73.862
211.1	73.745
211.2	73.651
211.3	73.6
211.4	73.59
211.5	73.646
211.6	73.769
211.7	73.906
211.8	74.003
211.9	74.063
212.0	74.053
212.1	73.973
212.2	73.865
212.3	73.768
212.4	73.683
212.5	73.607
212.6	73.54
212.7	73.498
212.8	73.495
212.9	73.531
213.0	73.498
213.1	73.394
213.2	73.285
213.3	73.236
213.4	73.247
213.5	73.261
213.6	73.28
213.7	73.3
213.8	73.319
213.9	73.338
214.0	73.367
214.1	73.408
214.2	73.438
214.3	73.438
214.4	73.406
214.5	73.444
214.6	73.55
214.7	73.656
214.8	73.694
214.9	73.663
215.0	73.627
215.1	73.585
215.2	73.56
215.3	73.571
215.4	73.619
215.5	73.664
215.6	73.708
215.7	73.729
215.8	73.705
215.9	73.636
216.0	73.537
216.1	73.408
216.2	73.31
216.3	73.304
216.4	73.389
216.5	73.465
216.6	73.53
216.7	73.587
216.8	73.638
216.9	73.684
217.0	73.676
217.1	73.616
217.2	73.563
217.3	73.575
217.4	73.652
217.5	73.687
217.6	73.679
217.7	73.645
217.8	73.6
217.9	73.543
218.0	73.462
218.1	73.358
218.2	73.243
218.3	73.132
218.4	73.024
218.5	72.997
218.6	73.051
218.7	73.09
218.8	73.016
218.9	72.831
219.0	72.734
219.1	72.728
219.2	72.756
219.3	72.765
219.4	72.755
219.5	72.805
219.6	72.916
219.7	73.031
219.8	73.093
219.9	73.102
220.0	73.119
220.1	73.145
220.2	73.197
220.3	73.296
220.4	73.439
220.5	73.526
220.6	73.558
220.7	73.553
220.8	73.532
220.9	73.495
221.0	73.467
221.1	73.447
221.2	73.432
221.3	73.419
221.4	73.408
221.5	73.406
221.6	73.415
221.7	73.411
221.8	73.372
221.9	73.298
222.0	73.31
222.1	73.409
222.2	73.526
222.3	73.592
222.4	73.608
222.5	73.64
222.6	73.688
222.7	73.774
222.8	73.919
222.9	74.121
223.0	74.23
223.1	74.246
223.2	74.254
223.3	74.341
223.4	74.505
223.5	74.523
223.6	74.394
223.7	74.231
223.8	74.148
223.9	74.143
224.0	74.096
224.1	74.005
224.2	73.891
224.3	73.77
224.4	73.645
224.5	73.62
224.6	73.695
224.7	73.785
224.8	73.804
224.9	73.75
225.0	73.775
225.1	73.877
225.2	73.977
225.3	73.993
225.4	73.926
225.5	73.932
225.6	74.012
225.7	74.1
225.8	74.132
225.9	74.109
226.0	74.034
226.1	73.909
226.2	73.797
226.3	73.762
226.4	73.804
226.5	73.798
226.6	73.745
226.7	73.693
226.8	73.692
226.9	73.742
227.0	73.756
227.1	73.734
227.2	73.7
227.3	73.677
227.4	73.667
227.5	73.664
227.6	73.671
227.7	73.658
227.8	73.6
227.9	73.497
228.0	73.443
228.1	73.438
228.2	73.47
228.3	73.528
228.4	73.613
228.5	73.672
228.6	73.705
228.7	73.734
228.8	73.78
228.9	73.842
229.0	73.88
229.1	73.893
229.2	73.884
229.3	73.855
229.4	73.805
229.5	73.793
229.6	73.819
229.7	73.874
229.8	73.95
229.9	74.048
230.0	74.085
230.1	74.06
230.2	74.003
230.3	73.939
230.4	73.871
230.5	73.87
230.6	73.939
230.7	74.034
230.8	74.116
230.9	74.185
231.0	74.202
231.1	74.168
231.2	74.081
231.3	73.94
231.4	73.745
231.5	73.624
231.6	73.578
231.7	73.556
231.8	73.506
231.9	73.429
232.0	73.372
232.1	73.334
232.2	73.338
232.3	73.405
232.4	73.535
232.5	73.654
232.6	73.76
232.7	73.851
232.8	73.921
232.9	73.971
233.0	74.015
233.1	74.054
233.2	74.111
233.3	74.207
233.4	74.342
233.5	74.363
233.6	74.269
233.7	74.127
233.8	74.001
233.9	73.892
234.0	73.769
234.1	73.63
234.2	73.507
234.3	73.428
234.4	73.395
234.5	73.365
234.6	73.339
234.7	73.325
234.8	73.331
234.9	73.358
235.0	73.411
235.1	73.492
235.2	73.558
235.3	73.569
235.4	73.523
235.5	73.507
235.6	73.519
235.7	73.551
235.8	73.592
235.9	73.644
236.0	73.675
236.1	73.687
236.2	73.676
236.3	73.64
236.4	73.578
236.5	73.509
236.6	73.431
236.7	73.358
236.8	73.3
236.9	73.258
237.0	73.247
237.1	73.265
237.2	73.292
237.3	73.308
237.4	73.312
237.5	73.289
237.6	73.239
237.7	73.174
237.8	73.103
237.9	73.026
238.0	72.971
238.1	72.938
238.2	72.949
238.3	73.026
238.4	73.169
238.5	73.242
238.6	73.245
238.7	73.234
238.8	73.268
238.9	73.345
239.0	73.368
239.1	73.337
239.2	73.289
239.3	73.261
239.4	73.254
239.5	73.228
239.6	73.182
239.7	73.127
239.8	73.069
239.9	73.01
240.0	73.005
240.1	73.052
240.2	73.089
240.3	73.055
240.4	72.951
240.5	72.895
240.6	72.889
240.7	72.939
240.8	73.052
240.9	73.228
241.0	73.377
241.1	73.499
241.2	73.584
241.3	73.621
241.4	73.611
241.5	73.616
241.6	73.634
241.7	73.667
241.8	73.716
241.9	73.779
242.0	73.873
242.1	73.999
242.2	74.073
242.3	74.013
242.4	73.818
242.5	73.702
242.6	73.666
242.7	73.669
242.8	73.675
242.9	73.682
243.0	73.642
243.1	73.554
243.2	73.446
243.3	73.343
243.4	73.244
243.5	73.187
243.6	73.171
243.7	73.2
243.8	73.277
243.9	73.403
244.0	73.506
244.1	73.586
244.2	73.644
244.3	73.681
244.4	73.698
244.5	73.712
244.6	73.724
244.7	73.739
244.8	73.765
244.9	73.801
245.0	73.81
245.1	73.792
245.2	73.791
245.3	73.853
245.4	73.978
245.5	74.06
245.6	74.099
245.7	74.14
245.8	74.227
245.9	74.36
246.0	74.455
246.1	74.512
246.2	74.54
246.3	74.551
246.4	74.543
246.5	74.559
246.6	74.598
246.7	74.631
246.8	74.629
246.9	74.592
247.0	74.53
247.1	74.442
247.2	74.334
247.3	74.21
247.4	74.07
247.5	73.951
247.6	73.851
247.7	73.785
247.8	73.768
247.9	73.801
248.0	73.83
248.1	73.857
248.2	73.856
248.3	73.805
248.4	73.702
248.5	73.664
248.6	73.69
248.7	73.746
248.8	73.797
248.9	73.845
249.0	73.942
249.1	74.088
249.2	74.221
249.3	74.28
249.4	74.263
249.5	74.176
249.6	74.017
249.7	73.868
249.8	73.812
249.9	73.849
250.0	73.825
250.1	73.741
250.2	73.649
250.3	73.598
250.4	73.588
250.5	73.544
250.6	73.468
250.7	73.411
250.8	73.425
250.9	73.511
251.0	73.612
251.1	73.728
251.2	73.811
251.3	73.816
251.4	73.742
251.5	73.726
251.6	73.767
251.7	73.808
251.8	73.791
251.9	73.716
252.0	73.711
252.1	73.777
252.2	73.85
252.3	73.868
252.4	73.832
252.5	73.816
252.6	73.82
252.7	73.839
252.8	73.868
252.9	73.908
253.0	73.956
253.1	74.013
253.2	74.06
253.3	74.078
253.4	74.067
253.5	74.047
253.6	74.017
253.7	73.99
253.8	73.98
253.9	73.987
254.0	73.996
254.1	74.006
254.2	74.016
254.3	74.022
254.4	74.025
254.5	74.029
254.6	74.036
254.7	74.058
254.8	74.112
254.9	74.197
255.0	74.222
255.1	74.187
255.2	74.125
255.3	74.068
255.4	74.017
255.5	73.954
255.6	73.88
255.7	73.82
255.8	73.798
255.9	73.815
256.0	73.832
256.1	73.849
256.2	73.854
256.3	73.835
256.4	73.792
256.5	73.78
256.6	73.8
256.7	73.837
256.8	73.876
256.9	73.916
257.0	73.967
257.1	74.028
257.2	74.062
257.3	74.035
257.4	73.945
257.5	73.845
257.6	73.733
257.7	73.638
257.8	73.585
257.9	73.575
258.0	73.538
258.1	73.475
258.2	73.407
258.3	73.353
258.4	73.313
258.5	73.253
258.6	73.174
258.7	73.126
258.8	73.159
258.9	73.273
259.0	73.368
259.1	73.443
259.2	73.492
259.3	73.508
259.4	73.49
259.5	73.498
259.6	73.532
259.7	73.567
259.8	73.579
259.9	73.567
260.0	73.64
260.1	73.798
260.2	73.944
260.3	73.982
260.4	73.911
260.5	73.86
260.6	73.827
260.7	73.811
260.8	73.812
260.9	73.828
261.0	73.833
261.1	73.826
261.2	73.824
261.3	73.841
261.4	73.877
261.5	73.854
261.6	73.771
261.7	73.694
261.8	73.687
261.9	73.749
262.0	73.766
262.1	73.738
262.2	73.7
262.3	73.687
262.4	73.699
262.5	73.71
262.6	73.72
262.7	73.749
262.8	73.817
262.9	73.923
263.0	74.015
263.1	74.094
263.2	74.137
263.3	74.124
263.4	74.056
263.5	74.048
263.6	74.1
263.7	74.166
263.8	74.2
263.9	74.202
264.0	74.212
264.1	74.231
264.2	74.223
264.3	74.157
264.4	74.031
264.5	73.93
264.6	73.854
264.7	73.8
264.8	73.769
264.9	73.758
265.0	73.75
265.1	73.744
265.2	73.746
265.3	73.763
265.4	73.796
265.5	73.818
265.6	73.83
265.7	73.837
265.8	73.846
265.9	73.856
266.0	73.849
266.1	73.824
266.2	73.805
266.3	73.812
266.4	73.846
266.5	73.843
266.6	73.802
266.7	73.742
266.8	73.68
266.9	73.616
267.0	73.586
267.1	73.589
267.2	73.608
267.3	73.626
267.4	73.641
267.5	73.67
267.6	73.711
267.7	73.769
267.8	73.848
267.9	73.948
268.0	74.106
268.1	74.32
268.2	74.53
268.3	74.673
268.4	74.748
268.5	74.753
268.6	74.687
268.7	74.593
268.8	74.512
268.9	74.445
269.0	74.377
269.1	74.308
269.2	74.259
269.3	74.247
269.4	74.274
269.5	74.207
269.6	74.046
269.7	73.888
269.8	73.832
269.9	73.876
270.0	73.941
270.1	74.027
270.2	74.112
270.3	74.171
270.4	74.207
270.5	74.289
270.6	74.418
270.7	74.498
270.8	74.433
270.9	74.223
271.0	74.103
271.1	74.072
271.2	74.079
271.3	74.071
271.4	74.048
271.5	74.003
271.6	73.936
271.7	73.886
271.8	73.892
271.9	73.953
272.0	73.946
272.1	73.87
272.2	73.8
272.3	73.807
272.4	73.891
272.5	73.929
272.6	73.922
272.7	73.874
272.8	73.79
272.9	73.671
273.0	73.59
273.1	73.549
273.2	73.516
273.3	73.462
273.4	73.387
273.5	73.313
273.6	73.237
273.7	73.188
273.8	73.192
273.9	73.248
274.0	73.268
274.1	73.252
274.2	73.26
274.3	73.352
274.4	73.528
274.5	73.62
274.6	73.629
274.7	73.599
274.8	73.577
274.9	73.563
275.0	73.588
275.1	73.654
275.2	73.731
275.3	73.791
275.4	73.832
275.5	73.896
275.6	73.98
275.7	74.032
275.8	73.997
275.9	73.875
276.0	73.853
276.1	73.931
276.2	74.052
276.3	74.16
276.4	74.253
276.5	74.296
276.6	74.289
276.7	74.24
276.8	74.156
276.9	74.037
277.0	73.958
277.1	73.92
277.2	73.898
277.3	73.871
277.4	73.838
277.5	73.8
277.6	73.757
277.7	73.738
277.8	73.771
277.9	73.857
278.0	73.93
278.1	73.991
278.2	74.034
278.3	74.051
278.4	74.043
278.5	74.009
278.6	73.948
278.7	73.891
278.8	73.866
278.9	73.873
279.0	73.889
279.1	73.914
279.2	73.902
279.3	73.807
279.4	73.63
279.5	73.526
279.6	73.494
279.7	73.522
279.8	73.595
279.9	73.714
280.0	73.826
280.1	73.929
280.2	74.027
280.3	74.122
280.4	74.216
280.5	74.24
280.6	74.194
280.7	74.132
280.8	74.105
280.9	74.112
281.0	74.103
281.1	74.078
281.2	74.027
281.3	73.944
281.4	73.828
281.5	73.76
281.6	73.738
281.7	73.746
281.8	73.766
281.9	73.799
282.0	73.821
282.1	73.833
282.2	73.866
282.3	73.953
282.4	74.094
282.5	74.225
282.6	74.345
282.7	74.455
282.8	74.553
282.9	74.639
283.0	74.682
283.1	74.683
283.2	74.653
283.3	74.603
283.4	74.532
283.5	74.529
283.6	74.593
283.7	74.669
283.8	74.7
283.9	74.685
284.0	74.582
284.1	74.393
284.2	74.213
284.3	74.14
284.4	74.173
284.5	74.173
284.6	74.139
284.7	74.079
284.8	74.001
284.9	73.906
285.0	73.851
285.1	73.835
285.2	73.839
285.3	73.842
285.4	73.843
285.5	73.911
285.6	74.047
285.7	74.165
285.8	74.182
285.9	74.098
286.0	74.029
286.1	73.975
286.2	73.937
286.3	73.914
286.4	73.906
286.5	73.88
286.6	73.836
286.7	73.786
286.8	73.74
286.9	73.699
287.0	73.636
287.1	73.55
287.2	73.479
287.3	73.46
287.4	73.494
287.5	73.604
287.6	73.791
287.7	74.004
287.8	74.189
287.9	74.349
288.0	74.509
288.1	74.67
288.2	74.8
288.3	74.869
288.4	74.877
288.5	74.883
288.6	74.889
288.7	74.878
288.8	74.837
288.9	74.765
289.0	74.619
289.1	74.399
289.2	74.179
289.3	74.034
289.4	73.962
289.5	73.871
289.6	73.761
289.7	73.652
289.8	73.563
289.9	73.494
290.0	73.452
290.1	73.436
290.2	73.473
290.3	73.588
290.4	73.78
290.5	73.972
290.6	74.162
290.7	74.345
290.8	74.515
290.9	74.671
291.0	74.778
291.1	74.836
291.2	74.878
291.3	74.936
291.4	75.01
291.5	75.054
291.6	75.07
291.7	75.041
291.8	74.952
291.9	74.804
292.0	74.74
292.1	74.761
292.2	74.798
292.3	74.782
292.4	74.712
292.5	74.669
292.6	74.654
292.7	74.625
292.8	74.54
292.9	74.399
293.0	74.345
293.1	74.377
293.2	74.445
293.3	74.498
293.4	74.536
293.5	74.474
293.6	74.313
293.7	74.113
293.8	73.936
293.9	73.781
294.0	73.651
294.1	73.544
294.2	73.502
294.3	73.564
294.4	73.731
294.5	73.816
294.6	73.82
294.7	73.784
294.8	73.747
294.9	73.711
295.0	73.693
295.1	73.695
295.2	73.743
295.3	73.862
295.4	74.054
295.5	74.217
295.6	74.352
295.7	74.43
295.8	74.427
295.9	74.341
296.0	74.277
296.1	74.234
296.2	74.199
296.3	74.158
296.4	74.111
296.5	74.139
296.6	74.242
296.7	74.343
296.8	74.365
296.9	74.31
297.0	74.172
297.1	73.951
297.2	73.746
297.3	73.652
297.4	73.67
297.5	73.646
297.6	73.581
297.7	73.485
297.8	73.37
297.9	73.234
298.0	73.084
298.1	72.918
298.2	72.75
298.3	72.59
298.4	72.438
298.5	72.434
298.6	72.575
298.7	72.751
298.8	72.846
298.9	72.862
299.0	72.898
299.1	72.955
299.2	73.035
299.3	73.145
299.4	73.284
299.5	73.394
299.6	73.476
299.7	73.54
299.8	73.596
299.9	73.646
300.0	73.685
300.1	73.713
300.2	73.733
300.3	73.751
300.4	73.766
300.5	73.834
300.6	73.953
300.7	74.103
300.8	74.26
300.9	74.425
301.0	74.587
301.1	74.746
301.2	74.909
301.3	75.082
301.4	75.266
301.5	75.497
301.6	75.776
301.7	76.078
301.8	76.379
301.9	76.679
302.0	76.955
302.1	77.206
302.2	77.486
302.3	77.847
302.4	78.289
302.5	78.65
302.6	78.929
302.7	79.168
302.8	79.409
302.9	79.651
303.0	79.899
303.1	80.152
303.2	80.411
303.3	80.678
303.4	80.952
303.5	81.258
303.6	81.597
303.7	81.925
303.8	82.199
303.9	82.419
304.0	82.798
304.1	83.338
304.2	83.919
304.3	84.42
304.4	84.841
304.5	85.207
304.6	85.518
304.7	85.811
304.8	86.124
304.9	86.456
305.0	86.78
305.1	87.095
305.2	87.406
305.3	87.719
305.4	88.033
305.5	88.184
305.6	88.17
305.7	88.132
305.8	88.21
305.9	88.402
306.0	88.565
306.1	88.697
306.2	88.804
306.3	88.891
306.4	88.957
306.5	89.075
306.6	89.246
306.7	89.414
306.8	89.526
306.9	89.583
307.0	89.702
307.1	89.883
307.2	90.084
307.3	90.262
307.4	90.418
307.5	90.53
307.6	90.599
307.7	90.651
307.8	90.709
307.9	90.776
308.0	90.767
308.1	90.683
308.2	90.587
308.3	90.54
308.4	90.543
308.5	90.577
308.6	90.642
308.7	90.702
308.8	90.722
308.9	90.701
309.0	90.669
309.1	90.626
309.2	90.569
309.3	90.494
309.4	90.403
309.5	90.337
309.6	90.296
309.7	90.233
309.8	90.102
309.9	89.902
310.0	89.686
310.1	89.454
310.2	89.245
310.3	89.099
310.4	89.013
310.5	88.875
310.6	88.684
310.7	88.488
310.8	88.332
310.9	88.216
311.0	88.128
311.1	88.069
311.2	88.022
311.3	87.973
311.4	87.922
311.5	87.871
311.6	87.82
311.7	87.751
311.8	87.647
311.9	87.508
312.0	87.435
312.1	87.429
312.2	87.455
312.3	87.476
312.4	87.492
312.5	87.45
312.6	87.348
312.7	87.231
312.8	87.142
312.9	87.081
313.0	87.014
313.1	86.94
313.2	86.85
313.3	86.738
313.4	86.601
313.5	86.415
313.6	86.18
313.7	85.913
313.8	85.635
313.9	85.345
314.0	85.097
314.1	84.89
314.2	84.716
314.3	84.564
314.4	84.436
314.5	84.324
314.6	84.228
314.7	84.13
314.8	84.015
314.9	83.88
315.0	83.824
315.1	83.847
315.2	83.895
315.3	83.918
315.4	83.915
315.5	83.896
315.6	83.861
315.7	83.836
315.8	83.849
315.9	83.9
316.0	83.856
316.1	83.72
316.2	83.572
316.3	83.492
316.4	83.482
316.5	83.437
316.6	83.359
316.7	83.277
316.8	83.221
316.9	83.189
317.0	83.151
317.1	83.107
317.2	82.993
317.3	82.748
317.4	82.371
317.5	82.124
317.6	82.007
317.7	81.963
317.8	81.938
317.9	81.931
318.0	81.88
318.1	81.787
318.2	81.668
318.3	81.542
318.4	81.408
318.5	81.261
318.6	81.102
318.7	80.971
318.8	80.906
318.9	80.907
319.0	80.89
319.1	80.854
319.2	80.803
319.3	80.742
319.4	80.671
319.5	80.588
319.6	80.494
319.7	80.384
319.8	80.255
319.9	80.108
320.0	79.986
320.1	79.89
320.2	79.82
320.3	79.778
320.4	79.765
320.5	79.721
320.6	79.647
320.7	79.535
320.8	79.378
320.9	79.175
321.0	79.041
321.1	78.976
321.2	78.941
321.3	78.9
321.4	78.852
321.5	78.834
321.6	78.847
321.7	78.843
321.8	78.776
321.9	78.648
322.0	78.483
322.1	78.284
322.2	78.083
322.3	77.915
322.4	77.78
322.5	77.67
322.6	77.586
322.7	77.534
322.8	77.522
322.9	77.551
323.0	77.502
323.1	77.375
323.2	77.225
323.3	77.108
323.4	77.021
323.5	76.986
323.6	77.002
323.7	77.015
323.8	76.969
323.9	76.865
324.0	76.774
324.1	76.697
324.2	76.617
324.3	76.517
324.4	76.397
324.5	76.312
324.6	76.261
324.7	76.21
324.8	76.129
324.9	76.016
325.0	75.924
325.1	75.852
325.2	75.8
325.3	75.764
325.4	75.746
325.5	75.698
325.6	75.619
325.7	75.547
325.8	75.516
325.9	75.526
326.0	75.513
326.1	75.476
326.2	75.442
326.3	75.434
326.4	75.453
326.5	75.434
326.6	75.378
326.7	75.333
326.8	75.347
326.9	75.421
327.0	75.449
327.1	75.433
327.2	75.382
327.3	75.308
327.4	75.209
327.5	75.121
327.6	75.044
327.7	75.003
327.8	75.022
327.9	75.102
328.0	75.138
328.1	75.128
328.2	75.116
328.3	75.142
328.4	75.206
328.5	75.291
328.6	75.396
328.7	75.488
328.8	75.532
328.9	75.527
329.0	75.49
329.1	75.422
329.2	75.338
329.3	75.257
329.4	75.178
329.5	75.142
329.6	75.148
329.7	75.117
329.8	74.971
329.9	74.71
330.0	74.504
330.1	74.354
330.2	74.246
330.3	74.165
330.4	74.113
330.5	74.094
330.6	74.107
330.7	74.08
330.8	73.938
330.9	73.683
331.0	73.469
331.1	73.294
331.2	73.185
331.3	73.167
331.4	73.239
331.5	73.255
331.6	73.215
331.7	73.149
331.8	73.087
331.9	73.027
332.0	72.956
332.1	72.874
332.2	72.828
332.3	72.867
332.4	72.989
332.5	73.091
332.6	73.17
332.7	73.204
332.8	73.168
332.9	73.062
333.0	72.988
333.1	72.945
333.2	72.927
333.3	72.925
333.4	72.94
333.5	72.957
333.6	72.976
333.7	73.008
333.8	73.064
333.9	73.144
334.0	73.188
334.1	73.196
334.2	73.173
334.3	73.129
334.4	73.062
334.5	73.021
334.6	73.006
334.7	72.979
334.8	72.904
334.9	72.781
335.0	72.68
335.1	72.6
335.2	72.527
335.3	72.445
335.4	72.355
335.5	72.291
335.6	72.253
335.7	72.256
335.8	72.315
335.9	72.429
336.0	72.498
336.1	72.522
336.2	72.534
336.3	72.566
336.4	72.617
336.5	72.621
336.6	72.578
336.7	72.499
336.8	72.396
336.9	72.271
337.0	72.194
337.1	72.164
337.2	72.15
337.3	72.119
337.4	72.071
337.5	72.011
337.6	71.941
337.7	71.86
337.8	71.769
337.9	71.666
338.0	71.626
338.1	71.648
338.2	71.716
338.3	71.816
338.4	71.946
338.5	71.97
338.6	71.887
338.7	71.775
338.8	71.71
338.9	71.692
339.0	71.727
339.1	71.814
339.2	71.913
339.3	71.98
339.4	72.016
339.5	72.018
339.6	71.985
339.7	71.913
339.8	71.8
339.9	71.645
340.0	71.599
340.1	71.661
340.2	71.75
340.3	71.784
340.4	71.764
340.5	71.687
340.6	71.554
340.7	71.425
340.8	71.362
340.9	71.365
341.0	71.36
341.1	71.348
341.2	71.352
341.3	71.395
341.4	71.478
341.5	71.496
341.6	71.451
341.7	71.397
341.8	71.39
341.9	71.431
342.0	71.483
342.1	71.546
342.2	71.601
342.3	71.624
342.4	71.617
342.5	71.672
342.6	71.789
342.7	71.939
342.8	72.093
342.9	72.25
343.0	72.36
343.1	72.424
343.2	72.44
343.3	72.41
343.4	72.333
343.5	72.288
343.6	72.275
343.7	72.281
343.8	72.291
343.9	72.307
344.0	72.298
344.1	72.262
344.2	72.181
344.3	72.039
344.4	71.834
344.5	71.685
344.6	71.594
344.7	71.531
344.8	71.469
344.9	71.41
345.0	71.388
345.1	71.405
345.2	71.442
345.3	71.482
345.4	71.525
345.5	71.524
345.6	71.48
345.7	71.437
345.8	71.438
345.9	71.482
346.0	71.494
346.1	71.473
346.2	71.462
346.3	71.505
346.4	71.602
346.5	71.671
346.6	71.713
346.7	71.703
346.8	71.619
346.9	71.459
347.0	71.374
347.1	71.364
347.2	71.402
347.3	71.46
347.4	71.54
347.5	71.58
347.6	71.58
347.7	71.546
347.8	71.482
347.9	71.389
348.0	71.285
348.1	71.17
348.2	71.088
348.3	71.082
348.4	71.152
348.5	71.2
348.6	71.227
348.7	71.223
348.8	71.178
348.9	71.093
349.0	71.053
349.1	71.058
349.2	71.089
349.3	71.125
349.4	71.168
349.5	71.238
349.6	71.336
349.7	71.438
349.8	71.521
349.9	71.584
350.0	71.593
350.1	71.546
350.2	71.477
350.3	71.42
350.4	71.375
350.5	71.399
350.6	71.492
350.7	71.63
350.8	71.791
350.9	71.975
351.0	72.051
351.1	72.019
351.2	71.957
351.3	71.941
351.4	71.972
351.5	71.958
351.6	71.9
351.7	71.863
351.8	71.913
351.9	72.05
352.0	72.108
352.1	72.087
352.2	71.986
352.3	71.804
352.4	71.541
352.5	71.376
352.6	71.309
352.7	71.265
352.8	71.169
352.9	71.021
353.0	70.947
353.1	70.949
353.2	70.979
353.3	70.991
353.4	70.985
353.5	70.981
353.6	70.979
353.7	70.992
353.8	71.033
353.9	71.102
354.0	71.189
354.1	71.293
354.2	71.404
354.3	71.513
354.4	71.618
354.5	71.726
354.6	71.836
354.7	71.9
354.8	71.87
354.9	71.744
355.0	71.673
355.1	71.658
355.2	71.681
355.3	71.723
355.4	71.784
355.5	71.785
355.6	71.725
355.7	71.641
355.8	71.566
355.9	71.502
356.0	71.444
356.1	71.393
356.2	71.374
356.3	71.416
356.4	71.517
356.5	71.592
356.6	71.642
356.7	71.648
356.8	71.591
356.9	71.473
357.0	71.419
357.1	71.43
357.2	71.511
357.3	71.669
357.4	71.905
357.5	72.081
357.6	72.197
357.7	72.268
357.8	72.306
357.9	72.313
358.0	72.299
358.1	72.263
358.2	72.272
358.3	72.389
358.4	72.615
358.5	72.794
358.6	72.926
358.7	72.986
358.8	72.949
358.9	72.816
359.0	72.697
359.1	72.592
359.2	72.504
359.3	72.437
359.4	72.39
359.5	72.392
359.6	72.441
359.7	72.482
359.8	72.46
359.9	72.374
360.0	72.316
360.1	72.285
360.2	72.264
360.3	72.237
360.4	72.203
360.5	72.201
360.6	72.231
360.7	72.278
360.8	72.329
360.9	72.384
361.0	72.383
361.1	72.326
361.2	72.274
361.3	72.288
361.4	72.368
361.5	72.359
361.6	72.262
361.7	72.148
361.8	72.088
361.9	72.082
362.0	72.123
362.1	72.21
362.2	72.278
362.3	72.263
362.4	72.165
362.5	72.153
362.6	72.227
362.7	72.307
362.8	72.312
362.9	72.242
363.0	72.233
363.1	72.287
363.2	72.349
363.3	72.367
363.4	72.341
363.5	72.287
363.6	72.203
363.7	72.14
363.8	72.147
363.9	72.223
364.0	72.259
364.1	72.255
364.2	72.224
364.3	72.18
364.4	72.124
364.5	72.067
364.6	72.01
364.7	71.966
364.8	71.948
364.9	71.957
365.0	71.993
365.1	72.058
365.2	72.099
365.3	72.063
365.4	71.95
365.5	71.852
365.6	71.769
365.7	71.73
365.8	71.763
365.9	71.868
366.0	71.925
366.1	71.934
366.2	71.932
366.3	71.954
366.4	72.001
366.5	72.02
366.6	72.01
366.7	72.012
366.8	72.067
366.9	72.176
367.0	72.256
367.1	72.308
367.2	72.346
367.3	72.381
367.4	72.414
367.5	72.473
367.6	72.557
367.7	72.664
367.8	72.788
367.9	72.929
368.0	73.033
368.1	73.099
368.2	73.153
368.3	73.223
368.4	73.308
368.5	73.397
368.6	73.488
368.7	73.571
368.8	73.632
368.9	73.671
369.0	73.678
369.1	73.654
369.2	73.607
369.3	73.543
369.4	73.462
369.5	73.425
369.6	73.433
369.7	73.442
369.8	73.413
369.9	73.344
370.0	73.255
370.1	73.144
370.2	73.02
370.3	72.888
370.4	72.748
370.5	72.671
370.6	72.655
370.7	72.662
370.8	72.653
370.9	72.627
371.0	72.591
371.1	72.543
371.2	72.496
371.3	72.461
371.4	72.438
371.5	72.42
371.6	72.407
371.7	72.408
371.8	72.434
371.9	72.484
372.0	72.522
372.1	72.549
372.2	72.557
372.3	72.54
372.4	72.499
372.5	72.441
372.6	72.367
372.7	72.31
372.8	72.3
372.9	72.339
373.0	72.437
373.1	72.595
373.2	72.751
373.3	72.846
373.4	72.88
373.5	72.884
373.6	72.861
373.7	72.816
373.8	72.759
373.9	72.688
374.0	72.687
374.1	72.754
374.2	72.802
374.3	72.744
374.4	72.581
374.5	72.433
374.6	72.302
374.7	72.184
374.8	72.077
374.9	71.982
375.0	71.927
375.1	71.911
375.2	71.935
375.3	71.996
375.4	72.095
375.5	72.11
375.6	72.041
375.7	71.996
375.8	72.081
375.9	72.296
376.0	72.473
376.1	72.61
376.2	72.716
376.3	72.8
376.4	72.86
376.5	72.91
376.6	72.948
376.7	72.966
376.8	72.957
376.9	72.92
377.0	72.906
377.1	72.912
377.2	72.906
377.3	72.85
377.4	72.746
377.5	72.63
377.6	72.5
377.7	72.379
377.8	72.287
377.9	72.224
378.0	72.233
378.1	72.315
378.2	72.421
378.3	72.504
378.4	72.562
378.5	72.657
378.6	72.788
378.7	72.921
378.8	73.023
378.9	73.092
379.0	73.194
379.1	73.329
379.2	73.449
379.3	73.507
379.4	73.504
379.5	73.418
379.6	73.251
379.7	73.092
379.8	73.029
379.9	73.063
380.0	73.045
380.1	72.976
380.2	72.907
380.3	72.888
380.4	72.919
380.5	72.847
380.6	72.673
380.7	72.484
380.8	72.366
380.9	72.318
381.0	72.321
381.1	72.374
381.2	72.429
381.3	72.439
381.4	72.405
381.5	72.404
381.6	72.436
381.7	72.462
381.8	72.442
381.9	72.377
382.0	72.419
382.1	72.57
382.2	72.743
382.3	72.852
382.4	72.897
382.5	72.888
382.6	72.825
382.7	72.731
382.8	72.627
382.9	72.513
383.0	72.448
383.1	72.431
383.2	72.452
383.3	72.502
383.4	72.582
383.5	72.602
383.6	72.564
383.7	72.511
383.8	72.489
383.9	72.495
384.0	72.532
384.1	72.599
384.2	72.707
384.3	72.864
384.4	73.072
384.5	73.168
384.6	73.151
384.7	73.084
384.8	73.028
384.9	72.982
385.0	72.947
385.1	72.924
385.2	72.929
385.3	72.981
385.4	73.08
385.5	73.095
385.6	73.027
385.7	72.937
385.8	72.884
385.9	72.868
386.0	72.854
386.1	72.842
386.2	72.808
386.3	72.732
386.4	72.613
386.5	72.546
386.6	72.53
386.7	72.555
386.8	72.61
386.9	72.695
387.0	72.772
387.1	72.84
387.2	72.87
387.3	72.835
387.4	72.734
387.5	72.724
387.6	72.805
387.7	72.918
387.8	73.002
387.9	73.06
388.0	73.062
388.1	73.01
388.2	72.892
388.3	72.695
388.4	72.421
388.5	72.261
388.6	72.217
388.7	72.222
388.8	72.216
388.9	72.197
389.0	72.159
389.1	72.103
389.2	72.065
389.3	72.083
389.4	72.157
389.5	72.312
389.6	72.549
389.7	72.8
389.8	72.997
389.9	73.14
390.0	73.245
390.1	73.311
390.2	73.364
390.3	73.429
390.4	73.505
390.5	73.574
390.6	73.635
390.7	73.685
390.8	73.719
390.9	73.739
391.0	73.636
391.1	73.41
391.2	73.18
391.3	73.061
391.4	73.052
391.5	73.04
391.6	73.023
391.7	73.025
391.8	73.069
391.9	73.156
392.0	73.196
392.1	73.19
392.2	73.161
392.3	73.13
392.4	73.099
392.5	73.105
392.6	73.149
392.7	73.191
392.8	73.192
392.9	73.153
393.0	73.14
393.1	73.152
393.2	73.158
393.3	73.129
393.4	73.064
393.5	73.002
393.6	72.942
393.7	72.877
393.8	72.798
393.9	72.704
394.0	72.678
394.1	72.719
394.2	72.792
394.3	72.866
394.4	72.939
394.5	73.006
394.6	73.065
394.7	73.281
394.8	73.819
394.9	74.68
395.0	75.305
395.1	75.691
395.2	75.914
395.3	76.049
395.4	76.096
395.5	76.103
395.6	76.071
395.7	76.005
395.8	75.912
395.9	75.792
396.0	75.638
396.1	75.45
396.2	75.122
396.3	74.549
396.4	73.733
396.5	73.212
396.6	72.982
396.7	72.926
396.8	72.926
396.9	72.982
397.0	73.072
397.1	73.197
397.2	73.332
397.3	73.453
397.4	73.562
397.5	73.686
397.6	73.826
397.7	73.938
397.8	73.98
397.9	73.953
398.0	73.888
398.1	73.786
398.2	73.69
398.3	73.644
398.4	73.648
398.5	73.6
398.6	73.5
398.7	73.423
398.8	73.445
398.9	73.565
399.0	73.716
399.1	73.897
399.2	74.046
