# Supplementary material for: Correction: LPS responsiveness and neutrophil chemotaxis in vivo require PMN MMP-8 activity
Source: PLoS One. 2025 Dec 19;20(12):e0339233. doi: 10.1371/journal.pone.0339233 (PMC12716691; doi:10.1371/journal.pone.0339233)
Supplement: S11 File — (ZIP) [file pone.0339233.s011.zip › 06422635 Fig 5 Calcium Flux/01sept04/calcium01sep0402.txt]

        Calibration Report
        ------------------

ICBC Method       :	
Measurement Type  :	Single
Calibration Type  :	Min/Max
AF :          0.000
IC :          6
Fmin              :	67.006
Fmax              :	377.037
Conversion datafile      :  C:\FLWINLAB\DATA\01sep0402.td

ICBC data result file :C:\FLWINLAB\DATA\calcium01sep0402.txt
generated on: 02/09/2004 at time: 1:51:37 PM
---------------------------------------
0.1	66.683
0.2	66.791
0.3	66.858
0.4	66.883
0.5	66.891
0.6	66.881
0.7	66.88
0.8	66.91
0.9	66.973
1.0	67.007
1.1	67.012
1.2	67.017
1.3	67.049
1.4	67.108
1.5	67.169
1.6	67.234
1.7	67.318
1.8	67.438
1.9	67.594
2.0	67.703
2.1	67.766
2.2	67.776
2.3	67.725
2.4	67.614
2.5	67.578
2.6	67.619
2.7	67.686
2.8	67.73
2.9	67.752
3.0	67.713
3.1	67.616
3.2	67.491
3.3	67.374
3.4	67.263
3.5	67.219
3.6	67.242
3.7	67.304
3.8	67.378
3.9	67.464
4.0	67.564
4.1	67.677
4.2	67.771
4.3	67.814
4.4	67.806
4.5	67.872
4.6	68.012
4.7	68.157
4.8	68.236
4.9	68.248
5.0	68.266
5.1	68.289
5.2	68.312
5.3	68.327
5.4	68.336
5.5	68.333
5.6	68.318
5.7	68.287
5.8	68.238
5.9	68.17
6.0	68.085
6.1	67.985
6.2	67.923
6.3	67.957
6.4	68.085
6.5	68.173
6.6	68.221
6.7	68.241
6.8	68.241
6.9	68.224
7.0	68.2
7.1	68.169
7.2	68.162
7.3	68.208
7.4	68.307
7.5	68.404
7.6	68.499
7.7	68.534
7.8	68.451
7.9	68.249
8.0	68.095
8.1	67.99
8.2	67.938
8.3	67.945
8.4	68.01
8.5	68.029
8.6	68.002
8.7	67.969
8.8	67.97
8.9	68.007
9.0	67.979
9.1	67.888
9.2	67.817
9.3	67.85
9.4	67.988
9.5	68.153
9.6	68.348
9.7	68.529
9.8	68.654
9.9	68.724
10.0	68.73
10.1	68.671
10.2	68.569
10.3	68.447
10.4	68.304
10.5	68.186
10.6	68.094
10.7	68.022
10.8	67.97
10.9	67.936
11.0	67.816
11.1	67.611
11.2	67.406
11.3	67.286
11.4	67.25
11.5	67.235
11.6	67.241
11.7	67.262
11.8	67.292
11.9	67.331
12.0	67.432
12.1	67.595
12.2	67.763
12.3	67.879
12.4	67.944
12.5	68.021
12.6	68.11
12.7	68.186
12.8	68.223
12.9	68.222
13.0	68.228
13.1	68.243
13.2	68.274
13.3	68.328
13.4	68.405
13.5	68.4
13.6	68.311
13.7	68.178
13.8	68.04
13.9	67.898
14.0	67.738
14.1	67.562
14.2	67.395
14.3	67.267
14.4	67.177
14.5	67.086
14.6	66.993
14.7	66.909
14.8	66.839
14.9	66.785
15.0	66.746
15.1	66.72
15.2	66.691
15.3	66.641
15.4	66.571
15.5	66.531
15.6	66.522
15.7	66.511
15.8	66.466
15.9	66.388
16.0	66.336
16.1	66.313
16.2	66.284
16.3	66.217
16.4	66.114
16.5	66.005
16.6	65.89
16.7	65.797
16.8	65.753
16.9	65.757
17.0	65.78
17.1	65.824
17.2	65.865
17.3	65.883
17.4	65.877
17.5	65.905
17.6	65.966
17.7	66.02
17.8	66.028
17.9	65.991
18.0	65.968
18.1	65.959
18.2	65.958
18.3	65.961
18.4	65.965
18.5	66.016
18.6	66.113
18.7	66.215
18.8	66.28
18.9	66.309
19.0	66.323
19.1	66.321
19.2	66.318
19.3	66.326
19.4	66.344
19.5	66.37
19.6	66.403
19.7	66.407
19.8	66.346
19.9	66.22
20.0	66.096
20.1	65.974
20.2	65.845
20.3	65.698
20.4	65.533
20.5	65.381
20.6	65.243
20.7	65.122
20.8	65.024
20.9	64.95
21.0	64.874
21.1	64.798
21.2	64.763
21.3	64.811
21.4	64.941
21.5	64.97
21.6	64.897
21.7	64.812
21.8	64.808
21.9	64.883
22.0	64.905
22.1	64.874
22.2	64.831
22.3	64.816
22.4	64.829
22.5	64.869
22.6	64.935
22.7	64.976
22.8	64.944
22.9	64.839
23.0	64.799
23.1	64.826
23.2	64.853
23.3	64.817
23.4	64.719
23.5	64.668
23.6	64.663
23.7	64.664
23.8	64.63
23.9	64.559
24.0	64.509
24.1	64.478
24.2	64.439
24.3	64.364
24.4	64.252
24.5	64.152
24.6	64.063
24.7	63.995
24.8	63.956
24.9	63.946
25.0	63.949
25.1	63.966
25.2	63.99
25.3	64.016
25.4	64.045
25.5	64.048
25.6	64.023
25.7	63.996
25.8	63.991
25.9	64.006
26.0	63.999
26.1	63.968
26.2	63.927
26.3	63.89
26.4	63.856
26.5	63.797
26.6	63.712
26.7	63.638
26.8	63.612
26.9	63.633
27.0	63.615
27.1	63.559
27.2	63.497
27.3	63.462
27.4	63.453
27.5	63.43
27.6	63.394
27.7	63.38
27.8	63.422
27.9	63.52
28.0	63.569
28.1	63.567
28.2	63.523
28.3	63.441
28.4	63.323
28.5	63.241
28.6	63.198
28.7	63.159
28.8	63.094
28.9	63.002
29.0	62.963
29.1	62.977
29.2	62.986
29.3	62.933
29.4	62.818
29.5	62.78
29.6	62.818
29.7	62.874
29.8	62.889
29.9	62.864
30.0	62.832
30.1	62.794
30.2	62.764
30.3	62.758
30.4	62.776
30.5	62.729
30.6	62.618
30.7	62.516
30.8	62.496
30.9	62.559
31.0	62.585
31.1	62.573
31.2	62.564
31.3	62.597
31.4	62.671
31.5	62.708
31.6	62.706
31.7	62.693
31.8	62.695
31.9	62.711
32.0	62.747
32.1	62.804
32.2	62.81
32.3	62.696
32.4	62.462
32.5	62.257
32.6	62.08
32.7	61.938
32.8	61.836
32.9	61.775
33.0	61.705
33.1	61.627
33.2	61.538
33.3	61.436
33.4	61.321
33.5	61.21
33.6	61.105
33.7	61.052
33.8	61.098
33.9	61.242
34.0	61.328
34.1	61.356
34.2	61.34
34.3	61.293
34.4	61.216
34.5	61.156
34.6	61.114
34.7	61.082
34.8	61.053
34.9	61.027
35.0	60.991
35.1	60.944
35.2	60.886
35.3	60.814
35.4	60.73
35.5	60.668
35.6	60.628
35.7	60.611
35.8	60.617
35.9	60.644
36.0	60.657
36.1	60.653
36.2	60.638
36.3	60.615
36.4	60.584
36.5	60.57
36.6	60.572
36.7	60.571
36.8	60.551
36.9	60.511
37.0	60.488
37.1	60.483
37.2	60.486
37.3	60.489
37.4	60.493
37.5	60.457
37.6	60.382
37.7	60.315
37.8	60.302
37.9	60.341
38.0	60.338
38.1	60.293
38.2	60.228
38.3	60.166
38.4	60.107
38.5	60.098
38.6	60.138
38.7	60.166
38.8	60.118
38.9	59.995
39.0	59.965
39.1	60.029
39.2	60.122
39.3	60.18
39.4	60.204
39.5	60.219
39.6	60.226
39.7	60.231
39.8	60.239
39.9	60.25
40.0	60.213
40.1	60.128
40.2	60.045
40.3	60.012
40.4	60.03
40.5	60.005
40.6	59.94
40.7	59.865
40.8	59.811
40.9	59.78
41.0	59.788
41.1	59.837
41.2	59.903
41.3	59.961
41.4	60.012
41.5	60.069
41.6	60.13
41.7	60.175
41.8	60.186
41.9	60.162
42.0	60.129
42.1	60.087
42.2	60.035
42.3	59.973
42.4	59.9
42.5	59.809
42.6	59.699
42.7	59.593
42.8	59.51
42.9	59.451
43.0	59.414
43.1	59.399
43.2	59.393
43.3	59.386
43.4	59.376
43.5	59.4
43.6	59.457
43.7	59.524
43.8	59.577
43.9	59.617
44.0	59.707
44.1	59.845
44.2	59.961
44.3	59.984
44.4	59.914
44.5	59.84
44.6	59.762
44.7	59.684
44.8	59.611
44.9	59.541
45.0	59.49
45.1	59.456
45.2	59.419
45.3	59.357
45.4	59.272
45.5	59.182
45.6	59.086
45.7	59.0
45.8	58.936
45.9	58.896
46.0	58.852
46.1	58.803
46.2	58.788
46.3	58.845
46.4	58.973
46.5	59.063
46.6	59.115
46.7	59.151
46.8	59.194
46.9	59.244
47.0	59.276
47.1	59.291
47.2	59.323
47.3	59.408
47.4	59.546
47.5	59.658
47.6	59.744
47.7	59.776
47.8	59.725
47.9	59.591
48.0	59.478
48.1	59.386
48.2	59.326
48.3	59.31
48.4	59.339
48.5	59.369
48.6	59.402
48.7	59.414
48.8	59.385
48.9	59.315
49.0	59.229
49.1	59.129
49.2	59.047
49.3	59.017
49.4	59.038
49.5	59.039
49.6	59.018
49.7	58.982
49.8	58.936
49.9	58.881
50.0	58.794
50.1	58.676
50.2	58.578
50.3	58.551
50.4	58.595
50.5	58.661
50.6	58.75
50.7	58.835
50.8	58.892
50.9	58.919
51.0	58.918
51.1	58.89
51.2	58.846
51.3	58.798
51.4	58.748
51.5	58.739
51.6	58.77
51.7	58.795
51.8	58.768
51.9	58.689
52.0	58.646
52.1	58.64
52.2	58.655
52.3	58.679
52.4	58.712
52.5	58.792
52.6	58.92
52.7	59.048
52.8	59.128
52.9	59.161
53.0	59.163
53.1	59.137
53.2	59.127
53.3	59.182
53.4	59.302
53.5	59.329
53.6	59.264
53.7	59.154
53.8	59.048
53.9	58.945
54.0	58.862
54.1	58.797
54.2	58.765
54.3	58.778
54.4	58.836
54.5	58.875
54.6	58.894
54.7	58.892
54.8	58.866
54.9	58.815
55.0	58.753
55.1	58.679
55.2	58.642
55.3	58.69
55.4	58.823
55.5	58.92
55.6	58.983
55.7	59.026
55.8	59.066
55.9	59.102
56.0	59.127
56.1	59.142
56.2	59.16
56.3	59.194
56.4	59.245
56.5	59.395
56.6	59.643
56.7	59.868
56.8	59.948
56.9	59.885
57.0	59.816
57.1	59.744
57.2	59.675
57.3	59.62
57.4	59.577
57.5	59.593
57.6	59.666
57.7	59.735
57.8	59.739
57.9	59.679
58.0	59.607
58.1	59.523
58.2	59.431
58.3	59.335
58.4	59.235
58.5	59.191
58.6	59.204
58.7	59.218
58.8	59.176
58.9	59.078
59.0	58.99
59.1	58.91
59.2	58.866
59.3	58.882
59.4	58.959
59.5	59.003
59.6	59.013
59.7	59.018
59.8	59.049
59.9	59.104
60.0	59.144
60.1	59.168
60.2	59.204
60.3	59.277
60.4	59.39
60.5	59.452
60.6	59.464
60.7	59.435
60.8	59.374
60.9	59.279
61.0	59.22
61.1	59.198
61.2	59.201
61.3	59.22
61.4	59.255
61.5	59.244
61.6	59.186
61.7	59.111
61.8	59.045
61.9	58.99
62.0	58.971
62.1	58.988
62.2	59.022
62.3	59.053
62.4	59.081
62.5	59.072
62.6	59.024
62.7	58.984
62.8	58.996
62.9	59.06
63.0	59.134
63.1	59.218
63.2	59.29
63.3	59.331
63.4	59.34
63.5	59.329
63.6	59.297
63.7	59.281
63.8	59.315
63.9	59.399
64.0	59.466
64.1	59.514
64.2	59.524
64.3	59.476
64.4	59.371
64.5	59.309
64.6	59.29
64.7	59.28
64.8	59.246
64.9	59.188
65.0	59.17
65.1	59.191
65.2	59.19
65.3	59.108
65.4	58.945
65.5	58.833
65.6	58.771
65.7	58.741
65.8	58.721
65.9	58.712
66.0	58.666
66.1	58.581
66.2	58.51
66.3	58.506
66.4	58.568
66.5	58.615
66.6	58.645
66.7	58.698
66.8	58.812
66.9	58.985
67.0	59.081
67.1	59.098
67.2	59.087
67.3	59.097
67.4	59.128
67.5	59.158
67.6	59.187
67.7	59.22
67.8	59.261
67.9	59.31
68.0	59.311
68.1	59.264
68.2	59.186
68.3	59.092
68.4	58.984
68.5	58.919
68.6	58.9
68.7	58.896
68.8	58.881
68.9	58.853
69.0	58.865
69.1	58.918
69.2	58.997
69.3	59.087
69.4	59.19
69.5	59.306
69.6	59.433
69.7	59.543
69.8	59.603
69.9	59.616
70.0	59.654
70.1	59.719
70.2	59.781
70.3	59.812
70.4	59.813
70.5	59.84
70.6	59.894
70.7	59.929
70.8	59.901
70.9	59.809
71.0	59.742
71.1	59.7
71.2	59.685
71.3	59.703
71.4	59.752
71.5	59.766
71.6	59.745
71.7	59.739
71.8	59.799
71.9	59.925
72.0	59.948
72.1	59.869
72.2	59.763
72.3	59.705
72.4	59.696
72.5	59.681
72.6	59.66
72.7	59.643
72.8	59.638
72.9	59.644
73.0	59.658
73.1	59.68
73.2	59.701
73.3	59.713
73.4	59.718
73.5	59.722
73.6	59.728
73.7	59.726
73.8	59.707
73.9	59.671
74.0	59.622
74.1	59.56
74.2	59.491
74.3	59.419
74.4	59.345
74.5	59.297
74.6	59.276
74.7	59.237
74.8	59.14
74.9	58.985
75.0	58.891
75.1	58.86
75.2	58.899
75.3	59.017
75.4	59.215
75.5	59.373
75.6	59.49
75.7	59.574
75.8	59.632
75.9	59.665
76.0	59.724
76.1	59.809
76.2	59.923
76.3	60.072
76.4	60.255
76.5	60.368
76.6	60.412
76.7	60.395
76.8	60.325
76.9	60.201
77.0	60.131
77.1	60.112
77.2	60.125
77.3	60.147
77.4	60.178
77.5	60.176
77.6	60.142
77.7	60.074
77.8	59.97
77.9	59.83
78.0	59.771
78.1	59.793
78.2	59.83
78.3	59.815
78.4	59.748
78.5	59.669
78.6	59.577
78.7	59.498
78.8	59.459
78.9	59.46
79.0	59.483
79.1	59.53
79.2	59.621
79.3	59.778
79.4	60.002
79.5	60.089
79.6	60.039
79.7	59.962
79.8	59.971
79.9	60.064
80.0	60.193
80.1	60.357
80.2	60.494
80.3	60.542
80.4	60.501
80.5	60.469
80.6	60.447
80.7	60.413
80.8	60.347
80.9	60.249
81.0	60.225
81.1	60.274
81.2	60.343
81.3	60.38
81.4	60.384
81.5	60.333
81.6	60.227
81.7	60.121
81.8	60.068
81.9	60.066
82.0	60.027
82.1	59.948
82.2	59.858
82.3	59.783
82.4	59.722
82.5	59.724
82.6	59.789
82.7	59.86
82.8	59.878
82.9	59.844
83.0	59.847
83.1	59.885
83.2	59.949
83.3	60.026
83.4	60.117
83.5	60.195
83.6	60.26
83.7	60.331
83.8	60.426
83.9	60.547
84.0	60.63
84.1	60.674
84.2	60.709
84.3	60.763
84.4	60.837
84.5	60.876
84.6	60.882
84.7	60.882
84.8	60.907
84.9	60.956
85.0	61.012
85.1	61.076
85.2	61.103
85.3	61.051
85.4	60.92
85.5	60.808
85.6	60.713
85.7	60.641
85.8	60.595
85.9	60.575
86.0	60.584
86.1	60.624
86.2	60.676
86.3	60.722
86.4	60.762
86.5	60.757
86.6	60.707
86.7	60.648
86.8	60.617
86.9	60.615
87.0	60.621
87.1	60.634
87.2	60.655
87.3	60.688
87.4	60.731
87.5	60.757
87.6	60.764
87.7	60.738
87.8	60.664
87.9	60.542
88.0	60.507
88.1	60.559
88.2	60.651
88.3	60.735
88.4	60.812
88.5	60.869
88.6	60.907
88.7	60.914
88.8	60.878
88.9	60.798
89.0	60.754
89.1	60.744
89.2	60.764
89.3	60.809
89.4	60.878
89.5	60.93
89.6	60.964
89.7	60.998
89.8	61.051
89.9	61.122
90.0	61.192
90.1	61.262
90.2	61.352
90.3	61.481
90.4	61.651
90.5	61.748
90.6	61.773
90.7	61.771
90.8	61.787
90.9	61.819
91.0	61.794
91.1	61.71
91.2	61.61
91.3	61.536
91.4	61.488
91.5	61.439
91.6	61.39
91.7	61.315
91.8	61.186
91.9	61.005
92.0	60.926
92.1	60.95
92.2	61.012
92.3	61.049
92.4	61.059
92.5	61.066
92.6	61.069
92.7	61.074
92.8	61.084
92.9	61.1
93.0	61.161
93.1	61.267
93.2	61.377
93.3	61.45
93.4	61.487
93.5	61.498
93.6	61.481
93.7	61.437
93.8	61.364
93.9	61.263
94.0	61.237
94.1	61.285
94.2	61.358
94.3	61.406
94.4	61.428
94.5	61.396
94.6	61.31
94.7	61.235
94.8	61.234
94.9	61.307
95.0	61.383
95.1	61.461
95.2	61.537
95.3	61.608
95.4	61.674
95.5	61.721
95.6	61.748
95.7	61.745
95.8	61.7
95.9	61.614
96.0	61.558
96.1	61.533
96.2	61.505
96.3	61.444
96.4	61.349
96.5	61.266
96.6	61.193
96.7	61.139
96.8	61.111
96.9	61.109
97.0	61.111
97.1	61.12
97.2	61.13
97.3	61.141
97.4	61.15
97.5	61.158
97.6	61.164
97.7	61.184
97.8	61.236
97.9	61.32
98.0	61.395
98.1	61.462
98.2	61.501
98.3	61.491
98.4	61.433
98.5	61.356
98.6	61.26
98.7	61.189
98.8	61.185
98.9	61.247
99.0	61.31
99.1	61.374
99.2	61.431
99.3	61.472
99.4	61.498
99.5	61.456
99.6	61.344
99.7	61.243
99.8	61.231
99.9	61.307
100.0	61.376
100.1	61.436
100.2	61.478
100.3	61.491
100.4	61.475
100.5	61.482
100.6	61.513
100.7	61.544
100.8	61.555
100.9	61.544
101.0	61.581
101.1	61.667
101.2	61.751
101.3	61.786
101.4	61.771
101.5	61.78
101.6	61.813
101.7	61.873
101.8	61.962
101.9	62.079
102.0	62.196
102.1	62.313
102.2	62.405
102.3	62.452
102.4	62.453
102.5	62.473
102.6	62.512
102.7	62.545
102.8	62.547
102.9	62.518
103.0	62.546
103.1	62.632
103.2	62.733
103.3	62.803
103.4	62.844
103.5	62.818
103.6	62.726
103.7	62.613
103.8	62.526
103.9	62.465
104.0	62.413
104.1	62.367
104.2	62.375
104.3	62.482
104.4	62.688
104.5	62.749
104.6	62.667
104.7	62.513
104.8	62.358
104.9	62.202
105.0	62.114
105.1	62.092
105.2	62.128
105.3	62.213
105.4	62.347
105.5	62.415
105.6	62.418
105.7	62.361
105.8	62.249
105.9	62.083
106.0	62.033
106.1	62.099
106.2	62.234
106.3	62.395
106.4	62.58
106.5	62.737
106.6	62.867
106.7	62.953
106.8	62.979
106.9	62.945
107.0	62.935
107.1	62.949
107.2	62.979
107.3	63.018
107.4	63.064
107.5	63.121
107.6	63.187
107.7	63.218
107.8	63.169
107.9	63.041
108.0	62.893
108.1	62.726
108.2	62.586
108.3	62.517
108.4	62.518
108.5	62.513
108.6	62.504
108.7	62.491
108.8	62.476
108.9	62.459
109.0	62.389
109.1	62.266
109.2	62.163
109.3	62.152
109.4	62.232
109.5	62.33
109.6	62.446
109.7	62.565
109.8	62.675
109.9	62.776
110.0	62.893
110.1	63.027
110.2	63.135
110.3	63.175
110.4	63.149
110.5	63.143
110.6	63.156
110.7	63.165
110.8	63.144
110.9	63.093
111.0	62.993
111.1	62.843
111.2	62.672
111.3	62.507
111.4	62.347
111.5	62.225
111.6	62.14
111.7	62.092
111.8	62.078
111.9	62.1
112.0	62.117
112.1	62.13
112.2	62.184
112.3	62.325
112.4	62.553
112.5	62.719
112.6	62.823
112.7	62.898
112.8	62.978
112.9	63.064
113.0	63.138
113.1	63.201
113.2	63.271
113.3	63.362
113.4	63.476
113.5	63.564
113.6	63.626
113.7	63.648
113.8	63.615
113.9	63.528
114.0	63.526
114.1	63.607
114.2	63.711
114.3	63.772
114.4	63.792
114.5	63.776
114.6	63.724
114.7	63.644
114.8	63.544
114.9	63.424
115.0	63.32
115.1	63.23
115.2	63.131
115.3	62.996
115.4	62.827
115.5	62.695
115.6	62.599
115.7	62.548
115.8	62.55
115.9	62.605
116.0	62.695
116.1	62.82
116.2	62.968
116.3	63.129
116.4	63.304
116.5	63.512
116.6	63.752
116.7	63.979
116.8	64.147
116.9	64.255
117.0	64.329
117.1	64.369
117.2	64.38
117.3	64.369
117.4	64.335
117.5	64.294
117.6	64.246
117.7	64.199
117.8	64.162
117.9	64.135
118.0	64.038
118.1	63.87
118.2	63.705
118.3	63.616
118.4	63.603
118.5	63.585
118.6	63.562
118.7	63.524
118.8	63.463
118.9	63.38
119.0	63.298
119.1	63.218
119.2	63.152
119.3	63.114
119.4	63.104
119.5	63.142
119.6	63.229
119.7	63.321
119.8	63.374
119.9	63.389
120.0	63.403
120.1	63.416
120.2	63.43
120.3	63.449
120.4	63.472
120.5	63.51
120.6	63.565
120.7	63.594
120.8	63.556
120.9	63.452
121.0	63.332
121.1	63.197
121.2	63.09
121.3	63.054
121.4	63.09
121.5	63.089
121.6	63.053
121.7	63.026
121.8	63.053
121.9	63.135
122.0	63.18
122.1	63.19
122.2	63.208
122.3	63.28
122.4	63.404
122.5	63.522
122.6	63.631
122.7	63.696
122.8	63.679
122.9	63.581
123.0	63.613
123.1	63.775
123.2	63.967
123.3	64.091
123.4	64.147
123.5	64.182
123.6	64.196
123.7	64.172
123.8	64.091
123.9	63.954
124.0	63.893
124.1	63.907
124.2	63.97
124.3	64.057
124.4	64.165
124.5	64.202
124.6	64.165
124.7	64.112
124.8	64.097
124.9	64.122
125.0	64.136
125.1	64.14
125.2	64.172
125.3	64.271
125.4	64.437
125.5	64.494
125.6	64.442
125.7	64.345
125.8	64.266
125.9	64.204
126.0	64.162
126.1	64.138
126.2	64.113
126.3	64.063
126.4	63.99
126.5	63.93
126.6	63.885
126.7	63.85
126.8	63.823
126.9	63.803
127.0	63.761
127.1	63.698
127.2	63.632
127.3	63.581
127.4	63.545
127.5	63.532
127.6	63.541
127.7	63.544
127.8	63.512
127.9	63.447
128.0	63.367
128.1	63.272
128.2	63.174
128.3	63.086
128.4	63.008
128.5	63.001
128.6	63.064
128.7	63.144
128.8	63.188
128.9	63.194
129.0	63.194
129.1	63.188
129.2	63.199
129.3	63.254
129.4	63.351
129.5	63.479
129.6	63.636
129.7	63.773
129.8	63.842
129.9	63.842
130.0	63.829
130.1	63.803
130.2	63.799
130.3	63.848
130.4	63.949
130.5	63.945
130.6	63.835
130.7	63.692
130.8	63.59
130.9	63.527
131.0	63.443
131.1	63.338
131.2	63.257
131.3	63.248
131.4	63.309
131.5	63.394
131.6	63.501
131.7	63.607
131.8	63.685
131.9	63.737
132.0	63.841
132.1	63.997
132.2	64.152
132.3	64.253
132.4	64.299
132.5	64.353
132.6	64.416
132.7	64.471
132.8	64.506
132.9	64.519
133.0	64.515
133.1	64.492
133.2	64.447
133.3	64.377
133.4	64.282
133.5	64.215
133.6	64.176
133.7	64.153
133.8	64.135
133.9	64.124
134.0	64.168
134.1	64.268
134.2	64.374
134.3	64.436
134.4	64.455
134.5	64.481
134.6	64.513
134.7	64.527
134.8	64.499
134.9	64.429
135.0	64.366
135.1	64.311
135.2	64.26
135.3	64.212
135.4	64.165
135.5	64.103
135.6	64.025
135.7	63.946
135.8	63.877
135.9	63.82
136.0	63.787
136.1	63.781
136.2	63.813
136.3	63.898
136.4	64.037
136.5	64.12
136.6	64.148
136.7	64.152
136.8	64.164
136.9	64.185
137.0	64.257
137.1	64.382
137.2	64.515
137.3	64.612
137.4	64.674
137.5	64.701
137.6	64.693
137.7	64.658
137.8	64.604
137.9	64.529
138.0	64.49
138.1	64.486
138.2	64.506
138.3	64.54
138.4	64.589
138.5	64.557
138.6	64.445
138.7	64.312
138.8	64.213
138.9	64.149
139.0	64.089
139.1	64.032
139.2	63.984
139.3	63.954
139.4	63.939
139.5	63.987
139.6	64.098
139.7	64.195
139.8	64.206
139.9	64.129
140.0	64.099
140.1	64.116
140.2	64.166
140.3	64.231
140.4	64.314
140.5	64.368
140.6	64.394
140.7	64.411
140.8	64.44
140.9	64.481
141.0	64.473
141.1	64.415
141.2	64.367
141.3	64.388
141.4	64.479
141.5	64.51
141.6	64.481
141.7	64.415
141.8	64.335
141.9	64.241
142.0	64.127
142.1	63.994
142.2	63.877
142.3	63.816
142.4	63.809
142.5	63.843
142.6	63.917
142.7	63.989
142.8	64.019
142.9	64.006
143.0	64.038
143.1	64.116
143.2	64.214
143.3	64.304
143.4	64.388
143.5	64.518
143.6	64.694
143.7	64.857
143.8	64.948
143.9	64.967
144.0	64.95
144.1	64.895
144.2	64.859
144.3	64.9
144.4	65.016
144.5	65.067
144.6	65.053
144.7	64.99
144.8	64.892
144.9	64.761
145.0	64.675
145.1	64.633
145.2	64.628
145.3	64.651
145.4	64.701
145.5	64.74
145.6	64.766
145.7	64.765
145.8	64.719
145.9	64.63
146.0	64.535
146.1	64.432
146.2	64.356
146.3	64.341
146.4	64.387
146.5	64.433
146.6	64.479
146.7	64.511
146.8	64.516
146.9	64.493
147.0	64.456
147.1	64.405
147.2	64.362
147.3	64.35
147.4	64.369
147.5	64.395
147.6	64.429
147.7	64.462
147.8	64.487
147.9	64.504
148.0	64.461
148.1	64.357
148.2	64.241
148.3	64.161
148.4	64.116
148.5	64.157
148.6	64.283
148.7	64.429
148.8	64.527
148.9	64.577
149.0	64.618
149.1	64.651
149.2	64.679
149.3	64.708
149.4	64.738
149.5	64.75
149.6	64.744
149.7	64.731
149.8	64.719
149.9	64.711
150.0	64.662
150.1	64.575
150.2	64.471
150.3	64.375
150.4	64.286
150.5	64.252
150.6	64.272
150.7	64.303
150.8	64.302
150.9	64.27
151.0	64.297
151.1	64.383
151.2	64.492
151.3	64.592
151.4	64.68
151.5	64.745
151.6	64.786
151.7	64.821
151.8	64.867
151.9	64.923
152.0	64.995
152.1	65.082
152.2	65.161
152.3	65.208
152.4	65.225
152.5	65.204
152.6	65.146
152.7	65.081
152.8	65.039
152.9	65.021
153.0	64.995
153.1	64.961
153.2	64.914
153.3	64.845
153.4	64.755
153.5	64.671
153.6	64.593
153.7	64.542
153.8	64.539
153.9	64.585
154.0	64.628
154.1	64.667
154.2	64.708
154.3	64.753
154.4	64.803
154.5	64.823
154.6	64.811
154.7	64.818
154.8	64.892
154.9	65.034
155.0	65.105
155.1	65.105
155.2	65.066
155.3	65.021
155.4	64.968
155.5	64.949
155.6	64.964
155.7	64.991
155.8	65.008
155.9	65.016
156.0	65.057
156.1	65.129
156.2	65.188
156.3	65.189
156.4	65.132
156.5	65.102
156.6	65.099
156.7	65.133
156.8	65.213
156.9	65.338
157.0	65.428
157.1	65.483
157.2	65.48
157.3	65.398
157.4	65.236
157.5	65.114
157.6	65.033
157.7	64.989
157.8	64.978
157.9	65.001
158.0	65.041
158.1	65.097
158.2	65.128
158.3	65.091
158.4	64.988
158.5	64.923
158.6	64.896
158.7	64.914
158.8	64.982
158.9	65.1
159.0	65.149
159.1	65.129
159.2	65.085
159.3	65.06
159.4	65.055
159.5	64.966
159.6	64.792
159.7	64.635
159.8	64.593
159.9	64.666
160.0	64.705
160.1	64.71
160.2	64.695
160.3	64.669
160.4	64.634
160.5	64.619
160.6	64.624
160.7	64.629
160.8	64.617
160.9	64.586
161.0	64.611
161.1	64.691
161.2	64.766
161.3	64.77
161.4	64.706
161.5	64.697
161.6	64.743
161.7	64.807
161.8	64.854
161.9	64.884
162.0	64.947
162.1	65.045
162.2	65.128
162.3	65.147
162.4	65.102
162.5	65.084
162.6	65.095
162.7	65.115
162.8	65.129
162.9	65.137
163.0	65.091
163.1	64.992
163.2	64.879
163.3	64.795
163.4	64.738
163.5	64.657
163.6	64.553
163.7	64.469
163.8	64.446
163.9	64.484
164.0	64.504
164.1	64.505
164.2	64.5
164.3	64.5
164.4	64.506
164.5	64.526
164.6	64.563
164.7	64.61
164.8	64.667
164.9	64.732
165.0	64.811
165.1	64.901
165.2	64.97
165.3	64.982
165.4	64.938
165.5	64.955
165.6	65.033
165.7	65.143
165.8	65.258
165.9	65.377
166.0	65.458
166.1	65.501
166.2	65.523
166.3	65.539
166.4	65.551
166.5	65.563
166.6	65.577
166.7	65.601
166.8	65.643
166.9	65.703
167.0	65.723
167.1	65.7
167.2	65.655
167.3	65.605
167.4	65.55
167.5	65.52
167.6	65.515
167.7	65.545
167.8	65.618
167.9	65.735
168.0	65.789
168.1	65.782
168.2	65.753
168.3	65.74
168.4	65.745
168.5	65.735
168.6	65.713
168.7	65.676
168.8	65.624
168.9	65.557
169.0	65.527
169.1	65.535
169.2	65.553
169.3	65.557
169.4	65.545
169.5	65.517
169.6	65.47
169.7	65.431
169.8	65.421
169.9	65.442
170.0	65.436
170.1	65.404
170.2	65.396
170.3	65.462
170.4	65.602
170.5	65.716
170.6	65.804
170.7	65.861
170.8	65.883
170.9	65.868
171.0	65.869
171.1	65.887
171.2	65.909
171.3	65.925
171.4	65.933
171.5	65.975
171.6	66.05
171.7	66.12
171.8	66.147
171.9	66.132
172.0	66.094
172.1	66.036
172.2	65.953
172.3	65.844
172.4	65.709
172.5	65.614
172.6	65.56
172.7	65.519
172.8	65.468
172.9	65.407
173.0	65.355
173.1	65.311
173.2	65.296
173.3	65.332
173.4	65.418
173.5	65.513
173.6	65.617
173.7	65.737
173.8	65.878
173.9	66.039
174.0	66.189
174.1	66.327
174.2	66.443
174.3	66.528
174.4	66.581
174.5	66.652
174.6	66.74
174.7	66.803
174.8	66.8
174.9	66.729
175.0	66.645
175.1	66.546
175.2	66.455
175.3	66.394
175.4	66.363
175.5	66.288
175.6	66.167
175.7	66.044
175.8	65.963
175.9	65.924
176.0	65.866
176.1	65.791
176.2	65.694
176.3	65.57
176.4	65.421
176.5	65.27
176.6	65.117
176.7	64.978
176.8	64.87
176.9	64.791
177.0	64.793
177.1	64.877
177.2	64.971
177.3	65.003
177.4	64.975
177.5	64.976
177.6	65.004
177.7	65.059
177.8	65.136
177.9	65.235
178.0	65.314
178.1	65.374
178.2	65.418
178.3	65.451
178.4	65.474
178.5	65.494
178.6	65.51
178.7	65.525
178.8	65.545
178.9	65.569
179.0	65.581
179.1	65.582
179.2	65.561
179.3	65.505
179.4	65.416
179.5	65.408
179.6	65.482
179.7	65.552
179.8	65.533
179.9	65.427
180.0	65.331
180.1	65.247
180.2	65.167
180.3	65.085
180.4	65.002
180.5	64.962
180.6	64.965
180.7	65.011
180.8	65.099
180.9	65.228
181.0	65.309
181.1	65.341
181.2	65.392
181.3	65.529
181.4	65.752
181.5	65.892
181.6	65.949
181.7	65.989
181.8	66.079
181.9	66.219
182.0	66.285
182.1	66.277
182.2	66.234
182.3	66.194
182.4	66.156
182.5	66.162
182.6	66.212
182.7	66.25
182.8	66.22
182.9	66.123
183.0	66.089
183.1	66.118
183.2	66.168
183.3	66.198
183.4	66.206
183.5	66.245
183.6	66.313
183.7	66.349
183.8	66.288
183.9	66.131
184.0	66.002
184.1	65.899
184.2	65.813
184.3	65.737
184.4	65.669
184.5	65.623
184.6	65.6
184.7	65.589
184.8	65.58
184.9	65.574
185.0	65.594
185.1	65.638
185.2	65.71
185.3	65.812
185.4	65.944
185.5	66.044
185.6	66.114
185.7	66.173
185.8	66.244
185.9	66.325
186.0	66.316
186.1	66.218
186.2	66.113
186.3	66.08
186.4	66.121
186.5	66.104
186.6	66.03
186.7	65.949
186.8	65.911
186.9	65.917
187.0	65.922
187.1	65.927
187.2	65.933
187.3	65.943
187.4	65.955
187.5	66.011
187.6	66.112
187.7	66.206
187.8	66.241
187.9	66.217
188.0	66.207
188.1	66.212
188.2	66.221
188.3	66.227
188.4	66.23
188.5	66.245
188.6	66.273
188.7	66.304
188.8	66.331
188.9	66.352
189.0	66.331
189.1	66.267
189.2	66.198
189.3	66.161
189.4	66.156
189.5	66.166
189.6	66.189
189.7	66.223
189.8	66.263
189.9	66.308
190.0	66.297
190.1	66.23
190.2	66.134
190.3	66.039
190.4	65.945
190.5	65.936
190.6	66.012
190.7	66.114
190.8	66.18
190.9	66.212
191.0	66.164
191.1	66.036
191.2	65.893
191.3	65.799
191.4	65.753
191.5	65.746
191.6	65.778
191.7	65.832
191.8	65.893
191.9	65.96
192.0	66.031
192.1	66.105
192.2	66.162
192.3	66.182
192.4	66.163
192.5	66.242
192.6	66.417
192.7	66.619
192.8	66.777
192.9	66.893
193.0	66.93
193.1	66.888
193.2	66.806
193.3	66.721
193.4	66.633
193.5	66.52
193.6	66.383
193.7	66.267
193.8	66.22
193.9	66.242
194.0	66.25
194.1	66.247
194.2	66.221
194.3	66.163
194.4	66.073
194.5	66.025
194.6	66.018
194.7	66.035
194.8	66.056
194.9	66.082
195.0	66.131
195.1	66.203
195.2	66.286
195.3	66.366
195.4	66.442
195.5	66.467
195.6	66.441
195.7	66.399
195.8	66.377
195.9	66.373
196.0	66.384
196.1	66.408
196.2	66.428
196.3	66.426
196.4	66.402
196.5	66.353
196.6	66.279
196.7	66.195
196.8	66.118
196.9	66.047
197.0	66.041
197.1	66.1
197.2	66.167
197.3	66.186
197.4	66.157
197.5	66.134
197.6	66.116
197.7	66.115
197.8	66.142
197.9	66.196
198.0	66.258
198.1	66.328
198.2	66.398
198.3	66.457
198.4	66.507
198.5	66.495
198.6	66.422
198.7	66.348
198.8	66.333
198.9	66.378
199.0	66.421
199.1	66.463
199.2	66.492
199.3	66.494
199.4	66.47
199.5	66.485
199.6	66.54
199.7	66.581
199.8	66.555
199.9	66.464
200.0	66.407
200.1	66.386
200.2	66.398
200.3	66.441
200.4	66.514
200.5	66.582
200.6	66.643
200.7	66.693
200.8	66.73
200.9	66.752
201.0	66.71
201.1	66.605
201.2	66.498
201.3	66.447
201.4	66.452
201.5	66.447
201.6	66.432
201.7	66.401
201.8	66.348
201.9	66.274
202.0	66.205
202.1	66.141
202.2	66.111
202.3	66.141
202.4	66.233
202.5	66.325
202.6	66.417
202.7	66.49
202.8	66.524
202.9	66.519
203.0	66.535
203.1	66.571
203.2	66.601
203.3	66.595
203.4	66.555
203.5	66.527
203.6	66.512
203.7	66.48
203.8	66.401
203.9	66.276
204.0	66.184
204.1	66.125
204.2	66.082
204.3	66.041
204.4	66.0
204.5	65.961
204.6	65.922
204.7	65.912
204.8	65.959
204.9	66.062
205.0	66.129
205.1	66.16
205.2	66.168
205.3	66.168
205.4	66.16
205.5	66.169
205.6	66.197
205.7	66.252
205.8	66.344
205.9	66.473
206.0	66.517
206.1	66.477
206.2	66.401
206.3	66.337
206.4	66.285
206.5	66.273
206.6	66.3
206.7	66.347
206.8	66.394
206.9	66.441
207.0	66.474
207.1	66.492
207.2	66.514
207.3	66.561
207.4	66.633
207.5	66.681
207.6	66.707
207.7	66.715
207.8	66.712
207.9	66.696
208.0	66.679
208.1	66.661
208.2	66.647
208.3	66.643
208.4	66.65
208.5	66.662
208.6	66.68
208.7	66.647
208.8	66.511
208.9	66.272
209.0	66.155
209.1	66.158
209.2	66.202
209.3	66.209
209.4	66.176
209.5	66.142
209.6	66.105
209.7	66.082
209.8	66.09
209.9	66.128
210.0	66.157
210.1	66.176
210.2	66.212
210.3	66.291
210.4	66.413
210.5	66.522
210.6	66.616
210.7	66.713
210.8	66.826
210.9	66.955
211.0	67.028
211.1	67.045
211.2	67.014
211.3	66.946
211.4	66.841
211.5	66.762
211.6	66.708
211.7	66.683
211.8	66.689
211.9	66.726
212.0	66.739
212.1	66.731
212.2	66.721
212.3	66.729
212.4	66.756
212.5	66.794
212.6	66.845
212.7	66.911
212.8	66.994
212.9	67.095
213.0	67.165
213.1	67.205
213.2	67.243
213.3	67.308
213.4	67.399
213.5	67.437
213.6	67.422
213.7	67.361
213.8	67.263
213.9	67.13
214.0	67.04
214.1	66.993
214.2	66.945
214.3	66.853
214.4	66.717
214.5	66.608
214.6	66.526
214.7	66.461
214.8	66.401
214.9	66.348
215.0	66.338
215.1	66.371
215.2	66.424
215.3	66.472
215.4	66.514
215.5	66.534
215.6	66.531
215.7	66.548
215.8	66.625
215.9	66.762
216.0	66.865
216.1	66.933
216.2	66.97
216.3	66.98
216.4	66.963
216.5	66.942
216.6	66.917
216.7	66.899
216.8	66.897
216.9	66.911
217.0	66.916
217.1	66.911
217.2	66.911
217.3	66.928
217.4	66.962
217.5	66.962
217.6	66.928
217.7	66.872
217.8	66.807
217.9	66.734
218.0	66.707
218.1	66.727
218.2	66.776
218.3	66.833
218.4	66.9
218.5	67.008
218.6	67.158
218.7	67.285
218.8	67.323
218.9	67.272
219.0	67.236
219.1	67.213
219.2	67.191
219.3	67.153
219.4	67.102
219.5	67.021
219.6	66.909
219.7	66.784
219.8	66.661
219.9	66.541
220.0	66.457
220.1	66.41
220.2	66.41
220.3	66.467
220.4	66.582
220.5	66.669
220.6	66.729
220.7	66.786
220.8	66.864
220.9	66.963
221.0	67.017
221.1	67.026
221.2	67.003
221.3	66.961
221.4	66.9
221.5	66.823
221.6	66.729
221.7	66.631
221.8	66.541
221.9	66.459
222.0	66.426
222.1	66.439
222.2	66.468
222.3	66.478
222.4	66.47
222.5	66.545
222.6	66.7
222.7	66.892
222.8	67.076
222.9	67.25
223.0	67.299
223.1	67.222
223.2	67.113
223.3	67.062
223.4	67.071
223.5	67.069
223.6	67.056
223.7	67.024
223.8	66.962
223.9	66.871
224.0	66.762
224.1	66.636
224.2	66.515
224.3	66.422
224.4	66.356
224.5	66.386
224.6	66.513
224.7	66.647
224.8	66.703
224.9	66.679
225.0	66.612
225.1	66.503
225.2	66.427
225.3	66.457
225.4	66.594
225.5	66.682
225.6	66.724
225.7	66.741
225.8	66.758
225.9	66.775
226.0	66.762
226.1	66.72
226.2	66.684
226.3	66.693
226.4	66.744
226.5	66.82
226.6	66.92
226.7	67.004
226.8	67.032
226.9	67.004
227.0	67.029
227.1	67.108
227.2	67.181
227.3	67.191
227.4	67.137
227.5	67.117
227.6	67.13
227.7	67.128
227.8	67.061
227.9	66.929
228.0	66.876
228.1	66.902
228.2	66.951
228.3	66.967
228.4	66.95
228.5	66.912
228.6	66.853
228.7	66.814
228.8	66.837
228.9	66.923
229.0	66.994
229.1	67.051
229.2	67.101
229.3	67.153
229.4	67.206
229.5	67.236
229.6	67.245
229.7	67.233
229.8	67.204
229.9	67.158
230.0	67.142
230.1	67.157
230.2	67.196
230.3	67.25
230.4	67.319
230.5	67.351
230.6	67.345
230.7	67.335
230.8	67.355
230.9	67.406
231.0	67.396
231.1	67.328
231.2	67.248
231.3	67.205
231.4	67.2
231.5	67.217
231.6	67.258
231.7	67.29
231.8	67.282
231.9	67.235
232.0	67.234
232.1	67.279
232.2	67.328
232.3	67.337
232.4	67.307
232.5	67.315
232.6	67.362
232.7	67.432
232.8	67.512
232.9	67.601
233.0	67.672
233.1	67.724
233.2	67.745
233.3	67.725
233.4	67.662
233.5	67.639
233.6	67.656
233.7	67.698
233.8	67.749
233.9	67.808
234.0	67.84
234.1	67.846
234.2	67.832
234.3	67.807
234.4	67.769
234.5	67.73
234.6	67.692
234.7	67.661
234.8	67.646
234.9	67.647
235.0	67.596
235.1	67.494
235.2	67.407
235.3	67.403
235.4	67.481
235.5	67.547
235.6	67.601
235.7	67.659
235.8	67.737
235.9	67.834
236.0	67.898
236.1	67.929
236.2	67.943
236.3	67.956
236.4	67.966
236.5	67.942
236.6	67.885
236.7	67.798
236.8	67.689
236.9	67.557
237.0	67.5
237.1	67.516
237.2	67.543
237.3	67.52
237.4	67.445
237.5	67.325
237.6	67.162
237.7	67.034
237.8	67.025
237.9	67.133
238.0	67.228
238.1	67.311
238.2	67.384
238.3	67.451
238.4	67.511
238.5	67.558
238.6	67.592
238.7	67.598
238.8	67.563
238.9	67.487
239.0	67.451
239.1	67.455
239.2	67.446
239.3	67.37
239.4	67.227
239.5	67.187
239.6	67.249
239.7	67.338
239.8	67.379
239.9	67.373
240.0	67.344
240.1	67.29
240.2	67.26
240.3	67.303
240.4	67.418
240.5	67.518
240.6	67.603
240.7	67.68
240.8	67.755
240.9	67.828
241.0	67.828
241.1	67.754
241.2	67.664
241.3	67.611
241.4	67.597
241.5	67.613
241.6	67.658
241.7	67.693
241.8	67.677
241.9	67.61
242.0	67.571
242.1	67.559
242.2	67.565
242.3	67.579
242.4	67.603
242.5	67.616
242.6	67.618
242.7	67.619
242.8	67.627
242.9	67.644
243.0	67.615
243.1	67.541
243.2	67.486
243.3	67.515
243.4	67.628
243.5	67.724
243.6	67.804
243.7	67.874
243.8	67.937
243.9	67.996
244.0	68.09
244.1	68.218
244.2	68.324
244.3	68.349
244.4	68.295
244.5	68.248
244.6	68.209
244.7	68.158
244.8	68.073
244.9	67.955
245.0	67.871
245.1	67.82
245.2	67.766
245.3	67.67
245.4	67.533
245.5	67.399
245.6	67.267
245.7	67.175
245.8	67.162
245.9	67.225
246.0	67.276
246.1	67.315
246.2	67.337
246.3	67.339
246.4	67.32
246.5	67.321
246.6	67.34
246.7	67.372
246.8	67.411
246.9	67.455
247.0	67.446
247.1	67.383
247.2	67.298
247.3	67.222
247.4	67.155
247.5	67.101
247.6	67.062
247.7	67.058
247.8	67.11
247.9	67.219
248.0	67.273
248.1	67.272
248.2	67.243
248.3	67.216
248.4	67.19
248.5	67.233
248.6	67.344
248.7	67.461
248.8	67.52
248.9	67.521
249.0	67.53
249.1	67.546
249.2	67.539
249.3	67.479
249.4	67.365
249.5	67.29
249.6	67.252
249.7	67.235
249.8	67.22
249.9	67.207
250.0	67.22
250.1	67.26
250.2	67.323
250.3	67.404
250.4	67.504
250.5	67.538
250.6	67.508
250.7	67.441
250.8	67.368
250.9	67.288
251.0	67.24
251.1	67.225
251.2	67.211
251.3	67.166
251.4	67.09
251.5	67.062
251.6	67.083
251.7	67.144
251.8	67.235
251.9	67.356
252.0	67.458
252.1	67.539
252.2	67.63
252.3	67.76
252.4	67.928
252.5	68.064
252.6	68.17
252.7	68.24
252.8	68.27
252.9	68.26
253.0	68.218
253.1	68.145
253.2	68.043
253.3	67.915
253.4	67.761
253.5	67.673
253.6	67.651
253.7	67.661
253.8	67.671
253.9	67.679
254.0	67.639
254.1	67.548
254.2	67.473
254.3	67.478
254.4	67.563
254.5	67.591
254.6	67.561
254.7	67.5
254.8	67.436
254.9	67.368
255.0	67.317
255.1	67.281
255.2	67.265
255.3	67.273
255.4	67.305
255.5	67.365
255.6	67.453
255.7	67.549
255.8	67.637
255.9	67.716
256.0	67.827
256.1	67.969
256.2	68.108
256.3	68.211
256.4	68.278
256.5	68.405
256.6	68.593
256.7	68.757
256.8	68.813
256.9	68.761
257.0	68.674
257.1	68.554
257.2	68.416
257.3	68.276
257.4	68.135
257.5	67.954
257.6	67.734
257.7	67.543
257.8	67.447
257.9	67.445
258.0	67.363
258.1	67.199
258.2	67.025
258.3	66.914
258.4	66.864
258.5	66.824
258.6	66.796
258.7	66.795
258.8	66.838
258.9	66.925
259.0	67.008
259.1	67.085
259.2	67.147
259.3	67.183
259.4	67.194
259.5	67.249
259.6	67.346
259.7	67.448
259.8	67.518
259.9	67.554
260.0	67.586
260.1	67.615
260.2	67.661
260.3	67.742
260.4	67.859
260.5	67.929
260.6	67.95
260.7	67.94
260.8	67.914
260.9	67.872
261.0	67.82
261.1	67.758
261.2	67.713
261.3	67.713
261.4	67.757
261.5	67.825
261.6	67.915
261.7	67.976
261.8	67.956
261.9	67.854
262.0	67.782
262.1	67.74
262.2	67.715
262.3	67.692
262.4	67.671
262.5	67.665
262.6	67.672
262.7	67.678
262.8	67.668
262.9	67.642
263.0	67.605
263.1	67.557
263.2	67.517
263.3	67.504
263.4	67.517
263.5	67.57
263.6	67.663
263.7	67.772
263.8	67.875
263.9	67.971
264.0	68.03
264.1	68.054
264.2	68.047
264.3	68.017
264.4	67.963
264.5	67.941
264.6	67.951
264.7	67.969
264.8	67.973
264.9	67.964
265.0	67.919
265.1	67.838
265.2	67.742
265.3	67.65
265.4	67.564
265.5	67.476
265.6	67.387
265.7	67.321
265.8	67.301
265.9	67.326
266.0	67.373
266.1	67.44
266.2	67.5
266.3	67.524
266.4	67.511
266.5	67.524
266.6	67.564
266.7	67.62
266.8	67.683
266.9	67.753
267.0	67.824
267.1	67.896
267.2	67.953
267.3	67.979
267.4	67.974
267.5	67.917
267.6	67.809
267.7	67.706
267.8	67.664
267.9	67.683
268.0	67.716
268.1	67.764
268.2	67.805
268.3	67.818
268.4	67.804
268.5	67.806
268.6	67.823
268.7	67.848
268.8	67.872
268.9	67.896
269.0	67.899
269.1	67.881
269.2	67.845
269.3	67.791
269.4	67.719
269.5	67.677
269.6	67.664
269.7	67.658
269.8	67.636
269.9	67.599
270.0	67.541
270.1	67.463
270.2	67.389
270.3	67.342
270.4	67.32
270.5	67.325
270.6	67.356
270.7	67.399
270.8	67.443
270.9	67.486
271.0	67.541
271.1	67.606
271.2	67.665
271.3	67.699
271.4	67.708
271.5	67.765
271.6	67.872
271.7	67.985
271.8	68.063
271.9	68.108
272.0	68.134
272.1	68.141
272.2	68.141
272.3	68.143
272.4	68.148
272.5	68.062
272.6	67.885
272.7	67.691
272.8	67.552
272.9	67.47
273.0	67.393
273.1	67.324
273.2	67.258
273.3	67.194
273.4	67.132
273.5	67.112
273.6	67.135
273.7	67.186
273.8	67.249
273.9	67.324
274.0	67.425
274.1	67.552
274.2	67.687
274.3	67.812
274.4	67.927
274.5	67.995
274.6	68.014
274.7	68.024
274.8	68.061
274.9	68.126
275.0	68.172
275.1	68.198
275.2	68.216
275.3	68.239
275.4	68.266
275.5	68.268
275.6	68.243
275.7	68.216
275.8	68.209
275.9	68.224
276.0	68.2
276.1	68.139
276.2	68.089
276.3	68.098
276.4	68.168
276.5	68.182
276.6	68.14
276.7	68.084
276.8	68.056
276.9	68.057
277.0	68.046
277.1	68.022
277.2	67.994
277.3	67.968
277.4	67.944
277.5	67.955
277.6	68.002
277.7	68.037
277.8	68.013
277.9	67.928
278.0	67.886
278.1	67.885
278.2	67.877
278.3	67.812
278.4	67.691
278.5	67.659
278.6	67.715
278.7	67.795
278.8	67.834
278.9	67.831
279.0	67.857
279.1	67.911
279.2	67.975
279.3	68.029
279.4	68.075
279.5	68.114
279.6	68.149
279.7	68.163
279.8	68.144
279.9	68.09
280.0	68.046
280.1	68.011
280.2	68.012
280.3	68.073
280.4	68.195
280.5	68.25
280.6	68.239
280.7	68.222
280.8	68.26
280.9	68.352
281.0	68.395
281.1	68.389
281.2	68.391
281.3	68.457
281.4	68.587
281.5	68.676
281.6	68.723
281.7	68.724
281.8	68.673
281.9	68.571
282.0	68.518
282.1	68.513
282.2	68.52
282.3	68.501
282.4	68.456
282.5	68.44
282.6	68.453
282.7	68.448
282.8	68.379
282.9	68.248
283.0	68.131
283.1	68.028
283.2	68.019
283.3	68.182
283.4	68.518
283.5	68.732
283.6	68.823
283.7	68.82
283.8	68.753
283.9	68.623
284.0	68.559
284.1	68.561
284.2	68.604
284.3	68.663
284.4	68.739
284.5	68.807
284.6	68.866
284.7	68.818
284.8	68.566
284.9	68.112
285.0	67.827
285.1	67.711
285.2	67.697
285.3	67.718
285.4	67.773
285.5	67.844
285.6	67.931
285.7	68.008
285.8	68.046
285.9	68.047
286.0	68.053
286.1	68.065
286.2	68.11
286.3	68.213
286.4	68.376
286.5	68.495
286.6	68.571
286.7	68.618
286.8	68.652
286.9	68.673
287.0	68.648
287.1	68.577
287.2	68.507
287.3	68.485
287.4	68.513
287.5	68.48
287.6	68.387
287.7	68.276
287.8	68.187
287.9	68.121
288.0	68.08
288.1	68.063
288.2	68.054
288.3	68.036
288.4	68.009
288.5	67.955
288.6	67.876
288.7	67.818
288.8	67.83
288.9	67.911
289.0	67.994
289.1	68.08
289.2	68.145
289.3	68.167
289.4	68.146
289.5	68.091
289.6	68.003
289.7	67.926
289.8	67.903
289.9	67.936
290.0	67.987
290.1	68.056
290.2	68.124
290.3	68.173
290.4	68.201
290.5	68.238
290.6	68.285
290.7	68.323
290.8	68.336
290.9	68.324
291.0	68.341
291.1	68.388
291.2	68.426
291.3	68.417
291.4	68.36
291.5	68.31
291.6	68.268
291.7	68.217
291.8	68.142
291.9	68.043
292.0	67.932
292.1	67.811
292.2	67.718
292.3	67.692
292.4	67.732
292.5	67.779
292.6	67.833
292.7	67.898
292.8	67.981
292.9	68.08
293.0	68.167
293.1	68.243
293.2	68.323
293.3	68.423
293.4	68.544
293.5	68.678
293.6	68.826
293.7	68.957
293.8	69.038
293.9	69.071
294.0	69.039
294.1	68.943
294.2	68.833
294.3	68.762
294.4	68.73
294.5	68.718
294.6	68.727
294.7	68.725
294.8	68.681
294.9	68.595
295.0	68.534
295.1	68.498
295.2	68.474
295.3	68.449
295.4	68.422
295.5	68.428
295.6	68.467
295.7	68.504
295.8	68.507
295.9	68.475
296.0	68.437
296.1	68.394
296.2	68.37
296.3	68.388
296.4	68.449
296.5	68.494
296.6	68.524
296.7	68.539
296.8	68.538
296.9	68.522
297.0	68.439
297.1	68.29
297.2	68.13
297.3	68.015
297.4	67.947
297.5	67.865
297.6	67.77
297.7	67.663
297.8	67.543
297.9	67.411
298.0	67.32
298.1	67.27
298.2	67.288
298.3	67.403
298.4	67.615
298.5	68.007
298.6	68.582
298.7	69.273
298.8	70.015
298.9	70.808
299.0	71.776
299.1	72.921
299.2	74.246
299.3	75.755
299.4	77.452
299.5	79.314
299.6	81.345
299.7	83.499
299.8	85.726
299.9	88.027
300.0	90.351
300.1	92.698
300.2	95.076
300.3	97.494
300.4	99.953
300.5	102.402
300.6	104.84
300.7	107.198
300.8	109.404
300.9	111.456
301.0	113.366
301.1	115.132
301.2	116.823
301.3	118.513
301.4	120.202
301.5	121.865
301.6	123.502
301.7	125.157
301.8	126.873
301.9	128.651
302.0	130.288
302.1	131.78
302.2	133.182
302.3	134.553
302.4	135.891
302.5	137.266
302.6	138.677
302.7	140.016
302.8	141.167
302.9	142.129
303.0	143.008
303.1	143.803
303.2	144.473
303.3	144.98
303.4	145.322
303.5	145.676
303.6	146.044
303.7	146.394
303.8	146.7
303.9	146.96
304.0	147.267
304.1	147.621
304.2	148.038
304.3	148.534
304.4	149.109
304.5	149.549
304.6	149.855
304.7	150.123
304.8	150.451
304.9	150.839
305.0	151.12
305.1	151.294
305.2	151.404
305.3	151.494
305.4	151.564
305.5	151.429
305.6	151.09
305.7	150.664
305.8	150.269
305.9	149.904
306.0	149.616
306.1	149.405
306.2	149.153
306.3	148.743
306.4	148.178
306.5	147.66
306.6	147.19
306.7	146.824
306.8	146.616
306.9	146.567
307.0	146.436
307.1	146.225
307.2	145.958
307.3	145.66
307.4	145.331
307.5	145.03
307.6	144.758
307.7	144.481
307.8	144.168
307.9	143.82
308.0	143.488
308.1	143.171
308.2	142.782
308.3	142.231
308.4	141.52
308.5	140.918
308.6	140.423
308.7	139.928
308.8	139.328
308.9	138.622
309.0	137.903
309.1	137.171
309.2	136.46
309.3	135.802
309.4	135.199
309.5	134.635
309.6	134.11
309.7	133.587
309.8	133.03
309.9	132.437
310.0	131.846
310.1	131.256
310.2	130.672
310.3	130.099
310.4	129.538
310.5	128.943
310.6	128.317
310.7	127.687
310.8	127.082
310.9	126.5
311.0	125.871
311.1	125.195
311.2	124.493
311.3	123.789
311.4	123.08
311.5	122.341
311.6	121.57
311.7	120.811
311.8	120.102
311.9	119.445
312.0	118.794
312.1	118.148
312.2	117.497
312.3	116.832
312.4	116.152
312.5	115.526
312.6	114.955
312.7	114.401
312.8	113.831
312.9	113.243
313.0	112.678
313.1	112.134
313.2	111.585
313.3	111.002
313.4	110.386
313.5	109.776
313.6	109.172
313.7	108.551
313.8	107.891
313.9	107.192
314.0	106.538
314.1	105.93
314.2	105.375
314.3	104.881
314.4	104.447
314.5	104.006
314.6	103.556
314.7	103.083
314.8	102.572
314.9	102.023
315.0	101.53
315.1	101.093
315.2	100.724
315.3	100.435
315.4	100.227
315.5	99.958
315.6	99.63
315.7	99.274
315.8	98.92
315.9	98.57
316.0	98.222
316.1	97.877
316.2	97.575
316.3	97.357
316.4	97.223
316.5	97.1
316.6	96.99
316.7	96.841
316.8	96.601
316.9	96.273
317.0	95.955
317.1	95.648
317.2	95.36
317.3	95.102
317.4	94.871
317.5	94.671
317.6	94.5
317.7	94.356
317.8	94.235
317.9	94.138
318.0	94.003
318.1	93.833
318.2	93.653
318.3	93.492
318.4	93.35
318.5	93.178
318.6	92.976
318.7	92.761
318.8	92.548
318.9	92.336
319.0	92.161
319.1	92.023
319.2	91.87
319.3	91.652
319.4	91.368
319.5	91.146
319.6	90.984
319.7	90.868
319.8	90.783
319.9	90.728
320.0	90.623
320.1	90.468
320.2	90.303
320.3	90.169
320.4	90.064
320.5	89.887
320.6	89.638
320.7	89.401
320.8	89.261
320.9	89.215
321.0	89.058
321.1	88.787
321.2	88.488
321.3	88.243
321.4	88.052
321.5	87.887
321.6	87.747
321.7	87.609
321.8	87.449
321.9	87.267
322.0	87.147
322.1	87.09
322.2	87.026
322.3	86.887
322.4	86.674
322.5	86.546
322.6	86.503
322.7	86.479
322.8	86.407
322.9	86.288
323.0	86.183
323.1	86.092
323.2	86.005
323.3	85.914
323.4	85.819
323.5	85.692
323.6	85.534
323.7	85.366
323.8	85.207
323.9	85.057
324.0	84.882
324.1	84.68
324.2	84.472
324.3	84.278
324.4	84.098
324.5	83.868
324.6	83.59
324.7	83.289
324.8	82.992
324.9	82.699
325.0	82.44
325.1	82.216
325.2	82.026
325.3	81.87
325.4	81.748
325.5	81.624
325.6	81.496
325.7	81.358
325.8	81.206
325.9	81.038
326.0	80.955
326.1	80.958
326.2	80.995
326.3	81.014
326.4	81.016
326.5	81.01
326.6	80.997
326.7	80.971
326.8	80.925
326.9	80.86
327.0	80.763
327.1	80.635
327.2	80.492
327.3	80.351
327.4	80.211
327.5	80.056
327.6	79.887
327.7	79.737
327.8	79.641
327.9	79.598
328.0	79.498
328.1	79.341
328.2	79.165
328.3	79.005
328.4	78.862
328.5	78.713
328.6	78.556
328.7	78.408
328.8	78.283
328.9	78.182
329.0	78.053
329.1	77.898
329.2	77.716
329.3	77.504
329.4	77.265
329.5	77.097
329.6	77.001
329.7	76.919
329.8	76.795
329.9	76.628
330.0	76.49
330.1	76.382
330.2	76.281
330.3	76.165
330.4	76.035
330.5	75.921
330.6	75.823
330.7	75.735
330.8	75.65
330.9	75.569
331.0	75.487
331.1	75.403
331.2	75.338
331.3	75.312
331.4	75.324
331.5	75.321
331.6	75.303
331.7	75.279
331.8	75.257
331.9	75.237
332.0	75.196
332.1	75.135
332.2	75.05
332.3	74.942
332.4	74.81
332.5	74.702
332.6	74.618
332.7	74.534
332.8	74.425
332.9	74.29
333.0	74.178
333.1	74.089
333.2	73.98
333.3	73.812
333.4	73.584
333.5	73.415
333.6	73.305
333.7	73.225
333.8	73.147
333.9	73.073
334.0	72.923
334.1	72.699
334.2	72.472
334.3	72.312
334.4	72.221
334.5	72.12
334.6	72.008
334.7	71.905
334.8	71.827
334.9	71.775
335.0	71.7
335.1	71.6
335.2	71.504
335.3	71.436
335.4	71.396
335.5	71.398
335.6	71.441
335.7	71.479
335.8	71.469
335.9	71.411
336.0	71.333
336.1	71.236
336.2	71.154
336.3	71.122
336.4	71.139
336.5	71.127
336.6	71.084
336.7	71.019
336.8	70.937
336.9	70.841
337.0	70.737
337.1	70.625
337.2	70.499
337.3	70.355
337.4	70.192
337.5	70.085
337.6	70.033
337.7	70.003
337.8	69.964
337.9	69.917
338.0	69.911
338.1	69.948
338.2	69.991
338.3	70.004
338.4	69.988
338.5	69.94
338.6	69.858
338.7	69.776
338.8	69.727
338.9	69.709
339.0	69.663
339.1	69.589
339.2	69.506
339.3	69.43
339.4	69.363
339.5	69.282
339.6	69.185
339.7	69.077
339.8	68.961
339.9	68.836
340.0	68.765
340.1	68.747
340.2	68.749
340.3	68.736
340.4	68.709
340.5	68.618
340.6	68.465
340.7	68.287
340.8	68.12
340.9	67.963
341.0	67.789
341.1	67.598
341.2	67.45
341.3	67.404
341.4	67.462
341.5	67.498
341.6	67.512
341.7	67.518
341.8	67.527
341.9	67.541
342.0	67.593
342.1	67.683
342.2	67.775
342.3	67.833
342.4	67.858
342.5	67.909
342.6	67.988
342.7	68.056
342.8	68.076
342.9	68.048
343.0	68.038
343.1	68.047
343.2	68.056
343.3	68.05
343.4	68.028
343.5	68.009
343.6	67.993
343.7	67.964
343.8	67.907
343.9	67.821
344.0	67.745
344.1	67.681
344.2	67.622
344.3	67.564
344.4	67.507
344.5	67.379
344.6	67.181
344.7	66.943
344.8	66.697
344.9	66.444
345.0	66.281
345.1	66.21
345.2	66.205
345.3	66.242
345.4	66.321
345.5	66.368
345.6	66.382
345.7	66.345
345.8	66.238
345.9	66.06
346.0	65.954
346.1	65.918
346.2	65.931
346.3	65.969
346.4	66.032
346.5	66.039
346.6	65.992
346.7	65.909
346.8	65.813
346.9	65.703
347.0	65.624
347.1	65.577
347.2	65.562
347.3	65.579
347.4	65.627
347.5	65.667
347.6	65.698
347.7	65.744
347.8	65.83
347.9	65.957
348.0	66.013
348.1	65.999
348.2	65.972
348.3	65.987
348.4	66.044
348.5	66.1
348.6	66.155
348.7	66.222
348.8	66.315
348.9	66.432
349.0	66.547
349.1	66.658
349.2	66.745
349.3	66.787
349.4	66.784
349.5	66.827
349.6	66.917
349.7	66.999
349.8	67.02
349.9	66.98
350.0	66.902
350.1	66.788
350.2	66.654
350.3	66.516
350.4	66.374
350.5	66.259
350.6	66.171
350.7	66.086
350.8	65.98
350.9	65.854
351.0	65.77
351.1	65.729
351.2	65.711
351.3	65.695
351.4	65.682
351.5	65.664
351.6	65.639
351.7	65.624
351.8	65.634
351.9	65.667
352.0	65.651
352.1	65.584
352.2	65.532
352.3	65.56
352.4	65.669
352.5	65.763
352.6	65.842
352.7	65.905
352.8	65.952
352.9	65.983
353.0	66.002
353.1	66.007
353.2	66.005
353.3	65.999
353.4	65.989
353.5	66.017
353.6	66.085
353.7	66.125
353.8	66.073
353.9	65.929
354.0	65.806
354.1	65.702
354.2	65.624
354.3	65.576
354.4	65.559
354.5	65.562
354.6	65.585
354.7	65.616
354.8	65.645
354.9	65.671
355.0	65.692
355.1	65.709
355.2	65.734
355.3	65.78
355.4	65.845
355.5	65.856
355.6	65.811
355.7	65.756
355.8	65.735
355.9	65.748
356.0	65.787
356.1	65.85
356.2	65.914
356.3	65.953
356.4	65.968
356.5	65.938
356.6	65.864
356.7	65.761
356.8	65.648
356.9	65.523
357.0	65.463
357.1	65.466
357.2	65.499
357.3	65.525
357.4	65.546
357.5	65.587
357.6	65.647
357.7	65.708
357.8	65.75
357.9	65.774
358.0	65.784
358.1	65.781
358.2	65.803
358.3	65.888
358.4	66.037
358.5	66.157
358.6	66.248
358.7	66.311
358.8	66.345
358.9	66.35
359.0	66.328
359.1	66.279
359.2	66.216
359.3	66.154
359.4	66.093
359.5	66.089
359.6	66.142
359.7	66.197
359.8	66.199
359.9	66.148
360.0	66.092
360.1	66.031
360.2	65.963
360.3	65.887
360.4	65.803
360.5	65.723
360.6	65.649
360.7	65.612
360.8	65.646
360.9	65.751
361.0	65.802
361.1	65.8
361.2	65.775
361.3	65.759
361.4	65.751
361.5	65.794
361.6	65.888
361.7	65.994
361.8	66.07
361.9	66.117
362.0	66.144
362.1	66.15
362.2	66.141
362.3	66.124
362.4	66.099
362.5	66.05
362.6	65.979
362.7	65.915
362.8	65.889
362.9	65.9
363.0	65.813
363.1	65.628
363.2	65.427
363.3	65.291
363.4	65.219
363.5	65.165
363.6	65.129
363.7	65.118
363.8	65.14
363.9	65.195
364.0	65.294
364.1	65.437
364.2	65.559
364.3	65.594
364.4	65.542
364.5	65.584
364.6	65.719
364.7	65.899
364.8	66.075
364.9	66.247
365.0	66.379
365.1	66.472
365.2	66.518
365.3	66.507
365.4	66.441
365.5	66.374
365.6	66.306
365.7	66.282
365.8	66.344
365.9	66.493
366.0	66.53
366.1	66.456
366.2	66.339
366.3	66.247
366.4	66.18
366.5	66.156
366.6	66.175
366.7	66.211
366.8	66.242
366.9	66.266
367.0	66.29
367.1	66.313
367.2	66.321
367.3	66.3
367.4	66.249
367.5	66.3
367.6	66.452
367.7	66.62
367.8	66.717
367.9	66.744
368.0	66.734
368.1	66.686
368.2	66.623
368.3	66.566
368.4	66.516
368.5	66.459
368.6	66.393
368.7	66.323
368.8	66.254
368.9	66.184
369.0	66.072
369.1	65.916
369.2	65.754
369.3	65.623
369.4	65.523
369.5	65.443
369.6	65.382
369.7	65.316
369.8	65.221
369.9	65.096
370.0	65.054
370.1	65.096
370.2	65.171
370.3	65.232
370.4	65.279
370.5	65.331
370.6	65.389
370.7	65.455
370.8	65.53
370.9	65.614
371.0	65.722
371.1	65.853
371.2	65.995
371.3	66.134
371.4	66.27
371.5	66.397
371.6	66.516
371.7	66.612
371.8	66.675
371.9	66.703
372.0	66.737
372.1	66.777
372.2	66.807
372.3	66.814
372.4	66.797
372.5	66.792
372.6	66.799
372.7	66.785
372.8	66.716
372.9	66.592
373.0	66.464
373.1	66.331
373.2	66.212
373.3	66.122
373.4	66.061
373.5	65.991
373.6	65.909
373.7	65.834
373.8	65.784
373.9	65.757
374.0	65.7
374.1	65.612
374.2	65.557
374.3	65.598
374.4	65.736
374.5	65.831
374.6	65.884
374.7	65.921
374.8	65.968
374.9	66.025
375.0	66.042
375.1	66.019
375.2	65.963
375.3	65.881
375.4	65.773
375.5	65.752
375.6	65.819
375.7	65.891
375.8	65.883
375.9	65.797
376.0	65.699
376.1	65.589
376.2	65.487
376.3	65.415
376.4	65.372
376.5	65.373
376.6	65.419
376.7	65.51
376.8	65.646
376.9	65.827
377.0	65.916
377.1	65.913
377.2	65.866
377.3	65.825
377.4	65.79
377.5	65.782
377.6	65.801
377.7	65.829
377.8	65.847
377.9	65.855
378.0	65.931
378.1	66.074
378.2	66.221
378.3	66.308
378.4	66.335
378.5	66.345
378.6	66.338
378.7	66.338
378.8	66.37
378.9	66.435
379.0	66.494
379.1	66.549
379.2	66.587
379.3	66.596
379.4	66.578
379.5	66.494
379.6	66.346
379.7	66.19
379.8	66.084
379.9	66.03
380.0	65.973
380.1	65.913
380.2	65.869
380.3	65.861
380.4	65.888
380.5	65.9
380.6	65.897
380.7	65.903
380.8	65.941
380.9	66.011
381.0	66.084
381.1	66.158
381.2	66.221
381.3	66.26
381.4	66.276
381.5	66.29
381.6	66.302
381.7	66.316
381.8	66.335
381.9	66.358
382.0	66.346
382.1	66.301
382.2	66.241
382.3	66.183
382.4	66.129
382.5	66.059
382.6	65.971
382.7	65.883
382.8	65.811
382.9	65.754
383.0	65.73
383.1	65.74
383.2	65.738
383.3	65.678
383.4	65.563
383.5	65.51
383.6	65.519
383.7	65.56
383.8	65.603
383.9	65.645
384.0	65.699
384.1	65.763
384.2	65.831
384.3	65.896
384.4	65.959
384.5	66.002
384.6	66.024
384.7	66.055
384.8	66.124
384.9	66.232
385.0	66.347
385.1	66.471
385.2	66.57
385.3	66.613
385.4	66.6
385.5	66.555
385.6	66.478
385.7	66.41
385.8	66.392
385.9	66.423
386.0	66.445
386.1	66.459
386.2	66.451
386.3	66.409
386.4	66.335
386.5	66.324
386.6	66.376
386.7	66.454
386.8	66.522
386.9	66.579
387.0	66.597
387.1	66.577
387.2	66.534
387.3	66.489
387.4	66.439
387.5	66.441
387.6	66.495
387.7	66.566
387.8	66.617
387.9	66.649
388.0	66.622
388.1	66.535
388.2	66.432
388.3	66.359
388.4	66.315
388.5	66.33
388.6	66.403
388.7	66.478
388.8	66.5
388.9	66.467
389.0	66.373
389.1	66.219
389.2	66.082
389.3	66.043
389.4	66.1
389.5	66.148
389.6	66.187
389.7	66.212
389.8	66.219
389.9	66.208
390.0	66.178
390.1	66.129
390.2	66.072
390.3	66.019
390.4	65.969
390.5	65.989
390.6	66.08
390.7	66.178
390.8	66.222
390.9	66.212
391.0	66.143
391.1	66.013
391.2	65.885
391.3	65.818
391.4	65.811
391.5	65.821
391.6	65.848
391.7	65.896
391.8	65.966
391.9	66.06
392.0	66.118
392.1	66.14
392.2	66.147
392.3	66.16
392.4	66.178
392.5	66.222
392.6	66.291
392.7	66.352
392.8	66.37
392.9	66.345
393.0	66.379
393.1	66.472
393.2	66.566
393.3	66.604
393.4	66.586
393.5	66.581
393.6	66.589
393.7	66.593
393.8	66.577
393.9	66.539
394.0	66.526
394.1	66.537
394.2	66.561
394.3	66.584
394.4	66.607
394.5	66.608
394.6	66.587
394.7	66.567
394.8	66.568
394.9	66.593
395.0	66.632
395.1	66.687
395.2	66.748
395.3	66.808
395.4	66.866
395.5	66.904
395.6	66.923
395.7	66.933
395.8	66.944
395.9	66.957
396.0	66.908
396.1	66.796
396.2	66.685
396.3	66.636
396.4	66.65
396.5	66.646
396.6	66.625
396.7	66.585
396.8	66.523
396.9	66.44
397.0	66.311
397.1	66.138
397.2	65.971
397.3	65.863
397.4	65.814
397.5	65.774
397.6	65.743
397.7	65.724
397.8	65.716
397.9	65.719
398.0	65.688
398.1	65.624
398.2	65.575
398.3	65.593
398.4	65.676
398.5	65.793
398.6	65.942
398.7	66.076
398.8	66.145
398.9	66.151
399.0	66.207
399.1	66.313
399.2	66.419
