# Supplementary material for: Correction: LPS responsiveness and neutrophil chemotaxis in vivo require PMN MMP-8 activity
Source: PLoS One. 2025 Dec 19;20(12):e0339233. doi: 10.1371/journal.pone.0339233 (PMC12716691; doi:10.1371/journal.pone.0339233)
Supplement: S11 File — (ZIP) [file pone.0339233.s011.zip › 06422635 Fig 5 Calcium Flux/01sept04/calcium01sep0404.txt]

        Calibration Report
        ------------------

ICBC Method       :	
Measurement Type  :	Single
Calibration Type  :	Min/Max
AF :          0.000
IC :          6
Fmin              :	67.006
Fmax              :	377.037
Conversion datafile      :  C:\FLWINLAB\DATA\01sep0404.td

ICBC data result file :C:\FLWINLAB\DATA\calcium01sep0404.txt
generated on: 02/09/2004 at time: 1:53:04 PM
---------------------------------------
0.1	40.843
0.2	40.756
0.3	40.695
0.4	40.659
0.5	40.738
0.6	40.933
0.7	41.145
0.8	41.278
0.9	41.331
1.0	41.261
1.1	41.067
1.2	40.863
1.3	40.759
1.4	40.755
1.5	40.783
1.6	40.841
1.7	40.913
1.8	40.978
1.9	41.037
2.0	41.071
2.1	41.08
2.2	41.086
2.3	41.108
2.4	41.149
2.5	41.183
2.6	41.212
2.7	41.235
2.8	41.248
2.9	41.252
3.0	41.24
3.1	41.212
3.2	41.167
3.3	41.103
3.4	41.02
3.5	41.007
3.6	41.063
3.7	41.105
3.8	41.052
3.9	40.904
4.0	40.818
4.1	40.795
4.2	40.815
4.3	40.858
4.4	40.924
4.5	40.948
4.6	40.932
4.7	40.895
4.8	40.861
4.9	40.829
5.0	40.782
5.1	40.719
5.2	40.664
5.3	40.641
5.4	40.649
5.5	40.686
5.6	40.752
5.7	40.812
5.8	40.835
5.9	40.818
6.0	40.823
6.1	40.849
6.2	40.899
6.3	40.976
6.4	41.078
6.5	41.204
6.6	41.355
6.7	41.51
6.8	41.651
6.9	41.777
7.0	41.845
7.1	41.854
7.2	41.853
7.3	41.888
7.4	41.959
7.5	42.009
7.6	42.037
7.7	42.032
7.8	41.984
7.9	41.893
8.0	41.782
8.1	41.651
8.2	41.52
8.3	41.41
8.4	41.321
8.5	41.26
8.6	41.228
8.7	41.207
8.8	41.177
8.9	41.14
9.0	41.122
9.1	41.124
9.2	41.153
9.3	41.215
9.4	41.31
9.5	41.376
9.6	41.412
9.7	41.427
9.8	41.427
9.9	41.413
10.0	41.378
10.1	41.322
10.2	41.263
10.3	41.216
10.4	41.183
10.5	41.141
10.6	41.091
10.7	41.051
10.8	41.041
10.9	41.062
11.0	41.026
11.1	40.933
11.2	40.841
11.3	40.805
11.4	40.826
11.5	40.83
11.6	40.816
11.7	40.789
11.8	40.753
11.9	40.708
12.0	40.687
12.1	40.689
12.2	40.7
12.3	40.703
12.4	40.7
12.5	40.779
12.6	40.94
12.7	41.095
12.8	41.157
12.9	41.126
13.0	41.121
13.1	41.143
13.2	41.194
13.3	41.278
13.4	41.396
13.5	41.505
13.6	41.605
13.7	41.685
13.8	41.735
13.9	41.756
14.0	41.734
14.1	41.669
14.2	41.599
14.3	41.559
14.4	41.55
14.5	41.547
14.6	41.55
14.7	41.54
14.8	41.5
14.9	41.43
15.0	41.352
15.1	41.267
15.2	41.196
15.3	41.159
15.4	41.157
15.5	41.136
15.6	41.098
15.7	41.067
15.8	41.072
15.9	41.112
16.0	41.139
16.1	41.152
16.2	41.149
16.3	41.125
16.4	41.081
16.5	41.085
16.6	41.138
16.7	41.196
16.8	41.22
16.9	41.208
17.0	41.191
17.1	41.168
17.2	41.15
17.3	41.144
17.4	41.15
17.5	41.105
17.6	41.008
17.7	40.898
17.8	40.813
17.9	40.753
18.0	40.72
18.1	40.716
18.2	40.705
18.3	40.653
18.4	40.56
18.5	40.527
18.6	40.551
18.7	40.609
18.8	40.674
18.9	40.746
19.0	40.847
19.1	40.979
19.2	41.117
19.3	41.237
19.4	41.339
19.5	41.371
19.6	41.332
19.7	41.282
19.8	41.279
19.9	41.323
20.0	41.373
20.1	41.43
20.2	41.484
20.3	41.528
20.4	41.561
20.5	41.534
20.6	41.445
20.7	41.337
20.8	41.253
20.9	41.193
21.0	41.199
21.1	41.272
21.2	41.367
21.3	41.44
21.4	41.491
21.5	41.59
21.6	41.737
21.7	41.862
21.8	41.9
21.9	41.85
22.0	41.809
22.1	41.777
22.2	41.777
22.3	41.835
22.4	41.948
22.5	41.963
22.6	41.879
22.7	41.764
22.8	41.687
22.9	41.646
23.0	41.495
23.1	41.233
23.2	40.971
23.3	40.819
23.4	40.775
23.5	40.799
23.6	40.888
23.7	40.983
23.8	41.019
23.9	40.997
24.0	41.01
24.1	41.059
24.2	41.137
24.3	41.237
24.4	41.361
24.5	41.45
24.6	41.504
24.7	41.521
24.8	41.497
24.9	41.433
25.0	41.4
25.1	41.399
25.2	41.405
25.3	41.394
25.4	41.364
25.5	41.332
25.6	41.297
25.7	41.248
25.8	41.173
25.9	41.072
26.0	41.025
26.1	41.032
26.2	41.059
26.3	41.072
26.4	41.071
26.5	41.035
26.6	40.965
26.7	40.876
26.8	40.787
26.9	40.697
27.0	40.63
27.1	40.587
27.2	40.558
27.3	40.537
27.4	40.524
27.5	40.495
27.6	40.452
27.7	40.41
27.8	40.387
27.9	40.382
28.0	40.421
28.1	40.504
28.2	40.612
28.3	40.725
28.4	40.842
28.5	40.927
28.6	40.982
28.7	41.007
28.8	41.003
28.9	40.971
29.0	40.983
29.1	41.041
29.2	41.159
29.3	41.351
29.4	41.618
29.5	41.775
29.6	41.824
29.7	41.803
29.8	41.751
29.9	41.67
30.0	41.641
30.1	41.662
30.2	41.714
30.3	41.774
30.4	41.842
30.5	41.876
30.6	41.875
30.7	41.821
30.8	41.699
30.9	41.507
31.0	41.38
31.1	41.317
31.2	41.28
31.3	41.232
31.4	41.171
31.5	41.099
31.6	41.016
31.7	40.931
31.8	40.855
31.9	40.788
32.0	40.771
32.1	40.804
32.2	40.846
32.3	40.856
32.4	40.834
32.5	40.823
32.6	40.824
32.7	40.851
32.8	40.918
32.9	41.025
33.0	41.139
33.1	41.26
33.2	41.372
33.3	41.459
33.4	41.521
33.5	41.525
33.6	41.471
33.7	41.418
33.8	41.424
33.9	41.49
34.0	41.533
34.1	41.556
34.2	41.567
34.3	41.576
34.4	41.583
34.5	41.569
34.6	41.534
34.7	41.495
34.8	41.471
34.9	41.462
35.0	41.434
35.1	41.389
35.2	41.31
35.3	41.182
35.4	41.004
35.5	40.905
35.6	40.883
35.7	40.889
35.8	40.876
35.9	40.842
36.0	40.839
36.1	40.867
36.2	40.919
36.3	40.99
36.4	41.078
36.5	41.172
36.6	41.272
36.7	41.377
36.8	41.487
36.9	41.602
37.0	41.69
37.1	41.751
37.2	41.796
37.3	41.838
37.4	41.878
37.5	41.892
37.6	41.882
37.7	41.835
37.8	41.743
37.9	41.606
38.0	41.51
38.1	41.456
38.2	41.435
38.3	41.439
38.4	41.468
38.5	41.451
38.6	41.387
38.7	41.309
38.8	41.247
38.9	41.203
39.0	41.175
39.1	41.161
39.2	41.151
39.3	41.133
39.4	41.106
39.5	41.072
39.6	41.03
39.7	40.994
39.8	40.976
39.9	40.978
40.0	40.995
40.1	41.028
40.2	41.058
40.3	41.07
40.4	41.062
40.5	41.044
40.6	41.014
40.7	41.01
40.8	41.068
40.9	41.187
41.0	41.297
41.1	41.396
41.2	41.476
41.3	41.526
41.4	41.547
41.5	41.543
41.6	41.514
41.7	41.485
41.8	41.479
41.9	41.497
42.0	41.513
42.1	41.527
42.2	41.516
42.3	41.454
42.4	41.342
42.5	41.231
42.6	41.123
42.7	41.024
42.8	40.943
42.9	40.879
43.0	40.811
43.1	40.738
43.2	40.677
43.3	40.645
43.4	40.64
43.5	40.625
43.6	40.599
43.7	40.577
43.8	40.571
43.9	40.583
44.0	40.582
44.1	40.569
44.2	40.547
44.3	40.518
44.4	40.484
44.5	40.507
44.6	40.589
44.7	40.68
44.8	40.737
44.9	40.758
45.0	40.789
45.1	40.832
45.2	40.876
45.3	40.912
45.4	40.939
45.5	40.987
45.6	41.056
45.7	41.139
45.8	41.229
45.9	41.326
46.0	41.355
46.1	41.315
46.2	41.255
46.3	41.224
46.4	41.22
46.5	41.185
46.6	41.117
46.7	41.054
46.8	41.029
46.9	41.043
47.0	41.062
47.1	41.088
47.2	41.109
47.3	41.117
47.4	41.112
47.5	41.136
47.6	41.19
47.7	41.239
47.8	41.252
47.9	41.226
48.0	41.221
48.1	41.237
48.2	41.258
48.3	41.27
48.4	41.273
48.5	41.268
48.6	41.253
48.7	41.245
48.8	41.258
48.9	41.292
49.0	41.3
49.1	41.28
49.2	41.237
49.3	41.179
49.4	41.103
49.5	41.088
49.6	41.134
49.7	41.219
49.8	41.323
49.9	41.444
50.0	41.503
50.1	41.501
50.2	41.46
50.3	41.407
50.4	41.342
50.5	41.333
50.6	41.381
50.7	41.465
50.8	41.567
50.9	41.685
51.0	41.745
51.1	41.746
51.2	41.695
51.3	41.598
51.4	41.456
51.5	41.346
51.6	41.269
51.7	41.23
51.8	41.233
51.9	41.279
52.0	41.317
52.1	41.347
52.2	41.381
52.3	41.43
52.4	41.495
52.5	41.57
52.6	41.655
52.7	41.741
52.8	41.818
52.9	41.886
53.0	41.991
53.1	42.131
53.2	42.262
53.3	42.336
53.4	42.353
53.5	42.371
53.6	42.387
53.7	42.384
53.8	42.339
53.9	42.254
54.0	42.179
54.1	42.115
54.2	42.065
54.3	42.034
54.4	42.021
54.5	42.026
54.6	42.049
54.7	42.085
54.8	42.126
54.9	42.173
55.0	42.15
55.1	42.059
55.2	41.978
55.3	41.986
55.4	42.083
55.5	42.13
55.6	42.126
55.7	42.094
55.8	42.057
55.9	42.015
56.0	41.966
56.1	41.91
56.2	41.836
56.3	41.735
56.4	41.606
56.5	41.537
56.6	41.526
56.7	41.532
56.8	41.511
56.9	41.464
57.0	41.456
57.1	41.487
57.2	41.534
57.3	41.575
57.4	41.61
57.5	41.666
57.6	41.745
57.7	41.832
57.8	41.915
57.9	41.994
58.0	42.085
58.1	42.187
58.2	42.263
58.3	42.275
58.4	42.222
58.5	42.191
58.6	42.183
58.7	42.189
58.8	42.198
58.9	42.21
59.0	42.209
59.1	42.195
59.2	42.18
59.3	42.181
59.4	42.197
59.5	42.182
59.6	42.137
59.7	42.072
59.8	41.997
59.9	41.913
60.0	41.855
60.1	41.823
60.2	41.825
60.3	41.87
60.4	41.957
60.5	41.99
60.6	41.968
60.7	41.928
60.8	41.905
60.9	41.899
61.0	41.908
61.1	41.932
61.2	41.985
61.3	42.081
61.4	42.219
61.5	42.301
61.6	42.327
61.7	42.32
61.8	42.304
61.9	42.278
62.0	42.266
62.1	42.267
62.2	42.286
62.3	42.328
62.4	42.394
62.5	42.429
62.6	42.434
62.7	42.416
62.8	42.38
62.9	42.326
63.0	42.279
63.1	42.238
63.2	42.201
63.3	42.163
63.4	42.125
63.5	42.128
63.6	42.174
63.7	42.199
63.8	42.143
63.9	42.006
64.0	41.896
64.1	41.813
64.2	41.772
64.3	41.789
64.4	41.862
64.5	41.955
64.6	42.069
64.7	42.163
64.8	42.194
64.9	42.165
65.0	42.107
65.1	42.022
65.2	41.953
65.3	41.945
65.4	41.997
65.5	42.071
65.6	42.166
65.7	42.265
65.8	42.35
65.9	42.421
66.0	42.426
66.1	42.366
66.2	42.302
66.3	42.296
66.4	42.347
66.5	42.389
66.6	42.423
66.7	42.454
66.8	42.489
66.9	42.528
67.0	42.56
67.1	42.583
67.2	42.589
67.3	42.567
67.4	42.517
67.5	42.482
67.6	42.464
67.7	42.472
67.8	42.52
67.9	42.607
68.0	42.643
68.1	42.628
68.2	42.577
68.3	42.505
68.4	42.412
68.5	42.312
68.6	42.206
68.7	42.112
68.8	42.048
68.9	42.013
69.0	42.021
69.1	42.073
69.2	42.109
69.3	42.069
69.4	41.954
69.5	41.916
69.6	41.953
69.7	42.024
69.8	42.085
69.9	42.136
70.0	42.184
70.1	42.228
70.2	42.27
70.3	42.309
70.4	42.345
70.5	42.36
70.6	42.356
70.7	42.344
70.8	42.336
70.9	42.331
71.0	42.341
71.1	42.366
71.2	42.41
71.3	42.477
71.4	42.569
71.5	42.61
71.6	42.602
71.7	42.61
71.8	42.703
71.9	42.879
72.0	42.978
72.1	42.999
72.2	42.985
72.3	42.979
72.4	42.981
72.5	42.963
72.6	42.922
72.7	42.876
72.8	42.84
72.9	42.813
73.0	42.82
73.1	42.859
73.2	42.874
73.3	42.809
73.4	42.663
73.5	42.614
73.6	42.66
73.7	42.751
73.8	42.837
73.9	42.918
74.0	42.999
74.1	43.08
74.2	43.131
74.3	43.123
74.4	43.055
74.5	43.031
74.6	43.051
74.7	43.077
74.8	43.074
74.9	43.041
75.0	42.992
75.1	42.925
75.2	42.867
75.3	42.839
75.4	42.843
75.5	42.822
75.6	42.776
75.7	42.735
75.8	42.725
75.9	42.747
76.0	42.732
76.1	42.679
76.2	42.614
76.3	42.565
76.4	42.531
76.5	42.533
76.6	42.57
76.7	42.608
76.8	42.613
76.9	42.584
77.0	42.574
77.1	42.584
77.2	42.625
77.3	42.706
77.4	42.828
77.5	42.936
77.6	43.03
77.7	43.12
77.8	43.212
77.9	43.308
78.0	43.345
78.1	43.324
78.2	43.263
78.3	43.182
78.4	43.08
78.5	43.014
78.6	42.986
78.7	42.98
78.8	42.983
78.9	42.994
79.0	42.986
79.1	42.958
79.2	42.919
79.3	42.876
79.4	42.83
79.5	42.827
79.6	42.866
79.7	42.93
79.8	43.001
79.9	43.08
80.0	43.101
80.1	43.066
80.2	43.009
80.3	42.969
80.4	42.944
80.5	42.966
80.6	43.035
80.7	43.113
80.8	43.164
80.9	43.186
81.0	43.189
81.1	43.171
81.2	43.169
81.3	43.219
81.4	43.321
81.5	43.377
81.6	43.389
81.7	43.387
81.8	43.403
81.9	43.438
82.0	43.406
82.1	43.309
82.2	43.194
82.3	43.11
82.4	43.057
82.5	43.01
82.6	42.968
82.7	42.901
82.8	42.774
82.9	42.589
83.0	42.516
83.1	42.555
83.2	42.616
83.3	42.607
83.4	42.53
83.5	42.512
83.6	42.553
83.7	42.625
83.8	42.702
83.9	42.782
84.0	42.868
84.1	42.962
84.2	43.06
84.3	43.157
84.4	43.255
84.5	43.338
84.6	43.406
84.7	43.456
84.8	43.481
84.9	43.483
85.0	43.5
85.1	43.531
85.2	43.551
85.3	43.535
85.4	43.482
85.5	43.395
85.6	43.275
85.7	43.171
85.8	43.134
85.9	43.163
86.0	43.132
86.1	43.043
86.2	42.946
86.3	42.893
86.4	42.884
86.5	42.847
86.6	42.782
86.7	42.723
86.8	42.704
86.9	42.724
87.0	42.74
87.1	42.75
87.2	42.757
87.3	42.761
87.4	42.762
87.5	42.797
87.6	42.868
87.7	42.945
87.8	43.001
87.9	43.036
88.0	43.07
88.1	43.103
88.2	43.139
88.3	43.182
88.4	43.233
88.5	43.314
88.6	43.425
88.7	43.541
88.8	43.637
88.9	43.713
89.0	43.757
89.1	43.768
89.2	43.77
89.3	43.787
89.4	43.82
89.5	43.843
89.6	43.857
89.7	43.86
89.8	43.852
89.9	43.832
90.0	43.783
90.1	43.703
90.2	43.611
90.3	43.524
90.4	43.441
90.5	43.363
90.6	43.289
90.7	43.236
90.8	43.219
90.9	43.238
91.0	43.255
91.1	43.27
91.2	43.288
91.3	43.315
91.4	43.352
91.5	43.401
91.6	43.462
91.7	43.509
91.8	43.517
91.9	43.486
92.0	43.471
92.1	43.472
92.2	43.478
92.3	43.479
92.4	43.475
92.5	43.476
92.6	43.482
92.7	43.467
92.8	43.405
92.9	43.296
93.0	43.223
93.1	43.184
93.2	43.183
93.3	43.219
93.4	43.294
93.5	43.352
93.6	43.393
93.7	43.432
93.8	43.484
93.9	43.548
94.0	43.627
94.1	43.721
94.2	43.81
94.3	43.874
94.4	43.911
94.5	43.936
94.6	43.948
94.7	43.93
94.8	43.865
94.9	43.754
95.0	43.692
95.1	43.679
95.2	43.671
95.3	43.622
95.4	43.532
95.5	43.455
95.6	43.389
95.7	43.339
95.8	43.305
95.9	43.288
96.0	43.282
96.1	43.288
96.2	43.315
96.3	43.373
96.4	43.464
96.5	43.517
96.6	43.533
96.7	43.539
96.8	43.562
96.9	43.603
97.0	43.625
97.1	43.628
97.2	43.637
97.3	43.676
97.4	43.744
97.5	43.782
97.6	43.789
97.7	43.797
97.8	43.837
97.9	43.909
98.0	43.962
98.1	43.998
98.2	44.016
98.3	44.02
98.4	44.008
98.5	43.97
98.6	43.908
98.7	43.843
98.8	43.799
98.9	43.776
99.0	43.78
99.1	43.811
99.2	43.837
99.3	43.83
99.4	43.789
99.5	43.763
99.6	43.753
99.7	43.736
99.8	43.692
99.9	43.621
100.0	43.589
100.1	43.596
100.2	43.617
100.3	43.63
100.4	43.633
100.5	43.667
100.6	43.729
100.7	43.797
100.8	43.847
100.9	43.879
101.0	43.877
101.1	43.841
101.2	43.8
101.3	43.783
101.4	43.791
101.5	43.776
101.6	43.737
101.7	43.71
101.8	43.73
101.9	43.797
102.0	43.816
102.1	43.788
102.2	43.735
102.3	43.682
102.4	43.627
102.5	43.627
102.6	43.681
102.7	43.762
102.8	43.843
102.9	43.924
103.0	44.021
103.1	44.132
103.2	44.234
103.3	44.3
103.4	44.333
103.5	44.335
103.6	44.308
103.7	44.288
103.8	44.313
103.9	44.382
104.0	44.391
104.1	44.34
104.2	44.287
104.3	44.29
104.4	44.35
104.5	44.359
104.6	44.317
104.7	44.246
104.8	44.17
104.9	44.087
105.0	44.057
105.1	44.078
105.2	44.124
105.3	44.167
105.4	44.209
105.5	44.266
105.6	44.338
105.7	44.393
105.8	44.396
105.9	44.347
106.0	44.371
106.1	44.466
106.2	44.585
106.3	44.679
106.4	44.748
106.5	44.795
106.6	44.82
106.7	44.822
106.8	44.802
106.9	44.76
107.0	44.725
107.1	44.695
107.2	44.658
107.3	44.597
107.4	44.513
107.5	44.438
107.6	44.372
107.7	44.31
107.8	44.249
107.9	44.19
108.0	44.127
108.1	44.062
108.2	44.016
108.3	44.013
108.4	44.051
108.5	44.112
108.6	44.193
108.7	44.281
108.8	44.361
108.9	44.432
109.0	44.485
109.1	44.52
109.2	44.543
109.3	44.561
109.4	44.574
109.5	44.603
109.6	44.65
109.7	44.689
109.8	44.696
109.9	44.672
110.0	44.633
110.1	44.58
110.2	44.53
110.3	44.503
110.4	44.499
110.5	44.47
110.6	44.419
110.7	44.382
110.8	44.398
110.9	44.467
111.0	44.499
111.1	44.493
111.2	44.472
111.3	44.459
111.4	44.453
111.5	44.472
111.6	44.517
111.7	44.584
111.8	44.67
111.9	44.774
112.0	44.825
112.1	44.822
112.2	44.786
112.3	44.734
112.4	44.668
112.5	44.683
112.6	44.781
112.7	44.89
112.8	44.942
112.9	44.938
113.0	44.923
113.1	44.898
113.2	44.849
113.3	44.761
113.4	44.633
113.5	44.565
113.6	44.557
113.7	44.567
113.8	44.555
113.9	44.521
114.0	44.464
114.1	44.385
114.2	44.321
114.3	44.308
114.4	44.347
114.5	44.341
114.6	44.289
114.7	44.231
114.8	44.206
114.9	44.214
115.0	44.251
115.1	44.316
115.2	44.382
115.3	44.42
115.4	44.431
115.5	44.451
115.6	44.479
115.7	44.485
115.8	44.437
115.9	44.334
116.0	44.299
116.1	44.333
116.2	44.392
116.3	44.434
116.4	44.461
116.5	44.464
116.6	44.443
116.7	44.433
116.8	44.468
116.9	44.546
117.0	44.55
117.1	44.481
117.2	44.411
117.3	44.411
117.4	44.482
117.5	44.528
117.6	44.549
117.7	44.563
117.8	44.589
117.9	44.625
118.0	44.666
118.1	44.71
118.2	44.75
118.3	44.777
118.4	44.791
118.5	44.814
118.6	44.845
118.7	44.883
118.8	44.924
118.9	44.969
119.0	45.007
119.1	45.038
119.2	45.06
119.3	45.073
119.4	45.077
119.5	45.106
119.6	45.162
119.7	45.215
119.8	45.236
119.9	45.226
120.0	45.244
120.1	45.291
120.2	45.322
120.3	45.295
120.4	45.21
120.5	45.189
120.6	45.231
120.7	45.292
120.8	45.326
120.9	45.335
121.0	45.31
121.1	45.252
121.2	45.2
121.3	45.196
121.4	45.239
121.5	45.273
121.6	45.298
121.7	45.313
121.8	45.316
121.9	45.306
122.0	45.255
122.1	45.164
122.2	45.093
122.3	45.104
122.4	45.195
122.5	45.253
122.6	45.275
122.7	45.262
122.8	45.211
122.9	45.124
123.0	45.051
123.1	44.995
123.2	44.949
123.3	44.909
123.4	44.876
123.5	44.862
123.6	44.867
123.7	44.854
123.8	44.787
123.9	44.665
124.0	44.597
124.1	44.582
124.2	44.603
124.3	44.64
124.4	44.693
124.5	44.71
124.6	44.69
124.7	44.675
124.8	44.707
124.9	44.785
125.0	44.852
125.1	44.908
125.2	44.948
125.3	44.971
125.4	44.977
125.5	44.99
125.6	45.011
125.7	45.035
125.8	45.057
125.9	45.077
126.0	45.062
126.1	45.009
126.2	44.967
126.3	44.982
126.4	45.052
126.5	45.105
126.6	45.14
126.7	45.164
126.8	45.182
126.9	45.194
127.0	45.188
127.1	45.164
127.2	45.135
127.3	45.117
127.4	45.11
127.5	45.193
127.6	45.368
127.7	45.549
127.8	45.653
127.9	45.681
128.0	45.663
128.1	45.601
128.2	45.53
128.3	45.489
128.4	45.476
128.5	45.489
128.6	45.529
128.7	45.574
128.8	45.605
128.9	45.621
129.0	45.604
129.1	45.557
129.2	45.482
129.3	45.382
129.4	45.259
129.5	45.202
129.6	45.209
129.7	45.247
129.8	45.281
129.9	45.311
130.0	45.356
130.1	45.419
130.2	45.471
130.3	45.485
130.4	45.461
130.5	45.43
130.6	45.392
130.7	45.373
130.8	45.396
130.9	45.461
131.0	45.454
131.1	45.375
131.2	45.284
131.3	45.244
131.4	45.254
131.5	45.229
131.6	45.17
131.7	45.11
131.8	45.083
131.9	45.088
132.0	45.104
132.1	45.129
132.2	45.171
132.3	45.234
132.4	45.319
132.5	45.445
132.6	45.613
132.7	45.777
132.8	45.891
132.9	45.955
133.0	45.992
133.1	46.003
133.2	46.006
133.3	46.017
133.4	46.037
133.5	46.051
133.6	46.06
133.7	46.039
133.8	45.967
133.9	45.844
134.0	45.746
134.1	45.673
134.2	45.624
134.3	45.594
134.4	45.585
134.5	45.582
134.6	45.586
134.7	45.613
134.8	45.681
134.9	45.791
135.0	45.88
135.1	45.946
135.2	46.002
135.3	46.058
135.4	46.114
135.5	46.177
135.6	46.246
135.7	46.279
135.8	46.231
135.9	46.103
136.0	46.007
136.1	45.944
136.2	45.87
136.3	45.746
136.4	45.572
136.5	45.444
136.6	45.36
136.7	45.304
136.8	45.259
136.9	45.224
137.0	45.15
137.1	45.038
137.2	44.939
137.3	44.906
137.4	44.937
137.5	44.946
137.6	44.932
137.7	44.914
137.8	44.908
137.9	44.916
138.0	44.929
138.1	44.945
138.2	44.972
138.3	45.016
138.4	45.077
138.5	45.114
138.6	45.127
138.7	45.139
138.8	45.175
138.9	45.235
139.0	45.252
139.1	45.225
139.2	45.19
139.3	45.179
139.4	45.193
139.5	45.222
139.6	45.266
139.7	45.302
139.8	45.303
139.9	45.27
140.0	45.291
140.1	45.366
140.2	45.441
140.3	45.46
140.4	45.425
140.5	45.435
140.6	45.491
140.7	45.543
140.8	45.542
140.9	45.489
141.0	45.446
141.1	45.412
141.2	45.379
141.3	45.335
141.4	45.281
141.5	45.213
141.6	45.13
141.7	45.074
141.8	45.087
141.9	45.168
142.0	45.219
142.1	45.238
142.2	45.243
142.3	45.249
142.4	45.258
142.5	45.232
142.6	45.171
142.7	45.112
142.8	45.089
142.9	45.102
143.0	45.148
143.1	45.229
143.2	45.289
143.3	45.274
143.4	45.185
143.5	45.123
143.6	45.089
143.7	45.078
143.8	45.087
143.9	45.114
144.0	45.165
144.1	45.238
144.2	45.32
144.3	45.4
144.4	45.477
144.5	45.509
144.6	45.495
144.7	45.472
144.8	45.473
144.9	45.501
145.0	45.55
145.1	45.62
145.2	45.69
145.3	45.741
145.4	45.773
145.5	45.796
145.6	45.81
145.7	45.81
145.8	45.792
145.9	45.755
146.0	45.724
146.1	45.7
146.2	45.698
146.3	45.734
146.4	45.807
146.5	45.826
146.6	45.79
146.7	45.744
146.8	45.732
146.9	45.752
147.0	45.781
147.1	45.816
147.2	45.847
147.3	45.86
147.4	45.855
147.5	45.89
147.6	45.965
147.7	46.025
147.8	46.018
147.9	45.942
148.0	45.908
148.1	45.916
148.2	45.955
148.3	46.018
148.4	46.104
148.5	46.109
148.6	46.033
148.7	45.958
148.8	45.965
148.9	46.053
149.0	46.085
149.1	46.059
149.2	46.026
149.3	46.038
149.4	46.093
149.5	46.128
149.6	46.144
149.7	46.147
149.8	46.144
149.9	46.136
150.0	46.127
150.1	46.118
150.2	46.083
150.3	45.995
150.4	45.856
150.5	45.787
150.6	45.788
150.7	45.792
150.8	45.732
150.9	45.609
151.0	45.513
151.1	45.443
151.2	45.395
151.3	45.364
151.4	45.35
151.5	45.382
151.6	45.462
151.7	45.565
151.8	45.67
151.9	45.775
152.0	45.827
152.1	45.825
152.2	45.832
152.3	45.912
152.4	46.065
152.5	46.173
152.6	46.235
152.7	46.253
152.8	46.229
152.9	46.162
153.0	46.107
153.1	46.066
153.2	46.034
153.3	46.009
153.4	45.992
153.5	46.025
153.6	46.108
153.7	46.178
153.8	46.173
153.9	46.093
154.0	46.056
154.1	46.063
154.2	46.096
154.3	46.137
154.4	46.185
154.5	46.232
154.6	46.278
154.7	46.306
154.8	46.3
154.9	46.26
155.0	46.165
155.1	46.015
155.2	45.867
155.3	45.778
155.4	45.748
155.5	45.729
155.6	45.72
155.7	45.685
155.8	45.586
155.9	45.423
156.0	45.309
156.1	45.243
156.2	45.208
156.3	45.188
156.4	45.183
156.5	45.215
156.6	45.286
156.7	45.378
156.8	45.474
156.9	45.573
157.0	45.613
157.1	45.593
157.2	45.595
157.3	45.7
157.4	45.908
157.5	46.037
157.6	46.089
157.7	46.118
157.8	46.181
157.9	46.277
158.0	46.36
158.1	46.431
158.2	46.468
158.3	46.45
158.4	46.379
158.5	46.369
158.6	46.421
158.7	46.47
158.8	46.45
158.9	46.362
159.0	46.285
159.1	46.22
159.2	46.149
159.3	46.054
159.4	45.936
159.5	45.794
159.6	45.629
159.7	45.493
159.8	45.436
159.9	45.457
160.0	45.471
160.1	45.476
160.2	45.49
160.3	45.528
160.4	45.589
160.5	45.652
160.6	45.716
160.7	45.775
160.8	45.824
160.9	45.864
161.0	45.931
161.1	46.027
161.2	46.12
161.3	46.183
161.4	46.214
161.5	46.219
161.6	46.199
161.7	46.158
161.8	46.104
161.9	46.036
162.0	45.975
162.1	45.921
162.2	45.874
162.3	45.838
162.4	45.81
162.5	45.787
162.6	45.768
162.7	45.729
162.8	45.646
162.9	45.518
163.0	45.461
163.1	45.472
163.2	45.524
163.3	45.587
163.4	45.662
163.5	45.718
163.6	45.756
163.7	45.81
163.8	45.909
163.9	46.056
164.0	46.138
164.1	46.155
164.2	46.166
164.3	46.23
164.4	46.346
164.5	46.37
164.6	46.301
164.7	46.212
164.8	46.176
164.9	46.19
165.0	46.214
165.1	46.247
165.2	46.258
165.3	46.214
165.4	46.117
165.5	46.05
165.6	46.016
165.7	45.996
165.8	45.975
165.9	45.954
166.0	45.949
166.1	45.959
166.2	45.967
166.3	45.956
166.4	45.926
166.5	45.863
166.6	45.768
166.7	45.698
166.8	45.711
166.9	45.808
167.0	45.858
167.1	45.859
167.2	45.839
167.3	45.82
167.4	45.804
167.5	45.809
167.6	45.834
167.7	45.865
167.8	45.89
167.9	45.909
168.0	45.884
168.1	45.817
168.2	45.726
168.3	45.629
168.4	45.527
168.5	45.51
168.6	45.579
168.7	45.672
168.8	45.731
168.9	45.755
169.0	45.791
169.1	45.84
169.2	45.865
169.3	45.833
169.4	45.744
169.5	45.751
169.6	45.854
169.7	45.981
169.8	46.062
169.9	46.097
170.0	46.094
170.1	46.053
170.2	46.006
170.3	45.983
170.4	45.984
170.5	45.966
170.6	45.931
170.7	45.911
170.8	45.941
170.9	46.019
171.0	46.065
171.1	46.079
171.2	46.086
171.3	46.113
171.4	46.161
171.5	46.198
171.6	46.224
171.7	46.242
171.8	46.253
171.9	46.257
172.0	46.227
172.1	46.165
172.2	46.1
172.3	46.064
172.4	46.057
172.5	46.085
172.6	46.149
172.7	46.21
172.8	46.233
172.9	46.216
173.0	46.209
173.1	46.212
173.2	46.212
173.3	46.199
173.4	46.173
173.5	46.188
173.6	46.243
173.7	46.302
173.8	46.329
173.9	46.324
174.0	46.295
174.1	46.242
174.2	46.19
174.3	46.167
174.4	46.171
174.5	46.127
174.6	46.036
174.7	45.944
174.8	45.898
174.9	45.896
175.0	45.929
175.1	45.994
175.2	46.076
175.3	46.155
175.4	46.232
175.5	46.272
175.6	46.275
175.7	46.262
175.8	46.256
175.9	46.257
176.0	46.326
176.1	46.461
176.2	46.602
176.3	46.688
176.4	46.719
176.5	46.715
176.6	46.675
176.7	46.619
176.8	46.568
176.9	46.521
177.0	46.495
177.1	46.488
177.2	46.479
177.3	46.449
177.4	46.395
177.5	46.334
177.6	46.267
177.7	46.228
177.8	46.251
177.9	46.336
178.0	46.396
178.1	46.429
178.2	46.449
178.3	46.468
178.4	46.485
178.5	46.49
178.6	46.483
178.7	46.479
178.8	46.494
178.9	46.528
179.0	46.586
179.1	46.67
179.2	46.735
179.3	46.741
179.4	46.686
179.5	46.684
179.6	46.736
179.7	46.812
179.8	46.887
179.9	46.959
180.0	47.036
180.1	47.118
180.2	47.182
180.3	47.207
180.4	47.193
180.5	47.163
180.6	47.118
180.7	47.066
180.8	47.017
180.9	46.969
181.0	46.93
181.1	46.901
181.2	46.847
181.3	46.733
181.4	46.558
181.5	46.455
181.6	46.423
181.7	46.416
181.8	46.391
181.9	46.347
182.0	46.301
182.1	46.252
182.2	46.228
182.3	46.26
182.4	46.346
182.5	46.4
182.6	46.424
182.7	46.433
182.8	46.441
182.9	46.449
183.0	46.459
183.1	46.47
183.2	46.503
183.3	46.578
183.4	46.695
183.5	46.752
183.6	46.75
183.7	46.717
183.8	46.682
183.9	46.646
184.0	46.602
184.1	46.548
184.2	46.519
184.3	46.548
184.4	46.634
184.5	46.68
184.6	46.684
184.7	46.664
184.8	46.635
184.9	46.599
185.0	46.583
185.1	46.587
185.2	46.593
185.3	46.584
185.4	46.56
185.5	46.519
185.6	46.461
185.7	46.398
185.8	46.339
185.9	46.284
186.0	46.277
186.1	46.319
186.2	46.374
186.3	46.405
186.4	46.414
186.5	46.447
186.6	46.505
186.7	46.561
186.8	46.59
186.9	46.592
187.0	46.64
187.1	46.735
187.2	46.849
187.3	46.956
187.4	47.055
187.5	47.098
187.6	47.084
187.7	47.044
187.8	47.008
187.9	46.976
188.0	46.968
188.1	46.986
188.2	47.03
188.3	47.104
188.4	47.208
188.5	47.259
188.6	47.258
188.7	47.243
188.8	47.253
188.9	47.286
189.0	47.279
189.1	47.232
189.2	47.172
189.3	47.125
189.4	47.093
189.5	47.059
189.6	47.022
189.7	46.982
189.8	46.937
189.9	46.886
190.0	46.85
190.1	46.828
190.2	46.807
190.3	46.769
190.4	46.715
190.5	46.7
190.6	46.725
190.7	46.768
190.8	46.805
190.9	46.838
191.0	46.842
191.1	46.818
191.2	46.797
191.3	46.811
191.4	46.861
191.5	46.89
191.6	46.9
191.7	46.907
191.8	46.929
191.9	46.964
192.0	46.948
192.1	46.881
192.2	46.803
192.3	46.756
192.4	46.738
192.5	46.772
192.6	46.856
192.7	46.934
192.8	46.948
192.9	46.898
193.0	46.887
193.1	46.914
193.2	46.921
193.3	46.853
193.4	46.709
193.5	46.626
193.6	46.603
193.7	46.625
193.8	46.675
193.9	46.754
194.0	46.783
194.1	46.764
194.2	46.729
194.3	46.711
194.4	46.712
194.5	46.71
194.6	46.704
194.7	46.712
194.8	46.752
194.9	46.822
195.0	46.885
195.1	46.942
195.2	46.997
195.3	47.051
195.4	47.106
195.5	47.158
195.6	47.208
195.7	47.247
195.8	47.264
195.9	47.262
196.0	47.256
196.1	47.249
196.2	47.245
196.3	47.252
196.4	47.27
196.5	47.294
196.6	47.325
196.7	47.342
196.8	47.323
196.9	47.269
197.0	47.216
197.1	47.163
197.2	47.111
197.3	47.059
197.4	47.008
197.5	46.965
197.6	46.93
197.7	46.895
197.8	46.852
197.9	46.8
198.0	46.848
198.1	46.996
198.2	47.142
198.3	47.185
198.4	47.126
198.5	47.098
198.6	47.1
198.7	47.124
198.8	47.16
198.9	47.209
199.0	47.258
199.1	47.306
199.2	47.352
199.3	47.391
199.4	47.425
199.5	47.385
199.6	47.272
199.7	47.191
199.8	47.247
199.9	47.441
200.0	47.568
200.1	47.628
200.2	47.661
200.3	47.706
200.4	47.763
200.5	47.79
200.6	47.788
200.7	47.784
200.8	47.805
200.9	47.85
201.0	47.855
201.1	47.819
201.2	47.743
201.3	47.631
201.4	47.483
201.5	47.377
201.6	47.314
201.7	47.267
201.8	47.209
201.9	47.14
202.0	47.11
202.1	47.119
202.2	47.139
202.3	47.144
202.4	47.132
202.5	47.102
202.6	47.053
202.7	47.004
202.8	46.975
202.9	46.965
203.0	46.946
203.1	46.917
203.2	46.887
203.3	46.865
203.4	46.851
203.5	46.821
203.6	46.776
203.7	46.743
203.8	46.747
203.9	46.789
204.0	46.837
204.1	46.892
204.2	46.934
204.3	46.942
204.4	46.917
204.5	46.901
204.6	46.893
204.7	46.9
204.8	46.925
204.9	46.969
205.0	47.018
205.1	47.073
205.2	47.111
205.3	47.11
205.4	47.072
205.5	47.017
205.6	46.945
205.7	46.883
205.8	46.86
205.9	46.875
206.0	46.913
206.1	46.974
206.2	47.034
206.3	47.07
206.4	47.08
206.5	47.044
206.6	46.961
206.7	46.878
206.8	46.845
206.9	46.862
207.0	46.914
207.1	47.003
207.2	47.076
207.3	47.083
207.4	47.023
207.5	46.961
207.6	46.895
207.7	46.837
207.8	46.8
207.9	46.783
208.0	46.808
208.1	46.877
208.2	46.939
208.3	46.945
208.4	46.896
208.5	46.839
208.6	46.775
208.7	46.728
208.8	46.725
208.9	46.764
209.0	46.8
209.1	46.833
209.2	46.858
209.3	46.871
209.4	46.871
209.5	46.87
209.6	46.868
209.7	46.874
209.8	46.895
209.9	46.932
210.0	47.029
210.1	47.186
210.2	47.348
210.3	47.458
210.4	47.517
210.5	47.562
210.6	47.593
210.7	47.602
210.8	47.58
210.9	47.529
211.0	47.481
211.1	47.437
211.2	47.4
211.3	47.372
211.4	47.353
211.5	47.305
211.6	47.229
211.7	47.176
211.8	47.199
211.9	47.297
212.0	47.353
212.1	47.368
212.2	47.367
212.3	47.375
212.4	47.391
212.5	47.41
212.6	47.434
212.7	47.457
212.8	47.475
212.9	47.488
213.0	47.465
213.1	47.405
213.2	47.322
213.3	47.227
213.4	47.121
213.5	47.04
213.6	46.983
213.7	46.959
213.8	46.972
213.9	47.024
214.0	47.083
214.1	47.15
214.2	47.194
214.3	47.184
214.4	47.121
214.5	47.094
214.6	47.103
214.7	47.127
214.8	47.143
214.9	47.153
215.0	47.177
215.1	47.216
215.2	47.258
215.3	47.293
215.4	47.321
215.5	47.343
215.6	47.361
215.7	47.366
215.8	47.354
215.9	47.323
216.0	47.346
216.1	47.422
216.2	47.521
216.3	47.609
216.4	47.687
216.5	47.735
216.6	47.754
216.7	47.738
216.8	47.684
216.9	47.591
217.0	47.48
217.1	47.349
217.2	47.266
217.3	47.297
217.4	47.442
217.5	47.491
217.6	47.443
217.7	47.359
217.8	47.298
217.9	47.26
218.0	47.265
218.1	47.313
218.2	47.389
218.3	47.482
218.4	47.591
218.5	47.702
218.6	47.816
218.7	47.89
218.8	47.882
218.9	47.79
219.0	47.79
219.1	47.88
219.2	47.977
219.3	47.997
219.4	47.941
219.5	47.901
219.6	47.877
219.7	47.853
219.8	47.812
219.9	47.755
220.0	47.682
220.1	47.592
220.2	47.521
220.3	47.504
220.4	47.54
220.5	47.527
220.6	47.465
220.7	47.403
220.8	47.391
220.9	47.428
221.0	47.427
221.1	47.387
221.2	47.352
221.3	47.365
221.4	47.426
221.5	47.498
221.6	47.582
221.7	47.667
221.8	47.746
221.9	47.818
222.0	47.842
222.1	47.818
222.2	47.78
222.3	47.76
222.4	47.759
222.5	47.778
222.6	47.818
222.7	47.844
222.8	47.821
222.9	47.748
223.0	47.689
223.1	47.642
223.2	47.609
223.3	47.589
223.4	47.582
223.5	47.611
223.6	47.674
223.7	47.733
223.8	47.746
223.9	47.714
224.0	47.684
224.1	47.657
224.2	47.629
224.3	47.598
224.4	47.565
224.5	47.526
224.6	47.482
224.7	47.432
224.8	47.373
224.9	47.306
225.0	47.205
225.1	47.07
225.2	46.95
225.3	46.89
225.4	46.891
225.5	46.883
225.6	46.864
225.7	46.857
225.8	46.883
225.9	46.941
226.0	46.993
226.1	47.037
226.2	47.058
226.3	47.036
226.4	46.973
226.5	46.992
226.6	47.093
226.7	47.209
226.8	47.274
226.9	47.288
227.0	47.329
227.1	47.399
227.2	47.446
227.3	47.42
227.4	47.321
227.5	47.257
227.6	47.229
227.7	47.243
227.8	47.307
227.9	47.422
228.0	47.479
228.1	47.476
228.2	47.425
228.3	47.336
228.4	47.209
228.5	47.086
228.6	46.967
228.7	46.897
228.8	46.922
228.9	47.043
229.0	47.089
229.1	47.06
229.2	47.002
229.3	46.96
229.4	46.935
229.5	46.92
229.6	46.916
229.7	46.952
229.8	47.056
229.9	47.227
230.0	47.314
230.1	47.317
230.2	47.294
230.3	47.305
230.4	47.349
230.5	47.399
230.6	47.454
230.7	47.513
230.8	47.574
230.9	47.635
231.0	47.722
231.1	47.835
231.2	47.932
231.3	47.971
231.4	47.953
231.5	48.02
231.6	48.173
231.7	48.329
231.8	48.406
231.9	48.404
232.0	48.455
232.1	48.561
232.2	48.649
232.3	48.649
232.4	48.56
232.5	48.463
232.6	48.356
232.7	48.26
232.8	48.198
232.9	48.168
233.0	48.13
233.1	48.085
233.2	48.045
233.3	48.026
233.4	48.027
233.5	48.007
233.6	47.966
233.7	47.923
233.8	47.894
233.9	47.879
234.0	47.844
234.1	47.788
234.2	47.733
234.3	47.697
234.4	47.682
234.5	47.651
234.6	47.603
234.7	47.545
234.8	47.483
234.9	47.416
235.0	47.361
235.1	47.318
235.2	47.303
235.3	47.335
235.4	47.414
235.5	47.506
235.6	47.609
235.7	47.695
235.8	47.733
235.9	47.723
236.0	47.707
236.1	47.684
236.2	47.658
236.3	47.631
236.4	47.604
236.5	47.632
236.6	47.715
236.7	47.798
236.8	47.825
236.9	47.797
237.0	47.738
237.1	47.649
237.2	47.592
237.3	47.626
237.4	47.753
237.5	47.858
237.6	47.943
237.7	48.01
237.8	48.064
237.9	48.105
238.0	48.133
238.1	48.15
238.2	48.142
238.3	48.095
238.4	48.01
238.5	47.988
238.6	48.029
238.7	48.094
238.8	48.14
238.9	48.168
239.0	48.181
239.1	48.177
239.2	48.178
239.3	48.205
239.4	48.257
239.5	48.257
239.6	48.205
239.7	48.151
239.8	48.148
239.9	48.195
240.0	48.204
240.1	48.173
240.2	48.114
240.3	48.04
240.4	47.949
240.5	47.91
240.6	47.921
240.7	47.932
240.8	47.891
240.9	47.8
241.0	47.714
241.1	47.636
241.2	47.599
241.3	47.641
241.4	47.759
241.5	47.852
241.6	47.919
241.7	47.961
241.8	47.979
241.9	47.972
242.0	47.956
242.1	47.932
242.2	47.933
242.3	47.996
242.4	48.119
242.5	48.2
242.6	48.239
242.7	48.23
242.8	48.172
242.9	48.064
243.0	48.042
243.1	48.105
243.2	48.192
243.3	48.24
243.4	48.249
243.5	48.248
243.6	48.236
243.7	48.209
243.8	48.159
243.9	48.087
244.0	48.029
244.1	47.986
244.2	47.965
244.3	47.974
244.4	48.013
244.5	47.97
244.6	47.846
244.7	47.713
244.8	47.647
244.9	47.646
245.0	47.65
245.1	47.659
245.2	47.666
245.3	47.66
245.4	47.644
245.5	47.671
245.6	47.743
245.7	47.817
245.8	47.852
245.9	47.846
246.0	47.837
246.1	47.825
246.2	47.805
246.3	47.776
246.4	47.738
246.5	47.706
246.6	47.679
246.7	47.663
246.8	47.66
246.9	47.671
247.0	47.686
247.1	47.706
247.2	47.72
247.3	47.72
247.4	47.704
247.5	47.743
247.6	47.835
247.7	47.925
247.8	47.956
247.9	47.929
248.0	47.949
248.1	48.016
248.2	48.114
248.3	48.227
248.4	48.354
248.5	48.403
248.6	48.374
248.7	48.322
248.8	48.305
248.9	48.321
249.0	48.343
249.1	48.37
249.2	48.415
249.3	48.489
249.4	48.592
249.5	48.651
249.6	48.666
249.7	48.628
249.8	48.53
249.9	48.372
250.0	48.25
250.1	48.164
250.2	48.109
250.3	48.081
250.4	48.079
250.5	48.015
250.6	47.887
250.7	47.74
250.8	47.616
250.9	47.516
251.0	47.406
251.1	47.289
251.2	47.207
251.3	47.206
251.4	47.285
251.5	47.366
251.6	47.447
251.7	47.508
251.8	47.523
251.9	47.493
252.0	47.505
252.1	47.557
252.2	47.626
252.3	47.688
252.4	47.743
252.5	47.796
252.6	47.849
252.7	47.872
252.8	47.838
252.9	47.747
253.0	47.684
253.1	47.647
253.2	47.658
253.3	47.736
253.4	47.883
253.5	47.976
253.6	48.014
253.7	47.999
253.8	47.929
253.9	47.805
254.0	47.775
254.1	47.84
254.2	47.957
254.3	48.087
254.4	48.23
254.5	48.303
254.6	48.304
254.7	48.262
254.8	48.202
254.9	48.125
255.0	48.055
255.1	47.992
255.2	47.97
255.3	48.025
255.4	48.156
255.5	48.186
255.6	48.117
255.7	48.005
255.8	47.907
255.9	47.825
256.0	47.818
256.1	47.888
256.2	47.965
256.3	47.98
256.4	47.935
256.5	47.93
256.6	47.965
256.7	48.019
256.8	48.072
256.9	48.123
257.0	48.159
257.1	48.179
257.2	48.204
257.3	48.254
257.4	48.327
257.5	48.361
257.6	48.355
257.7	48.361
257.8	48.429
257.9	48.559
258.0	48.597
258.1	48.543
258.2	48.463
258.3	48.424
258.4	48.426
258.5	48.419
258.6	48.405
258.7	48.379
258.8	48.34
258.9	48.287
259.0	48.261
259.1	48.262
259.2	48.266
259.3	48.251
259.4	48.217
259.5	48.228
259.6	48.286
259.7	48.345
259.8	48.363
259.9	48.339
260.0	48.343
260.1	48.374
260.2	48.41
260.3	48.427
260.4	48.425
260.5	48.411
260.6	48.385
260.7	48.325
260.8	48.207
260.9	48.032
261.0	47.951
261.1	47.964
261.2	48.019
261.3	48.063
261.4	48.097
261.5	48.115
261.6	48.116
261.7	48.1
261.8	48.061
261.9	48.002
262.0	47.978
262.1	47.989
262.2	48.027
262.3	48.086
262.4	48.164
262.5	48.238
262.6	48.308
262.7	48.346
262.8	48.326
262.9	48.247
263.0	48.232
263.1	48.28
263.2	48.358
263.3	48.43
263.4	48.497
263.5	48.495
263.6	48.423
263.7	48.336
263.8	48.287
263.9	48.277
264.0	48.224
264.1	48.129
264.2	48.033
264.3	47.977
264.4	47.961
264.5	47.923
264.6	47.863
264.7	47.808
264.8	47.786
264.9	47.796
265.0	47.846
265.1	47.937
265.2	48.037
265.3	48.117
265.4	48.177
265.5	48.198
265.6	48.18
265.7	48.146
265.8	48.115
265.9	48.089
266.0	48.076
266.1	48.077
266.2	48.096
266.3	48.134
266.4	48.193
266.5	48.269
266.6	48.363
266.7	48.434
266.8	48.442
266.9	48.389
267.0	48.39
267.1	48.445
267.2	48.525
267.3	48.601
267.4	48.673
267.5	48.697
267.6	48.674
267.7	48.625
267.8	48.575
267.9	48.523
268.0	48.43
268.1	48.296
268.2	48.194
268.3	48.194
268.4	48.296
268.5	48.346
268.6	48.344
268.7	48.301
268.8	48.233
268.9	48.137
269.0	48.09
269.1	48.091
269.2	48.091
269.3	48.043
269.4	47.947
269.5	47.897
269.6	47.894
269.7	47.914
269.8	47.934
269.9	47.956
270.0	47.974
270.1	47.991
270.2	48.035
270.3	48.138
270.4	48.299
270.5	48.388
270.6	48.405
270.7	48.409
270.8	48.457
270.9	48.55
271.0	48.604
271.1	48.62
271.2	48.589
271.3	48.499
271.4	48.352
271.5	48.303
271.6	48.353
271.7	48.41
271.8	48.383
271.9	48.272
272.0	48.211
272.1	48.198
272.2	48.187
272.3	48.13
272.4	48.026
272.5	47.945
272.6	47.885
272.7	47.858
272.8	47.872
272.9	47.928
273.0	47.953
273.1	47.947
273.2	47.935
273.3	47.944
273.4	47.974
273.5	47.991
273.6	47.997
273.7	48.023
273.8	48.1
273.9	48.229
274.0	48.314
274.1	48.356
274.2	48.385
274.3	48.431
274.4	48.493
274.5	48.473
274.6	48.37
274.7	48.24
274.8	48.137
274.9	48.061
275.0	48.022
275.1	48.019
275.2	48.028
275.3	48.023
275.4	48.005
275.5	48.026
275.6	48.087
275.7	48.156
275.8	48.202
275.9	48.224
276.0	48.313
276.1	48.471
276.2	48.644
276.3	48.78
276.4	48.878
276.5	48.945
276.6	48.98
276.7	48.984
276.8	48.961
276.9	48.91
277.0	48.854
277.1	48.795
277.2	48.734
277.3	48.675
277.4	48.617
277.5	48.558
277.6	48.497
277.7	48.438
277.8	48.385
277.9	48.337
278.0	48.301
278.1	48.277
278.2	48.264
278.3	48.263
278.4	48.273
278.5	48.299
278.6	48.34
278.7	48.362
278.8	48.331
278.9	48.245
279.0	48.151
279.1	48.046
279.2	47.951
279.3	47.885
279.4	47.846
279.5	47.821
279.6	47.811
279.7	47.825
279.8	47.874
279.9	47.955
280.0	47.996
280.1	47.997
280.2	48.01
280.3	48.09
280.4	48.235
280.5	48.38
280.6	48.523
280.7	48.649
280.8	48.745
280.9	48.809
281.0	48.848
281.1	48.862
281.2	48.851
281.3	48.814
281.4	48.754
281.5	48.704
281.6	48.665
281.7	48.632
281.8	48.596
281.9	48.56
282.0	48.502
282.1	48.424
282.2	48.347
282.3	48.291
282.4	48.255
282.5	48.237
282.6	48.234
282.7	48.226
282.8	48.187
282.9	48.12
283.0	48.105
283.1	48.142
283.2	48.193
283.3	48.218
283.4	48.219
283.5	48.209
283.6	48.188
283.7	48.174
283.8	48.182
283.9	48.213
284.0	48.219
284.1	48.202
284.2	48.18
284.3	48.176
284.4	48.189
284.5	48.174
284.6	48.133
284.7	48.098
284.8	48.1
284.9	48.14
285.0	48.194
285.1	48.262
285.2	48.316
285.3	48.327
285.4	48.296
285.5	48.277
285.6	48.271
285.7	48.29
285.8	48.346
285.9	48.438
286.0	48.526
286.1	48.609
286.2	48.648
286.3	48.603
286.4	48.476
286.5	48.386
286.6	48.332
286.7	48.315
286.8	48.338
286.9	48.398
287.0	48.45
287.1	48.494
287.2	48.525
287.3	48.54
287.4	48.538
287.5	48.531
287.6	48.52
287.7	48.523
287.8	48.561
287.9	48.634
288.0	48.694
288.1	48.743
288.2	48.794
288.3	48.863
288.4	48.95
288.5	49.041
288.6	49.136
288.7	49.208
288.8	49.23
288.9	49.203
289.0	49.188
289.1	49.185
289.2	49.195
289.3	49.219
289.4	49.257
289.5	49.26
289.6	49.229
289.7	49.178
289.8	49.122
289.9	49.059
290.0	49.008
290.1	48.969
290.2	48.942
290.3	48.925
290.4	48.918
290.5	48.917
290.6	48.922
290.7	48.93
290.8	48.939
290.9	48.948
291.0	48.927
291.1	48.875
291.2	48.82
291.3	48.79
291.4	48.783
291.5	48.747
291.6	48.681
291.7	48.626
291.8	48.62
291.9	48.664
292.0	48.684
292.1	48.678
292.2	48.677
292.3	48.71
292.4	48.776
292.5	48.823
292.6	48.85
292.7	48.873
292.8	48.906
292.9	48.949
293.0	48.984
293.1	49.011
293.2	49.019
293.3	48.996
293.4	48.941
293.5	48.925
293.6	48.947
293.7	48.961
293.8	48.924
293.9	48.835
294.0	48.807
294.1	48.841
294.2	48.884
294.3	48.886
294.4	48.846
294.5	48.798
294.6	48.743
294.7	48.684
294.8	48.625
294.9	48.566
295.0	48.52
295.1	48.488
295.2	48.467
295.3	48.456
295.4	48.453
295.5	48.458
295.6	48.472
295.7	48.487
295.8	48.499
295.9	48.506
296.0	48.511
296.1	48.513
296.2	48.53
296.3	48.581
296.4	48.666
296.5	48.725
296.6	48.759
296.7	48.792
296.8	48.847
296.9	48.923
297.0	48.935
297.1	48.88
297.2	48.811
297.3	48.775
297.4	48.773
297.5	48.778
297.6	48.791
297.7	48.792
297.8	48.763
297.9	48.704
298.0	48.646
298.1	48.591
298.2	48.491
298.3	48.301
298.4	48.021
298.5	47.808
298.6	47.662
298.7	47.553
298.8	47.45
298.9	47.355
299.0	47.27
299.1	47.195
299.2	47.138
299.3	47.102
299.4	47.09
299.5	47.039
299.6	46.95
299.7	46.877
299.8	46.875
299.9	46.944
300.0	47.027
300.1	47.123
300.2	47.194
300.3	47.201
300.4	47.142
300.5	47.114
300.6	47.115
300.7	47.142
300.8	47.193
300.9	47.268
301.0	47.338
301.1	47.402
301.2	47.468
301.3	47.542
301.4	47.623
301.5	47.686
301.6	47.732
301.7	47.802
301.8	47.942
301.9	48.15
302.0	48.29
302.1	48.363
302.2	48.391
302.3	48.396
302.4	48.379
302.5	48.407
302.6	48.48
302.7	48.573
302.8	48.659
302.9	48.737
303.0	48.829
303.1	48.934
303.2	49.019
303.3	49.052
303.4	49.033
303.5	49.071
303.6	49.168
303.7	49.285
303.8	49.387
303.9	49.473
304.0	49.575
304.1	49.694
304.2	49.817
304.3	49.929
304.4	50.032
304.5	50.116
304.6	50.181
304.7	50.251
304.8	50.351
304.9	50.481
305.0	50.603
305.1	50.717
305.2	50.84
305.3	50.985
305.4	51.154
305.5	51.255
305.6	51.288
305.7	51.306
305.8	51.361
305.9	51.452
306.0	51.546
306.1	51.644
306.2	51.734
306.3	51.807
306.4	51.864
306.5	51.884
306.6	51.867
306.7	51.84
306.8	51.827
306.9	51.829
307.0	51.841
307.1	51.863
307.2	51.874
307.3	51.853
307.4	51.802
307.5	51.791
307.6	51.819
307.7	51.857
307.8	51.875
307.9	51.872
308.0	51.926
308.1	52.038
308.2	52.168
308.3	52.275
308.4	52.36
308.5	52.408
308.6	52.419
308.7	52.399
308.8	52.35
308.9	52.275
309.0	52.174
309.1	52.047
309.2	51.941
309.3	51.904
309.4	51.935
309.5	51.936
309.6	51.906
309.7	51.856
309.8	51.797
309.9	51.728
310.0	51.705
310.1	51.726
310.2	51.776
310.3	51.837
310.4	51.91
310.5	51.952
310.6	51.962
310.7	51.945
310.8	51.903
310.9	51.836
311.0	51.791
311.1	51.767
311.2	51.735
311.3	51.667
311.4	51.565
311.5	51.527
311.6	51.554
311.7	51.617
311.8	51.686
311.9	51.761
312.0	51.814
312.1	51.845
312.2	51.88
312.3	51.945
312.4	52.041
312.5	52.067
312.6	52.021
312.7	51.963
312.8	51.954
312.9	51.993
313.0	51.968
313.1	51.879
313.2	51.77
313.3	51.682
313.4	51.615
313.5	51.536
313.6	51.443
313.7	51.347
313.8	51.257
313.9	51.173
314.0	51.102
314.1	51.044
314.2	50.98
314.3	50.891
314.4	50.776
314.5	50.705
314.6	50.676
314.7	50.662
314.8	50.634
314.9	50.592
315.0	50.609
315.1	50.683
315.2	50.764
315.3	50.798
315.4	50.787
315.5	50.825
315.6	50.912
315.7	51.008
315.8	51.071
315.9	51.102
316.0	51.103
316.1	51.074
316.2	51.025
316.3	50.968
316.4	50.902
316.5	50.833
316.6	50.761
316.7	50.673
316.8	50.559
316.9	50.418
317.0	50.324
317.1	50.278
317.2	50.263
317.3	50.264
317.4	50.282
317.5	50.295
317.6	50.304
317.7	50.299
317.8	50.272
317.9	50.223
318.0	50.213
318.1	50.242
318.2	50.289
318.3	50.334
318.4	50.377
318.5	50.35
318.6	50.254
318.7	50.142
318.8	50.069
318.9	50.034
319.0	50.024
319.1	50.038
319.2	50.043
319.3	50.006
319.4	49.926
319.5	49.836
319.6	49.736
319.7	49.651
319.8	49.608
319.9	49.606
320.0	49.619
320.1	49.647
320.2	49.68
320.3	49.709
320.4	49.732
320.5	49.722
320.6	49.678
320.7	49.661
320.8	49.729
320.9	49.883
321.0	49.991
321.1	50.055
321.2	50.08
321.3	50.076
321.4	50.042
321.5	50.005
321.6	49.964
321.7	49.927
321.8	49.899
321.9	49.881
322.0	49.849
322.1	49.803
322.2	49.732
322.3	49.624
322.4	49.48
322.5	49.391
322.6	49.357
322.7	49.349
322.8	49.337
322.9	49.32
323.0	49.327
323.1	49.358
323.2	49.388
323.3	49.391
323.4	49.368
323.5	49.33
323.6	49.277
323.7	49.241
323.8	49.251
323.9	49.308
324.0	49.313
324.1	49.265
324.2	49.214
324.3	49.208
324.4	49.247
324.5	49.227
324.6	49.148
324.7	49.057
324.8	48.999
324.9	48.974
325.0	48.996
325.1	49.068
325.2	49.142
325.3	49.174
325.4	49.162
325.5	49.143
325.6	49.116
325.7	49.082
325.8	49.043
325.9	49.0
326.0	49.002
326.1	49.049
326.2	49.1
326.3	49.116
326.4	49.096
326.5	49.072
326.6	49.046
326.7	49.015
326.8	48.978
326.9	48.933
327.0	48.941
327.1	49.001
327.2	49.068
327.3	49.098
327.4	49.091
327.5	49.082
327.6	49.071
327.7	49.067
327.8	49.078
327.9	49.103
328.0	49.082
328.1	49.015
328.2	48.955
328.3	48.952
328.4	49.006
328.5	49.009
328.6	48.959
328.7	48.895
328.8	48.852
328.9	48.832
329.0	48.818
329.1	48.813
329.2	48.787
329.3	48.714
329.4	48.594
329.5	48.53
329.6	48.521
329.7	48.532
329.8	48.528
329.9	48.508
330.0	48.479
330.1	48.441
330.2	48.393
330.3	48.338
330.4	48.274
330.5	48.211
330.6	48.149
330.7	48.116
330.8	48.142
330.9	48.226
331.0	48.288
331.1	48.327
331.2	48.337
331.3	48.31
331.4	48.246
331.5	48.248
331.6	48.316
331.7	48.393
331.8	48.422
331.9	48.403
332.0	48.385
332.1	48.368
332.2	48.349
332.3	48.326
332.4	48.3
332.5	48.26
332.6	48.207
332.7	48.178
332.8	48.211
332.9	48.306
333.0	48.337
333.1	48.303
333.2	48.25
333.3	48.22
333.4	48.214
333.5	48.195
333.6	48.164
333.7	48.11
333.8	48.027
333.9	47.914
334.0	47.838
334.1	47.798
334.2	47.76
334.3	47.693
334.4	47.595
334.5	47.531
334.6	47.498
334.7	47.483
334.8	47.471
334.9	47.462
335.0	47.486
335.1	47.544
335.2	47.61
335.3	47.656
335.4	47.683
335.5	47.747
335.6	47.849
335.7	47.928
335.8	47.926
335.9	47.842
336.0	47.821
336.1	47.862
336.2	47.948
336.3	48.06
336.4	48.197
336.5	48.264
336.6	48.263
336.7	48.232
336.8	48.214
336.9	48.207
337.0	48.193
337.1	48.172
337.2	48.184
337.3	48.272
337.4	48.434
337.5	48.522
337.6	48.535
337.7	48.505
337.8	48.466
337.9	48.418
338.0	48.376
338.1	48.341
338.2	48.325
338.3	48.339
338.4	48.385
338.5	48.423
338.6	48.454
338.7	48.453
338.8	48.397
338.9	48.283
339.0	48.186
339.1	48.105
339.2	48.041
339.3	47.995
339.4	47.969
339.5	47.937
339.6	47.899
339.7	47.858
339.8	47.815
339.9	47.772
340.0	47.683
340.1	47.547
340.2	47.427
340.3	47.385
340.4	47.42
340.5	47.411
340.6	47.358
340.7	47.295
340.8	47.254
340.9	47.234
341.0	47.235
341.1	47.256
341.2	47.274
341.3	47.27
341.4	47.243
341.5	47.238
341.6	47.257
341.7	47.283
341.8	47.302
341.9	47.315
342.0	47.363
342.1	47.445
342.2	47.524
342.3	47.563
342.4	47.56
342.5	47.585
342.6	47.638
342.7	47.711
342.8	47.8
342.9	47.905
343.0	47.991
343.1	48.057
343.2	48.122
343.3	48.199
343.4	48.291
343.5	48.328
343.6	48.313
343.7	48.283
343.8	48.278
343.9	48.299
344.0	48.276
344.1	48.211
344.2	48.129
344.3	48.06
344.4	48.002
344.5	47.953
344.6	47.915
344.7	47.873
344.8	47.816
344.9	47.742
345.0	47.731
345.1	47.782
345.2	47.83
345.3	47.811
345.4	47.725
345.5	47.668
345.6	47.641
345.7	47.631
345.8	47.624
345.9	47.621
346.0	47.626
346.1	47.64
346.2	47.657
346.3	47.669
346.4	47.676
346.5	47.652
346.6	47.596
346.7	47.55
346.8	47.554
346.9	47.608
347.0	47.666
347.1	47.726
347.2	47.791
347.3	47.861
347.4	47.937
347.5	47.981
347.6	47.995
347.7	47.982
347.8	47.945
347.9	47.885
348.0	47.85
348.1	47.84
348.2	47.875
348.3	47.975
348.4	48.14
348.5	48.276
348.6	48.383
348.7	48.456
348.8	48.491
348.9	48.489
349.0	48.511
349.1	48.555
349.2	48.603
349.3	48.637
349.4	48.656
349.5	48.649
349.6	48.617
349.7	48.535
349.8	48.382
349.9	48.157
350.0	47.987
350.1	47.87
350.2	47.784
350.3	47.708
350.4	47.643
350.5	47.566
350.6	47.48
350.7	47.423
350.8	47.436
350.9	47.518
351.0	47.596
351.1	47.668
351.2	47.734
351.3	47.792
351.4	47.842
351.5	47.853
351.6	47.827
351.7	47.796
351.8	47.796
351.9	47.826
352.0	47.903
352.1	48.026
352.2	48.116
352.3	48.094
352.4	47.961
352.5	47.887
352.6	47.874
352.7	47.88
352.8	47.868
352.9	47.836
353.0	47.842
353.1	47.888
353.2	47.944
353.3	47.983
353.4	48.006
353.5	47.987
353.6	47.924
353.7	47.866
353.8	47.861
353.9	47.907
354.0	47.909
354.1	47.867
354.2	47.825
354.3	47.828
354.4	47.874
354.5	47.949
354.6	48.052
354.7	48.143
354.8	48.181
354.9	48.166
355.0	48.139
355.1	48.101
355.2	48.069
355.3	48.058
355.4	48.071
355.5	48.092
355.6	48.122
355.7	48.159
355.8	48.198
355.9	48.241
356.0	48.212
356.1	48.111
356.2	47.999
356.3	47.937
356.4	47.924
356.5	47.907
356.6	47.886
356.7	47.873
356.8	47.88
356.9	47.908
357.0	47.951
357.1	48.01
357.2	48.055
357.3	48.059
357.4	48.021
357.5	47.996
357.6	47.983
357.7	47.988
357.8	48.018
357.9	48.073
358.0	48.139
358.1	48.217
358.2	48.28
358.3	48.303
358.4	48.286
358.5	48.254
358.6	48.208
358.7	48.2
358.8	48.281
358.9	48.452
359.0	48.556
359.1	48.594
359.2	48.593
359.3	48.581
359.4	48.558
359.5	48.513
359.6	48.446
359.7	48.387
359.8	48.363
359.9	48.374
360.0	48.388
360.1	48.402
360.2	48.388
360.3	48.314
360.4	48.182
360.5	48.149
360.6	48.216
360.7	48.307
360.8	48.346
360.9	48.333
361.0	48.364
361.1	48.437
361.2	48.509
361.3	48.533
361.4	48.51
361.5	48.523
361.6	48.574
361.7	48.621
361.8	48.624
361.9	48.583
362.0	48.531
362.1	48.469
362.2	48.409
362.3	48.363
362.4	48.331
362.5	48.304
362.6	48.282
362.7	48.285
362.8	48.336
362.9	48.434
363.0	48.454
363.1	48.399
363.2	48.315
363.3	48.253
363.4	48.212
363.5	48.205
363.6	48.233
363.7	48.268
363.8	48.282
363.9	48.276
364.0	48.261
364.1	48.238
364.2	48.195
364.3	48.12
364.4	48.014
364.5	47.987
364.6	48.04
364.7	48.129
364.8	48.208
364.9	48.278
365.0	48.262
365.1	48.161
365.2	48.058
365.3	48.033
365.4	48.087
365.5	48.151
365.6	48.224
365.7	48.293
365.8	48.345
365.9	48.379
366.0	48.358
366.1	48.281
366.2	48.174
366.3	48.063
366.4	47.948
366.5	47.91
366.6	47.949
366.7	48.017
366.8	48.063
366.9	48.09
367.0	48.12
367.1	48.155
367.2	48.187
367.3	48.21
367.4	48.224
367.5	48.234
367.6	48.24
367.7	48.271
367.8	48.354
367.9	48.49
368.0	48.563
368.1	48.573
368.2	48.538
368.3	48.477
368.4	48.389
368.5	48.271
368.6	48.123
368.7	47.996
368.8	47.94
368.9	47.956
369.0	47.929
369.1	47.859
369.2	47.787
369.3	47.755
369.4	47.762
369.5	47.796
369.6	47.858
369.7	47.947
369.8	48.062
369.9	48.202
370.0	48.29
370.1	48.327
370.2	48.363
370.3	48.451
370.4	48.591
370.5	48.741
370.6	48.903
370.7	49.034
370.8	49.094
370.9	49.082
371.0	49.086
371.1	49.107
371.2	49.102
371.3	49.032
371.4	48.896
371.5	48.853
371.6	48.906
371.7	48.958
371.8	48.916
371.9	48.78
372.0	48.669
372.1	48.58
372.2	48.502
372.3	48.422
372.4	48.339
372.5	48.267
372.6	48.206
372.7	48.167
372.8	48.163
372.9	48.195
373.0	48.218
373.1	48.233
373.2	48.25
373.3	48.282
373.4	48.329
373.5	48.394
373.6	48.478
373.7	48.558
373.8	48.617
373.9	48.652
374.0	48.682
374.1	48.706
374.2	48.727
374.3	48.748
374.4	48.769
374.5	48.728
374.6	48.624
374.7	48.491
374.8	48.361
374.9	48.234
375.0	48.142
375.1	48.086
375.2	48.057
375.3	48.047
375.4	48.055
375.5	48.016
375.6	47.928
375.7	47.835
375.8	47.777
375.9	47.755
376.0	47.768
376.1	47.818
376.2	47.901
376.3	48.015
376.4	48.161
376.5	48.219
376.6	48.189
376.7	48.14
376.8	48.142
376.9	48.195
377.0	48.256
377.1	48.326
377.2	48.385
377.3	48.414
377.4	48.412
377.5	48.392
377.6	48.353
377.7	48.297
377.8	48.223
377.9	48.133
378.0	48.127
378.1	48.206
378.2	48.301
378.3	48.345
378.4	48.337
378.5	48.317
378.6	48.283
378.7	48.252
378.8	48.235
378.9	48.234
379.0	48.237
379.1	48.242
379.2	48.235
379.3	48.199
379.4	48.134
379.5	48.083
379.6	48.047
379.7	48.015
379.8	47.98
379.9	47.94
380.0	47.919
380.1	47.915
380.2	47.921
380.3	47.929
380.4	47.94
380.5	47.989
380.6	48.078
380.7	48.164
380.8	48.204
380.9	48.199
381.0	48.168
381.1	48.113
381.2	48.066
381.3	48.061
381.4	48.099
381.5	48.166
381.6	48.262
381.7	48.364
381.8	48.449
381.9	48.516
382.0	48.56
382.1	48.579
382.2	48.599
382.3	48.647
382.4	48.723
382.5	48.807
382.6	48.899
382.7	48.961
382.8	48.953
382.9	48.875
383.0	48.783
383.1	48.676
383.2	48.577
383.3	48.506
383.4	48.463
383.5	48.406
383.6	48.332
383.7	48.274
383.8	48.259
383.9	48.29
384.0	48.286
384.1	48.248
384.2	48.214
384.3	48.219
384.4	48.264
384.5	48.298
384.6	48.32
384.7	48.32
384.8	48.285
384.9	48.215
385.0	48.215
385.1	48.284
385.2	48.383
385.3	48.471
385.4	48.549
385.5	48.607
385.6	48.645
385.7	48.669
385.8	48.686
385.9	48.695
386.0	48.758
386.1	48.874
386.2	49.012
386.3	49.139
386.4	49.255
386.5	49.307
386.6	49.296
386.7	49.26
386.8	49.238
386.9	49.229
387.0	49.236
387.1	49.26
387.2	49.294
387.3	49.333
387.4	49.375
387.5	49.332
387.6	49.203
387.7	49.06
387.8	48.972
387.9	48.94
388.0	48.896
388.1	48.838
388.2	48.771
388.3	48.7
388.4	48.623
388.5	48.573
388.6	48.552
388.7	48.55
388.8	48.562
388.9	48.587
389.0	48.629
389.1	48.687
389.2	48.746
389.3	48.791
389.4	48.822
389.5	48.886
389.6	48.984
389.7	49.069
389.8	49.097
389.9	49.069
390.0	49.065
390.1	49.085
390.2	49.111
390.3	49.126
390.4	49.129
390.5	49.109
390.6	49.065
390.7	49.005
390.8	48.936
390.9	48.859
391.0	48.781
391.1	48.704
391.2	48.652
391.3	48.651
391.4	48.701
391.5	48.704
391.6	48.659
391.7	48.594
391.8	48.531
391.9	48.472
392.0	48.44
392.1	48.433
392.2	48.442
392.3	48.455
392.4	48.471
392.5	48.479
392.6	48.476
392.7	48.466
392.8	48.448
392.9	48.424
393.0	48.408
393.1	48.4
393.2	48.4
393.3	48.408
393.4	48.425
393.5	48.443
393.6	48.462
393.7	48.486
393.8	48.517
393.9	48.557
394.0	48.599
394.1	48.643
394.2	48.671
394.3	48.668
394.4	48.631
394.5	48.586
394.6	48.531
394.7	48.463
394.8	48.377
394.9	48.271
395.0	48.184
395.1	48.115
395.2	48.061
395.3	48.017
395.4	47.984
395.5	47.936
395.6	47.873
395.7	47.834
395.8	47.855
395.9	47.936
396.0	48.059
396.1	48.222
396.2	48.382
396.3	48.493
396.4	48.554
396.5	48.601
396.6	48.635
396.7	48.674
396.8	48.737
396.9	48.825
397.0	48.899
397.1	48.961
397.2	49.01
397.3	49.047
397.4	49.073
397.5	49.031
397.6	48.921
397.7	48.822
397.8	48.809
397.9	48.883
398.0	48.961
398.1	49.045
398.2	49.102
398.3	49.102
398.4	49.043
398.5	49.019
398.6	49.029
398.7	49.025
398.8	48.96
398.9	48.835
399.0	48.741
399.1	48.679
399.2	48.645
