# Supplementary material for: Correction: LPS responsiveness and neutrophil chemotaxis in vivo require PMN MMP-8 activity
Source: PLoS One. 2025 Dec 19;20(12):e0339233. doi: 10.1371/journal.pone.0339233 (PMC12716691; doi:10.1371/journal.pone.0339233)
Supplement: S11 File — (ZIP) [file pone.0339233.s011.zip › 06422635 Fig 5 Calcium Flux/01sept04/calcium01sep0409.txt]

        Calibration Report
        ------------------

ICBC Method       :	
Measurement Type  :	Single
Calibration Type  :	Min/Max
AF :          0.000
IC :          6
Fmin              :	67.006
Fmax              :	377.037
Conversion datafile      :  C:\FLWINLAB\DATA\01sep0409.td

ICBC data result file :C:\FLWINLAB\DATA\calcium01sep0409.txt
generated on: 02/09/2004 at time: 1:56:30 PM
---------------------------------------
0.1	80.42
0.2	80.45
0.3	80.475
0.4	80.495
0.5	80.56
0.6	80.671
0.7	80.794
0.8	80.898
0.9	80.982
1.0	81.055
1.1	81.117
1.2	81.155
1.3	81.152
1.4	81.111
1.5	81.125
1.6	81.194
1.7	81.295
1.8	81.404
1.9	81.521
2.0	81.649
2.1	81.789
2.2	81.915
2.3	82.003
2.4	82.053
2.5	82.063
2.6	82.035
2.7	82.058
2.8	82.222
2.9	82.526
3.0	82.683
3.1	82.692
3.2	82.65
3.3	82.651
3.4	82.695
3.5	82.722
3.6	82.733
3.7	82.738
3.8	82.749
3.9	82.765
4.0	82.762
4.1	82.741
4.2	82.699
4.3	82.634
4.4	82.546
4.5	82.601
4.6	82.799
4.7	83.071
4.8	83.346
4.9	83.625
5.0	83.825
5.1	83.947
5.2	84.012
5.3	84.044
5.4	84.042
5.5	84.084
5.6	84.17
5.7	84.266
5.8	84.34
5.9	84.394
6.0	84.384
6.1	84.312
6.2	84.164
6.3	83.926
6.4	83.6
6.5	83.387
6.6	83.286
6.7	83.259
6.8	83.266
6.9	83.308
7.0	83.33
7.1	83.332
7.2	83.333
7.3	83.35
7.4	83.382
7.5	83.3
7.6	83.106
7.7	82.918
7.8	82.856
7.9	82.92
8.0	82.915
8.1	82.841
8.2	82.752
8.3	82.701
8.4	82.687
8.5	82.623
8.6	82.509
8.7	82.38
8.8	82.268
8.9	82.174
9.0	82.208
9.1	82.37
9.2	82.555
9.3	82.66
9.4	82.683
9.5	82.745
9.6	82.848
9.7	82.943
9.8	82.985
9.9	82.973
10.0	83.013
10.1	83.102
10.2	83.182
10.3	83.192
10.4	83.134
10.5	83.096
10.6	83.079
10.7	83.052
10.8	82.985
10.9	82.878
11.0	82.789
11.1	82.72
11.2	82.683
11.3	82.693
11.4	82.749
11.5	82.822
11.6	82.91
11.7	83.007
11.8	83.101
11.9	83.195
12.0	83.258
12.1	83.291
12.2	83.319
12.3	83.368
12.4	83.439
12.5	83.496
12.6	83.537
12.7	83.555
12.8	83.539
12.9	83.49
13.0	83.47
13.1	83.478
13.2	83.491
13.3	83.485
13.4	83.459
13.5	83.423
13.6	83.378
13.7	83.342
13.8	83.331
13.9	83.346
14.0	83.334
14.1	83.296
14.2	83.288
14.3	83.364
14.4	83.526
14.5	83.612
14.6	83.623
14.7	83.606
14.8	83.607
14.9	83.627
15.0	83.622
15.1	83.593
15.2	83.556
15.3	83.529
15.4	83.512
15.5	83.53
15.6	83.583
15.7	83.598
15.8	83.501
15.9	83.291
16.0	83.185
16.1	83.182
16.2	83.207
16.3	83.185
16.4	83.117
16.5	83.155
16.6	83.299
16.7	83.447
16.8	83.499
16.9	83.453
17.0	83.407
17.1	83.36
17.2	83.316
17.3	83.279
17.4	83.249
17.5	83.186
17.6	83.091
17.7	83.015
17.8	83.009
17.9	83.072
18.0	83.062
18.1	82.98
18.2	82.899
18.3	82.89
18.4	82.955
18.5	83.023
18.6	83.096
18.7	83.166
18.8	83.228
18.9	83.283
19.0	83.332
19.1	83.375
19.2	83.397
19.3	83.38
19.4	83.327
19.5	83.349
19.6	83.449
19.7	83.568
19.8	83.651
19.9	83.697
20.0	83.661
20.1	83.544
20.2	83.416
20.3	83.344
20.4	83.328
20.5	83.301
20.6	83.262
20.7	83.225
20.8	83.202
20.9	83.195
21.0	83.124
21.1	82.991
21.2	82.844
21.3	82.731
21.4	82.652
21.5	82.657
21.6	82.744
21.7	82.867
21.8	82.978
21.9	83.077
22.0	83.096
22.1	83.035
22.2	82.963
22.3	82.952
22.4	83.0
22.5	83.013
22.6	82.99
22.7	82.94
22.8	82.873
22.9	82.789
23.0	82.705
23.1	82.622
23.2	82.548
23.3	82.488
23.4	82.444
23.5	82.457
23.6	82.527
23.7	82.621
23.8	82.707
23.9	82.783
24.0	82.833
24.1	82.856
24.2	82.886
24.3	82.958
24.4	83.072
24.5	83.162
24.6	83.229
24.7	83.285
24.8	83.347
24.9	83.413
25.0	83.484
25.1	83.56
25.2	83.618
25.3	83.637
25.4	83.617
25.5	83.647
25.6	83.729
25.7	83.841
25.8	83.964
25.9	84.098
26.0	84.192
26.1	84.247
26.2	84.26
26.3	84.232
26.4	84.162
26.5	84.093
26.6	84.024
26.7	83.96
26.8	83.904
26.9	83.856
27.0	83.758
27.1	83.61
27.2	83.444
27.3	83.291
27.4	83.151
27.5	83.048
27.6	82.982
27.7	82.936
27.8	82.893
27.9	82.853
28.0	82.806
28.1	82.752
28.2	82.661
28.3	82.502
28.4	82.274
28.5	82.14
28.6	82.1
28.7	82.099
28.8	82.083
28.9	82.054
29.0	82.009
29.1	81.951
29.2	81.895
29.3	81.858
29.4	81.841
29.5	81.782
29.6	81.681
29.7	81.607
29.8	81.63
29.9	81.748
30.0	81.817
30.1	81.836
30.2	81.825
30.3	81.804
30.4	81.774
30.5	81.763
30.6	81.772
30.7	81.789
30.8	81.807
30.9	81.824
31.0	81.872
31.1	81.949
31.2	82.044
31.3	82.145
31.4	82.25
31.5	82.357
31.6	82.465
31.7	82.543
31.8	82.559
31.9	82.514
32.0	82.469
32.1	82.426
32.2	82.394
32.3	82.385
32.4	82.397
32.5	82.468
32.6	82.597
32.7	82.747
32.8	82.881
32.9	82.997
33.0	83.066
33.1	83.089
33.2	83.085
33.3	83.076
33.4	83.06
33.5	83.068
33.6	83.098
33.7	83.121
33.8	83.105
33.9	83.053
34.0	82.957
34.1	82.817
34.2	82.658
34.3	82.503
34.4	82.353
34.5	82.235
34.6	82.147
34.7	82.09
34.8	82.066
34.9	82.074
35.0	82.128
35.1	82.228
35.2	82.328
35.3	82.385
35.4	82.398
35.5	82.425
35.6	82.466
35.7	82.492
35.8	82.476
35.9	82.418
36.0	82.43
36.1	82.513
36.2	82.607
36.3	82.654
36.4	82.653
36.5	82.618
36.6	82.549
36.7	82.488
36.8	82.477
36.9	82.516
37.0	82.517
37.1	82.481
37.2	82.449
37.3	82.462
37.4	82.519
37.5	82.488
37.6	82.368
37.7	82.254
37.8	82.24
37.9	82.325
38.0	82.35
38.1	82.316
38.2	82.252
38.3	82.189
38.4	82.126
38.5	82.048
38.6	81.953
38.7	81.861
38.8	81.788
38.9	81.735
39.0	81.68
39.1	81.623
39.2	81.582
39.3	81.575
39.4	81.604
39.5	81.65
39.6	81.714
39.7	81.786
39.8	81.856
39.9	81.924
40.0	82.0
40.1	82.082
40.2	82.143
40.3	82.155
40.4	82.117
40.5	82.098
40.6	82.096
40.7	82.071
40.8	81.981
40.9	81.825
41.0	81.641
41.1	81.428
41.2	81.238
41.3	81.121
41.4	81.078
41.5	81.065
41.6	81.084
41.7	81.086
41.8	81.024
41.9	80.898
42.0	80.777
42.1	80.662
42.2	80.546
42.3	80.422
42.4	80.292
42.5	80.22
42.6	80.207
42.7	80.198
42.8	80.138
42.9	80.029
43.0	79.956
43.1	79.92
43.2	79.933
43.3	80.006
43.4	80.141
43.5	80.268
43.6	80.387
43.7	80.512
43.8	80.655
43.9	80.818
44.0	80.971
44.1	81.117
44.2	81.25
44.3	81.367
44.4	81.469
44.5	81.514
44.6	81.503
44.7	81.463
44.8	81.421
44.9	81.376
45.0	81.351
45.1	81.346
45.2	81.343
45.3	81.327
45.4	81.296
45.5	81.234
45.6	81.141
45.7	81.044
45.8	80.969
45.9	80.918
46.0	80.854
46.1	80.778
46.2	80.715
46.3	80.689
46.4	80.701
46.5	80.717
46.6	80.738
46.7	80.769
46.8	80.817
46.9	80.883
47.0	80.976
47.1	81.098
47.2	81.202
47.3	81.244
47.4	81.224
47.5	81.182
47.6	81.117
47.7	81.049
47.8	80.997
47.9	80.962
48.0	80.927
48.1	80.893
48.2	80.884
48.3	80.924
48.4	81.015
48.5	81.049
48.6	81.027
48.7	81.006
48.8	81.044
48.9	81.14
49.0	81.257
49.1	81.394
49.2	81.515
49.3	81.584
49.4	81.601
49.5	81.627
49.6	81.662
49.7	81.682
49.8	81.66
49.9	81.596
50.0	81.502
50.1	81.378
50.2	81.245
50.3	81.128
50.4	81.027
50.5	80.964
50.6	80.94
50.7	80.934
50.8	80.927
50.9	80.918
51.0	80.921
51.1	80.936
51.2	80.92
51.3	80.832
51.4	80.671
51.5	80.604
51.6	80.63
51.7	80.712
51.8	80.813
51.9	80.933
52.0	80.982
52.1	80.959
52.2	80.901
52.3	80.842
52.4	80.783
52.5	80.692
52.6	80.568
52.7	80.471
52.8	80.46
52.9	80.534
53.0	80.579
53.1	80.594
53.2	80.56
53.3	80.453
53.4	80.276
53.5	80.151
53.6	80.079
53.7	80.065
53.8	80.117
53.9	80.234
54.0	80.31
54.1	80.345
54.2	80.38
54.3	80.455
54.4	80.571
54.5	80.705
54.6	80.859
54.7	80.979
54.8	81.012
54.9	80.96
55.0	80.945
55.1	80.966
55.2	80.976
55.3	80.927
55.4	80.817
55.5	80.816
55.6	80.923
55.7	81.035
55.8	81.046
55.9	80.957
56.0	80.894
56.1	80.856
56.2	80.841
56.3	80.846
56.4	80.871
56.5	80.892
56.6	80.908
56.7	80.93
56.8	80.967
56.9	81.021
57.0	81.042
57.1	81.031
57.2	80.979
57.3	80.878
57.4	80.729
57.5	80.55
57.6	80.343
57.7	80.176
57.8	80.117
57.9	80.166
58.0	80.2
58.1	80.218
58.2	80.219
58.3	80.202
58.4	80.167
58.5	80.08
58.6	79.942
58.7	79.819
58.8	79.777
58.9	79.816
59.0	79.922
59.1	80.094
59.2	80.278
59.3	80.416
59.4	80.508
59.5	80.577
59.6	80.623
59.7	80.654
59.8	80.679
59.9	80.698
60.0	80.702
60.1	80.691
60.2	80.71
60.3	80.801
60.4	80.966
60.5	81.013
60.6	80.943
60.7	80.818
60.8	80.697
60.9	80.582
61.0	80.482
61.1	80.398
61.2	80.327
61.3	80.264
61.4	80.211
61.5	80.267
61.6	80.432
61.7	80.59
61.8	80.625
61.9	80.537
62.0	80.47
62.1	80.424
62.2	80.415
62.3	80.459
62.4	80.554
62.5	80.661
62.6	80.78
62.7	80.901
62.8	81.018
62.9	81.13
63.0	81.159
63.1	81.104
63.2	81.029
63.3	80.999
63.4	81.012
63.5	81.05
63.6	81.114
63.7	81.159
63.8	81.142
63.9	81.064
64.0	80.971
64.1	80.862
64.2	80.766
64.3	80.706
64.4	80.684
64.5	80.708
64.6	80.778
64.7	80.857
64.8	80.908
64.9	80.931
65.0	80.934
65.1	80.918
65.2	80.913
65.3	80.948
65.4	81.023
65.5	81.084
65.6	81.132
65.7	81.146
65.8	81.107
65.9	81.015
66.0	80.935
66.1	80.868
66.2	80.807
66.3	80.746
66.4	80.686
66.5	80.643
66.6	80.618
66.7	80.597
66.8	80.571
66.9	80.539
67.0	80.489
67.1	80.422
67.2	80.386
67.3	80.43
67.4	80.555
67.5	80.618
67.6	80.619
67.7	80.598
67.8	80.593
67.9	80.605
68.0	80.663
68.1	80.767
68.2	80.86
68.3	80.885
68.4	80.841
68.5	80.839
68.6	80.878
68.7	80.916
68.8	80.913
68.9	80.866
69.0	80.836
69.1	80.821
69.2	80.798
69.3	80.745
69.4	80.66
69.5	80.568
69.6	80.47
69.7	80.393
69.8	80.363
69.9	80.38
70.0	80.43
70.1	80.512
70.2	80.59
70.3	80.625
70.4	80.618
70.5	80.623
70.6	80.641
70.7	80.688
70.8	80.782
70.9	80.923
71.0	81.024
71.1	81.086
71.2	81.12
71.3	81.14
71.4	81.146
71.5	81.149
71.6	81.15
71.7	81.145
71.8	81.13
71.9	81.104
72.0	81.064
72.1	81.01
72.2	80.94
72.3	80.851
72.4	80.745
72.5	80.64
72.6	80.537
72.7	80.445
72.8	80.373
72.9	80.323
73.0	80.244
73.1	80.136
73.2	80.022
73.3	79.925
73.4	79.844
73.5	79.836
73.6	79.902
73.7	79.998
73.8	80.083
73.9	80.156
74.0	80.195
74.1	80.2
74.2	80.18
74.3	80.144
74.4	80.09
74.5	80.04
74.6	79.996
74.7	79.982
74.8	80.026
74.9	80.127
75.0	80.171
75.1	80.158
75.2	80.125
75.3	80.108
75.4	80.105
75.5	80.135
75.6	80.198
75.7	80.268
75.8	80.322
75.9	80.359
76.0	80.386
76.1	80.401
76.2	80.423
76.3	80.471
76.4	80.544
76.5	80.545
76.6	80.473
76.7	80.377
76.8	80.305
76.9	80.256
77.0	80.212
77.1	80.174
77.2	80.158
77.3	80.184
77.4	80.25
77.5	80.326
77.6	80.412
77.7	80.447
77.8	80.375
77.9	80.194
78.0	80.126
78.1	80.17
78.2	80.277
78.3	80.399
78.4	80.535
78.5	80.648
78.6	80.74
78.7	80.824
78.8	80.915
78.9	81.013
79.0	81.077
79.1	81.108
79.2	81.134
79.3	81.182
79.4	81.252
79.5	81.269
79.6	81.232
79.7	81.157
79.8	81.058
79.9	80.936
80.0	80.846
80.1	80.788
80.2	80.727
80.3	80.629
80.4	80.494
80.5	80.387
80.6	80.307
80.7	80.267
80.8	80.281
80.9	80.348
81.0	80.432
81.1	80.532
81.2	80.625
81.3	80.688
81.4	80.72
81.5	80.707
81.6	80.648
81.7	80.574
81.8	80.515
81.9	80.471
82.0	80.446
82.1	80.439
82.2	80.43
82.3	80.399
82.4	80.347
82.5	80.299
82.6	80.255
82.7	80.224
82.8	80.218
82.9	80.235
83.0	80.317
83.1	80.464
83.2	80.643
83.3	80.822
83.4	81.001
83.5	81.17
83.6	81.328
83.7	81.478
83.8	81.622
83.9	81.761
84.0	81.866
84.1	81.939
84.2	81.999
84.3	82.066
84.4	82.14
84.5	82.222
84.6	82.313
84.7	82.365
84.8	82.331
84.9	82.21
85.0	82.08
85.1	81.941
85.2	81.819
85.3	81.738
85.4	81.698
85.5	81.684
85.6	81.697
85.7	81.708
85.8	81.691
85.9	81.646
86.0	81.516
86.1	81.303
86.2	81.108
86.3	81.034
86.4	81.08
86.5	81.166
86.6	81.292
86.7	81.4
86.8	81.433
86.9	81.391
87.0	81.316
87.1	81.208
87.2	81.083
87.3	80.956
87.4	80.828
87.5	80.777
87.6	80.804
87.7	80.857
87.8	80.887
87.9	80.893
88.0	80.862
88.1	80.795
88.2	80.761
88.3	80.831
88.4	81.007
88.5	81.113
88.6	81.152
88.7	81.177
88.8	81.243
88.9	81.351
89.0	81.421
89.1	81.452
89.2	81.476
89.3	81.523
89.4	81.593
89.5	81.646
89.6	81.682
89.7	81.683
89.8	81.628
89.9	81.518
90.0	81.435
90.1	81.38
90.2	81.314
90.3	81.2
90.4	81.038
90.5	80.927
90.6	80.866
90.7	80.84
90.8	80.83
90.9	80.836
91.0	80.853
91.1	80.88
91.2	80.897
91.3	80.887
91.4	80.849
91.5	80.854
91.6	80.903
91.7	80.994
91.8	81.127
91.9	81.3
92.0	81.412
92.1	81.464
92.2	81.486
92.3	81.511
92.4	81.539
92.5	81.569
92.6	81.603
92.7	81.626
92.8	81.626
92.9	81.602
93.0	81.631
93.1	81.714
93.2	81.786
93.3	81.784
93.4	81.706
93.5	81.623
93.6	81.535
93.7	81.43
93.8	81.299
93.9	81.142
94.0	81.018
94.1	80.927
94.2	80.874
94.3	80.867
94.4	80.904
94.5	80.899
94.6	80.851
94.7	80.798
94.8	80.78
94.9	80.795
95.0	80.848
95.1	80.937
95.2	81.046
95.3	81.158
95.4	81.272
95.5	81.321
95.6	81.304
95.7	81.269
95.8	81.261
95.9	81.282
96.0	81.323
96.1	81.383
96.2	81.461
96.3	81.556
96.4	81.668
96.5	81.79
96.6	81.923
96.7	82.048
96.8	82.144
96.9	82.213
97.0	82.284
97.1	82.356
97.2	82.446
97.3	82.566
97.4	82.718
97.5	82.856
97.6	82.982
97.7	83.082
97.8	83.141
97.9	83.159
98.0	83.106
98.1	82.983
98.2	82.83
98.3	82.689
98.4	82.56
98.5	82.49
98.6	82.477
98.7	82.444
98.8	82.314
98.9	82.086
99.0	81.932
99.1	81.852
99.2	81.813
99.3	81.783
99.4	81.763
99.5	81.79
99.6	81.864
99.7	81.965
99.8	82.071
99.9	82.183
100.0	82.272
100.1	82.339
100.2	82.391
100.3	82.436
100.4	82.474
100.5	82.455
100.6	82.38
100.7	82.302
100.8	82.274
100.9	82.296
101.0	82.296
101.1	82.273
101.2	82.215
101.3	82.11
101.4	81.957
101.5	81.823
101.6	81.709
101.7	81.653
101.8	81.694
101.9	81.832
102.0	81.887
102.1	81.86
102.2	81.783
102.3	81.692
102.4	81.586
102.5	81.535
102.6	81.539
102.7	81.58
102.8	81.642
102.9	81.726
103.0	81.75
103.1	81.714
103.2	81.635
103.3	81.53
103.4	81.397
103.5	81.36
103.6	81.416
103.7	81.523
103.8	81.638
103.9	81.761
104.0	81.8
104.1	81.755
104.2	81.697
104.3	81.699
104.4	81.76
104.5	81.808
104.6	81.844
104.7	81.892
104.8	81.98
104.9	82.107
105.0	82.124
105.1	82.032
105.2	81.9
105.3	81.796
105.4	81.72
105.5	81.7
105.6	81.735
105.7	81.769
105.8	81.744
105.9	81.66
106.0	81.544
106.1	81.396
106.2	81.257
106.3	81.165
106.4	81.122
106.5	81.136
106.6	81.21
106.7	81.324
106.8	81.464
106.9	81.627
107.0	81.705
107.1	81.698
107.2	81.682
107.3	81.732
107.4	81.848
107.5	82.022
107.6	82.253
107.7	82.456
107.8	82.546
107.9	82.522
108.0	82.511
108.1	82.511
108.2	82.486
108.3	82.401
108.4	82.256
108.5	82.144
108.6	82.063
108.7	81.987
108.8	81.889
108.9	81.769
109.0	81.727
109.1	81.763
109.2	81.839
109.3	81.917
109.4	81.998
109.5	82.071
109.6	82.135
109.7	82.195
109.8	82.254
109.9	82.313
110.0	82.392
110.1	82.49
110.2	82.557
110.3	82.543
110.4	82.447
110.5	82.328
110.6	82.186
110.7	82.026
110.8	81.854
110.9	81.671
111.0	81.515
111.1	81.385
111.2	81.281
111.3	81.202
111.4	81.149
111.5	81.099
111.6	81.054
111.7	81.032
111.8	81.051
111.9	81.11
112.0	81.114
112.1	81.063
112.2	81.002
112.3	80.977
112.4	80.988
112.5	81.024
112.6	81.085
112.7	81.156
112.8	81.223
112.9	81.286
113.0	81.366
113.1	81.462
113.2	81.536
113.3	81.547
113.4	81.496
113.5	81.521
113.6	81.62
113.7	81.729
113.8	81.782
113.9	81.778
114.0	81.785
114.1	81.805
114.2	81.818
114.3	81.805
114.4	81.768
114.5	81.739
114.6	81.719
114.7	81.769
114.8	81.953
114.9	82.268
115.0	82.438
115.1	82.46
115.2	82.418
115.3	82.395
115.4	82.391
115.5	82.328
115.6	82.206
115.7	82.085
115.8	82.026
115.9	82.027
116.0	82.033
116.1	82.043
116.2	82.038
116.3	81.999
116.4	81.925
116.5	81.927
116.6	82.004
116.7	82.147
116.8	82.345
116.9	82.598
117.0	82.777
117.1	82.881
117.2	82.931
117.3	82.948
117.4	82.932
117.5	82.841
117.6	82.676
117.7	82.478
117.8	82.289
117.9	82.109
118.0	81.946
118.1	81.801
118.2	81.677
118.3	81.581
118.4	81.512
118.5	81.485
118.6	81.501
118.7	81.532
118.8	81.551
118.9	81.558
119.0	81.596
119.1	81.665
119.2	81.726
119.3	81.738
119.4	81.702
119.5	81.703
119.6	81.742
119.7	81.747
119.8	81.652
119.9	81.455
120.0	81.44
120.1	81.607
120.2	81.835
120.3	82.002
120.4	82.107
120.5	82.209
120.6	82.307
120.7	82.415
120.8	82.546
120.9	82.701
121.0	82.806
121.1	82.862
121.2	82.89
121.3	82.913
121.4	82.932
121.5	82.854
121.6	82.682
121.7	82.449
121.8	82.188
121.9	81.901
122.0	81.725
122.1	81.661
122.2	81.661
122.3	81.679
122.4	81.715
122.5	81.771
122.6	81.846
122.7	81.885
122.8	81.832
122.9	81.687
123.0	81.527
123.1	81.353
123.2	81.24
123.3	81.266
123.4	81.429
123.5	81.503
123.6	81.488
123.7	81.429
123.8	81.369
123.9	81.31
124.0	81.235
124.1	81.146
124.2	81.111
124.3	81.196
124.4	81.402
124.5	81.6
124.6	81.789
124.7	81.931
124.8	81.984
124.9	81.951
125.0	81.974
125.1	82.054
125.2	82.139
125.3	82.18
125.4	82.175
125.5	82.177
125.6	82.185
125.7	82.205
125.8	82.243
125.9	82.3
126.0	82.319
126.1	82.3
126.2	82.28
126.3	82.292
126.4	82.339
126.5	82.281
126.6	82.12
126.7	81.924
126.8	81.765
126.9	81.641
127.0	81.563
127.1	81.531
127.2	81.492
127.3	81.393
127.4	81.234
127.5	81.045
127.6	80.827
127.7	80.623
127.8	80.475
127.9	80.384
128.0	80.33
128.1	80.313
128.2	80.32
128.3	80.337
128.4	80.365
128.5	80.338
128.6	80.256
128.7	80.182
128.8	80.178
128.9	80.245
129.0	80.394
129.1	80.626
129.2	80.838
129.3	80.927
129.4	80.894
129.5	80.922
129.6	81.01
129.7	81.088
129.8	81.087
129.9	81.008
130.0	80.974
130.1	80.986
130.2	81.011
130.3	81.018
130.4	81.006
130.5	81.006
130.6	81.021
130.7	81.045
130.8	81.077
130.9	81.115
131.0	81.096
131.1	81.021
131.2	80.934
131.3	80.88
131.4	80.859
131.5	80.848
131.6	80.848
131.7	80.875
131.8	80.945
131.9	81.058
132.0	81.1
132.1	81.071
132.2	81.008
132.3	80.951
132.4	80.898
132.5	80.935
132.6	81.06
132.7	81.24
132.8	81.442
132.9	81.665
133.0	81.788
133.1	81.809
133.2	81.769
133.3	81.706
133.4	81.62
133.5	81.6
133.6	81.646
133.7	81.732
133.8	81.832
133.9	81.947
134.0	81.964
134.1	81.884
134.2	81.754
134.3	81.622
134.4	81.488
134.5	81.422
134.6	81.423
134.7	81.463
134.8	81.514
134.9	81.577
135.0	81.575
135.1	81.508
135.2	81.414
135.3	81.331
135.4	81.26
135.5	81.247
135.6	81.293
135.7	81.358
135.8	81.401
135.9	81.424
136.0	81.454
136.1	81.49
136.2	81.529
136.3	81.565
136.4	81.598
136.5	81.597
136.6	81.56
136.7	81.513
136.8	81.477
136.9	81.455
137.0	81.419
137.1	81.369
137.2	81.344
137.3	81.379
137.4	81.475
137.5	81.559
137.6	81.631
137.7	81.668
137.8	81.649
137.9	81.573
138.0	81.587
138.1	81.691
138.2	81.823
138.3	81.919
138.4	81.98
138.5	82.019
138.6	82.036
138.7	82.034
138.8	82.014
138.9	81.977
139.0	81.895
139.1	81.767
139.2	81.619
139.3	81.478
139.4	81.342
139.5	81.221
139.6	81.112
139.7	81.029
139.8	80.982
139.9	80.971
140.0	80.957
140.1	80.939
140.2	80.9
140.3	80.824
140.4	80.71
140.5	80.646
140.6	80.63
140.7	80.66
140.8	80.733
140.9	80.849
141.0	80.927
141.1	80.968
141.2	81.012
141.3	81.097
141.4	81.225
141.5	81.344
141.6	81.454
141.7	81.553
141.8	81.639
141.9	81.711
142.0	81.804
142.1	81.919
142.2	82.015
142.3	82.05
142.4	82.027
142.5	81.987
142.6	81.932
142.7	81.85
142.8	81.733
142.9	81.579
143.0	81.474
143.1	81.418
143.2	81.397
143.3	81.396
143.4	81.415
143.5	81.391
143.6	81.326
143.7	81.26
143.8	81.235
143.9	81.252
144.0	81.279
144.1	81.317
144.2	81.363
144.3	81.416
144.4	81.475
144.5	81.46
144.6	81.37
144.7	81.269
144.8	81.221
144.9	81.224
145.0	81.278
145.1	81.382
145.2	81.492
145.3	81.567
145.4	81.607
145.5	81.65
145.6	81.696
145.7	81.739
145.8	81.771
145.9	81.791
146.0	81.836
146.1	81.905
146.2	81.986
146.3	82.067
146.4	82.149
146.5	82.128
146.6	82.007
146.7	81.861
146.8	81.767
146.9	81.723
147.0	81.672
147.1	81.614
147.2	81.557
147.3	81.508
147.4	81.468
147.5	81.444
147.6	81.437
147.7	81.409
147.8	81.323
147.9	81.18
148.0	81.129
148.1	81.171
148.2	81.229
148.3	81.231
148.4	81.176
148.5	81.133
148.6	81.101
148.7	81.093
148.8	81.121
148.9	81.187
149.0	81.23
149.1	81.251
149.2	81.268
149.3	81.3
149.4	81.347
149.5	81.379
149.6	81.394
149.7	81.42
149.8	81.483
149.9	81.583
150.0	81.666
150.1	81.732
150.2	81.728
150.3	81.596
150.4	81.339
150.5	81.139
150.6	80.997
150.7	80.892
150.8	80.803
150.9	80.73
151.0	80.687
151.1	80.674
151.2	80.678
151.3	80.684
151.4	80.694
151.5	80.711
151.6	80.735
151.7	80.777
151.8	80.849
151.9	80.95
152.0	81.023
152.1	81.067
152.2	81.086
152.3	81.084
152.4	81.062
152.5	81.012
152.6	80.934
152.7	80.862
152.8	80.827
152.9	80.83
153.0	80.773
153.1	80.655
153.2	80.551
153.3	80.536
153.4	80.609
153.5	80.674
153.6	80.733
153.7	80.796
153.8	80.874
153.9	80.966
154.0	81.016
154.1	81.026
154.2	81.008
154.3	80.972
154.4	80.92
154.5	80.949
154.6	81.058
154.7	81.194
154.8	81.305
154.9	81.39
155.0	81.431
155.1	81.428
155.2	81.42
155.3	81.447
155.4	81.509
155.5	81.603
155.6	81.729
155.7	81.835
155.8	81.87
155.9	81.834
156.0	81.795
156.1	81.756
156.2	81.68
156.3	81.534
156.4	81.317
156.5	81.145
156.6	81.019
156.7	80.926
156.8	80.854
156.9	80.804
157.0	80.758
157.1	80.716
157.2	80.706
157.3	80.758
157.4	80.872
157.5	80.993
157.6	81.123
157.7	81.27
157.8	81.445
157.9	81.648
158.0	81.829
158.1	81.988
158.2	82.116
158.3	82.202
158.4	82.245
158.5	82.287
158.6	82.328
158.7	82.346
158.8	82.319
158.9	82.248
159.0	82.122
159.1	81.943
159.2	81.761
159.3	81.628
159.4	81.544
159.5	81.481
159.6	81.439
159.7	81.401
159.8	81.354
159.9	81.296
160.0	81.245
160.1	81.2
160.2	81.151
160.3	81.09
160.4	81.014
160.5	80.967
160.6	80.948
160.7	80.954
160.8	80.983
160.9	81.034
161.0	81.038
161.1	80.995
161.2	80.941
161.3	80.913
161.4	80.912
161.5	80.897
161.6	80.869
161.7	80.851
161.8	80.87
161.9	80.923
162.0	80.961
162.1	80.984
162.2	80.965
162.3	80.881
162.4	80.731
162.5	80.694
162.6	80.769
162.7	80.925
162.8	81.131
162.9	81.388
163.0	81.568
163.1	81.671
163.2	81.742
163.3	81.827
163.4	81.926
163.5	82.017
163.6	82.102
163.7	82.197
163.8	82.32
163.9	82.47
164.0	82.535
164.1	82.515
164.2	82.425
164.3	82.279
164.4	82.078
164.5	81.988
164.6	82.011
164.7	82.085
164.8	82.151
164.9	82.207
165.0	82.275
165.1	82.354
165.2	82.437
165.3	82.517
165.4	82.595
165.5	82.628
165.6	82.615
165.7	82.581
165.8	82.55
165.9	82.522
166.0	82.445
166.1	82.319
166.2	82.173
166.3	82.035
166.4	81.906
166.5	81.767
166.6	81.619
166.7	81.483
166.8	81.383
166.9	81.319
167.0	81.337
167.1	81.438
167.2	81.566
167.3	81.667
167.4	81.739
167.5	81.815
167.6	81.896
167.7	81.951
167.8	81.954
167.9	81.904
168.0	81.9
168.1	81.941
168.2	81.977
168.3	81.957
168.4	81.883
168.5	81.827
168.6	81.79
168.7	81.749
168.8	81.685
168.9	81.597
169.0	81.528
169.1	81.48
169.2	81.453
169.3	81.451
169.4	81.474
169.5	81.523
169.6	81.597
169.7	81.721
169.8	81.922
169.9	82.197
170.0	82.37
170.1	82.439
170.2	82.454
170.3	82.465
170.4	82.471
170.5	82.494
170.6	82.536
170.7	82.574
170.8	82.589
170.9	82.581
171.0	82.534
171.1	82.449
171.2	82.32
171.3	82.138
171.4	81.905
171.5	81.721
171.6	81.586
171.7	81.5
171.8	81.466
171.9	81.483
172.0	81.45
172.1	81.367
172.2	81.279
172.3	81.227
172.4	81.212
172.5	81.232
172.6	81.287
172.7	81.352
172.8	81.402
172.9	81.439
173.0	81.496
173.1	81.576
173.2	81.652
173.3	81.7
173.4	81.72
173.5	81.74
173.6	81.761
173.7	81.746
173.8	81.661
173.9	81.507
174.0	81.399
174.1	81.338
174.2	81.311
174.3	81.306
174.4	81.323
174.5	81.295
174.6	81.224
174.7	81.126
174.8	81.02
174.9	80.907
175.0	80.822
175.1	80.767
175.2	80.766
175.3	80.846
175.4	81.006
175.5	81.121
175.6	81.19
175.7	81.213
175.8	81.188
175.9	81.117
176.0	81.151
176.1	81.29
176.2	81.471
176.3	81.632
176.4	81.773
176.5	81.911
176.6	82.046
176.7	82.14
176.8	82.158
176.9	82.097
177.0	82.037
177.1	81.977
177.2	81.917
177.3	81.858
177.4	81.8
177.5	81.711
177.6	81.59
177.7	81.458
177.8	81.335
177.9	81.22
178.0	81.137
178.1	81.088
178.2	81.06
178.3	81.044
178.4	81.039
178.5	81.023
178.6	80.997
178.7	80.996
178.8	81.055
178.9	81.174
179.0	81.262
179.1	81.318
179.2	81.376
179.3	81.468
179.4	81.595
179.5	81.625
179.6	81.557
179.7	81.481
179.8	81.484
179.9	81.567
180.0	81.585
180.1	81.538
180.2	81.467
180.3	81.409
180.4	81.365
180.5	81.301
180.6	81.217
180.7	81.124
180.8	81.034
180.9	80.946
181.0	80.906
181.1	80.915
181.2	80.935
181.3	80.931
181.4	80.904
181.5	80.944
181.6	81.05
181.7	81.144
181.8	81.149
181.9	81.063
182.0	80.993
182.1	80.939
182.2	80.903
182.3	80.889
182.4	80.895
182.5	80.999
182.6	81.202
182.7	81.426
182.8	81.595
182.9	81.71
183.0	81.756
183.1	81.735
183.2	81.711
183.3	81.751
183.4	81.854
183.5	81.935
183.6	81.994
183.7	82.03
183.8	82.039
183.9	82.022
184.0	81.937
184.1	81.782
184.2	81.632
184.3	81.56
184.4	81.564
184.5	81.55
184.6	81.519
184.7	81.496
184.8	81.508
184.9	81.553
185.0	81.588
185.1	81.61
185.2	81.635
185.3	81.676
185.4	81.735
185.5	81.766
185.6	81.771
185.7	81.751
185.8	81.708
185.9	81.641
186.0	81.621
186.1	81.647
186.2	81.675
186.3	81.661
186.4	81.606
186.5	81.585
186.6	81.597
186.7	81.624
186.8	81.651
186.9	81.676
187.0	81.709
187.1	81.747
187.2	81.772
187.3	81.76
187.4	81.712
187.5	81.661
187.6	81.608
187.7	81.553
187.8	81.499
187.9	81.446
188.0	81.423
188.1	81.43
188.2	81.422
188.3	81.355
188.4	81.228
188.5	81.128
188.6	81.056
188.7	81.015
188.8	81.008
188.9	81.035
189.0	81.045
189.1	81.039
189.2	81.034
189.3	81.046
189.4	81.076
189.5	81.114
189.6	81.162
189.7	81.261
189.8	81.455
189.9	81.743
190.0	81.926
190.1	82.004
190.2	82.039
190.3	82.096
190.4	82.172
190.5	82.223
190.6	82.249
190.7	82.255
190.8	82.247
190.9	82.224
191.0	82.205
191.1	82.191
191.2	82.106
191.3	81.878
191.4	81.506
191.5	81.217
191.6	81.012
191.7	80.864
191.8	80.748
191.9	80.665
192.0	80.617
192.1	80.604
192.2	80.581
192.3	80.504
192.4	80.372
192.5	80.296
192.6	80.275
192.7	80.328
192.8	80.474
192.9	80.712
193.0	80.923
193.1	81.106
193.2	81.259
193.3	81.378
193.4	81.463
193.5	81.534
193.6	81.591
193.7	81.666
193.8	81.791
193.9	81.967
194.0	82.092
194.1	82.168
194.2	82.203
194.3	82.208
194.4	82.184
194.5	82.139
194.6	82.073
194.7	81.99
194.8	81.889
194.9	81.772
195.0	81.69
195.1	81.644
195.2	81.629
195.3	81.639
195.4	81.675
195.5	81.623
195.6	81.483
195.7	81.311
195.8	81.163
195.9	81.039
196.0	80.997
196.1	81.038
196.2	81.108
196.3	81.154
196.4	81.176
196.5	81.207
196.6	81.245
196.7	81.272
196.8	81.268
196.9	81.233
197.0	81.249
197.1	81.316
197.2	81.413
197.3	81.519
197.4	81.635
197.5	81.686
197.6	81.672
197.7	81.66
197.8	81.715
197.9	81.837
198.0	81.905
198.1	81.921
198.2	81.913
198.3	81.911
198.4	81.914
198.5	81.907
198.6	81.889
198.7	81.859
198.8	81.815
198.9	81.758
199.0	81.762
199.1	81.827
199.2	81.87
199.3	81.807
199.4	81.639
199.5	81.52
199.6	81.45
199.7	81.414
199.8	81.397
199.9	81.399
200.0	81.441
200.1	81.522
200.2	81.61
200.3	81.673
200.4	81.711
200.5	81.695
200.6	81.625
200.7	81.555
200.8	81.537
200.9	81.571
201.0	81.66
201.1	81.804
201.2	81.942
201.3	82.014
201.4	82.021
201.5	82.022
201.6	82.017
201.7	81.985
201.8	81.905
201.9	81.777
202.0	81.709
202.1	81.701
202.2	81.73
202.3	81.771
202.4	81.826
202.5	81.774
202.6	81.616
202.7	81.478
202.8	81.484
202.9	81.634
203.0	81.713
203.1	81.719
203.2	81.715
203.3	81.765
203.4	81.868
203.5	81.925
203.6	81.935
203.7	81.891
203.8	81.785
203.9	81.618
204.0	81.498
204.1	81.425
204.2	81.328
204.3	81.139
204.4	80.857
204.5	80.68
204.6	80.606
204.7	80.578
204.8	80.534
204.9	80.476
205.0	80.446
205.1	80.443
205.2	80.473
205.3	80.542
205.4	80.649
205.5	80.774
205.6	80.92
205.7	81.073
205.8	81.226
205.9	81.377
206.0	81.494
206.1	81.576
206.2	81.638
206.3	81.69
206.4	81.735
206.5	81.802
206.6	81.891
206.7	81.981
206.8	82.051
206.9	82.1
207.0	82.12
207.1	82.112
207.2	82.085
207.3	82.05
207.4	82.006
207.5	81.986
207.6	81.99
207.7	82.004
207.8	82.014
207.9	82.021
208.0	81.986
208.1	81.912
208.2	81.831
208.3	81.781
208.4	81.76
208.5	81.767
208.6	81.802
208.7	81.842
208.8	81.862
208.9	81.862
209.0	81.779
209.1	81.613
209.2	81.473
209.3	81.468
209.4	81.597
209.5	81.733
209.6	81.875
209.7	82.015
209.8	82.144
209.9	82.264
210.0	82.287
210.1	82.213
210.2	82.121
210.3	82.085
210.4	82.107
210.5	82.112
210.6	82.099
210.7	82.065
210.8	82.007
210.9	81.924
211.0	81.786
211.1	81.593
211.2	81.404
211.3	81.279
211.4	81.217
211.5	81.209
211.6	81.254
211.7	81.32
211.8	81.375
211.9	81.418
212.0	81.454
212.1	81.481
212.2	81.486
212.3	81.454
212.4	81.385
212.5	81.385
212.6	81.453
212.7	81.53
212.8	81.553
212.9	81.523
213.0	81.482
213.1	81.429
213.2	81.359
213.3	81.268
213.4	81.157
213.5	81.175
213.6	81.321
213.7	81.491
213.8	81.58
213.9	81.587
214.0	81.576
214.1	81.545
214.2	81.489
214.3	81.4
214.4	81.277
214.5	81.182
214.6	81.112
214.7	81.068
214.8	81.049
214.9	81.054
215.0	81.005
215.1	80.9
215.2	80.81
215.3	80.802
215.4	80.877
215.5	80.894
215.6	80.855
215.7	80.822
215.8	80.857
215.9	80.959
216.0	81.085
216.1	81.236
216.2	81.383
216.3	81.496
216.4	81.575
216.5	81.605
216.6	81.583
216.7	81.527
216.8	81.452
216.9	81.356
217.0	81.288
217.1	81.247
217.2	81.239
217.3	81.272
217.4	81.346
217.5	81.408
217.6	81.458
217.7	81.504
217.8	81.553
217.9	81.606
218.0	81.623
218.1	81.606
218.2	81.593
218.3	81.621
218.4	81.69
218.5	81.775
218.6	81.874
218.7	81.956
218.8	81.986
218.9	81.966
219.0	81.905
219.1	81.803
219.2	81.697
219.3	81.622
219.4	81.577
219.5	81.613
219.6	81.731
219.7	81.872
219.8	81.978
219.9	82.05
220.0	82.099
220.1	82.127
220.2	82.142
220.3	82.157
220.4	82.17
220.5	82.189
220.6	82.214
220.7	82.197
220.8	82.093
220.9	81.903
221.0	81.736
221.1	81.591
221.2	81.48
221.3	81.412
221.4	81.387
221.5	81.387
221.6	81.413
221.7	81.443
221.8	81.458
221.9	81.456
222.0	81.469
222.1	81.497
222.2	81.549
222.3	81.636
222.4	81.757
222.5	81.803
222.6	81.774
222.7	81.712
222.8	81.661
222.9	81.62
223.0	81.529
223.1	81.389
223.2	81.248
223.3	81.155
223.4	81.109
223.5	81.074
223.6	81.049
223.7	81.04
223.8	81.051
223.9	81.083
224.0	81.203
224.1	81.411
224.2	81.621
224.3	81.745
224.4	81.784
224.5	81.847
224.6	81.934
224.7	82.022
224.8	82.087
224.9	82.128
225.0	82.151
225.1	82.157
225.2	82.166
225.3	82.199
225.4	82.254
225.5	82.253
225.6	82.196
225.7	82.115
225.8	82.043
225.9	81.981
226.0	81.939
226.1	81.918
226.2	81.902
226.3	81.877
226.4	81.842
226.5	81.828
226.6	81.835
226.7	81.832
226.8	81.79
226.9	81.708
227.0	81.675
227.1	81.693
227.2	81.717
227.3	81.705
227.4	81.657
227.5	81.655
227.6	81.701
227.7	81.75
227.8	81.757
227.9	81.723
228.0	81.667
228.1	81.589
228.2	81.546
228.3	81.593
228.4	81.731
228.5	81.794
228.6	81.782
228.7	81.775
228.8	81.856
228.9	82.022
229.0	82.118
229.1	82.143
229.2	82.136
229.3	82.134
229.4	82.136
229.5	82.187
229.6	82.285
229.7	82.369
229.8	82.377
229.9	82.31
230.0	82.278
230.1	82.282
230.2	82.265
230.3	82.174
230.4	82.007
230.5	81.9
230.6	81.854
230.7	81.867
230.8	81.94
230.9	82.071
231.0	82.145
231.1	82.161
231.2	82.131
231.3	82.064
231.4	81.962
231.5	81.948
231.6	82.021
231.7	82.14
231.8	82.266
231.9	82.398
232.0	82.468
232.1	82.479
232.2	82.422
232.3	82.293
232.4	82.093
232.5	81.93
232.6	81.804
232.7	81.723
232.8	81.693
232.9	81.714
233.0	81.674
233.1	81.573
233.2	81.457
233.3	81.371
233.4	81.316
233.5	81.27
233.6	81.236
233.7	81.244
233.8	81.328
233.9	81.487
234.0	81.653
234.1	81.825
234.2	81.989
234.3	82.131
234.4	82.251
234.5	82.332
234.6	82.375
234.7	82.418
234.8	82.501
234.9	82.624
235.0	82.732
235.1	82.825
235.2	82.885
235.3	82.892
235.4	82.847
235.5	82.791
235.6	82.726
235.7	82.649
235.8	82.561
235.9	82.462
236.0	82.42
236.1	82.435
236.2	82.433
236.3	82.339
236.4	82.153
236.5	82.032
236.6	81.975
236.7	81.968
236.8	81.994
236.9	82.053
237.0	82.115
237.1	82.178
237.2	82.223
237.3	82.228
237.4	82.195
237.5	82.11
237.6	81.974
237.7	81.837
237.8	81.747
237.9	81.704
238.0	81.625
238.1	81.51
238.2	81.381
238.3	81.257
238.4	81.138
238.5	80.973
238.6	80.764
238.7	80.61
238.8	80.612
238.9	80.768
239.0	80.895
239.1	80.991
239.2	81.072
239.3	81.15
239.4	81.225
239.5	81.343
239.6	81.501
239.7	81.644
239.8	81.714
239.9	81.711
240.0	81.759
240.1	81.857
240.2	81.945
240.3	81.966
240.4	81.917
240.5	81.89
240.6	81.882
240.7	81.877
240.8	81.854
240.9	81.814
241.0	81.722
241.1	81.579
241.2	81.46
241.3	81.442
241.4	81.524
241.5	81.59
241.6	81.639
241.7	81.68
241.8	81.718
241.9	81.754
242.0	81.784
242.1	81.809
242.2	81.848
242.3	81.919
242.4	82.022
242.5	82.18
242.6	82.392
242.7	82.57
242.8	82.627
242.9	82.563
243.0	82.512
243.1	82.474
243.2	82.432
243.3	82.367
243.4	82.28
243.5	82.203
243.6	82.137
243.7	82.07
243.8	81.991
243.9	81.9
244.0	81.774
244.1	81.613
244.2	81.481
244.3	81.441
244.4	81.491
244.5	81.568
244.6	81.673
244.7	81.784
244.8	81.881
244.9	81.962
245.0	82.058
245.1	82.168
245.2	82.269
245.3	82.337
245.4	82.374
245.5	82.396
245.6	82.404
245.7	82.394
245.8	82.363
245.9	82.31
246.0	82.23
246.1	82.123
246.2	82.023
246.3	81.962
246.4	81.941
246.5	81.88
246.6	81.782
246.7	81.685
246.8	81.633
246.9	81.625
247.0	81.617
247.1	81.61
247.2	81.602
247.3	81.592
247.4	81.581
247.5	81.535
247.6	81.454
247.7	81.366
247.8	81.296
247.9	81.243
248.0	81.251
248.1	81.319
248.2	81.401
248.3	81.451
248.4	81.469
248.5	81.495
248.6	81.528
248.7	81.559
248.8	81.579
248.9	81.587
249.0	81.637
249.1	81.729
249.2	81.841
249.3	81.953
249.4	82.065
249.5	82.126
249.6	82.134
249.7	82.126
249.8	82.136
249.9	82.163
250.0	82.226
250.1	82.325
250.2	82.414
250.3	82.45
250.4	82.433
250.5	82.438
250.6	82.465
250.7	82.49
250.8	82.491
250.9	82.467
251.0	82.423
251.1	82.357
251.2	82.279
251.3	82.198
251.4	82.114
251.5	82.014
251.6	81.899
251.7	81.831
251.8	81.874
251.9	82.027
252.0	82.115
252.1	82.136
252.2	82.107
252.3	82.042
252.4	81.943
252.5	81.891
252.6	81.886
252.7	81.919
252.8	81.982
252.9	82.074
253.0	82.166
253.1	82.258
253.2	82.308
253.3	82.272
253.4	82.153
253.5	82.073
253.6	82.033
253.7	82.016
253.8	82.004
253.9	81.998
254.0	81.991
254.1	81.985
254.2	81.979
254.3	81.973
254.4	81.968
254.5	81.958
254.6	81.945
254.7	81.938
254.8	81.946
254.9	81.968
255.0	81.953
255.1	81.9
255.2	81.842
255.3	81.811
255.4	81.807
255.5	81.794
255.6	81.774
255.7	81.758
255.8	81.758
255.9	81.773
256.0	81.748
256.1	81.685
256.2	81.612
256.3	81.558
256.4	81.525
256.5	81.554
256.6	81.645
256.7	81.752
256.8	81.828
256.9	81.872
257.0	81.889
257.1	81.881
257.2	81.859
257.3	81.837
257.4	81.815
257.5	81.811
257.6	81.824
257.7	81.879
257.8	81.996
257.9	82.177
258.0	82.307
258.1	82.387
258.2	82.427
258.3	82.434
258.4	82.41
258.5	82.423
258.6	82.472
258.7	82.506
258.8	82.474
258.9	82.376
259.0	82.284
259.1	82.198
259.2	82.112
259.3	82.024
259.4	81.931
259.5	81.883
259.6	81.878
259.7	81.916
259.8	81.995
259.9	82.115
260.0	82.202
260.1	82.255
260.2	82.28
260.3	82.285
260.4	82.269
260.5	82.276
260.6	82.307
260.7	82.328
260.8	82.306
260.9	82.239
261.0	82.149
261.1	82.036
261.2	81.9
261.3	81.747
261.4	81.574
261.5	81.48
261.6	81.463
261.7	81.486
261.8	81.508
261.9	81.531
262.0	81.562
262.1	81.603
262.2	81.639
262.3	81.653
262.4	81.647
262.5	81.641
262.6	81.636
262.7	81.637
262.8	81.651
262.9	81.677
263.0	81.644
263.1	81.554
263.2	81.459
263.3	81.411
263.4	81.41
263.5	81.402
263.6	81.385
263.7	81.375
263.8	81.387
263.9	81.42
264.0	81.466
264.1	81.524
264.2	81.591
264.3	81.663
264.4	81.742
264.5	81.811
264.6	81.869
264.7	81.925
264.8	81.987
264.9	82.056
265.0	82.123
265.1	82.188
265.2	82.239
265.3	82.263
265.4	82.261
265.5	82.26
265.6	82.261
265.7	82.241
265.8	82.178
265.9	82.073
266.0	82.022
266.1	82.025
266.2	82.083
266.3	82.195
266.4	82.363
266.5	82.468
266.6	82.511
266.7	82.494
266.8	82.419
266.9	82.286
267.0	82.168
267.1	82.065
267.2	81.983
267.3	81.93
267.4	81.905
267.5	81.901
267.6	81.919
267.7	81.914
267.8	81.845
267.9	81.71
268.0	81.629
268.1	81.603
268.2	81.64
268.3	81.753
268.4	81.939
268.5	82.089
268.6	82.202
268.7	82.298
268.8	82.397
268.9	82.498
269.0	82.549
269.1	82.549
269.2	82.528
269.3	82.514
269.4	82.507
269.5	82.472
269.6	82.409
269.7	82.341
269.8	82.289
269.9	82.255
270.0	82.204
270.1	82.135
270.2	82.09
270.3	82.112
270.4	82.2
270.5	82.278
270.6	82.347
270.7	82.398
270.8	82.423
270.9	82.422
271.0	82.47
271.1	82.567
271.2	82.65
271.3	82.657
271.4	82.586
271.5	82.575
271.6	82.621
271.7	82.687
271.8	82.734
271.9	82.76
272.0	82.776
272.1	82.781
272.2	82.769
272.3	82.735
272.4	82.679
272.5	82.618
272.6	82.553
272.7	82.5
272.8	82.476
272.9	82.481
273.0	82.445
273.1	82.369
273.2	82.271
273.3	82.174
273.4	82.077
273.5	81.983
273.6	81.892
273.7	81.839
273.8	81.861
273.9	81.956
274.0	82.014
274.1	82.036
274.2	82.034
274.3	82.02
274.4	81.994
274.5	81.988
274.6	82.002
274.7	82.046
274.8	82.129
274.9	82.253
275.0	82.344
275.1	82.402
275.2	82.421
275.3	82.394
275.4	82.323
275.5	82.274
275.6	82.247
275.7	82.242
275.8	82.261
275.9	82.304
276.0	82.343
276.1	82.38
276.2	82.391
276.3	82.356
276.4	82.273
276.5	82.218
276.6	82.189
276.7	82.186
276.8	82.209
276.9	82.257
277.0	82.295
277.1	82.323
277.2	82.361
277.3	82.428
277.4	82.525
277.5	82.568
277.6	82.559
277.7	82.522
277.8	82.483
277.9	82.441
278.0	82.409
278.1	82.387
278.2	82.361
278.3	82.321
278.4	82.264
278.5	82.19
278.6	82.097
278.7	82.011
278.8	81.955
278.9	81.93
279.0	81.891
279.1	81.836
279.2	81.785
279.3	81.753
279.4	81.741
279.5	81.767
279.6	81.832
279.7	81.907
279.8	81.966
279.9	82.008
280.0	82.06
280.1	82.123
280.2	82.162
280.3	82.14
280.4	82.059
280.5	82.024
280.6	82.035
280.7	82.059
280.8	82.063
280.9	82.048
281.0	81.979
281.1	81.858
281.2	81.744
281.3	81.695
281.4	81.712
281.5	81.73
281.6	81.748
281.7	81.79
281.8	81.88
281.9	82.017
282.0	82.098
282.1	82.125
282.2	82.114
282.3	82.084
282.4	82.037
282.5	82.019
282.6	82.032
282.7	82.046
282.8	82.033
282.9	81.994
283.0	81.965
283.1	81.946
283.2	81.893
283.3	81.765
283.4	81.562
283.5	81.482
283.6	81.524
283.7	81.624
283.8	81.715
283.9	81.799
284.0	81.884
284.1	81.971
284.2	82.046
284.3	82.098
284.4	82.126
284.5	82.136
284.6	82.129
284.7	82.126
284.8	82.15
284.9	82.203
285.0	82.185
285.1	82.097
285.2	81.983
285.3	81.886
285.4	81.805
285.5	81.777
285.6	81.803
285.7	81.829
285.8	81.802
285.9	81.722
286.0	81.66
286.1	81.616
286.2	81.591
286.3	81.584
286.4	81.595
286.5	81.625
286.6	81.674
286.7	81.719
286.8	81.736
286.9	81.727
287.0	81.666
287.1	81.552
287.2	81.442
287.3	81.39
287.4	81.397
287.5	81.447
287.6	81.538
287.7	81.652
287.8	81.77
287.9	81.893
288.0	82.014
288.1	82.133
288.2	82.233
288.3	82.297
288.4	82.324
288.5	82.348
288.6	82.368
288.7	82.368
288.8	82.327
288.9	82.247
289.0	82.175
289.1	82.109
289.2	82.049
289.3	81.99
289.4	81.934
289.5	81.871
289.6	81.803
289.7	81.781
289.8	81.857
289.9	82.032
290.0	82.167
290.1	82.263
290.2	82.371
290.3	82.542
290.4	82.777
290.5	82.901
290.6	82.914
290.7	82.897
290.8	82.931
290.9	83.015
291.0	83.048
291.1	83.029
291.2	82.983
291.3	82.936
291.4	82.889
291.5	82.843
291.6	82.801
291.7	82.74
291.8	82.637
291.9	82.494
292.0	82.392
292.1	82.329
292.2	82.281
292.3	82.221
292.4	82.148
292.5	82.148
292.6	82.221
292.7	82.293
292.8	82.291
292.9	82.216
293.0	82.147
293.1	82.087
293.2	82.035
293.3	81.993
293.4	81.959
293.5	82.002
293.6	82.122
293.7	82.238
293.8	82.27
293.9	82.216
294.0	82.13
294.1	82.011
294.2	81.915
294.3	81.898
294.4	81.96
294.5	82.065
294.6	82.214
294.7	82.363
294.8	82.468
294.9	82.53
295.0	82.569
295.1	82.587
295.2	82.612
295.3	82.674
295.4	82.772
295.5	82.853
295.6	82.916
295.7	82.967
295.8	83.01
295.9	83.045
296.0	83.045
296.1	83.009
296.2	82.962
296.3	82.927
296.4	82.905
296.5	82.848
296.6	82.756
296.7	82.667
296.8	82.62
296.9	82.614
297.0	82.641
297.1	82.703
297.2	82.743
297.3	82.709
297.4	82.599
297.5	82.53
297.6	82.504
297.7	82.52
297.8	82.58
297.9	82.682
298.0	82.65
298.1	82.482
298.2	82.228
298.3	81.936
298.4	81.605
298.5	81.317
298.6	81.07
298.7	80.877
298.8	80.751
298.9	80.692
299.0	80.596
299.1	80.462
299.2	80.324
299.3	80.215
299.4	80.133
299.5	80.204
299.6	80.426
299.7	80.731
299.8	81.048
299.9	81.377
300.0	81.693
300.1	81.996
300.2	82.264
300.3	82.477
300.4	82.633
300.5	82.873
300.6	83.199
300.7	83.536
300.8	83.813
300.9	84.029
301.0	84.284
301.1	84.58
301.2	84.912
301.3	85.276
301.4	85.673
301.5	86.098
301.6	86.553
301.7	87.063
301.8	87.653
301.9	88.324
302.0	89.042
302.1	89.806
302.2	90.622
302.3	91.493
302.4	92.42
302.5	93.413
302.6	94.473
302.7	95.587
302.8	96.743
302.9	97.94
303.0	99.047
303.1	100.061
303.2	101.044
303.3	102.06
303.4	103.108
303.5	104.13
303.6	105.126
303.7	106.101
303.8	107.063
303.9	108.011
304.0	108.865
304.1	109.624
304.2	110.283
304.3	110.838
304.4	111.289
304.5	111.802
304.6	112.379
304.7	112.959
304.8	113.481
304.9	113.943
305.0	114.232
305.1	114.349
305.2	114.407
305.3	114.519
305.4	114.684
305.5	114.793
305.6	114.843
305.7	114.901
305.8	115.029
305.9	115.227
306.0	115.31
306.1	115.277
306.2	115.22
306.3	115.233
306.4	115.316
306.5	115.501
306.6	115.789
306.7	116.073
306.8	116.248
306.9	116.316
307.0	116.397
307.1	116.492
307.2	116.56
307.3	116.556
307.4	116.481
307.5	116.504
307.6	116.624
307.7	116.782
307.8	116.917
307.9	117.028
308.0	117.075
308.1	117.059
308.2	117.016
308.3	116.98
308.4	116.951
308.5	116.889
308.6	116.793
308.7	116.701
308.8	116.65
308.9	116.642
309.0	116.666
309.1	116.723
309.2	116.728
309.3	116.597
309.4	116.33
309.5	116.125
309.6	115.98
309.7	115.861
309.8	115.732
309.9	115.593
310.0	115.447
310.1	115.297
310.2	115.143
310.3	114.989
310.4	114.836
310.5	114.653
310.6	114.44
310.7	114.215
310.8	113.995
310.9	113.781
311.0	113.59
311.1	113.422
311.2	113.191
311.3	112.815
311.4	112.293
311.5	111.849
311.6	111.484
311.7	111.157
311.8	110.83
311.9	110.502
312.0	110.228
312.1	110.008
312.2	109.83
312.3	109.682
312.4	109.564
312.5	109.258
312.6	108.766
312.7	108.318
312.8	108.144
312.9	108.242
313.0	108.269
313.1	108.227
313.2	108.112
313.3	107.923
313.4	107.661
313.5	107.344
313.6	106.973
313.7	106.601
313.8	106.28
313.9	106.01
314.0	105.805
314.1	105.666
314.2	105.498
314.3	105.212
314.4	104.807
314.5	104.471
314.6	104.204
314.7	103.967
314.8	103.725
314.9	103.477
315.0	103.204
315.1	102.909
315.2	102.595
315.3	102.268
315.4	101.928
315.5	101.656
315.6	101.451
315.7	101.298
315.8	101.18
315.9	101.099
316.0	100.988
316.1	100.849
316.2	100.696
316.3	100.544
316.4	100.394
316.5	100.286
316.6	100.221
316.7	100.154
316.8	100.039
316.9	99.877
317.0	99.786
317.1	99.766
317.2	99.761
317.3	99.714
317.4	99.626
317.5	99.537
317.6	99.448
317.7	99.348
317.8	99.227
317.9	99.085
318.0	98.955
318.1	98.836
318.2	98.716
318.3	98.581
318.4	98.432
318.5	98.278
318.6	98.121
318.7	97.935
318.8	97.698
318.9	97.41
319.0	97.148
319.1	96.912
319.2	96.735
319.3	96.648
319.4	96.651
319.5	96.56
319.6	96.375
319.7	96.215
319.8	96.196
319.9	96.32
320.0	96.301
320.1	96.139
320.2	95.963
320.3	95.9
320.4	95.949
320.5	95.981
320.6	95.997
320.7	95.977
320.8	95.901
320.9	95.771
321.0	95.723
321.1	95.757
321.2	95.769
321.3	95.654
321.4	95.412
321.5	95.278
321.6	95.252
321.7	95.242
321.8	95.156
321.9	94.995
322.0	94.781
322.1	94.515
322.2	94.244
322.3	94.016
322.4	93.831
322.5	93.647
322.6	93.464
322.7	93.289
322.8	93.132
322.9	92.992
323.0	92.853
323.1	92.714
323.2	92.575
323.3	92.431
323.4	92.283
323.5	92.117
323.6	91.933
323.7	91.757
323.8	91.618
323.9	91.515
324.0	91.361
324.1	91.156
324.2	90.939
324.3	90.747
324.4	90.579
324.5	90.386
324.6	90.168
324.7	89.974
324.8	89.852
324.9	89.803
325.0	89.784
325.1	89.798
325.2	89.774
325.3	89.643
325.4	89.405
325.5	89.231
325.6	89.119
325.7	89.04
325.8	88.962
325.9	88.886
326.0	88.739
326.1	88.521
326.2	88.307
326.3	88.169
326.4	88.108
326.5	88.055
326.6	88.011
326.7	87.997
326.8	88.034
326.9	88.121
327.0	88.126
327.1	88.049
327.2	87.915
327.3	87.751
327.4	87.558
327.5	87.48
327.6	87.519
327.7	87.556
327.8	87.471
327.9	87.266
328.0	87.1
328.1	86.973
328.2	86.868
328.3	86.766
328.4	86.666
328.5	86.546
328.6	86.406
328.7	86.263
328.8	86.138
328.9	86.029
329.0	85.846
329.1	85.589
329.2	85.342
329.3	85.186
329.4	85.121
329.5	85.022
329.6	84.892
329.7	84.771
329.8	84.701
329.9	84.682
330.0	84.641
330.1	84.577
330.2	84.531
330.3	84.539
330.4	84.603
330.5	84.712
330.6	84.869
330.7	84.986
330.8	84.979
330.9	84.85
331.0	84.729
331.1	84.617
331.2	84.464
331.3	84.222
331.4	83.89
331.5	83.703
331.6	83.66
331.7	83.635
331.8	83.504
331.9	83.268
332.0	83.035
332.1	82.806
332.2	82.631
332.3	82.558
332.4	82.587
332.5	82.608
332.6	82.622
332.7	82.662
332.8	82.764
332.9	82.928
333.0	83.0
333.1	82.979
333.2	82.927
333.3	82.902
333.4	82.906
333.5	82.9
333.6	82.884
333.7	82.852
333.8	82.797
333.9	82.718
334.0	82.661
334.1	82.625
334.2	82.566
334.3	82.442
334.4	82.254
334.5	82.086
334.6	81.938
334.7	81.833
334.8	81.791
334.9	81.813
335.0	81.823
335.1	81.819
335.2	81.791
335.3	81.726
335.4	81.625
335.5	81.489
335.6	81.317
335.7	81.179
335.8	81.141
335.9	81.203
336.0	81.23
336.1	81.222
336.2	81.201
336.3	81.189
336.4	81.186
336.5	81.126
336.6	81.01
336.7	80.867
336.8	80.729
336.9	80.595
337.0	80.593
337.1	80.724
337.2	80.871
337.3	80.917
337.4	80.862
337.5	80.833
337.6	80.83
337.7	80.822
337.8	80.775
337.9	80.69
338.0	80.635
338.1	80.609
338.2	80.604
338.3	80.613
338.4	80.636
338.5	80.553
338.6	80.365
338.7	80.15
338.8	79.986
338.9	79.873
339.0	79.804
339.1	79.78
339.2	79.779
339.3	79.779
339.4	79.779
339.5	79.741
339.6	79.662
339.7	79.565
339.8	79.468
339.9	79.372
340.0	79.292
340.1	79.228
340.2	79.17
340.3	79.108
340.4	79.041
340.5	78.968
340.6	78.888
340.7	78.805
340.8	78.719
340.9	78.631
341.0	78.624
341.1	78.696
341.2	78.792
341.3	78.854
341.4	78.883
341.5	78.936
341.6	79.013
341.7	79.101
341.8	79.186
341.9	79.27
342.0	79.345
342.1	79.413
342.2	79.46
342.3	79.472
342.4	79.45
342.5	79.397
342.6	79.316
342.7	79.243
342.8	79.218
342.9	79.241
343.0	79.21
343.1	79.126
343.2	79.026
343.3	78.945
343.4	78.884
343.5	78.756
343.6	78.562
343.7	78.362
343.8	78.216
343.9	78.123
344.0	78.081
344.1	78.091
344.2	78.094
344.3	78.034
344.4	77.911
344.5	77.79
344.6	77.672
344.7	77.567
344.8	77.484
344.9	77.423
345.0	77.483
345.1	77.662
345.2	77.879
345.3	78.049
345.4	78.173
345.5	78.273
345.6	78.351
345.7	78.438
345.8	78.569
345.9	78.742
346.0	78.862
346.1	78.928
346.2	78.952
346.3	78.945
346.4	78.906
346.5	78.768
346.6	78.53
346.7	78.283
346.8	78.115
346.9	78.026
347.0	77.907
347.1	77.756
347.2	77.598
347.3	77.457
347.4	77.334
347.5	77.284
347.6	77.307
347.7	77.373
347.8	77.453
347.9	77.546
348.0	77.669
348.1	77.821
348.2	77.942
348.3	77.97
348.4	77.908
348.5	77.856
348.6	77.817
348.7	77.766
348.8	77.684
348.9	77.57
349.0	77.518
349.1	77.528
349.2	77.562
349.3	77.582
349.4	77.588
349.5	77.594
349.6	77.601
349.7	77.636
349.8	77.728
349.9	77.877
350.0	78.008
350.1	78.122
350.2	78.219
350.3	78.3
350.4	78.365
350.5	78.367
350.6	78.306
350.7	78.23
350.8	78.185
350.9	78.172
351.0	78.16
351.1	78.15
351.2	78.137
351.3	78.117
351.4	78.09
351.5	78.045
351.6	77.981
351.7	77.915
351.8	77.864
351.9	77.827
352.0	77.826
352.1	77.861
352.2	77.915
352.3	77.972
352.4	78.031
352.5	78.085
352.6	78.135
352.7	78.17
352.8	78.183
352.9	78.173
353.0	78.189
353.1	78.231
353.2	78.288
353.3	78.348
353.4	78.411
353.5	78.403
353.6	78.326
353.7	78.217
353.8	78.112
353.9	78.012
354.0	77.95
354.1	77.927
354.2	77.917
354.3	77.896
354.4	77.864
354.5	77.854
354.6	77.866
354.7	77.878
354.8	77.869
354.9	77.84
355.0	77.882
355.1	77.997
355.2	78.12
355.3	78.188
355.4	78.202
355.5	78.167
355.6	78.085
355.7	78.001
355.8	77.957
355.9	77.953
356.0	77.906
356.1	77.814
356.2	77.731
356.3	77.712
356.4	77.755
356.5	77.776
356.6	77.777
356.7	77.758
356.8	77.722
356.9	77.668
357.0	77.646
357.1	77.655
357.2	77.682
357.3	77.716
357.4	77.755
357.5	77.786
357.6	77.809
357.7	77.845
357.8	77.914
357.9	78.016
358.0	78.066
358.1	78.065
358.2	78.071
358.3	78.142
358.4	78.278
358.5	78.346
358.6	78.345
358.7	78.289
358.8	78.192
358.9	78.053
359.0	77.997
359.1	78.023
359.2	78.062
359.3	78.044
359.4	77.971
359.5	77.914
359.6	77.872
359.7	77.842
359.8	77.818
359.9	77.801
360.0	77.814
360.1	77.858
360.2	77.909
360.3	77.945
360.4	77.965
360.5	77.992
360.6	78.028
360.7	78.038
360.8	77.99
360.9	77.885
361.0	77.858
361.1	77.908
361.2	77.951
361.3	77.903
361.4	77.766
361.5	77.671
361.6	77.62
361.7	77.612
361.8	77.648
361.9	77.727
362.0	77.694
362.1	77.551
362.2	77.411
362.3	77.388
362.4	77.483
362.5	77.497
362.6	77.428
362.7	77.327
362.8	77.241
362.9	77.171
363.0	77.108
363.1	77.05
363.2	77.004
363.3	76.975
363.4	76.962
363.5	76.992
363.6	77.063
363.7	77.145
363.8	77.202
363.9	77.236
364.0	77.295
364.1	77.376
364.2	77.504
364.3	77.698
364.4	77.96
364.5	78.147
364.6	78.261
364.7	78.305
364.8	78.283
364.9	78.195
365.0	78.154
365.1	78.16
365.2	78.208
365.3	78.295
365.4	78.421
365.5	78.473
365.6	78.452
365.7	78.375
365.8	78.261
365.9	78.11
366.0	78.016
366.1	77.98
366.2	77.991
366.3	78.039
366.4	78.125
366.5	78.153
366.6	78.125
366.7	78.02
366.8	77.818
366.9	77.518
367.0	77.346
367.1	77.302
367.2	77.331
367.3	77.378
367.4	77.444
367.5	77.484
367.6	77.499
367.7	77.479
367.8	77.417
367.9	77.312
368.0	77.294
368.1	77.363
368.2	77.474
368.3	77.582
368.4	77.686
368.5	77.737
368.6	77.735
368.7	77.696
368.8	77.637
368.9	77.558
369.0	77.484
369.1	77.417
369.2	77.414
369.3	77.535
369.4	77.779
369.5	77.962
369.6	78.085
369.7	78.172
369.8	78.249
369.9	78.316
370.0	78.37
370.1	78.409
370.2	78.469
370.3	78.583
370.4	78.75
370.5	78.874
370.6	78.956
370.7	78.973
370.8	78.902
370.9	78.743
371.0	78.633
371.1	78.572
371.2	78.561
371.3	78.603
371.4	78.697
371.5	78.733
371.6	78.709
371.7	78.657
371.8	78.609
371.9	78.563
372.0	78.507
372.1	78.442
372.2	78.409
372.3	78.448
372.4	78.561
372.5	78.625
372.6	78.641
372.7	78.612
372.8	78.539
372.9	78.422
373.0	78.374
373.1	78.393
373.2	78.411
373.3	78.358
373.4	78.234
373.5	78.204
373.6	78.268
373.7	78.348
373.8	78.363
373.9	78.314
374.0	78.278
374.1	78.255
374.2	78.249
374.3	78.265
374.4	78.303
374.5	78.313
374.6	78.295
374.7	78.285
374.8	78.317
374.9	78.389
375.0	78.412
375.1	78.386
375.2	78.332
375.3	78.273
375.4	78.208
375.5	78.118
375.6	78.0
375.7	77.892
375.8	77.828
375.9	77.807
376.0	77.841
376.1	77.927
376.2	78.007
376.3	78.018
376.4	77.961
376.5	77.942
376.6	77.962
376.7	77.987
376.8	77.986
376.9	77.958
377.0	77.964
377.1	78.004
377.2	78.035
377.3	78.013
377.4	77.939
377.5	77.872
377.6	77.813
377.7	77.782
377.8	77.801
377.9	77.87
378.0	77.935
378.1	77.998
378.2	78.072
378.3	78.172
378.4	78.298
378.5	78.359
378.6	78.354
378.7	78.339
378.8	78.37
378.9	78.446
379.0	78.527
379.1	78.613
379.2	78.668
379.3	78.657
379.4	78.581
379.5	78.51
379.6	78.443
379.7	78.378
379.8	78.309
379.9	78.238
380.0	78.244
380.1	78.33
380.2	78.424
380.3	78.458
380.4	78.432
380.5	78.396
380.6	78.351
380.7	78.352
380.8	78.457
380.9	78.664
381.0	78.845
381.1	78.999
381.2	79.124
381.3	79.217
381.4	79.279
381.5	79.319
381.6	79.338
381.7	79.369
381.8	79.448
381.9	79.574
382.0	79.661
382.1	79.709
382.2	79.705
382.3	79.634
382.4	79.497
382.5	79.355
382.6	79.208
382.7	79.073
382.8	78.968
382.9	78.894
383.0	78.857
383.1	78.858
383.2	78.878
383.3	78.897
383.4	78.915
383.5	78.903
383.6	78.861
383.7	78.826
383.8	78.837
383.9	78.892
384.0	78.916
384.1	78.908
384.2	78.906
384.3	78.946
384.4	79.027
384.5	79.077
384.6	79.094
384.7	79.088
384.8	79.068
384.9	79.034
385.0	79.053
385.1	79.124
385.2	79.188
385.3	79.187
385.4	79.121
385.5	79.118
385.6	79.181
385.7	79.244
385.8	79.247
385.9	79.19
386.0	79.141
386.1	79.101
386.2	79.09
386.3	79.126
386.4	79.209
386.5	79.244
386.6	79.232
386.7	79.209
386.8	79.213
386.9	79.243
387.0	79.278
387.1	79.316
387.2	79.38
387.3	79.492
387.4	79.653
387.5	79.749
387.6	79.781
387.7	79.767
387.8	79.723
387.9	79.649
388.0	79.609
388.1	79.602
388.2	79.615
388.3	79.638
388.4	79.669
388.5	79.702
388.6	79.736
388.7	79.751
388.8	79.727
388.9	79.663
389.0	79.685
389.1	79.791
389.2	79.906
389.3	79.955
389.4	79.938
389.5	79.885
389.6	79.796
389.7	79.711
389.8	79.671
389.9	79.674
390.0	79.668
390.1	79.655
390.2	79.63
390.3	79.591
390.4	79.539
390.5	79.448
390.6	79.317
390.7	79.178
390.8	79.064
390.9	78.974
391.0	78.967
391.1	79.042
391.2	79.133
391.3	79.173
391.4	79.16
391.5	79.152
391.6	79.148
391.7	79.14
391.8	79.12
391.9	79.089
392.0	79.064
392.1	79.046
392.2	79.039
392.3	79.047
392.4	79.069
392.5	79.051
392.6	78.993
392.7	78.933
392.8	78.909
392.9	78.921
393.0	78.945
393.1	78.98
393.2	79.012
393.3	79.023
393.4	79.015
393.5	79.03
393.6	79.067
393.7	79.127
393.8	79.207
393.9	79.307
394.0	79.377
394.1	79.417
394.2	79.437
394.3	79.446
394.4	79.446
394.5	79.366
394.6	79.208
394.7	79.052
394.8	78.977
394.9	78.982
395.0	78.973
395.1	78.949
395.2	78.922
395.3	78.902
395.4	78.889
395.5	78.872
395.6	78.851
395.7	78.833
395.8	78.825
395.9	78.827
396.0	78.883
396.1	78.993
396.2	79.109
396.3	79.186
396.4	79.223
396.5	79.344
396.6	79.55
396.7	79.766
396.8	79.914
396.9	79.996
397.0	80.056
397.1	80.095
397.2	80.114
397.3	80.117
397.4	80.104
397.5	80.118
397.6	80.159
397.7	80.236
397.8	80.358
397.9	80.525
398.0	80.508
398.1	80.307
398.2	80.061
398.3	79.907
398.4	79.844
398.5	79.849
398.6	79.923
398.7	80.021
398.8	80.1
398.9	80.162
399.0	80.181
399.1	80.156
399.2	80.096
