# Supplementary material for: Correction: LPS responsiveness and neutrophil chemotaxis in vivo require PMN MMP-8 activity
Source: PLoS One. 2025 Dec 19;20(12):e0339233. doi: 10.1371/journal.pone.0339233 (PMC12716691; doi:10.1371/journal.pone.0339233)
Supplement: S11 File — (ZIP) [file pone.0339233.s011.zip › 06422635 Fig 5 Calcium Flux/01sept04/calcium01sep0405.txt]

        Calibration Report
        ------------------

ICBC Method       :	
Measurement Type  :	Single
Calibration Type  :	Min/Max
AF :          0.000
IC :          6
Fmin              :	67.006
Fmax              :	377.037
Conversion datafile      :  C:\FLWINLAB\DATA\01sep0405.td

ICBC data result file :C:\FLWINLAB\DATA\calcium01sep0405.txt
generated on: 02/09/2004 at time: 1:53:51 PM
---------------------------------------
0.1	49.261
0.2	49.298
0.3	49.29
0.4	49.239
0.5	49.24
0.6	49.294
0.7	49.354
0.8	49.376
0.9	49.36
1.0	49.356
1.1	49.365
1.2	49.369
1.3	49.35
1.4	49.307
1.5	49.26
1.6	49.208
1.7	49.16
1.8	49.123
1.9	49.098
2.0	49.041
2.1	48.952
2.2	48.88
2.3	48.873
2.4	48.932
2.5	48.947
2.6	48.919
2.7	48.884
2.8	48.882
2.9	48.912
3.0	48.93
3.1	48.935
3.2	48.951
3.3	49.001
3.4	49.084
3.5	49.132
3.6	49.146
3.7	49.119
3.8	49.046
3.9	48.927
4.0	48.873
4.1	48.885
4.2	48.919
4.3	48.934
4.4	48.929
4.5	48.914
4.6	48.89
4.7	48.847
4.8	48.776
4.9	48.679
5.0	48.637
5.1	48.651
5.2	48.695
5.3	48.746
5.4	48.804
5.5	48.82
5.6	48.794
5.7	48.752
5.8	48.721
5.9	48.701
6.0	48.674
6.1	48.641
6.2	48.624
6.3	48.649
6.4	48.715
6.5	48.733
6.6	48.702
6.7	48.633
6.8	48.533
6.9	48.403
7.0	48.278
7.1	48.156
7.2	48.056
7.3	47.996
7.4	47.976
7.5	47.963
7.6	47.958
7.7	47.949
7.8	47.926
7.9	47.889
8.0	47.861
8.1	47.841
8.2	47.832
8.3	47.836
8.4	47.853
8.5	47.889
8.6	47.945
8.7	48.008
8.8	48.065
8.9	48.118
9.0	48.153
9.1	48.171
9.2	48.189
9.3	48.223
9.4	48.273
9.5	48.308
9.6	48.328
9.7	48.391
9.8	48.554
9.9	48.819
10.0	49.007
10.1	49.12
10.2	49.181
10.3	49.213
10.4	49.217
10.5	49.203
10.6	49.172
10.7	49.133
10.8	49.095
10.9	49.06
11.0	49.05
11.1	49.066
11.2	49.048
11.3	48.937
11.4	48.732
11.5	48.597
11.6	48.532
11.7	48.502
11.8	48.474
11.9	48.445
12.0	48.475
12.1	48.564
12.2	48.626
12.3	48.578
12.4	48.421
12.5	48.291
12.6	48.188
12.7	48.126
12.8	48.12
12.9	48.17
13.0	48.231
13.1	48.305
13.2	48.379
13.3	48.441
13.4	48.492
13.5	48.51
13.6	48.496
13.7	48.496
13.8	48.555
13.9	48.675
14.0	48.767
14.1	48.831
14.2	48.851
14.3	48.811
14.4	48.709
14.5	48.619
14.6	48.541
14.7	48.458
14.8	48.353
14.9	48.226
15.0	48.145
15.1	48.112
15.2	48.092
15.3	48.055
15.4	48.0
15.5	47.979
15.6	47.992
15.7	48.034
15.8	48.098
15.9	48.186
16.0	48.205
16.1	48.156
16.2	48.109
16.3	48.133
16.4	48.229
16.5	48.248
16.6	48.191
16.7	48.114
16.8	48.077
16.9	48.078
17.0	48.071
17.1	48.055
17.2	48.044
17.3	48.046
17.4	48.064
17.5	48.115
17.6	48.199
17.7	48.256
17.8	48.224
17.9	48.104
18.0	48.055
18.1	48.077
18.2	48.153
18.3	48.267
18.4	48.42
18.5	48.508
18.6	48.532
18.7	48.522
18.8	48.507
18.9	48.486
19.0	48.478
19.1	48.485
19.2	48.536
19.3	48.665
19.4	48.87
19.5	48.989
19.6	49.023
19.7	48.996
19.8	48.937
19.9	48.846
20.0	48.823
20.1	48.87
20.2	48.917
20.3	48.896
20.4	48.808
20.5	48.742
20.6	48.699
20.7	48.653
20.8	48.579
20.9	48.476
21.0	48.408
21.1	48.373
21.2	48.374
21.3	48.409
21.4	48.479
21.5	48.509
21.6	48.5
21.7	48.491
21.8	48.52
21.9	48.587
22.0	48.65
22.1	48.709
22.2	48.754
22.3	48.773
22.4	48.767
22.5	48.772
22.6	48.786
22.7	48.803
22.8	48.814
22.9	48.821
23.0	48.782
23.1	48.7
23.2	48.592
23.3	48.478
23.4	48.357
23.5	48.237
23.6	48.118
23.7	48.016
23.8	47.951
23.9	47.921
24.0	47.901
24.1	47.89
24.2	47.874
24.3	47.837
24.4	47.778
24.5	47.793
24.6	47.881
24.7	48.021
24.8	48.191
24.9	48.391
25.0	48.525
25.1	48.594
25.2	48.632
25.3	48.674
25.4	48.72
25.5	48.747
25.6	48.755
25.7	48.744
25.8	48.713
25.9	48.664
26.0	48.64
26.1	48.642
26.2	48.642
26.3	48.609
26.4	48.545
26.5	48.472
26.6	48.389
26.7	48.322
26.8	48.293
26.9	48.304
27.0	48.305
27.1	48.295
27.2	48.284
27.3	48.282
27.4	48.289
27.5	48.231
27.6	48.109
27.7	48.002
27.8	47.993
27.9	48.079
28.0	48.156
28.1	48.223
28.2	48.258
28.3	48.239
28.4	48.165
28.5	48.114
28.6	48.085
28.7	48.074
28.8	48.079
28.9	48.101
29.0	48.146
29.1	48.215
29.2	48.26
29.3	48.232
29.4	48.131
29.5	48.113
29.6	48.178
29.7	48.269
29.8	48.331
29.9	48.365
30.0	48.401
30.1	48.441
30.2	48.464
30.3	48.448
30.4	48.394
30.5	48.352
30.6	48.322
30.7	48.302
30.8	48.287
30.9	48.278
31.0	48.182
31.1	48.0
31.2	47.797
31.3	47.639
31.4	47.524
31.5	47.482
31.6	47.513
31.7	47.582
31.8	47.657
31.9	47.737
32.0	47.825
32.1	47.92
32.2	48.028
32.3	48.151
32.4	48.29
32.5	48.43
32.6	48.569
32.7	48.706
32.8	48.838
32.9	48.966
33.0	49.03
33.1	49.03
33.2	49.002
33.3	48.982
33.4	48.97
33.5	48.918
33.6	48.827
33.7	48.71
33.8	48.581
33.9	48.441
34.0	48.378
34.1	48.394
34.2	48.474
34.3	48.602
34.4	48.779
34.5	48.887
34.6	48.927
34.7	48.942
34.8	48.974
34.9	49.024
35.0	49.051
35.1	49.054
35.2	49.034
35.3	48.99
35.4	48.923
35.5	48.875
35.6	48.845
35.7	48.793
35.8	48.675
35.9	48.493
36.0	48.383
36.1	48.344
36.2	48.331
36.3	48.295
36.4	48.237
36.5	48.223
36.6	48.252
36.7	48.3
36.8	48.341
36.9	48.374
37.0	48.38
37.1	48.358
37.2	48.33
37.3	48.318
37.4	48.32
37.5	48.314
37.6	48.299
37.7	48.28
37.8	48.263
37.9	48.246
38.0	48.207
38.1	48.145
38.2	48.109
38.3	48.147
38.4	48.257
38.5	48.312
38.6	48.31
38.7	48.3
38.8	48.33
38.9	48.398
39.0	48.47
39.1	48.546
39.2	48.609
39.3	48.644
39.4	48.651
39.5	48.679
39.6	48.727
39.7	48.754
39.8	48.716
39.9	48.615
40.0	48.564
40.1	48.565
40.2	48.583
40.3	48.586
40.4	48.572
40.5	48.549
40.6	48.515
40.7	48.487
40.8	48.476
40.9	48.484
41.0	48.489
41.1	48.491
41.2	48.518
41.3	48.597
41.4	48.729
41.5	48.816
41.6	48.86
41.7	48.876
41.8	48.883
41.9	48.879
42.0	48.868
42.1	48.849
42.2	48.825
42.3	48.798
42.4	48.77
42.5	48.725
42.6	48.665
42.7	48.602
42.8	48.55
42.9	48.51
43.0	48.464
43.1	48.412
43.2	48.341
43.3	48.241
43.4	48.11
43.5	48.059
43.6	48.087
43.7	48.152
43.8	48.212
43.9	48.267
44.0	48.335
44.1	48.416
44.2	48.497
44.3	48.564
44.4	48.618
44.5	48.632
44.6	48.606
44.7	48.583
44.8	48.602
44.9	48.665
45.0	48.679
45.1	48.645
45.2	48.609
45.3	48.621
45.4	48.68
45.5	48.725
45.6	48.756
45.7	48.752
45.8	48.691
45.9	48.573
46.0	48.543
46.1	48.601
46.2	48.686
46.3	48.734
46.4	48.746
46.5	48.764
46.6	48.786
46.7	48.802
46.8	48.798
46.9	48.776
47.0	48.81
47.1	48.899
47.2	48.998
47.3	49.06
47.4	49.086
47.5	49.107
47.6	49.124
47.7	49.142
47.8	49.168
47.9	49.203
48.0	49.228
48.1	49.242
48.2	49.236
48.3	49.201
48.4	49.137
48.5	49.068
48.6	48.992
48.7	48.951
48.8	48.983
48.9	49.089
49.0	49.14
49.1	49.137
49.2	49.108
49.3	49.084
49.4	49.063
49.5	49.006
49.6	48.912
49.7	48.838
49.8	48.841
49.9	48.918
50.0	48.975
50.1	49.011
50.2	49.028
50.3	49.028
50.4	49.009
50.5	49.002
50.6	49.006
50.7	49.019
50.8	49.038
50.9	49.063
51.0	49.14
51.1	49.268
51.2	49.386
51.3	49.434
51.4	49.412
51.5	49.365
51.6	49.294
51.7	49.204
51.8	49.1
51.9	48.981
52.0	48.89
52.1	48.825
52.2	48.785
52.3	48.765
52.4	48.767
52.5	48.724
52.6	48.637
52.7	48.536
52.8	48.453
52.9	48.386
53.0	48.321
53.1	48.256
53.2	48.197
53.3	48.152
53.4	48.119
53.5	48.146
53.6	48.234
53.7	48.314
53.8	48.319
53.9	48.247
54.0	48.266
54.1	48.374
54.2	48.53
54.3	48.69
54.4	48.855
54.5	48.974
54.6	49.047
54.7	49.087
54.8	49.108
54.9	49.109
55.0	49.058
55.1	48.953
55.2	48.842
55.3	48.771
55.4	48.738
55.5	48.668
55.6	48.56
55.7	48.43
55.8	48.29
55.9	48.14
56.0	48.056
56.1	48.036
56.2	48.059
56.3	48.103
56.4	48.167
56.5	48.238
56.6	48.315
56.7	48.398
56.8	48.487
56.9	48.582
57.0	48.674
57.1	48.762
57.2	48.844
57.3	48.915
57.4	48.975
57.5	49.011
57.6	49.023
57.7	49.022
57.8	49.016
57.9	49.006
58.0	48.987
58.1	48.959
58.2	48.942
58.3	48.957
58.4	49.002
58.5	48.977
58.6	48.881
58.7	48.773
58.8	48.708
58.9	48.686
59.0	48.677
59.1	48.679
59.2	48.703
59.3	48.758
59.4	48.845
59.5	48.928
59.6	49.009
59.7	49.073
59.8	49.109
59.9	49.117
60.0	49.155
60.1	49.221
60.2	49.278
60.3	49.286
60.4	49.246
60.5	49.189
60.6	49.118
60.7	49.046
60.8	48.987
60.9	48.943
61.0	48.902
61.1	48.863
61.2	48.813
61.3	48.738
61.4	48.637
61.5	48.603
61.6	48.634
61.7	48.687
61.8	48.719
61.9	48.731
62.0	48.785
62.1	48.879
62.2	48.957
62.3	48.964
62.4	48.898
62.5	48.886
62.6	48.926
62.7	49.003
62.8	49.098
62.9	49.212
63.0	49.272
63.1	49.276
63.2	49.271
63.3	49.3
63.4	49.362
63.5	49.384
63.6	49.366
63.7	49.333
63.8	49.308
63.9	49.292
64.0	49.211
64.1	49.066
64.2	48.921
64.3	48.839
64.4	48.822
64.5	48.804
64.6	48.788
64.7	48.759
64.8	48.706
64.9	48.629
65.0	48.569
65.1	48.526
65.2	48.527
65.3	48.597
65.4	48.736
65.5	48.879
65.6	49.027
65.7	49.144
65.8	49.194
65.9	49.178
66.0	49.155
66.1	49.126
66.2	49.122
66.3	49.179
66.4	49.294
66.5	49.384
66.6	49.447
66.7	49.493
66.8	49.527
66.9	49.549
67.0	49.559
67.1	49.555
67.2	49.556
67.3	49.582
67.4	49.631
67.5	49.699
67.6	49.787
67.7	49.857
67.8	49.875
67.9	49.839
68.0	49.829
68.1	49.843
68.2	49.842
68.3	49.787
68.4	49.678
68.5	49.6
68.6	49.555
68.7	49.523
68.8	49.486
68.9	49.446
69.0	49.398
69.1	49.345
69.2	49.295
69.3	49.258
69.4	49.236
69.5	49.231
69.6	49.245
69.7	49.277
69.8	49.328
69.9	49.398
70.0	49.47
70.1	49.545
70.2	49.605
70.3	49.634
70.4	49.633
70.5	49.653
70.6	49.695
70.7	49.741
70.8	49.775
70.9	49.798
71.0	49.805
71.1	49.795
71.2	49.787
71.3	49.801
71.4	49.836
71.5	49.861
71.6	49.876
71.7	49.897
71.8	49.939
71.9	50.001
72.0	50.041
72.1	50.061
72.2	50.067
72.3	50.067
72.4	50.062
72.5	50.05
72.6	50.03
72.7	49.986
72.8	49.904
72.9	49.784
73.0	49.67
73.1	49.563
73.2	49.473
73.3	49.411
73.4	49.378
73.5	49.33
73.6	49.265
73.7	49.224
73.8	49.244
73.9	49.326
74.0	49.416
74.1	49.514
74.2	49.633
74.3	49.787
74.4	49.975
74.5	50.139
74.6	50.28
74.7	50.383
74.8	50.433
74.9	50.432
75.0	50.4
75.1	50.339
75.2	50.257
75.3	50.163
75.4	50.059
75.5	49.99
75.6	49.954
75.7	49.921
75.8	49.863
75.9	49.777
76.0	49.699
76.1	49.628
76.2	49.576
76.3	49.552
76.4	49.556
76.5	49.563
76.6	49.572
76.7	49.587
76.8	49.613
76.9	49.65
77.0	49.685
77.1	49.717
77.2	49.744
77.3	49.762
77.4	49.771
77.5	49.795
77.6	49.835
77.7	49.89
77.8	49.962
77.9	50.05
78.0	50.156
78.1	50.278
78.2	50.364
78.3	50.359
78.4	50.264
78.5	50.181
78.6	50.11
78.7	50.049
78.8	49.999
78.9	49.959
79.0	49.949
79.1	49.971
79.2	49.982
79.3	49.941
79.4	49.848
79.5	49.798
79.6	49.791
79.7	49.818
79.8	49.872
79.9	49.953
80.0	49.986
80.1	49.97
80.2	49.925
80.3	49.866
80.4	49.794
80.5	49.718
80.6	49.639
80.7	49.555
80.8	49.467
80.9	49.374
81.0	49.344
81.1	49.378
81.2	49.436
81.3	49.48
81.4	49.51
81.5	49.55
81.6	49.598
81.7	49.663
81.8	49.753
81.9	49.869
82.0	49.957
82.1	50.018
82.2	50.064
82.3	50.108
82.4	50.15
82.5	50.138
82.6	50.072
82.7	49.994
82.8	49.947
82.9	49.93
83.0	49.911
83.1	49.89
83.2	49.891
83.3	49.938
83.4	50.031
83.5	50.071
83.6	50.057
83.7	50.051
83.8	50.113
83.9	50.243
84.0	50.312
84.1	50.32
84.2	50.315
84.3	50.346
84.4	50.414
84.5	50.469
84.6	50.51
84.7	50.53
84.8	50.518
84.9	50.476
85.0	50.478
85.1	50.524
85.2	50.565
85.3	50.552
85.4	50.485
85.5	50.457
85.6	50.469
85.7	50.486
85.8	50.476
85.9	50.439
86.0	50.392
86.1	50.336
86.2	50.285
86.3	50.252
86.4	50.239
86.5	50.208
86.6	50.162
86.7	50.116
86.8	50.087
86.9	50.076
87.0	50.063
87.1	50.05
87.2	50.037
87.3	50.028
87.4	50.022
87.5	50.079
87.6	50.199
87.7	50.323
87.8	50.391
87.9	50.402
88.0	50.412
88.1	50.421
88.2	50.411
88.3	50.37
88.4	50.295
88.5	50.231
88.6	50.178
88.7	50.149
88.8	50.158
88.9	50.205
89.0	50.219
89.1	50.2
89.2	50.151
89.3	50.072
89.4	49.966
89.5	49.892
89.6	49.851
89.7	49.863
89.8	49.949
89.9	50.108
90.0	50.251
90.1	50.38
90.2	50.478
90.3	50.532
90.4	50.543
90.5	50.539
90.6	50.523
90.7	50.526
90.8	50.584
90.9	50.694
91.0	50.776
91.1	50.83
91.2	50.855
91.3	50.848
91.4	50.81
91.5	50.758
91.6	50.693
91.7	50.634
91.8	50.6
91.9	50.592
92.0	50.613
92.1	50.663
92.2	50.703
92.3	50.692
92.4	50.632
92.5	50.606
92.6	50.613
92.7	50.635
92.8	50.653
92.9	50.665
93.0	50.683
93.1	50.708
93.2	50.728
93.3	50.733
93.4	50.725
93.5	50.689
93.6	50.627
93.7	50.584
93.8	50.607
93.9	50.694
94.0	50.751
94.1	50.777
94.2	50.792
94.3	50.818
94.4	50.853
94.5	50.902
94.6	50.965
94.7	51.013
94.8	51.018
94.9	50.981
95.0	50.949
95.1	50.923
95.2	50.899
95.3	50.874
95.4	50.849
95.5	50.838
95.6	50.842
95.7	50.837
95.8	50.801
95.9	50.733
96.0	50.657
96.1	50.573
96.2	50.518
96.3	50.529
96.4	50.606
96.5	50.666
96.6	50.709
96.7	50.733
96.8	50.735
96.9	50.717
97.0	50.735
97.1	50.789
97.2	50.843
97.3	50.862
97.4	50.846
97.5	50.871
97.6	50.939
97.7	51.011
97.8	51.052
97.9	51.06
98.0	51.072
98.1	51.089
98.2	51.115
98.3	51.152
98.4	51.201
98.5	51.181
98.6	51.092
98.7	51.017
98.8	51.036
98.9	51.15
99.0	51.21
99.1	51.214
99.2	51.189
99.3	51.162
99.4	51.132
99.5	51.118
99.6	51.122
99.7	51.116
99.8	51.075
99.9	50.997
100.0	50.988
100.1	51.046
100.2	51.086
100.3	51.024
100.4	50.86
100.5	50.762
100.6	50.73
100.7	50.731
100.8	50.731
100.9	50.73
101.0	50.713
101.1	50.679
101.2	50.672
101.3	50.735
101.4	50.868
101.5	50.93
101.6	50.923
101.7	50.91
101.8	50.959
101.9	51.068
102.0	51.155
102.1	51.219
102.2	51.267
102.3	51.308
102.4	51.34
102.5	51.395
102.6	51.475
102.7	51.531
102.8	51.517
102.9	51.434
103.0	51.371
103.1	51.328
103.2	51.32
103.3	51.362
103.4	51.454
103.5	51.474
103.6	51.422
103.7	51.359
103.8	51.344
103.9	51.378
104.0	51.387
104.1	51.372
104.2	51.371
104.3	51.426
104.4	51.535
104.5	51.641
104.6	51.746
104.7	51.821
104.8	51.842
104.9	51.808
105.0	51.806
105.1	51.838
105.2	51.869
105.3	51.87
105.4	51.839
105.5	51.82
105.6	51.813
105.7	51.782
105.8	51.692
105.9	51.543
106.0	51.441
106.1	51.385
106.2	51.346
106.3	51.294
106.4	51.229
106.5	51.169
106.6	51.114
106.7	51.069
106.8	51.042
106.9	51.033
107.0	51.007
107.1	50.966
107.2	50.936
107.3	50.944
107.4	50.99
107.5	51.017
107.6	51.026
107.7	51.025
107.8	51.022
107.9	51.018
108.0	51.046
108.1	51.106
108.2	51.147
108.3	51.117
108.4	51.016
108.5	50.96
108.6	50.947
108.7	50.97
108.8	51.025
108.9	51.11
109.0	51.165
109.1	51.189
109.2	51.199
109.3	51.213
109.4	51.23
109.5	51.228
109.6	51.207
109.7	51.199
109.8	51.236
109.9	51.317
110.0	51.408
110.1	51.508
110.2	51.593
110.3	51.636
110.4	51.639
110.5	51.631
110.6	51.611
110.7	51.609
110.8	51.653
110.9	51.742
111.0	51.793
111.1	51.805
111.2	51.812
111.3	51.85
111.4	51.918
111.5	51.973
111.6	52.016
111.7	52.034
111.8	52.014
111.9	51.956
112.0	51.913
112.1	51.885
112.2	51.86
112.3	51.827
112.4	51.787
112.5	51.774
112.6	51.791
112.7	51.807
112.8	51.792
112.9	51.746
113.0	51.679
113.1	51.591
113.2	51.52
113.3	51.502
113.4	51.539
113.5	51.577
113.6	51.617
113.7	51.648
113.8	51.655
113.9	51.641
114.0	51.652
114.1	51.69
114.2	51.746
114.3	51.816
114.4	51.898
114.5	51.961
114.6	52.005
114.7	52.03
114.8	52.039
114.9	52.032
115.0	52.027
115.1	52.024
115.2	52.025
115.3	52.03
115.4	52.038
115.5	52.049
115.6	52.063
115.7	52.061
115.8	52.025
115.9	51.955
116.0	51.901
116.1	51.863
116.2	51.832
116.3	51.797
116.4	51.759
116.5	51.741
116.6	51.741
116.7	51.734
116.8	51.692
116.9	51.616
117.0	51.577
117.1	51.575
117.2	51.609
117.3	51.677
117.4	51.78
117.5	51.902
117.6	52.045
117.7	52.174
117.8	52.251
117.9	52.278
118.0	52.34
118.1	52.439
118.2	52.552
118.3	52.659
118.4	52.76
118.5	52.87
118.6	52.988
118.7	53.054
118.8	53.008
118.9	52.851
119.0	52.7
119.1	52.556
119.2	52.446
119.3	52.399
119.4	52.414
119.5	52.396
119.6	52.343
119.7	52.3
119.8	52.312
119.9	52.377
120.0	52.334
120.1	52.184
120.2	52.039
120.3	52.012
120.4	52.103
120.5	52.148
120.6	52.15
120.7	52.126
120.8	52.095
120.9	52.058
121.0	52.034
121.1	52.024
121.2	52.02
121.3	52.015
121.4	52.008
121.5	52.032
121.6	52.088
121.7	52.153
121.8	52.206
121.9	52.247
122.0	52.261
122.1	52.248
122.2	52.236
122.3	52.255
122.4	52.305
122.5	52.303
122.6	52.249
122.7	52.196
122.8	52.195
122.9	52.248
123.0	52.278
123.1	52.286
123.2	52.287
123.3	52.292
123.4	52.302
123.5	52.303
123.6	52.294
123.7	52.282
123.8	52.275
123.9	52.272
124.0	52.305
124.1	52.374
124.2	52.422
124.3	52.393
124.4	52.285
124.5	52.155
124.6	52.004
124.7	51.878
124.8	51.826
124.9	51.847
125.0	51.893
125.1	51.964
125.2	52.037
125.3	52.089
125.4	52.119
125.5	52.14
125.6	52.151
125.7	52.152
125.8	52.14
125.9	52.116
126.0	52.162
126.1	52.279
126.2	52.394
126.3	52.436
126.4	52.404
126.5	52.418
126.6	52.478
126.7	52.537
126.8	52.544
126.9	52.5
127.0	52.506
127.1	52.56
127.2	52.643
127.3	52.738
127.4	52.842
127.5	52.909
127.6	52.938
127.7	52.943
127.8	52.941
127.9	52.931
128.0	52.909
128.1	52.875
128.2	52.867
128.3	52.921
128.4	53.038
128.5	53.055
128.6	52.971
128.7	52.854
128.8	52.77
128.9	52.718
129.0	52.675
129.1	52.641
129.2	52.625
129.3	52.638
129.4	52.679
129.5	52.653
129.6	52.559
129.7	52.444
129.8	52.352
129.9	52.284
130.0	52.301
130.1	52.401
130.2	52.504
130.3	52.53
130.4	52.479
130.5	52.463
130.6	52.483
130.7	52.503
130.8	52.49
130.9	52.444
131.0	52.464
131.1	52.551
131.2	52.64
131.3	52.666
131.4	52.629
131.5	52.6
131.6	52.58
131.7	52.575
131.8	52.593
131.9	52.636
132.0	52.622
132.1	52.552
132.2	52.466
132.3	52.403
132.4	52.363
132.5	52.391
132.6	52.488
132.7	52.597
132.8	52.663
132.9	52.684
133.0	52.694
133.1	52.691
133.2	52.679
133.3	52.659
133.4	52.63
133.5	52.649
133.6	52.713
133.7	52.794
133.8	52.859
133.9	52.91
134.0	52.924
134.1	52.902
134.2	52.884
134.3	52.909
134.4	52.977
134.5	53.016
134.6	53.026
134.7	53.055
134.8	53.147
134.9	53.304
135.0	53.379
135.1	53.375
135.2	53.333
135.3	53.295
135.4	53.263
135.5	53.189
135.6	53.073
135.7	52.947
135.8	52.846
135.9	52.768
136.0	52.674
136.1	52.564
136.2	52.449
136.3	52.344
136.4	52.248
136.5	52.222
136.6	52.265
136.7	52.321
136.8	52.332
136.9	52.298
137.0	52.311
137.1	52.371
137.2	52.441
137.3	52.484
137.4	52.5
137.5	52.541
137.6	52.607
137.7	52.678
137.8	52.736
137.9	52.781
138.0	52.811
138.1	52.827
138.2	52.844
138.3	52.877
138.4	52.926
138.5	52.921
138.6	52.863
138.7	52.801
138.8	52.788
138.9	52.823
139.0	52.826
139.1	52.797
139.2	52.728
139.3	52.611
139.4	52.447
139.5	52.403
139.6	52.478
139.7	52.612
139.8	52.745
139.9	52.878
140.0	53.006
140.1	53.129
140.2	53.205
140.3	53.19
140.4	53.085
140.5	53.017
140.6	52.985
140.7	53.01
140.8	53.115
140.9	53.299
141.0	53.366
141.1	53.316
141.2	53.212
141.3	53.115
141.4	53.025
141.5	52.889
141.6	52.708
141.7	52.565
141.8	52.545
141.9	52.645
142.0	52.719
142.1	52.767
142.2	52.772
142.3	52.722
142.4	52.617
142.5	52.535
142.6	52.479
142.7	52.431
142.8	52.378
142.9	52.319
143.0	52.368
143.1	52.524
143.2	52.705
143.3	52.829
143.4	52.895
143.5	52.955
143.6	53.007
143.7	53.059
143.8	53.117
143.9	53.179
144.0	53.222
144.1	53.244
144.2	53.258
144.3	53.278
144.4	53.304
144.5	53.344
144.6	53.397
144.7	53.436
144.8	53.428
144.9	53.375
145.0	53.344
145.1	53.335
145.2	53.344
145.3	53.364
145.4	53.395
145.5	53.388
145.6	53.342
145.7	53.305
145.8	53.322
145.9	53.393
146.0	53.409
146.1	53.373
146.2	53.307
146.3	53.235
146.4	53.158
146.5	53.104
146.6	53.073
146.7	53.063
146.8	53.071
146.9	53.097
147.0	53.146
147.1	53.216
147.2	53.287
147.3	53.337
147.4	53.367
147.5	53.381
147.6	53.38
147.7	53.371
147.8	53.362
147.9	53.354
148.0	53.329
148.1	53.288
148.2	53.256
148.3	53.254
148.4	53.285
148.5	53.327
148.6	53.381
148.7	53.413
148.8	53.392
148.9	53.317
149.0	53.256
149.1	53.207
149.2	53.199
149.3	53.259
149.4	53.387
149.5	53.486
149.6	53.556
149.7	53.579
149.8	53.539
149.9	53.435
150.0	53.36
150.1	53.314
150.2	53.282
150.3	53.251
150.4	53.222
150.5	53.205
150.6	53.199
150.7	53.208
150.8	53.235
150.9	53.281
151.0	53.328
151.1	53.377
151.2	53.424
151.3	53.468
151.4	53.51
151.5	53.504
151.6	53.452
151.7	53.394
151.8	53.372
151.9	53.384
152.0	53.35
152.1	53.27
152.2	53.177
152.3	53.104
152.4	53.052
152.5	53.001
152.6	52.95
152.7	52.891
152.8	52.812
152.9	52.714
153.0	52.677
153.1	52.7
153.2	52.729
153.3	52.711
153.4	52.646
153.5	52.661
153.6	52.757
153.7	52.853
153.8	52.868
153.9	52.802
154.0	52.815
154.1	52.905
154.2	53.029
154.3	53.138
154.4	53.235
154.5	53.316
154.6	53.382
154.7	53.45
154.8	53.533
154.9	53.634
155.0	53.677
155.1	53.662
155.2	53.633
155.3	53.632
155.4	53.658
155.5	53.633
155.6	53.556
155.7	53.479
155.8	53.453
155.9	53.48
156.0	53.453
156.1	53.373
156.2	53.289
156.3	53.249
156.4	53.251
156.5	53.263
156.6	53.285
156.7	53.308
156.8	53.325
156.9	53.335
157.0	53.34
157.1	53.34
157.2	53.319
157.3	53.264
157.4	53.175
157.5	53.128
157.6	53.123
157.7	53.145
157.8	53.179
157.9	53.227
158.0	53.251
158.1	53.252
158.2	53.257
158.3	53.292
158.4	53.357
158.5	53.42
158.6	53.481
158.7	53.554
158.8	53.65
158.9	53.77
159.0	53.865
159.1	53.935
159.2	53.972
159.3	53.969
159.4	53.924
159.5	53.88
159.6	53.838
159.7	53.791
159.8	53.731
159.9	53.659
160.0	53.571
160.1	53.466
160.2	53.356
160.3	53.252
160.4	53.155
160.5	53.081
160.6	53.031
160.7	52.993
160.8	52.957
160.9	52.922
161.0	52.926
161.1	52.967
161.2	53.009
161.3	53.015
161.4	52.987
161.5	53.003
161.6	53.062
161.7	53.142
161.8	53.222
161.9	53.301
162.0	53.348
162.1	53.361
162.2	53.365
162.3	53.382
162.4	53.413
162.5	53.405
162.6	53.358
162.7	53.307
162.8	53.285
162.9	53.291
163.0	53.282
163.1	53.258
163.2	53.216
163.3	53.152
163.4	53.067
163.5	53.063
163.6	53.141
163.7	53.235
163.8	53.279
163.9	53.273
164.0	53.29
164.1	53.33
164.2	53.375
164.3	53.408
164.4	53.428
164.5	53.428
164.6	53.406
164.7	53.398
164.8	53.436
164.9	53.521
165.0	53.516
165.1	53.421
165.2	53.307
165.3	53.246
165.4	53.237
165.5	53.237
165.6	53.247
165.7	53.247
165.8	53.218
165.9	53.16
166.0	53.138
166.1	53.151
166.2	53.181
166.3	53.209
166.4	53.234
166.5	53.266
166.6	53.306
166.7	53.349
166.8	53.391
166.9	53.432
167.0	53.446
167.1	53.432
167.2	53.41
167.3	53.399
167.4	53.397
167.5	53.389
167.6	53.376
167.7	53.359
167.8	53.339
167.9	53.316
168.0	53.32
168.1	53.352
168.2	53.388
168.3	53.408
168.4	53.411
168.5	53.43
168.6	53.464
168.7	53.503
168.8	53.538
168.9	53.569
169.0	53.611
169.1	53.666
169.2	53.713
169.3	53.734
169.4	53.729
169.5	53.703
169.6	53.656
169.7	53.602
169.8	53.553
169.9	53.51
170.0	53.489
170.1	53.49
170.2	53.506
170.3	53.531
170.4	53.565
170.5	53.549
170.6	53.486
170.7	53.412
170.8	53.367
170.9	53.349
171.0	53.364
171.1	53.412
171.2	53.476
171.3	53.543
171.4	53.611
171.5	53.634
171.6	53.613
171.7	53.588
171.8	53.601
171.9	53.651
172.0	53.715
172.1	53.792
172.2	53.853
172.3	53.872
172.4	53.847
172.5	53.816
172.6	53.781
172.7	53.757
172.8	53.761
172.9	53.792
173.0	53.814
173.1	53.827
173.2	53.824
173.3	53.8
173.4	53.756
173.5	53.707
173.6	53.652
173.7	53.629
173.8	53.671
173.9	53.78
174.0	53.889
174.1	53.998
174.2	54.075
174.3	54.088
174.4	54.036
174.5	53.981
174.6	53.924
174.7	53.88
174.8	53.864
174.9	53.876
175.0	53.899
175.1	53.933
175.2	53.947
175.3	53.912
175.4	53.828
175.5	53.721
175.6	53.591
175.7	53.498
175.8	53.497
175.9	53.589
176.0	53.706
176.1	53.848
176.2	53.98
176.3	54.066
176.4	54.107
176.5	54.098
176.6	54.042
176.7	53.984
176.8	53.97
176.9	54.001
177.0	54.06
177.1	54.148
177.2	54.217
177.3	54.223
177.4	54.164
177.5	54.128
177.6	54.114
177.7	54.106
177.8	54.086
177.9	54.053
178.0	54.06
178.1	54.106
178.2	54.148
178.3	54.146
178.4	54.098
178.5	54.072
178.6	54.066
178.7	54.055
178.8	54.009
178.9	53.93
179.0	53.835
179.1	53.724
179.2	53.632
179.3	53.59
179.4	53.598
179.5	53.628
179.6	53.679
179.7	53.741
179.8	53.806
179.9	53.871
180.0	53.868
180.1	53.794
180.2	53.72
180.3	53.713
180.4	53.772
180.5	53.815
180.6	53.843
180.7	53.846
180.8	53.818
180.9	53.757
181.0	53.696
181.1	53.634
181.2	53.582
181.3	53.548
181.4	53.533
181.5	53.576
181.6	53.676
181.7	53.788
181.8	53.869
181.9	53.918
182.0	53.98
182.1	54.054
182.2	54.14
182.3	54.233
182.4	54.335
182.5	54.411
182.6	54.461
182.7	54.48
182.8	54.463
182.9	54.41
183.0	54.348
183.1	54.278
183.2	54.201
183.3	54.116
183.4	54.024
183.5	53.949
183.6	53.89
183.7	53.849
183.8	53.823
183.9	53.812
184.0	53.831
184.1	53.878
184.2	53.943
184.3	54.015
184.4	54.095
184.5	54.121
184.6	54.094
184.7	54.054
184.8	54.04
184.9	54.051
185.0	54.055
185.1	54.051
185.2	54.044
185.3	54.041
185.4	54.042
185.5	54.025
185.6	53.989
185.7	53.938
185.8	53.876
185.9	53.801
186.0	53.77
186.1	53.781
186.2	53.813
186.3	53.847
186.4	53.883
186.5	53.893
186.6	53.877
186.7	53.831
186.8	53.748
186.9	53.63
187.0	53.586
187.1	53.615
187.2	53.684
187.3	53.759
187.4	53.838
187.5	53.889
187.6	53.913
187.7	53.919
187.8	53.921
187.9	53.916
188.0	53.931
188.1	53.964
188.2	54.025
188.3	54.121
188.4	54.253
188.5	54.286
188.6	54.219
188.7	54.121
188.8	54.06
188.9	54.036
189.0	54.03
189.1	54.045
189.2	54.05
189.3	54.019
189.4	53.951
189.5	53.933
189.6	53.964
189.7	54.002
189.8	54.001
189.9	53.962
190.0	53.971
190.1	54.028
190.2	54.079
190.3	54.069
190.4	53.999
190.5	53.958
190.6	53.946
190.7	53.968
190.8	54.031
190.9	54.133
191.0	54.207
191.1	54.252
191.2	54.271
191.3	54.267
191.4	54.24
191.5	54.211
191.6	54.18
191.7	54.16
191.8	54.166
191.9	54.198
192.0	54.211
192.1	54.204
192.2	54.193
192.3	54.196
192.4	54.212
192.5	54.166
192.6	54.059
192.7	53.959
192.8	53.935
192.9	53.988
193.0	54.007
193.1	53.993
193.2	53.981
193.3	54.006
193.4	54.067
193.5	54.123
193.6	54.172
193.7	54.203
193.8	54.201
193.9	54.167
194.0	54.184
194.1	54.252
194.2	54.326
194.3	54.361
194.4	54.359
194.5	54.371
194.6	54.398
194.7	54.432
194.8	54.467
194.9	54.504
195.0	54.499
195.1	54.452
195.2	54.372
195.3	54.265
195.4	54.132
195.5	54.076
195.6	54.095
195.7	54.149
195.8	54.196
195.9	54.235
196.0	54.295
196.1	54.378
196.2	54.44
196.3	54.442
196.4	54.382
196.5	54.365
196.6	54.39
196.7	54.448
196.8	54.53
196.9	54.636
197.0	54.659
197.1	54.601
197.2	54.509
197.3	54.433
197.4	54.373
197.5	54.325
197.6	54.289
197.7	54.269
197.8	54.269
197.9	54.29
198.0	54.324
198.1	54.371
198.2	54.435
198.3	54.517
198.4	54.618
198.5	54.682
198.6	54.708
198.7	54.715
198.8	54.716
198.9	54.714
199.0	54.698
199.1	54.668
199.2	54.643
199.3	54.637
199.4	54.651
199.5	54.655
199.6	54.648
199.7	54.637
199.8	54.628
199.9	54.621
200.0	54.607
200.1	54.586
200.2	54.555
200.3	54.512
200.4	54.457
200.5	54.39
200.6	54.312
200.7	54.225
200.8	54.13
200.9	54.028
201.0	53.963
201.1	53.934
201.2	53.935
201.3	53.959
201.4	54.006
201.5	54.029
201.6	54.028
201.7	54.021
201.8	54.023
201.9	54.036
202.0	54.087
202.1	54.177
202.2	54.278
202.3	54.36
202.4	54.424
202.5	54.449
202.6	54.437
202.7	54.394
202.8	54.325
202.9	54.233
203.0	54.198
203.1	54.221
203.2	54.275
203.3	54.334
203.4	54.397
203.5	54.435
203.6	54.448
203.7	54.452
203.8	54.464
203.9	54.483
204.0	54.505
204.1	54.531
204.2	54.554
204.3	54.567
204.4	54.572
204.5	54.59
204.6	54.621
204.7	54.658
204.8	54.696
204.9	54.734
205.0	54.727
205.1	54.676
205.2	54.621
205.3	54.6
205.4	54.614
205.5	54.613
205.6	54.596
205.7	54.591
205.8	54.625
205.9	54.697
206.0	54.769
206.1	54.84
206.2	54.893
206.3	54.908
206.4	54.887
206.5	54.883
206.6	54.896
206.7	54.909
206.8	54.907
206.9	54.89
207.0	54.877
207.1	54.868
207.2	54.837
207.3	54.757
207.4	54.629
207.5	54.533
207.6	54.47
207.7	54.436
207.8	54.429
207.9	54.448
208.0	54.479
208.1	54.523
208.2	54.571
208.3	54.616
208.4	54.657
208.5	54.682
208.6	54.69
208.7	54.695
208.8	54.714
208.9	54.744
209.0	54.745
209.1	54.715
209.2	54.664
209.3	54.604
209.4	54.534
209.5	54.473
209.6	54.422
209.7	54.374
209.8	54.32
209.9	54.262
210.0	54.262
210.1	54.319
210.2	54.4
210.3	54.473
210.4	54.537
210.5	54.539
210.6	54.48
210.7	54.424
210.8	54.438
210.9	54.522
211.0	54.544
211.1	54.502
211.2	54.443
211.3	54.41
211.4	54.403
211.5	54.396
211.6	54.391
211.7	54.383
211.8	54.371
211.9	54.354
212.0	54.355
212.1	54.374
212.2	54.395
212.3	54.404
212.4	54.401
212.5	54.475
212.6	54.627
212.7	54.791
212.8	54.901
212.9	54.957
213.0	54.971
213.1	54.942
213.2	54.907
213.3	54.904
213.4	54.931
213.5	54.96
213.6	54.99
213.7	55.013
213.8	55.019
213.9	55.009
214.0	54.973
214.1	54.911
214.2	54.86
214.3	54.856
214.4	54.9
214.5	54.941
214.6	54.98
214.7	55.013
214.8	55.035
214.9	55.047
215.0	55.083
215.1	55.144
215.2	55.188
215.3	55.174
215.4	55.103
215.5	55.04
215.6	54.986
215.7	54.933
215.8	54.874
215.9	54.809
216.0	54.743
216.1	54.676
216.2	54.609
216.3	54.545
216.4	54.483
216.5	54.424
216.6	54.366
216.7	54.332
216.8	54.342
216.9	54.398
217.0	54.461
217.1	54.532
217.2	54.595
217.3	54.636
217.4	54.656
217.5	54.679
217.6	54.705
217.7	54.726
217.8	54.734
217.9	54.728
218.0	54.749
218.1	54.797
218.2	54.856
218.3	54.912
218.4	54.966
218.5	55.01
218.6	55.046
218.7	55.07
218.8	55.077
218.9	55.068
219.0	55.044
219.1	55.006
219.2	54.989
219.3	55.029
219.4	55.127
219.5	55.197
219.6	55.24
219.7	55.242
219.8	55.19
219.9	55.085
220.0	54.975
220.1	54.859
220.2	54.749
220.3	54.655
220.4	54.579
220.5	54.551
220.6	54.573
220.7	54.596
220.8	54.574
220.9	54.507
221.0	54.478
221.1	54.486
221.2	54.523
221.3	54.582
221.4	54.662
221.5	54.723
221.6	54.764
221.7	54.819
221.8	54.922
221.9	55.073
222.0	55.145
222.1	55.138
222.2	55.1
222.3	55.08
222.4	55.076
222.5	55.022
222.6	54.917
222.7	54.819
222.8	54.785
222.9	54.815
223.0	54.841
223.1	54.864
223.2	54.884
223.3	54.901
223.4	54.915
223.5	54.947
223.6	54.995
223.7	55.04
223.8	55.061
223.9	55.06
224.0	55.099
224.1	55.178
224.2	55.256
224.3	55.293
224.4	55.289
224.5	55.309
224.6	55.352
224.7	55.387
224.8	55.384
224.9	55.343
225.0	55.343
225.1	55.384
225.2	55.422
225.3	55.416
225.4	55.364
225.5	55.273
225.6	55.144
225.7	55.008
225.8	54.901
225.9	54.819
226.0	54.744
226.1	54.674
226.2	54.615
226.3	54.572
226.4	54.544
226.5	54.506
226.6	54.459
226.7	54.414
226.8	54.386
226.9	54.373
227.0	54.425
227.1	54.542
227.2	54.695
227.3	54.855
227.4	55.023
227.5	55.153
227.6	55.246
227.7	55.311
227.8	55.356
227.9	55.38
228.0	55.373
228.1	55.335
228.2	55.323
228.3	55.393
228.4	55.547
228.5	55.648
228.6	55.698
228.7	55.717
228.8	55.726
228.9	55.725
229.0	55.704
229.1	55.664
229.2	55.612
229.3	55.555
229.4	55.495
229.5	55.497
229.6	55.561
229.7	55.604
229.8	55.541
229.9	55.373
230.0	55.264
230.1	55.212
230.2	55.18
230.3	55.129
230.4	55.059
230.5	55.045
230.6	55.086
230.7	55.133
230.8	55.137
230.9	55.099
231.0	55.077
231.1	55.072
231.2	55.096
231.3	55.162
231.4	55.27
231.5	55.33
231.6	55.344
231.7	55.321
231.8	55.273
231.9	55.199
232.0	55.1
232.1	54.976
232.2	54.879
232.3	54.862
232.4	54.926
232.5	54.971
232.6	54.998
232.7	55.023
232.8	55.063
232.9	55.117
233.0	55.126
233.1	55.091
233.2	55.063
233.3	55.091
233.4	55.175
233.5	55.266
233.6	55.366
233.7	55.456
233.8	55.521
233.9	55.561
234.0	55.543
234.1	55.467
234.2	55.369
234.3	55.287
234.4	55.221
234.5	55.175
234.6	55.151
234.7	55.113
234.8	55.027
234.9	54.893
235.0	54.779
235.1	54.687
235.2	54.625
235.3	54.603
235.4	54.62
235.5	54.663
235.6	54.731
235.7	54.795
235.8	54.825
235.9	54.821
236.0	54.864
236.1	54.955
236.2	55.073
236.3	55.196
236.4	55.324
236.5	55.433
236.6	55.522
236.7	55.582
236.8	55.603
236.9	55.586
237.0	55.603
237.1	55.654
237.2	55.738
237.3	55.851
237.4	55.994
237.5	56.052
237.6	56.024
237.7	55.975
237.8	55.968
237.9	56.005
238.0	56.016
238.1	56.002
238.2	55.978
238.3	55.956
238.4	55.937
238.5	55.875
238.6	55.769
238.7	55.644
238.8	55.522
238.9	55.404
239.0	55.276
239.1	55.141
239.2	55.011
239.3	54.903
239.4	54.815
239.5	54.764
239.6	54.749
239.7	54.751
239.8	54.752
239.9	54.751
240.0	54.761
240.1	54.781
240.2	54.814
240.3	54.859
240.4	54.916
240.5	55.02
240.6	55.171
240.7	55.312
240.8	55.389
240.9	55.401
241.0	55.405
241.1	55.402
241.2	55.392
241.3	55.374
241.4	55.349
241.5	55.35
241.6	55.378
241.7	55.41
241.8	55.424
241.9	55.42
242.0	55.398
242.1	55.357
242.2	55.329
242.3	55.344
242.4	55.4
242.5	55.481
242.6	55.584
242.7	55.693
242.8	55.791
242.9	55.878
243.0	55.964
243.1	56.049
243.2	56.13
243.3	56.207
243.4	56.278
243.5	56.303
243.6	56.279
243.7	56.213
243.8	56.107
243.9	55.962
244.0	55.84
244.1	55.74
244.2	55.647
244.3	55.545
244.4	55.435
244.5	55.341
244.6	55.262
244.7	55.188
244.8	55.11
244.9	55.027
245.0	55.021
245.1	55.09
245.2	55.198
245.3	55.306
245.4	55.414
245.5	55.48
245.6	55.503
245.7	55.501
245.8	55.492
245.9	55.476
246.0	55.432
246.1	55.359
246.2	55.282
246.3	55.226
246.4	55.191
246.5	55.153
246.6	55.112
246.7	55.064
246.8	55.01
246.9	54.948
247.0	54.912
247.1	54.902
247.2	54.92
247.3	54.966
247.4	55.039
247.5	55.093
247.6	55.128
247.7	55.14
247.8	55.126
247.9	55.087
248.0	55.052
248.1	55.02
248.2	54.99
248.3	54.959
248.4	54.927
248.5	54.903
248.6	54.889
248.7	54.882
248.8	54.883
248.9	54.89
249.0	54.882
249.1	54.86
249.2	54.855
249.3	54.9
249.4	54.994
249.5	55.097
249.6	55.209
249.7	55.323
249.8	55.43
249.9	55.53
250.0	55.62
250.1	55.7
250.2	55.77
250.3	55.828
250.4	55.876
250.5	55.926
250.6	55.98
250.7	55.999
250.8	55.944
250.9	55.817
251.0	55.699
251.1	55.59
251.2	55.519
251.3	55.514
251.4	55.575
251.5	55.587
251.6	55.549
251.7	55.49
251.8	55.436
251.9	55.389
252.0	55.401
252.1	55.472
252.2	55.558
252.3	55.616
252.4	55.645
252.5	55.679
252.6	55.718
252.7	55.712
252.8	55.612
252.9	55.418
253.0	55.34
253.1	55.377
253.2	55.46
253.3	55.52
253.4	55.559
253.5	55.501
253.6	55.347
253.7	55.209
253.8	55.199
253.9	55.316
254.0	55.388
254.1	55.416
254.2	55.455
254.3	55.558
254.4	55.725
254.5	55.769
254.6	55.689
254.7	55.566
254.8	55.481
254.9	55.433
255.0	55.424
255.1	55.455
255.2	55.515
255.3	55.591
255.4	55.685
255.5	55.734
255.6	55.738
255.7	55.717
255.8	55.69
255.9	55.659
256.0	55.646
256.1	55.651
256.2	55.672
256.3	55.702
256.4	55.744
256.5	55.807
256.6	55.893
256.7	55.922
256.8	55.819
256.9	55.582
257.0	55.407
257.1	55.294
257.2	55.22
257.3	55.166
257.4	55.131
257.5	55.125
257.6	55.147
257.7	55.175
257.8	55.189
257.9	55.188
258.0	55.173
258.1	55.143
258.2	55.123
258.3	55.137
258.4	55.187
258.5	55.277
258.6	55.409
258.7	55.568
258.8	55.744
258.9	55.934
259.0	56.061
259.1	56.123
259.2	56.155
259.3	56.19
259.4	56.229
259.5	56.256
259.6	56.272
259.7	56.306
259.8	56.385
259.9	56.508
260.0	56.571
260.1	56.572
260.2	56.529
260.3	56.463
260.4	56.372
260.5	56.304
260.6	56.259
260.7	56.207
260.8	56.119
260.9	55.995
261.0	55.895
261.1	55.82
261.2	55.744
261.3	55.64
261.4	55.509
261.5	55.445
261.6	55.447
261.7	55.462
261.8	55.435
261.9	55.366
262.0	55.318
262.1	55.292
262.2	55.301
262.3	55.359
262.4	55.467
262.5	55.566
262.6	55.658
262.7	55.739
262.8	55.809
262.9	55.867
263.0	55.836
263.1	55.717
263.2	55.605
263.3	55.599
263.4	55.698
263.5	55.756
263.6	55.772
263.7	55.768
263.8	55.763
263.9	55.757
264.0	55.742
264.1	55.717
264.2	55.689
264.3	55.668
264.4	55.653
264.5	55.69
264.6	55.777
264.7	55.85
264.8	55.845
264.9	55.762
265.0	55.761
265.1	55.842
265.2	55.927
265.3	55.941
265.4	55.883
265.5	55.852
265.6	55.847
265.7	55.843
265.8	55.814
265.9	55.759
266.0	55.734
266.1	55.738
266.2	55.754
266.3	55.764
266.4	55.769
266.5	55.718
266.6	55.61
266.7	55.492
266.8	55.408
266.9	55.358
267.0	55.337
267.1	55.346
267.2	55.391
267.3	55.478
267.4	55.607
267.5	55.724
267.6	55.829
267.7	55.906
267.8	55.939
267.9	55.93
268.0	55.924
268.1	55.922
268.2	55.947
268.3	56.02
268.4	56.142
268.5	56.206
268.6	56.213
268.7	56.191
268.8	56.168
268.9	56.144
269.0	56.083
269.1	55.985
269.2	55.893
269.3	55.849
269.4	55.852
269.5	55.851
269.6	55.845
269.7	55.827
269.8	55.789
269.9	55.732
270.0	55.699
270.1	55.688
270.2	55.687
270.3	55.681
270.4	55.67
270.5	55.671
270.6	55.685
270.7	55.69
270.8	55.67
270.9	55.622
271.0	55.566
271.1	55.499
271.2	55.453
271.3	55.457
271.4	55.509
271.5	55.509
271.6	55.455
271.7	55.364
271.8	55.251
271.9	55.117
272.0	55.014
272.1	54.941
272.2	54.896
272.3	54.879
272.4	54.889
272.5	54.926
272.6	54.99
272.7	55.054
272.8	55.09
272.9	55.098
273.0	55.164
273.1	55.287
273.2	55.442
273.3	55.6
273.4	55.761
273.5	55.884
273.6	55.969
273.7	56.032
273.8	56.089
273.9	56.141
274.0	56.232
274.1	56.361
274.2	56.477
274.3	56.53
274.4	56.518
274.5	56.448
274.6	56.319
274.7	56.166
274.8	56.025
274.9	55.893
275.0	55.787
275.1	55.706
275.2	55.647
275.3	55.607
275.4	55.587
275.5	55.54
275.6	55.467
275.7	55.398
275.8	55.367
275.9	55.372
276.0	55.421
276.1	55.513
276.2	55.637
276.3	55.778
276.4	55.936
276.5	56.097
276.6	56.261
276.7	56.4
276.8	56.486
276.9	56.52
277.0	56.538
277.1	56.537
277.2	56.537
277.3	56.552
277.4	56.583
277.5	56.592
277.6	56.579
277.7	56.537
277.8	56.462
277.9	56.353
278.0	56.223
278.1	56.075
278.2	55.934
278.3	55.828
278.4	55.758
278.5	55.713
278.6	55.694
278.7	55.702
278.8	55.739
278.9	55.803
279.0	55.858
279.1	55.903
279.2	55.937
279.3	55.961
279.4	55.973
279.5	56.023
279.6	56.111
279.7	56.21
279.8	56.294
279.9	56.362
280.0	56.387
280.1	56.368
280.2	56.326
280.3	56.281
280.4	56.233
280.5	56.194
280.6	56.166
280.7	56.141
280.8	56.113
280.9	56.083
281.0	56.043
281.1	55.992
281.2	55.942
281.3	55.905
281.4	55.881
281.5	55.863
281.6	55.85
281.7	55.833
281.8	55.801
281.9	55.752
282.0	55.718
282.1	55.698
282.2	55.703
282.3	55.746
282.4	55.826
282.5	55.911
282.6	56.001
282.7	56.101
282.8	56.216
282.9	56.344
283.0	56.446
283.1	56.519
283.2	56.573
283.3	56.613
283.4	56.641
283.5	56.703
283.6	56.799
283.7	56.88
283.8	56.9
283.9	56.857
284.0	56.757
284.1	56.6
284.2	56.438
284.3	56.323
284.4	56.255
284.5	56.23
284.6	56.245
284.7	56.276
284.8	56.293
284.9	56.298
285.0	56.256
285.1	56.169
285.2	56.095
285.3	56.093
285.4	56.164
285.5	56.254
285.6	56.365
285.7	56.445
285.8	56.443
285.9	56.359
286.0	56.291
286.1	56.24
286.2	56.196
286.3	56.15
286.4	56.102
286.5	56.029
286.6	55.931
286.7	55.823
286.8	55.718
286.9	55.615
287.0	55.52
287.1	55.43
287.2	55.376
287.3	55.384
287.4	55.455
287.5	55.55
287.6	55.668
287.7	55.76
287.8	55.774
287.9	55.712
288.0	55.683
288.1	55.687
288.2	55.714
288.3	55.752
288.4	55.802
288.5	55.87
288.6	55.955
288.7	56.008
288.8	55.981
288.9	55.875
289.0	55.788
289.1	55.721
289.2	55.701
289.3	55.758
289.4	55.891
289.5	56.027
289.6	56.166
289.7	56.256
289.8	56.244
289.9	56.131
290.0	56.033
290.1	55.95
290.2	55.917
290.3	55.968
290.4	56.105
290.5	56.188
290.6	56.217
290.7	56.259
290.8	56.38
290.9	56.581
291.0	56.7
291.1	56.738
291.2	56.739
291.3	56.746
291.4	56.758
291.5	56.753
291.6	56.732
291.7	56.725
291.8	56.765
291.9	56.852
292.0	56.865
292.1	56.803
292.2	56.677
292.3	56.497
292.4	56.263
292.5	56.076
292.6	55.936
292.7	55.865
292.8	55.884
292.9	55.993
293.0	56.075
293.1	56.13
293.2	56.132
293.3	56.053
293.4	55.892
293.5	55.793
293.6	55.754
293.7	55.737
293.8	55.702
293.9	55.649
294.0	55.652
294.1	55.711
294.2	55.781
294.3	55.816
294.4	55.816
294.5	55.856
294.6	55.937
294.7	56.004
294.8	56.002
294.9	55.931
295.0	55.877
295.1	55.84
295.2	55.823
295.3	55.833
295.4	55.868
295.5	55.848
295.6	55.772
295.7	55.682
295.8	55.618
295.9	55.58
296.0	55.577
296.1	55.609
296.2	55.695
296.3	55.856
296.4	56.09
296.5	56.262
296.6	56.369
296.7	56.408
296.8	56.372
296.9	56.261
297.0	56.215
297.1	56.233
297.2	56.27
297.3	56.282
297.4	56.268
297.5	56.227
297.6	56.159
297.7	56.065
297.8	55.946
297.9	55.803
298.0	55.703
298.1	55.646
298.2	55.636
298.3	55.675
298.4	55.763
298.5	55.831
298.6	55.879
298.7	55.898
298.8	55.882
298.9	55.829
299.0	55.734
299.1	55.596
299.2	55.454
299.3	55.347
299.4	55.275
299.5	55.277
299.6	55.353
299.7	55.478
299.8	55.627
299.9	55.8
300.0	55.99
300.1	56.197
300.2	56.435
300.3	56.718
300.4	57.047
300.5	57.411
300.6	57.81
300.7	58.224
300.8	58.632
300.9	59.035
301.0	59.37
301.1	59.638
301.2	59.855
301.3	60.04
301.4	60.193
301.5	60.346
301.6	60.501
301.7	60.644
301.8	60.764
301.9	60.86
302.0	60.96
302.1	61.063
302.2	61.183
302.3	61.331
302.4	61.508
302.5	61.686
302.6	61.866
302.7	62.06
302.8	62.284
302.9	62.537
303.0	62.797
303.1	63.065
303.2	63.339
303.3	63.618
303.4	63.902
303.5	64.19
303.6	64.481
303.7	64.747
303.8	64.961
303.9	65.122
304.0	65.27
304.1	65.402
304.2	65.525
304.3	65.643
304.4	65.756
304.5	65.833
304.6	65.874
304.7	65.902
304.8	65.94
304.9	65.987
305.0	65.991
305.1	65.952
305.2	65.918
305.3	65.936
305.4	66.005
305.5	66.035
305.6	66.026
305.7	66.003
305.8	65.99
305.9	65.987
306.0	66.029
306.1	66.116
306.2	66.191
306.3	66.194
306.4	66.126
306.5	66.081
306.6	66.059
306.7	66.021
306.8	65.927
306.9	65.778
307.0	65.69
307.1	65.662
307.2	65.646
307.3	65.591
307.4	65.498
307.5	65.372
307.6	65.214
307.7	65.083
307.8	65.042
307.9	65.088
308.0	65.116
308.1	65.125
308.2	65.116
308.3	65.091
308.4	65.048
308.5	65.016
308.6	64.995
308.7	64.974
308.8	64.944
308.9	64.905
309.0	64.878
309.1	64.861
309.2	64.821
309.3	64.723
309.4	64.569
309.5	64.456
309.6	64.386
309.7	64.339
309.8	64.295
309.9	64.254
310.0	64.187
310.1	64.093
310.2	63.995
310.3	63.914
310.4	63.85
310.5	63.78
310.6	63.705
310.7	63.622
310.8	63.53
310.9	63.429
311.0	63.327
311.1	63.225
311.2	63.13
311.3	63.049
311.4	62.983
311.5	62.918
311.6	62.854
311.7	62.787
311.8	62.709
311.9	62.622
312.0	62.544
312.1	62.475
312.2	62.434
312.3	62.441
312.4	62.495
312.5	62.544
312.6	62.588
312.7	62.61
312.8	62.595
312.9	62.542
313.0	62.525
313.1	62.543
313.2	62.563
313.3	62.553
313.4	62.512
313.5	62.407
313.6	62.239
313.7	62.052
313.8	61.893
313.9	61.761
314.0	61.601
314.1	61.414
314.2	61.249
314.3	61.155
314.4	61.13
314.5	61.116
314.6	61.112
314.7	61.101
314.8	61.063
314.9	61.0
315.0	60.992
315.1	61.041
315.2	61.099
315.3	61.12
315.4	61.104
315.5	61.083
315.6	61.059
315.7	61.018
315.8	60.952
315.9	60.859
316.0	60.795
316.1	60.759
316.2	60.756
316.3	60.791
316.4	60.863
316.5	60.881
316.6	60.847
316.7	60.781
316.8	60.706
316.9	60.623
317.0	60.566
317.1	60.537
317.2	60.499
317.3	60.416
317.4	60.288
317.5	60.152
317.6	60.007
317.7	59.854
317.8	59.692
317.9	59.522
318.0	59.404
318.1	59.337
318.2	59.323
318.3	59.365
318.4	59.463
318.5	59.806
318.6	60.396
318.7	60.996
318.8	61.369
318.9	61.514
319.0	61.579
319.1	61.566
319.2	61.523
319.3	61.501
319.4	61.5
319.5	61.474
319.6	61.422
319.7	61.353
319.8	61.271
319.9	61.176
320.0	60.82
320.1	60.203
320.2	59.581
320.3	59.208
320.4	59.083
320.5	58.956
320.6	58.827
320.7	58.707
320.8	58.605
320.9	58.523
321.0	58.465
321.1	58.433
321.2	58.422
321.3	58.429
321.4	58.455
321.5	58.467
321.6	58.464
321.7	58.438
321.8	58.382
321.9	58.295
322.0	58.256
322.1	58.267
322.2	58.306
322.3	58.355
322.4	58.412
322.5	58.431
322.6	58.41
322.7	58.349
322.8	58.244
322.9	58.097
323.0	57.997
323.1	57.945
323.2	57.937
323.3	57.973
323.4	58.051
323.5	58.111
323.6	58.153
323.7	58.171
323.8	58.157
323.9	58.111
324.0	58.131
324.1	58.216
324.2	58.318
324.3	58.39
324.4	58.432
324.5	58.413
324.6	58.334
324.7	58.221
324.8	58.102
324.9	57.977
325.0	57.882
325.1	57.819
325.2	57.787
325.3	57.788
325.4	57.823
325.5	57.785
325.6	57.675
325.7	57.561
325.8	57.51
325.9	57.52
326.0	57.56
326.1	57.63
326.2	57.709
326.3	57.775
326.4	57.828
326.5	57.845
326.6	57.826
326.7	57.776
326.8	57.7
326.9	57.597
327.0	57.522
327.1	57.474
327.2	57.446
327.3	57.431
327.4	57.429
327.5	57.368
327.6	57.249
327.7	57.115
327.8	57.012
327.9	56.938
328.0	56.867
328.1	56.798
328.2	56.743
328.3	56.716
328.4	56.716
328.5	56.697
328.6	56.66
328.7	56.602
328.8	56.521
328.9	56.415
329.0	56.365
329.1	56.371
329.2	56.396
329.3	56.404
329.4	56.396
329.5	56.352
329.6	56.272
329.7	56.169
329.8	56.056
329.9	55.933
330.0	55.857
330.1	55.829
330.2	55.793
330.3	55.693
330.4	55.53
330.5	55.426
330.6	55.381
330.7	55.371
330.8	55.375
330.9	55.392
331.0	55.434
331.1	55.501
331.2	55.568
331.3	55.61
331.4	55.626
331.5	55.683
331.6	55.781
331.7	55.914
331.8	56.076
331.9	56.267
332.0	56.396
332.1	56.462
332.2	56.475
332.3	56.444
332.4	56.369
332.5	56.319
332.6	56.294
332.7	56.277
332.8	56.25
332.9	56.213
333.0	56.122
333.1	55.976
333.2	55.84
333.3	55.776
333.4	55.785
333.5	55.725
333.6	55.595
333.7	55.476
333.8	55.451
333.9	55.518
334.0	55.608
334.1	55.72
334.2	55.824
334.3	55.887
334.4	55.909
334.5	55.99
334.6	56.13
334.7	56.258
334.8	56.303
334.9	56.264
335.0	56.271
335.1	56.325
335.2	56.382
335.3	56.397
335.4	56.37
335.5	56.363
335.6	56.376
335.7	56.391
335.8	56.394
335.9	56.384
336.0	56.334
336.1	56.243
336.2	56.127
336.3	56.0
336.4	55.861
336.5	55.806
336.6	55.834
336.7	55.888
336.8	55.911
336.9	55.902
337.0	55.846
337.1	55.743
337.2	55.652
337.3	55.631
337.4	55.68
337.5	55.679
337.6	55.63
337.7	55.567
337.8	55.527
337.9	55.508
338.0	55.432
338.1	55.298
338.2	55.166
338.3	55.094
338.4	55.081
338.5	55.067
338.6	55.052
338.7	55.047
338.8	55.06
338.9	55.093
339.0	55.146
339.1	55.217
339.2	55.289
339.3	55.341
339.4	55.374
339.5	55.413
339.6	55.456
339.7	55.494
339.8	55.517
339.9	55.524
340.0	55.496
340.1	55.435
340.2	55.345
340.3	55.232
340.4	55.096
340.5	55.003
340.6	54.952
340.7	54.935
340.8	54.944
340.9	54.981
341.0	55.002
341.1	55.007
341.2	54.994
341.3	54.957
341.4	54.898
341.5	54.874
341.6	54.887
341.7	54.929
341.8	54.997
341.9	55.089
342.0	55.168
342.1	55.232
342.2	55.283
342.3	55.319
342.4	55.341
342.5	55.388
342.6	55.459
342.7	55.544
342.8	55.633
342.9	55.726
343.0	55.757
343.1	55.726
343.2	55.68
343.3	55.667
343.4	55.686
343.5	55.647
343.6	55.549
343.7	55.442
343.8	55.374
343.9	55.345
344.0	55.272
344.1	55.154
344.2	55.023
344.3	54.908
344.4	54.809
344.5	54.774
344.6	54.803
344.7	54.84
344.8	54.826
344.9	54.762
345.0	54.711
345.1	54.674
345.2	54.65
345.3	54.637
345.4	54.635
345.5	54.648
345.6	54.675
345.7	54.703
345.8	54.716
345.9	54.715
346.0	54.681
346.1	54.613
346.2	54.537
346.3	54.474
346.4	54.425
346.5	54.438
346.6	54.513
346.7	54.605
346.8	54.669
346.9	54.704
347.0	54.75
347.1	54.808
347.2	54.872
347.3	54.937
347.4	55.001
347.5	55.086
347.6	55.192
347.7	55.287
347.8	55.342
347.9	55.356
348.0	55.36
348.1	55.354
348.2	55.339
348.3	55.316
348.4	55.284
348.5	55.25
348.6	55.212
348.7	55.164
348.8	55.1
348.9	55.019
349.0	54.973
349.1	54.961
349.2	54.981
349.3	55.031
349.4	55.11
349.5	55.105
349.6	55.016
349.7	54.909
349.8	54.85
349.9	54.837
350.0	54.858
350.1	54.911
350.2	54.968
350.3	54.999
350.4	55.003
350.5	55.008
350.6	55.011
350.7	55.017
350.8	55.029
350.9	55.047
351.0	55.076
351.1	55.115
351.2	55.153
351.3	55.179
351.4	55.192
351.5	55.177
351.6	55.135
351.7	55.088
351.8	55.06
351.9	55.05
352.0	54.988
352.1	54.876
352.2	54.766
352.3	54.714
352.4	54.72
352.5	54.691
352.6	54.63
352.7	54.592
352.8	54.637
352.9	54.764
353.0	54.824
353.1	54.818
353.2	54.791
353.3	54.788
353.4	54.81
353.5	54.878
353.6	54.991
353.7	55.076
353.8	55.061
353.9	54.946
354.0	54.878
354.1	54.856
354.2	54.844
354.3	54.809
354.4	54.749
354.5	54.791
354.6	54.934
354.7	55.091
354.8	55.172
354.9	55.178
355.0	55.203
355.1	55.246
355.2	55.311
355.3	55.399
355.4	55.51
355.5	55.583
355.6	55.619
355.7	55.625
355.8	55.612
355.9	55.579
356.0	55.511
356.1	55.409
356.2	55.322
356.3	55.299
356.4	55.339
356.5	55.333
356.6	55.28
356.7	55.215
356.8	55.171
356.9	55.149
357.0	55.207
357.1	55.347
357.2	55.474
357.3	55.493
357.4	55.406
357.5	55.334
357.6	55.277
357.7	55.225
357.8	55.169
357.9	55.108
358.0	55.062
358.1	55.03
358.2	54.988
358.3	54.913
358.4	54.803
358.5	54.707
358.6	54.622
358.7	54.575
358.8	54.588
358.9	54.663
359.0	54.719
359.1	54.755
359.2	54.773
359.3	54.773
359.4	54.753
359.5	54.762
359.6	54.798
359.7	54.86
359.8	54.945
359.9	55.053
360.0	55.127
360.1	55.167
360.2	55.18
360.3	55.175
360.4	55.151
360.5	55.117
360.6	55.075
360.7	55.053
360.8	55.082
360.9	55.161
361.0	55.189
361.1	55.164
361.2	55.113
361.3	55.057
361.4	54.999
361.5	54.98
361.6	55.002
361.7	55.047
361.8	55.101
361.9	55.164
362.0	55.176
362.1	55.138
362.2	55.101
362.3	55.117
362.4	55.187
362.5	55.268
362.6	55.361
362.7	55.448
362.8	55.515
362.9	55.561
363.0	55.558
363.1	55.506
363.2	55.407
363.3	55.267
363.4	55.086
363.5	55.035
363.6	55.116
363.7	55.231
363.8	55.281
363.9	55.267
364.0	55.25
364.1	55.23
364.2	55.218
364.3	55.227
364.4	55.257
364.5	55.269
364.6	55.264
364.7	55.272
364.8	55.325
364.9	55.423
365.0	55.456
365.1	55.424
365.2	55.356
365.3	55.283
365.4	55.205
365.5	55.113
365.6	55.009
365.7	54.917
365.8	54.861
365.9	54.842
366.0	54.864
366.1	54.925
366.2	54.988
366.3	55.015
366.4	55.006
366.5	55.025
366.6	55.072
366.7	55.127
366.8	55.168
366.9	55.195
367.0	55.254
367.1	55.346
367.2	55.438
367.3	55.502
367.4	55.536
367.5	55.585
367.6	55.649
367.7	55.719
367.8	55.788
367.9	55.855
368.0	55.926
368.1	56.001
368.2	56.07
368.3	56.121
368.4	56.154
368.5	56.126
368.6	56.038
368.7	55.941
368.8	55.889
368.9	55.879
369.0	55.848
369.1	55.797
369.2	55.746
369.3	55.718
369.4	55.711
369.5	55.684
369.6	55.634
369.7	55.572
369.8	55.506
369.9	55.436
370.0	55.424
370.1	55.47
370.2	55.505
370.3	55.459
370.4	55.333
370.5	55.266
370.6	55.258
370.7	55.273
370.8	55.275
370.9	55.264
371.0	55.243
371.1	55.212
371.2	55.189
371.3	55.191
371.4	55.219
371.5	55.259
371.6	55.311
371.7	55.367
371.8	55.42
371.9	55.47
372.0	55.493
372.1	55.49
372.2	55.486
372.3	55.505
372.4	55.547
372.5	55.551
372.6	55.516
372.7	55.476
372.8	55.464
372.9	55.479
373.0	55.498
373.1	55.521
373.2	55.54
373.3	55.548
373.4	55.545
373.5	55.554
373.6	55.576
373.7	55.582
373.8	55.541
373.9	55.454
374.0	55.402
374.1	55.385
374.2	55.377
374.3	55.356
374.4	55.32
374.5	55.27
374.6	55.204
374.7	55.162
374.8	55.18
374.9	55.258
375.0	55.296
375.1	55.292
375.2	55.297
375.3	55.363
375.4	55.488
375.5	55.564
375.6	55.591
375.7	55.601
375.8	55.629
375.9	55.674
376.0	55.66
376.1	55.588
376.2	55.506
376.3	55.463
376.4	55.459
376.5	55.47
376.6	55.496
376.7	55.513
376.8	55.498
376.9	55.451
377.0	55.414
377.1	55.389
377.2	55.372
377.3	55.361
377.4	55.356
377.5	55.437
377.6	55.603
377.7	55.761
377.8	55.82
377.9	55.781
378.0	55.739
378.1	55.696
378.2	55.653
378.3	55.614
378.4	55.579
378.5	55.541
378.6	55.503
378.7	55.472
378.8	55.457
378.9	55.459
379.0	55.436
379.1	55.389
379.2	55.353
379.3	55.362
379.4	55.416
379.5	55.435
379.6	55.419
379.7	55.399
379.8	55.404
379.9	55.435
380.0	55.513
380.1	55.639
380.2	55.765
380.3	55.845
380.4	55.881
380.5	55.869
380.6	55.81
380.7	55.734
380.8	55.674
380.9	55.629
381.0	55.624
381.1	55.66
381.2	55.708
381.3	55.742
381.4	55.762
381.5	55.8
381.6	55.858
381.7	55.893
381.8	55.863
381.9	55.767
382.0	55.731
382.1	55.754
382.2	55.808
382.3	55.863
382.4	55.92
382.5	55.925
382.6	55.879
382.7	55.801
382.8	55.709
382.9	55.605
383.0	55.505
383.1	55.408
383.2	55.331
383.3	55.287
383.4	55.277
383.5	55.283
383.6	55.306
383.7	55.328
383.8	55.329
383.9	55.31
384.0	55.292
384.1	55.273
384.2	55.252
384.3	55.227
384.4	55.198
384.5	55.191
384.6	55.207
384.7	55.252
384.8	55.333
384.9	55.451
385.0	55.49
385.1	55.453
385.2	55.399
385.3	55.389
385.4	55.423
385.5	55.513
385.6	55.659
385.7	55.82
385.8	55.959
385.9	56.073
386.0	56.116
386.1	56.089
386.2	56.026
386.3	55.963
386.4	55.901
386.5	55.852
386.6	55.818
386.7	55.792
386.8	55.769
386.9	55.749
387.0	55.665
387.1	55.517
387.2	55.371
387.3	55.291
387.4	55.276
387.5	55.305
387.6	55.377
387.7	55.467
387.8	55.55
387.9	55.626
388.0	55.685
388.1	55.727
388.2	55.758
388.3	55.781
388.4	55.798
388.5	55.822
388.6	55.853
388.7	55.88
388.8	55.89
388.9	55.882
389.0	55.848
389.1	55.79
389.2	55.719
389.3	55.646
389.4	55.573
389.5	55.546
389.6	55.564
389.7	55.595
389.8	55.605
389.9	55.594
390.0	55.618
390.1	55.678
390.2	55.754
390.3	55.827
390.4	55.897
390.5	55.952
390.6	55.992
390.7	56.013
390.8	56.013
390.9	55.991
391.0	55.974
391.1	55.964
391.2	55.95
391.3	55.923
391.4	55.883
391.5	55.856
391.6	55.842
391.7	55.807
391.8	55.717
391.9	55.574
392.0	55.458
392.1	55.37
392.2	55.314
392.3	55.293
392.4	55.309
392.5	55.368
392.6	55.47
392.7	55.582
392.8	55.668
392.9	55.729
393.0	55.769
393.1	55.788
393.2	55.818
393.3	55.889
393.4	56.001
393.5	56.099
393.6	56.183
393.7	56.256
393.8	56.321
393.9	56.378
394.0	56.359
394.1	56.263
394.2	56.144
394.3	56.054
394.4	55.992
394.5	55.936
394.6	55.885
394.7	55.822
394.8	55.728
394.9	55.605
395.0	55.497
395.1	55.405
395.2	55.335
395.3	55.296
395.4	55.286
395.5	55.285
395.6	55.295
395.7	55.315
395.8	55.346
395.9	55.388
396.0	55.478
396.1	55.614
396.2	55.772
396.3	55.926
396.4	56.076
396.5	56.204
396.6	56.309
396.7	56.387
396.8	56.434
396.9	56.449
397.0	56.461
397.1	56.468
397.2	56.452
397.3	56.394
397.4	56.294
397.5	56.149
397.6	55.96
397.7	55.774
397.8	55.639
397.9	55.553
398.0	55.491
398.1	55.452
398.2	55.429
398.3	55.415
398.4	55.412
398.5	55.378
398.6	55.315
398.7	55.243
398.8	55.186
398.9	55.142
399.0	55.143
399.1	55.187
399.2	55.227
