# Supplementary material for: Correction: LPS responsiveness and neutrophil chemotaxis in vivo require PMN MMP-8 activity
Source: PLoS One. 2025 Dec 19;20(12):e0339233. doi: 10.1371/journal.pone.0339233 (PMC12716691; doi:10.1371/journal.pone.0339233)
Supplement: S11 File — (ZIP) [file pone.0339233.s011.zip › 06422635 Fig 5 Calcium Flux/01sept04/calcium01sep0406.txt]

        Calibration Report
        ------------------

ICBC Method       :	
Measurement Type  :	Single
Calibration Type  :	Min/Max
AF :          0.000
IC :          6
Fmin              :	67.006
Fmax              :	377.037
Conversion datafile      :  C:\FLWINLAB\DATA\01sep0406.td

ICBC data result file :C:\FLWINLAB\DATA\calcium01sep0406.txt
generated on: 02/09/2004 at time: 1:54:37 PM
---------------------------------------
0.1	48.994
0.2	49.159
0.3	49.281
0.4	49.36
0.5	49.46
0.6	49.583
0.7	49.7
0.8	49.783
0.9	49.834
1.0	49.83
1.1	49.773
1.2	49.722
1.3	49.733
1.4	49.806
1.5	49.829
1.6	49.801
1.7	49.757
1.8	49.73
1.9	49.721
2.0	49.767
2.1	49.866
2.2	49.954
2.3	49.964
2.4	49.897
2.5	49.883
2.6	49.924
2.7	49.972
2.8	49.981
2.9	49.95
3.0	49.935
3.1	49.936
3.2	49.948
3.3	49.966
3.4	49.99
3.5	49.999
3.6	49.994
3.7	49.995
3.8	50.025
3.9	50.083
4.0	50.064
4.1	49.969
4.2	49.854
4.3	49.775
4.4	49.731
4.5	49.692
4.6	49.656
4.7	49.607
4.8	49.525
4.9	49.412
5.0	49.263
5.1	49.08
5.2	48.908
5.3	48.794
5.4	48.738
5.5	48.723
5.6	48.75
5.7	48.794
5.8	48.832
5.9	48.863
6.0	48.904
6.1	48.954
6.2	49.0
6.3	49.03
6.4	49.042
6.5	49.098
6.6	49.197
6.7	49.292
6.8	49.338
6.9	49.334
7.0	49.33
7.1	49.324
7.2	49.311
7.3	49.282
7.4	49.238
7.5	49.2
7.6	49.169
7.7	49.154
7.8	49.166
7.9	49.204
8.0	49.222
8.1	49.219
8.2	49.22
8.3	49.249
8.4	49.308
8.5	49.31
8.6	49.257
8.7	49.206
8.8	49.213
8.9	49.28
9.0	49.333
9.1	49.372
9.2	49.405
9.3	49.435
9.4	49.464
9.5	49.422
9.6	49.309
9.7	49.166
9.8	49.035
9.9	48.914
10.0	48.864
10.1	48.884
10.2	48.913
10.3	48.889
10.4	48.812
10.5	48.751
10.6	48.708
10.7	48.668
10.8	48.619
10.9	48.56
11.0	48.57
11.1	48.648
11.2	48.755
11.3	48.852
11.4	48.938
11.5	48.999
11.6	49.035
11.7	49.067
11.8	49.115
11.9	49.179
12.0	49.204
12.1	49.189
12.2	49.161
12.3	49.146
12.4	49.146
12.5	49.132
12.6	49.107
12.7	49.094
12.8	49.117
12.9	49.178
13.0	49.209
13.1	49.212
13.2	49.199
13.3	49.185
13.4	49.169
13.5	49.111
13.6	49.011
13.7	48.905
13.8	48.833
13.9	48.794
14.0	48.8
14.1	48.852
14.2	48.907
14.3	48.921
14.4	48.896
14.5	48.912
14.6	48.968
14.7	49.009
14.8	48.978
14.9	48.875
15.0	48.887
15.1	49.014
15.2	49.154
15.3	49.208
15.4	49.174
15.5	49.136
15.6	49.095
15.7	49.039
15.8	48.957
15.9	48.85
16.0	48.745
16.1	48.64
16.2	48.569
16.3	48.562
16.4	48.621
16.5	48.614
16.6	48.544
16.7	48.467
16.8	48.444
16.9	48.474
17.0	48.445
17.1	48.357
17.2	48.272
17.3	48.252
17.4	48.298
17.5	48.332
17.6	48.355
17.7	48.36
17.8	48.341
17.9	48.298
18.0	48.312
18.1	48.383
18.2	48.47
18.3	48.53
18.4	48.565
18.5	48.622
18.6	48.701
18.7	48.782
18.8	48.849
18.9	48.9
19.0	48.921
19.1	48.91
19.2	48.887
19.3	48.869
19.4	48.855
19.5	48.82
19.6	48.761
19.7	48.7
19.8	48.658
19.9	48.633
20.0	48.622
20.1	48.623
20.2	48.625
20.3	48.617
20.4	48.598
20.5	48.59
20.6	48.595
20.7	48.586
20.8	48.537
20.9	48.449
21.0	48.379
21.1	48.328
21.2	48.295
21.3	48.28
21.4	48.285
21.5	48.261
21.6	48.209
21.7	48.158
21.8	48.136
21.9	48.142
22.0	48.138
22.1	48.123
22.2	48.119
22.3	48.145
22.4	48.203
22.5	48.241
22.6	48.261
22.7	48.284
22.8	48.331
22.9	48.404
23.0	48.472
23.1	48.535
23.2	48.567
23.3	48.54
23.4	48.456
23.5	48.417
23.6	48.423
23.7	48.448
23.8	48.465
23.9	48.475
24.0	48.509
24.1	48.568
24.2	48.627
24.3	48.66
24.4	48.667
24.5	48.642
24.6	48.585
24.7	48.513
24.8	48.443
24.9	48.375
25.0	48.338
25.1	48.334
25.2	48.357
25.3	48.403
25.4	48.471
25.5	48.506
25.6	48.506
25.7	48.478
25.8	48.425
25.9	48.348
26.0	48.342
26.1	48.406
26.2	48.498
26.3	48.572
26.4	48.63
26.5	48.632
26.6	48.581
26.7	48.513
26.8	48.464
26.9	48.436
27.0	48.383
27.1	48.305
27.2	48.222
27.3	48.154
27.4	48.1
27.5	48.021
27.6	47.917
27.7	47.823
27.8	47.774
27.9	47.768
28.0	47.747
28.1	47.711
28.2	47.682
28.3	47.681
28.4	47.71
28.5	47.675
28.6	47.575
28.7	47.472
28.8	47.425
28.9	47.434
29.0	47.462
29.1	47.508
29.2	47.564
29.3	47.621
29.4	47.679
29.5	47.792
29.6	47.958
29.7	48.113
29.8	48.192
29.9	48.194
30.0	48.273
30.1	48.429
30.2	48.592
30.3	48.689
30.4	48.722
30.5	48.764
30.6	48.815
30.7	48.85
30.8	48.846
30.9	48.802
31.0	48.745
31.1	48.675
31.2	48.614
31.3	48.584
31.4	48.586
31.5	48.594
31.6	48.608
31.7	48.624
31.8	48.642
31.9	48.66
32.0	48.662
32.1	48.649
32.2	48.64
32.3	48.656
32.4	48.698
32.5	48.708
32.6	48.685
32.7	48.649
32.8	48.614
32.9	48.583
33.0	48.557
33.1	48.538
33.2	48.52
33.3	48.499
33.4	48.476
33.5	48.434
33.6	48.375
33.7	48.305
33.8	48.233
33.9	48.159
34.0	48.123
34.1	48.127
34.2	48.122
34.3	48.063
34.4	47.95
34.5	47.847
34.6	47.754
34.7	47.683
34.8	47.646
34.9	47.643
35.0	47.633
35.1	47.615
35.2	47.609
35.3	47.633
35.4	47.687
35.5	47.666
35.6	47.57
35.7	47.464
35.8	47.413
35.9	47.416
36.0	47.415
36.1	47.41
36.2	47.406
36.3	47.408
36.4	47.414
36.5	47.439
36.6	47.482
36.7	47.522
36.8	47.538
36.9	47.529
37.0	47.556
37.1	47.62
37.2	47.716
37.3	47.841
37.4	47.995
37.5	48.122
37.6	48.222
37.7	48.284
37.8	48.294
37.9	48.252
38.0	48.229
38.1	48.223
38.2	48.212
38.3	48.17
38.4	48.098
38.5	48.08
38.6	48.116
38.7	48.143
38.8	48.097
38.9	47.979
39.0	47.872
39.1	47.775
39.2	47.71
39.3	47.698
39.4	47.739
39.5	47.732
39.6	47.679
39.7	47.63
39.8	47.638
39.9	47.702
40.0	47.728
40.1	47.716
40.2	47.698
40.3	47.706
40.4	47.738
40.5	47.777
40.6	47.822
40.7	47.854
40.8	47.853
40.9	47.821
41.0	47.818
41.1	47.844
41.2	47.886
41.3	47.93
41.4	47.975
41.5	47.987
41.6	47.967
41.7	47.948
41.8	47.962
41.9	48.01
42.0	48.021
42.1	47.997
42.2	47.973
42.3	47.985
42.4	48.033
42.5	48.03
42.6	47.977
42.7	47.904
42.8	47.838
42.9	47.781
43.0	47.799
43.1	47.893
43.2	47.992
43.3	48.028
43.4	48.0
43.5	48.014
43.6	48.069
43.7	48.119
43.8	48.117
43.9	48.063
44.0	48.062
44.1	48.112
44.2	48.178
44.3	48.223
44.4	48.248
44.5	48.226
44.6	48.156
44.7	48.091
44.8	48.084
44.9	48.133
45.0	48.16
45.1	48.164
45.2	48.18
45.3	48.242
45.4	48.35
45.5	48.398
45.6	48.385
45.7	48.374
45.8	48.426
45.9	48.541
46.0	48.639
46.1	48.719
46.2	48.776
46.3	48.807
46.4	48.812
46.5	48.775
46.6	48.698
46.7	48.606
46.8	48.528
46.9	48.462
47.0	48.455
47.1	48.507
47.2	48.546
47.3	48.502
47.4	48.375
47.5	48.293
47.6	48.257
47.7	48.231
47.8	48.182
47.9	48.109
48.0	48.1
48.1	48.154
48.2	48.234
48.3	48.303
48.4	48.361
48.5	48.404
48.6	48.432
48.7	48.452
48.8	48.471
48.9	48.489
49.0	48.484
49.1	48.457
49.2	48.436
49.3	48.452
49.4	48.503
49.5	48.522
49.6	48.508
49.7	48.466
49.8	48.398
49.9	48.304
50.0	48.234
50.1	48.189
50.2	48.178
50.3	48.21
50.4	48.286
50.5	48.332
50.6	48.347
50.7	48.347
50.8	48.348
50.9	48.35
51.0	48.36
51.1	48.378
51.2	48.423
51.3	48.512
51.4	48.645
51.5	48.747
51.6	48.817
51.7	48.84
51.8	48.799
51.9	48.695
52.0	48.644
52.1	48.646
52.2	48.657
52.3	48.634
52.4	48.577
52.5	48.551
52.6	48.553
52.7	48.545
52.8	48.484
52.9	48.371
53.0	48.293
53.1	48.249
53.2	48.223
53.3	48.196
53.4	48.169
53.5	48.148
53.6	48.133
53.7	48.134
53.8	48.16
53.9	48.211
54.0	48.26
54.1	48.308
54.2	48.343
54.3	48.353
54.4	48.337
54.5	48.324
54.6	48.314
54.7	48.323
54.8	48.371
54.9	48.456
55.0	48.501
55.1	48.505
55.2	48.491
55.3	48.482
55.4	48.477
55.5	48.452
55.6	48.407
55.7	48.363
55.8	48.34
55.9	48.337
56.0	48.33
56.1	48.317
56.2	48.299
56.3	48.272
56.4	48.238
56.5	48.216
56.6	48.207
56.7	48.202
56.8	48.195
56.9	48.185
57.0	48.154
57.1	48.103
57.2	48.064
57.3	48.07
57.4	48.123
57.5	48.164
57.6	48.194
57.7	48.229
57.8	48.286
57.9	48.366
58.0	48.415
58.1	48.434
58.2	48.441
58.3	48.455
58.4	48.475
58.5	48.525
58.6	48.603
58.7	48.667
58.8	48.674
58.9	48.622
59.0	48.595
59.1	48.591
59.2	48.601
59.3	48.618
59.4	48.639
59.5	48.691
59.6	48.774
59.7	48.844
59.8	48.861
59.9	48.823
60.0	48.785
60.1	48.746
60.2	48.725
60.3	48.742
60.4	48.795
60.5	48.877
60.6	48.989
60.7	49.063
60.8	49.033
60.9	48.899
61.0	48.755
61.1	48.599
61.2	48.479
61.3	48.439
61.4	48.479
61.5	48.508
61.6	48.525
61.7	48.549
61.8	48.597
61.9	48.669
62.0	48.641
62.1	48.514
62.2	48.383
62.3	48.344
62.4	48.396
62.5	48.449
62.6	48.504
62.7	48.524
62.8	48.473
62.9	48.35
63.0	48.321
63.1	48.386
63.2	48.463
63.3	48.471
63.4	48.411
63.5	48.436
63.6	48.545
63.7	48.669
63.8	48.736
63.9	48.747
64.0	48.776
64.1	48.824
64.2	48.887
64.3	48.959
64.4	49.042
64.5	49.047
64.6	48.976
64.7	48.9
64.8	48.889
64.9	48.943
65.0	48.936
65.1	48.867
65.2	48.786
65.3	48.742
65.4	48.735
65.5	48.738
65.6	48.751
65.7	48.769
65.8	48.787
65.9	48.805
66.0	48.793
66.1	48.752
66.2	48.693
66.3	48.63
66.4	48.561
66.5	48.509
66.6	48.475
66.7	48.451
66.8	48.434
66.9	48.42
67.0	48.401
67.1	48.376
67.2	48.368
67.3	48.401
67.4	48.474
67.5	48.569
67.6	48.686
67.7	48.797
67.8	48.872
67.9	48.912
68.0	48.937
68.1	48.947
68.2	48.96
68.3	48.994
68.4	49.049
68.5	49.081
68.6	49.091
68.7	49.093
68.8	49.103
68.9	49.121
69.0	49.131
69.1	49.133
69.2	49.132
69.3	49.132
69.4	49.134
69.5	49.144
69.6	49.163
69.7	49.191
69.8	49.227
69.9	49.273
70.0	49.287
70.1	49.269
70.2	49.25
70.3	49.259
70.4	49.296
70.5	49.286
70.6	49.23
70.7	49.152
70.8	49.077
70.9	49.004
71.0	48.967
71.1	48.967
71.2	48.97
71.3	48.944
71.4	48.889
71.5	48.843
71.6	48.807
71.7	48.775
71.8	48.74
71.9	48.703
72.0	48.713
72.1	48.772
72.2	48.855
72.3	48.941
72.4	49.027
72.5	49.096
72.6	49.147
72.7	49.19
72.8	49.239
72.9	49.292
73.0	49.352
73.1	49.42
73.2	49.467
73.3	49.463
73.4	49.41
73.5	49.385
73.6	49.389
73.7	49.414
73.8	49.453
73.9	49.507
74.0	49.556
74.1	49.599
74.2	49.632
74.3	49.649
74.4	49.65
74.5	49.655
74.6	49.663
74.7	49.672
74.8	49.681
74.9	49.688
75.0	49.683
75.1	49.666
75.2	49.631
75.3	49.572
75.4	49.49
75.5	49.419
75.6	49.359
75.7	49.314
75.8	49.286
75.9	49.277
76.0	49.286
76.1	49.314
76.2	49.366
76.3	49.445
76.4	49.553
76.5	49.627
76.6	49.667
76.7	49.708
76.8	49.783
76.9	49.892
77.0	49.935
77.1	49.913
77.2	49.893
77.3	49.943
77.4	50.063
77.5	50.095
77.6	50.039
77.7	49.936
77.8	49.826
77.9	49.71
78.0	49.614
78.1	49.537
78.2	49.484
78.3	49.459
78.4	49.461
78.5	49.486
78.6	49.534
78.7	49.553
78.8	49.492
78.9	49.351
79.0	49.28
79.1	49.279
79.2	49.302
79.3	49.303
79.4	49.283
79.5	49.337
79.6	49.464
79.7	49.577
79.8	49.585
79.9	49.489
80.0	49.442
80.1	49.445
80.2	49.47
80.3	49.489
80.4	49.502
80.5	49.533
80.6	49.583
80.7	49.653
80.8	49.741
80.9	49.849
81.0	49.827
81.1	49.676
81.2	49.514
81.3	49.459
81.4	49.509
81.5	49.51
81.6	49.461
81.7	49.401
81.8	49.37
81.9	49.368
82.0	49.35
82.1	49.315
82.2	49.282
82.3	49.272
82.4	49.282
82.5	49.349
82.6	49.471
82.7	49.584
82.8	49.623
82.9	49.588
83.0	49.565
83.1	49.553
83.2	49.554
83.3	49.569
83.4	49.599
83.5	49.641
83.6	49.696
83.7	49.741
83.8	49.753
83.9	49.734
84.0	49.681
84.1	49.596
84.2	49.52
84.3	49.495
84.4	49.522
84.5	49.552
84.6	49.585
84.7	49.594
84.8	49.552
84.9	49.458
85.0	49.402
85.1	49.383
85.2	49.399
85.3	49.447
85.4	49.527
85.5	49.648
85.6	49.809
85.7	49.954
85.8	50.025
85.9	50.021
86.0	50.084
86.1	50.213
86.2	50.378
86.3	50.549
86.4	50.724
86.5	50.824
86.6	50.848
86.7	50.81
86.8	50.724
86.9	50.589
87.0	50.478
87.1	50.389
87.2	50.316
87.3	50.252
87.4	50.198
87.5	50.103
87.6	49.969
87.7	49.811
87.8	49.647
87.9	49.478
88.0	49.366
88.1	49.311
88.2	49.279
88.3	49.236
88.4	49.182
88.5	49.137
88.6	49.1
88.7	49.075
88.8	49.068
88.9	49.078
89.0	49.119
89.1	49.192
89.2	49.282
89.3	49.372
89.4	49.462
89.5	49.515
89.6	49.53
89.7	49.52
89.8	49.495
89.9	49.455
90.0	49.471
90.1	49.544
90.2	49.648
90.3	49.755
90.4	49.866
90.5	49.896
90.6	49.847
90.7	49.772
90.8	49.724
90.9	49.702
91.0	49.7
91.1	49.716
91.2	49.771
91.3	49.882
91.4	50.051
91.5	50.13
91.6	50.12
91.7	50.075
91.8	50.049
91.9	50.042
92.0	50.025
92.1	49.999
92.2	49.989
92.3	50.019
92.4	50.089
92.5	50.136
92.6	50.16
92.7	50.175
92.8	50.196
92.9	50.225
93.0	50.246
93.1	50.259
93.2	50.254
93.3	50.218
93.4	50.151
93.5	50.164
93.6	50.257
93.7	50.344
93.8	50.339
93.9	50.243
94.0	50.182
94.1	50.156
94.2	50.147
94.3	50.136
94.4	50.124
94.5	50.172
94.6	50.281
94.7	50.419
94.8	50.557
94.9	50.692
95.0	50.78
95.1	50.818
95.2	50.828
95.3	50.828
95.4	50.818
95.5	50.826
95.6	50.852
95.7	50.891
95.8	50.938
95.9	50.993
96.0	50.95
96.1	50.81
96.2	50.635
96.3	50.491
96.4	50.375
96.5	50.285
96.6	50.22
96.7	50.21
96.8	50.284
96.9	50.442
97.0	50.541
97.1	50.581
97.2	50.559
97.3	50.472
97.4	50.321
97.5	50.25
97.6	50.258
97.7	50.304
97.8	50.345
97.9	50.381
98.0	50.423
98.1	50.471
98.2	50.484
98.3	50.424
98.4	50.289
98.5	50.231
98.6	50.247
98.7	50.316
98.8	50.413
98.9	50.537
99.0	50.595
99.1	50.584
99.2	50.542
99.3	50.506
99.4	50.475
99.5	50.451
99.6	50.433
99.7	50.434
99.8	50.465
99.9	50.526
100.0	50.546
100.1	50.525
100.2	50.485
100.3	50.449
100.4	50.417
100.5	50.423
100.6	50.464
100.7	50.513
100.8	50.54
100.9	50.545
101.0	50.523
101.1	50.474
101.2	50.402
101.3	50.313
101.4	50.207
101.5	50.145
101.6	50.127
101.7	50.131
101.8	50.132
101.9	50.13
102.0	50.136
102.1	50.149
102.2	50.176
102.3	50.225
102.4	50.295
102.5	50.345
102.6	50.375
102.7	50.394
102.8	50.412
102.9	50.429
103.0	50.44
103.1	50.445
103.2	50.464
103.3	50.516
103.4	50.601
103.5	50.638
103.6	50.627
103.7	50.588
103.8	50.546
103.9	50.498
104.0	50.482
104.1	50.499
104.2	50.554
104.3	50.651
104.4	50.791
104.5	50.899
104.6	50.975
104.7	50.99
104.8	50.913
104.9	50.746
105.0	50.692
105.1	50.75
105.2	50.855
105.3	50.94
105.4	51.005
105.5	51.052
105.6	51.079
105.7	51.098
105.8	51.118
105.9	51.139
106.0	51.144
106.1	51.132
106.2	51.131
106.3	51.165
106.4	51.234
106.5	51.247
106.6	51.204
106.7	51.143
106.8	51.1
106.9	51.077
107.0	51.057
107.1	51.042
107.2	51.023
107.3	50.993
107.4	50.953
107.5	50.909
107.6	50.861
107.7	50.822
107.8	50.806
107.9	50.814
108.0	50.788
108.1	50.728
108.2	50.671
108.3	50.657
108.4	50.685
108.5	50.691
108.6	50.675
108.7	50.652
108.8	50.636
108.9	50.628
109.0	50.658
109.1	50.727
109.2	50.806
109.3	50.864
109.4	50.903
109.5	50.949
109.6	51.001
109.7	51.045
109.8	51.064
109.9	51.058
110.0	51.076
110.1	51.12
110.2	51.164
110.3	51.187
110.4	51.186
110.5	51.156
110.6	51.095
110.7	51.028
110.8	50.978
110.9	50.945
111.0	50.886
111.1	50.803
111.2	50.725
111.3	50.681
111.4	50.672
111.5	50.65
111.6	50.615
111.7	50.593
111.8	50.612
111.9	50.671
112.0	50.745
112.1	50.833
112.2	50.895
112.3	50.893
112.4	50.825
112.5	50.799
112.6	50.816
112.7	50.859
112.8	50.913
112.9	50.979
113.0	51.007
113.1	50.997
113.2	50.962
113.3	50.913
113.4	50.85
113.5	50.817
113.6	50.814
113.7	50.844
113.8	50.912
113.9	51.018
114.0	51.128
114.1	51.241
114.2	51.316
114.3	51.312
114.4	51.229
114.5	51.182
114.6	51.171
114.7	51.17
114.8	51.153
114.9	51.12
115.0	51.085
115.1	51.048
115.2	51.008
115.3	50.961
115.4	50.908
115.5	50.884
115.6	50.888
115.7	50.895
115.8	50.879
115.9	50.84
116.0	50.807
116.1	50.779
116.2	50.763
116.3	50.764
116.4	50.782
116.5	50.756
116.6	50.687
116.7	50.631
116.8	50.646
116.9	50.73
117.0	50.753
117.1	50.714
117.2	50.679
117.3	50.714
117.4	50.819
117.5	50.895
117.6	50.94
117.7	50.98
117.8	51.039
117.9	51.117
118.0	51.22
118.1	51.347
118.2	51.455
118.3	51.499
118.4	51.48
118.5	51.467
118.6	51.459
118.7	51.442
118.8	51.4
118.9	51.333
119.0	51.359
119.1	51.479
119.2	51.614
119.3	51.688
119.4	51.7
119.5	51.693
119.6	51.667
119.7	51.638
119.8	51.623
119.9	51.622
120.0	51.645
120.1	51.693
120.2	51.738
120.3	51.751
120.4	51.734
120.5	51.701
120.6	51.651
120.7	51.609
120.8	51.594
120.9	51.608
121.0	51.616
121.1	51.618
121.2	51.612
121.3	51.599
121.4	51.578
121.5	51.548
121.6	51.509
121.7	51.494
121.8	51.536
121.9	51.635
122.0	51.698
122.1	51.726
122.2	51.706
122.3	51.63
122.4	51.497
122.5	51.395
122.6	51.324
122.7	51.28
122.8	51.261
122.9	51.268
123.0	51.292
123.1	51.333
123.2	51.374
123.3	51.398
123.4	51.404
123.5	51.388
123.6	51.349
123.7	51.325
123.8	51.354
123.9	51.435
124.0	51.496
124.1	51.535
124.2	51.543
124.3	51.509
124.4	51.432
124.5	51.362
124.6	51.298
124.7	51.236
124.8	51.172
124.9	51.106
125.0	51.071
125.1	51.065
125.2	51.072
125.3	51.076
125.4	51.076
125.5	51.065
125.6	51.043
125.7	51.037
125.8	51.074
125.9	51.154
126.0	51.23
126.1	51.303
126.2	51.378
126.3	51.46
126.4	51.55
126.5	51.583
126.6	51.561
126.7	51.525
126.8	51.516
126.9	51.536
127.0	51.577
127.1	51.64
127.2	51.704
127.3	51.747
127.4	51.769
127.5	51.753
127.6	51.699
127.7	51.63
127.8	51.571
127.9	51.522
128.0	51.522
128.1	51.569
128.2	51.647
128.3	51.738
128.4	51.843
128.5	51.921
128.6	51.973
128.7	52.003
128.8	52.012
128.9	52.002
129.0	52.017
129.1	52.057
129.2	52.094
129.3	52.103
129.4	52.084
129.5	52.04
129.6	51.974
129.7	51.896
129.8	51.82
129.9	51.744
130.0	51.647
130.1	51.528
130.2	51.429
130.3	51.392
130.4	51.416
130.5	51.437
130.6	51.453
130.7	51.461
130.8	51.455
130.9	51.435
131.0	51.469
131.1	51.556
131.2	51.623
131.3	51.597
131.4	51.477
131.5	51.446
131.6	51.505
131.7	51.598
131.8	51.672
131.9	51.727
132.0	51.745
132.1	51.726
132.2	51.703
132.3	51.704
132.4	51.731
132.5	51.743
132.6	51.738
132.7	51.743
132.8	51.786
132.9	51.865
133.0	51.885
133.1	51.845
133.2	51.77
133.3	51.686
133.4	51.591
133.5	51.54
133.6	51.533
133.7	51.554
133.8	51.588
133.9	51.634
134.0	51.664
134.1	51.679
134.2	51.696
134.3	51.732
134.4	51.788
134.5	51.866
134.6	51.967
134.7	52.093
134.8	52.248
134.9	52.431
135.0	52.568
135.1	52.657
135.2	52.701
135.3	52.699
135.4	52.653
135.5	52.611
135.6	52.575
135.7	52.524
135.8	52.443
135.9	52.331
136.0	52.21
136.1	52.081
136.2	51.95
136.3	51.825
136.4	51.705
136.5	51.597
136.6	51.499
136.7	51.422
136.8	51.375
136.9	51.358
137.0	51.336
137.1	51.309
137.2	51.314
137.3	51.387
137.4	51.53
137.5	51.657
137.6	51.771
137.7	51.848
137.8	51.868
137.9	51.831
138.0	51.818
138.1	51.829
138.2	51.86
138.3	51.905
138.4	51.967
138.5	52.022
138.6	52.07
138.7	52.099
138.8	52.093
138.9	52.052
139.0	52.003
139.1	51.944
139.2	51.897
139.3	51.884
139.4	51.904
139.5	51.946
139.6	52.01
139.7	52.065
139.8	52.081
139.9	52.057
140.0	52.058
140.1	52.084
140.2	52.11
140.3	52.115
140.4	52.099
140.5	52.107
140.6	52.14
140.7	52.181
140.8	52.216
140.9	52.243
141.0	52.241
141.1	52.209
141.2	52.162
141.3	52.116
141.4	52.071
141.5	52.011
141.6	51.936
141.7	51.862
141.8	51.801
141.9	51.755
142.0	51.72
142.1	51.694
142.2	51.667
142.3	51.623
142.4	51.563
142.5	51.517
142.6	51.484
142.7	51.477
142.8	51.508
142.9	51.578
143.0	51.652
143.1	51.73
143.2	51.799
143.3	51.843
143.4	51.863
143.5	51.877
143.6	51.886
143.7	51.895
143.8	51.908
143.9	51.926
144.0	51.977
144.1	52.062
144.2	52.14
144.3	52.169
144.4	52.15
144.5	52.095
144.6	52.002
144.7	51.904
144.8	51.83
144.9	51.78
145.0	51.784
145.1	51.842
145.2	51.939
145.3	52.06
145.4	52.204
145.5	52.293
145.6	52.328
145.7	52.331
145.8	52.328
145.9	52.317
146.0	52.36
146.1	52.457
146.2	52.588
146.3	52.73
146.4	52.884
146.5	52.942
146.6	52.905
146.7	52.799
146.8	52.652
146.9	52.463
147.0	52.34
147.1	52.283
147.2	52.27
147.3	52.28
147.4	52.312
147.5	52.312
147.6	52.281
147.7	52.224
147.8	52.148
147.9	52.055
148.0	51.992
148.1	51.961
148.2	51.952
148.3	51.957
148.4	51.978
148.5	51.989
148.6	51.992
148.7	51.991
148.8	51.993
148.9	51.997
149.0	52.029
149.1	52.089
149.2	52.158
149.3	52.217
149.4	52.267
149.5	52.298
149.6	52.308
149.7	52.323
149.8	52.369
149.9	52.446
150.0	52.477
150.1	52.464
150.2	52.425
150.3	52.378
150.4	52.325
150.5	52.261
150.6	52.185
150.7	52.111
150.8	52.055
150.9	52.015
151.0	52.023
151.1	52.079
151.2	52.144
151.3	52.179
151.4	52.185
151.5	52.179
151.6	52.163
151.7	52.15
151.8	52.156
151.9	52.18
152.0	52.203
152.1	52.224
152.2	52.252
152.3	52.293
152.4	52.349
152.5	52.369
152.6	52.354
152.7	52.339
152.8	52.358
152.9	52.412
153.0	52.483
153.1	52.571
153.2	52.662
153.3	52.745
153.4	52.819
153.5	52.888
153.6	52.952
153.7	52.992
153.8	52.99
153.9	52.944
154.0	52.935
154.1	52.965
154.2	52.966
154.3	52.874
154.4	52.687
154.5	52.553
154.6	52.47
154.7	52.428
154.8	52.416
154.9	52.435
155.0	52.452
155.1	52.468
155.2	52.482
155.3	52.493
155.4	52.502
155.5	52.457
155.6	52.359
155.7	52.29
155.8	52.331
155.9	52.481
156.0	52.581
156.1	52.631
156.2	52.657
156.3	52.683
156.4	52.711
156.5	52.706
156.6	52.669
156.7	52.637
156.8	52.647
156.9	52.699
157.0	52.795
157.1	52.935
157.2	53.079
157.3	53.185
157.4	53.253
157.5	53.285
157.6	53.281
157.7	53.257
157.8	53.227
157.9	53.193
158.0	53.157
158.1	53.12
158.2	53.105
158.3	53.133
158.4	53.205
158.5	53.235
158.6	53.222
158.7	53.198
158.8	53.192
158.9	53.205
159.0	53.173
159.1	53.095
159.2	53.016
159.3	52.979
159.4	52.985
159.5	52.984
159.6	52.975
159.7	52.952
159.8	52.909
159.9	52.845
160.0	52.79
160.1	52.743
160.2	52.695
160.3	52.637
160.4	52.57
160.5	52.566
160.6	52.626
160.7	52.685
160.8	52.678
160.9	52.606
161.0	52.533
161.1	52.46
161.2	52.399
161.3	52.359
161.4	52.341
161.5	52.383
161.6	52.484
161.7	52.591
161.8	52.654
161.9	52.671
162.0	52.696
162.1	52.728
162.2	52.766
162.3	52.806
162.4	52.849
162.5	52.915
162.6	53.003
162.7	53.078
162.8	53.101
162.9	53.072
163.0	52.968
163.1	52.789
163.2	52.604
163.3	52.479
163.4	52.415
163.5	52.37
163.6	52.344
163.7	52.338
163.8	52.355
163.9	52.394
164.0	52.43
164.1	52.463
164.2	52.496
164.3	52.532
164.4	52.571
164.5	52.612
164.6	52.656
164.7	52.704
164.8	52.759
164.9	52.822
165.0	52.871
165.1	52.907
165.2	52.923
165.3	52.911
165.4	52.871
165.5	52.819
165.6	52.754
165.7	52.704
165.8	52.697
165.9	52.733
166.0	52.773
166.1	52.817
166.2	52.854
166.3	52.87
166.4	52.866
166.5	52.842
166.6	52.798
166.7	52.769
166.8	52.787
166.9	52.853
167.0	52.957
167.1	53.099
167.2	53.23
167.3	53.303
167.4	53.316
167.5	53.342
167.6	53.381
167.7	53.415
167.8	53.429
167.9	53.421
168.0	53.401
168.1	53.368
168.2	53.319
168.3	53.252
168.4	53.167
168.5	53.077
168.6	52.981
168.7	52.906
168.8	52.878
168.9	52.898
169.0	52.897
169.1	52.875
169.2	52.842
169.3	52.808
169.4	52.774
169.5	52.773
169.6	52.805
169.7	52.844
169.8	52.861
169.9	52.858
170.0	52.876
170.1	52.914
170.2	52.929
170.3	52.879
170.4	52.763
170.5	52.649
170.6	52.538
170.7	52.456
170.8	52.431
170.9	52.463
171.0	52.49
171.1	52.511
171.2	52.523
171.3	52.521
171.4	52.503
171.5	52.499
171.6	52.508
171.7	52.521
171.8	52.53
171.9	52.535
172.0	52.614
172.1	52.766
172.2	52.933
172.3	53.054
172.4	53.128
172.5	53.2
172.6	53.268
172.7	53.336
172.8	53.408
172.9	53.482
173.0	53.507
173.1	53.48
173.2	53.445
173.3	53.443
173.4	53.474
173.5	53.445
173.6	53.356
173.7	53.253
173.8	53.181
173.9	53.142
174.0	53.082
174.1	53.002
174.2	52.906
174.3	52.799
174.4	52.68
174.5	52.622
174.6	52.625
174.7	52.662
174.8	52.707
174.9	52.76
175.0	52.82
175.1	52.887
175.2	52.945
175.3	52.981
175.4	52.995
175.5	53.004
175.6	53.008
175.7	53.038
175.8	53.124
175.9	53.265
176.0	53.373
176.1	53.448
176.2	53.478
176.3	53.451
176.4	53.367
176.5	53.299
176.6	53.247
176.7	53.204
176.8	53.159
176.9	53.114
177.0	53.098
177.1	53.111
177.2	53.114
177.3	53.072
177.4	52.983
177.5	52.895
177.6	52.807
177.7	52.759
177.8	52.789
177.9	52.899
178.0	52.986
178.1	53.051
178.2	53.087
178.3	53.085
178.4	53.046
178.5	53.047
178.6	53.086
178.7	53.149
178.8	53.222
178.9	53.305
179.0	53.384
179.1	53.459
179.2	53.512
179.3	53.523
179.4	53.493
179.5	53.481
179.6	53.487
179.7	53.499
179.8	53.503
179.9	53.5
180.0	53.468
180.1	53.406
180.2	53.353
180.3	53.343
180.4	53.378
180.5	53.38
180.6	53.348
180.7	53.311
180.8	53.296
180.9	53.304
181.0	53.28
181.1	53.224
181.2	53.195
181.3	53.252
181.4	53.394
181.5	53.495
181.6	53.554
181.7	53.596
181.8	53.646
181.9	53.704
182.0	53.758
182.1	53.808
182.2	53.851
182.3	53.884
182.4	53.907
182.5	53.944
182.6	53.995
182.7	54.016
182.8	53.966
182.9	53.843
183.0	53.746
183.1	53.675
183.2	53.602
183.3	53.501
183.4	53.371
183.5	53.258
183.6	53.161
183.7	53.085
183.8	53.031
183.9	53.0
184.0	52.983
184.1	52.979
184.2	52.996
184.3	53.039
184.4	53.108
184.5	53.196
184.6	53.302
184.7	53.401
184.8	53.467
184.9	53.502
185.0	53.53
185.1	53.553
185.2	53.557
185.3	53.529
185.4	53.47
185.5	53.4
185.6	53.32
185.7	53.245
185.8	53.192
185.9	53.16
186.0	53.156
186.1	53.181
186.2	53.217
186.3	53.248
186.4	53.272
186.5	53.306
186.6	53.35
186.7	53.398
186.8	53.446
186.9	53.492
187.0	53.532
187.1	53.565
187.2	53.597
187.3	53.637
187.4	53.683
187.5	53.672
187.6	53.604
187.7	53.517
187.8	53.447
187.9	53.396
188.0	53.397
188.1	53.449
188.2	53.521
188.3	53.581
188.4	53.629
188.5	53.659
188.6	53.671
188.7	53.678
188.8	53.692
188.9	53.714
189.0	53.732
189.1	53.746
189.2	53.762
189.3	53.788
189.4	53.823
189.5	53.796
189.6	53.707
189.7	53.609
189.8	53.557
189.9	53.55
190.0	53.592
190.1	53.683
190.2	53.768
190.3	53.789
190.4	53.747
190.5	53.714
190.6	53.689
190.7	53.68
190.8	53.693
190.9	53.729
191.0	53.746
191.1	53.744
191.2	53.728
191.3	53.702
191.4	53.665
191.5	53.617
191.6	53.556
191.7	53.497
191.8	53.453
191.9	53.422
192.0	53.45
192.1	53.536
192.2	53.623
192.3	53.656
192.4	53.634
192.5	53.681
192.6	53.795
192.7	53.917
192.8	53.986
192.9	54.003
193.0	54.048
193.1	54.122
193.2	54.205
193.3	54.275
193.4	54.333
193.5	54.322
193.6	54.242
193.7	54.134
193.8	54.04
193.9	53.959
194.0	53.846
194.1	53.701
194.2	53.568
194.3	53.491
194.4	53.468
194.5	53.459
194.6	53.462
194.7	53.481
194.8	53.516
194.9	53.569
195.0	53.619
195.1	53.664
195.2	53.721
195.3	53.806
195.4	53.92
195.5	54.022
195.6	54.114
195.7	54.186
195.8	54.226
195.9	54.236
196.0	54.183
196.1	54.066
196.2	53.942
196.3	53.867
196.4	53.84
196.5	53.839
196.6	53.865
196.7	53.893
196.8	53.902
196.9	53.891
197.0	53.873
197.1	53.847
197.2	53.818
197.3	53.787
197.4	53.757
197.5	53.755
197.6	53.782
197.7	53.803
197.8	53.784
197.9	53.724
198.0	53.666
198.1	53.609
198.2	53.564
198.3	53.542
198.4	53.544
198.5	53.578
198.6	53.642
198.7	53.692
198.8	53.681
198.9	53.61
199.0	53.609
199.1	53.678
199.2	53.781
199.3	53.88
199.4	53.977
199.5	54.034
199.6	54.05
199.7	54.041
199.8	54.024
199.9	53.999
200.0	53.922
200.1	53.792
200.2	53.68
200.3	53.656
200.4	53.719
200.5	53.73
200.6	53.688
200.7	53.629
200.8	53.589
200.9	53.567
201.0	53.558
201.1	53.563
201.2	53.563
201.3	53.543
201.4	53.502
201.5	53.533
201.6	53.637
201.7	53.747
201.8	53.801
201.9	53.798
202.0	53.781
202.1	53.752
202.2	53.713
202.3	53.669
202.4	53.619
202.5	53.618
202.6	53.666
202.7	53.715
202.8	53.72
202.9	53.679
203.0	53.636
203.1	53.589
203.2	53.559
203.3	53.565
203.4	53.607
203.5	53.642
203.6	53.669
203.7	53.697
203.8	53.737
203.9	53.789
204.0	53.808
204.1	53.794
204.2	53.781
204.3	53.801
204.4	53.856
204.5	53.904
204.6	53.945
204.7	53.991
204.8	54.054
204.9	54.134
205.0	54.205
205.1	54.269
205.2	54.316
205.3	54.337
205.4	54.333
205.5	54.286
205.6	54.197
205.7	54.114
205.8	54.087
205.9	54.116
206.0	54.179
206.1	54.276
206.2	54.354
206.3	54.36
206.4	54.295
206.5	54.223
206.6	54.143
206.7	54.076
206.8	54.044
206.9	54.046
207.0	54.054
207.1	54.069
207.2	54.098
207.3	54.148
207.4	54.218
207.5	54.216
207.6	54.142
207.7	54.056
207.8	54.02
207.9	54.034
208.0	54.062
208.1	54.102
208.2	54.136
208.3	54.141
208.4	54.12
208.5	54.148
208.6	54.226
208.7	54.295
208.8	54.295
208.9	54.227
209.0	54.152
209.1	54.071
209.2	54.02
209.3	54.037
209.4	54.122
209.5	54.165
209.6	54.166
209.7	54.14
209.8	54.104
209.9	54.057
210.0	54.028
210.1	54.017
210.2	54.017
210.3	54.024
210.4	54.037
210.5	54.085
210.6	54.165
210.7	54.227
210.8	54.217
210.9	54.137
211.0	54.058
211.1	53.98
211.2	53.921
211.3	53.895
211.4	53.903
211.5	53.904
211.6	53.899
211.7	53.884
211.8	53.852
211.9	53.805
212.0	53.738
212.1	53.651
212.2	53.564
212.3	53.494
212.4	53.442
212.5	53.426
212.6	53.446
212.7	53.475
212.8	53.486
212.9	53.478
213.0	53.485
213.1	53.507
213.2	53.533
213.3	53.552
213.4	53.565
213.5	53.618
213.6	53.711
213.7	53.828
213.8	53.951
213.9	54.081
214.0	54.201
214.1	54.311
214.2	54.394
214.3	54.436
214.4	54.435
214.5	54.446
214.6	54.468
214.7	54.497
214.8	54.532
214.9	54.572
215.0	54.559
215.1	54.495
215.2	54.396
215.3	54.281
215.4	54.15
215.5	54.038
215.6	53.944
215.7	53.889
215.8	53.892
215.9	53.952
216.0	53.954
216.1	53.898
216.2	53.841
216.3	53.84
216.4	53.895
216.5	53.98
216.6	54.093
216.7	54.2
216.8	54.263
216.9	54.283
217.0	54.339
217.1	54.432
217.2	54.51
217.3	54.523
217.4	54.471
217.5	54.436
217.6	54.418
217.7	54.394
217.8	54.341
217.9	54.258
218.0	54.16
218.1	54.047
218.2	53.954
218.3	53.916
218.4	53.934
218.5	53.944
218.6	53.946
218.7	53.957
218.8	53.994
218.9	54.057
219.0	54.082
219.1	54.07
219.2	54.037
219.3	54.003
219.4	53.967
219.5	53.982
219.6	54.049
219.7	54.132
219.8	54.199
219.9	54.248
220.0	54.233
220.1	54.151
220.2	54.034
220.3	53.912
220.4	53.783
220.5	53.747
220.6	53.804
220.7	53.919
220.8	54.056
220.9	54.216
221.0	54.294
221.1	54.291
221.2	54.248
221.3	54.209
221.4	54.172
221.5	54.167
221.6	54.193
221.7	54.234
221.8	54.276
221.9	54.317
222.0	54.339
222.1	54.342
222.2	54.328
222.3	54.299
222.4	54.255
222.5	54.253
222.6	54.293
222.7	54.344
222.8	54.373
222.9	54.381
223.0	54.384
223.1	54.381
223.2	54.391
223.3	54.429
223.4	54.496
223.5	54.552
223.6	54.598
223.7	54.604
223.8	54.541
223.9	54.411
224.0	54.287
224.1	54.172
224.2	54.078
224.3	54.023
224.4	54.005
224.5	54.014
224.6	54.05
224.7	54.103
224.8	54.164
224.9	54.232
225.0	54.252
225.1	54.223
225.2	54.201
225.3	54.239
225.4	54.338
225.5	54.445
225.6	54.559
225.7	54.683
225.8	54.818
225.9	54.964
226.0	55.026
226.1	55.003
226.2	54.948
226.3	54.913
226.4	54.896
226.5	54.864
226.6	54.816
226.7	54.774
226.8	54.758
226.9	54.769
227.0	54.755
227.1	54.717
227.2	54.659
227.3	54.588
227.4	54.502
227.5	54.456
227.6	54.449
227.7	54.449
227.8	54.423
227.9	54.371
228.0	54.393
228.1	54.487
228.2	54.604
228.3	54.692
228.4	54.753
228.5	54.786
228.6	54.794
228.7	54.784
228.8	54.768
228.9	54.746
229.0	54.731
229.1	54.725
229.2	54.709
229.3	54.666
229.4	54.596
229.5	54.523
229.6	54.446
229.7	54.361
229.8	54.261
229.9	54.145
230.0	54.098
230.1	54.119
230.2	54.181
230.3	54.256
230.4	54.342
230.5	54.427
230.6	54.509
230.7	54.599
230.8	54.705
230.9	54.828
231.0	54.913
231.1	54.959
231.2	54.992
231.3	55.035
231.4	55.089
231.5	55.126
231.6	55.145
231.7	55.141
231.8	55.107
231.9	55.045
232.0	54.968
232.1	54.878
232.2	54.794
232.3	54.738
232.4	54.708
232.5	54.666
232.6	54.611
232.7	54.545
232.8	54.472
232.9	54.39
233.0	54.349
233.1	54.348
233.2	54.363
233.3	54.37
233.4	54.369
233.5	54.423
233.6	54.533
233.7	54.636
233.8	54.67
233.9	54.637
234.0	54.677
234.1	54.792
234.2	54.915
234.3	54.979
234.4	54.984
234.5	54.931
234.6	54.82
234.7	54.699
234.8	54.614
234.9	54.566
235.0	54.549
235.1	54.564
235.2	54.596
235.3	54.631
235.4	54.668
235.5	54.644
235.6	54.559
235.7	54.472
235.8	54.442
235.9	54.468
236.0	54.493
236.1	54.515
236.2	54.539
236.3	54.569
236.4	54.605
236.5	54.579
236.6	54.491
236.7	54.389
236.8	54.316
236.9	54.274
237.0	54.246
237.1	54.231
237.2	54.236
237.3	54.266
237.4	54.323
237.5	54.382
237.6	54.444
237.7	54.521
237.8	54.626
237.9	54.759
238.0	54.857
238.1	54.922
238.2	54.97
238.3	55.018
238.4	55.066
238.5	55.113
238.6	55.161
238.7	55.199
238.8	55.218
238.9	55.218
239.0	55.22
239.1	55.222
239.2	55.207
239.3	55.158
239.4	55.073
239.5	55.025
239.6	55.013
239.7	55.023
239.8	55.04
239.9	55.063
240.0	55.083
240.1	55.1
240.2	55.117
240.3	55.139
240.4	55.166
240.5	55.182
240.6	55.187
240.7	55.183
240.8	55.175
240.9	55.161
241.0	55.139
241.1	55.111
241.2	55.069
241.3	55.008
241.4	54.928
241.5	54.855
241.6	54.789
241.7	54.718
241.8	54.63
241.9	54.523
242.0	54.474
242.1	54.48
242.2	54.499
242.3	54.486
242.4	54.441
242.5	54.44
242.6	54.483
242.7	54.535
242.8	54.56
242.9	54.558
243.0	54.558
243.1	54.56
243.2	54.585
243.3	54.655
243.4	54.771
243.5	54.836
243.6	54.85
243.7	54.857
243.8	54.901
243.9	54.982
244.0	54.985
244.1	54.913
244.2	54.813
244.3	54.736
244.4	54.682
244.5	54.663
244.6	54.678
244.7	54.702
244.8	54.708
244.9	54.696
245.0	54.65
245.1	54.57
245.2	54.471
245.3	54.37
245.4	54.267
245.5	54.212
245.6	54.204
245.7	54.23
245.8	54.275
245.9	54.339
246.0	54.394
246.1	54.44
246.2	54.468
246.3	54.467
246.4	54.438
246.5	54.427
246.6	54.434
246.7	54.459
246.8	54.502
246.9	54.563
247.0	54.622
247.1	54.678
247.2	54.724
247.3	54.75
247.4	54.758
247.5	54.715
247.6	54.621
247.7	54.533
247.8	54.504
247.9	54.535
248.0	54.542
248.1	54.527
248.2	54.48
248.3	54.393
248.4	54.267
248.5	54.181
248.6	54.135
248.7	54.128
248.8	54.16
248.9	54.232
249.0	54.284
249.1	54.314
249.2	54.339
249.3	54.37
249.4	54.408
249.5	54.466
249.6	54.544
249.7	54.636
249.8	54.734
249.9	54.838
250.0	54.891
250.1	54.891
250.2	54.863
250.3	54.834
250.4	54.803
250.5	54.821
250.6	54.89
250.7	54.957
250.8	54.971
250.9	54.933
251.0	54.91
251.1	54.902
251.2	54.909
251.3	54.931
251.4	54.967
251.5	54.993
251.6	55.009
251.7	55.016
251.8	55.015
251.9	55.006
252.0	54.961
252.1	54.881
252.2	54.785
252.3	54.695
252.4	54.608
252.5	54.543
252.6	54.498
252.7	54.47
252.8	54.453
252.9	54.449
253.0	54.431
253.1	54.4
253.2	54.376
253.3	54.379
253.4	54.409
253.5	54.478
253.6	54.585
253.7	54.713
253.8	54.845
253.9	54.981
254.0	55.094
254.1	55.183
254.2	55.252
254.3	55.304
254.4	55.34
254.5	55.372
254.6	55.399
254.7	55.417
254.8	55.421
254.9	55.411
255.0	55.38
255.1	55.33
255.2	55.262
255.3	55.182
255.4	55.089
255.5	55.053
255.6	55.073
255.7	55.087
255.8	55.031
255.9	54.904
256.0	54.851
256.1	54.871
256.2	54.906
256.3	54.897
256.4	54.844
256.5	54.79
256.6	54.736
256.7	54.693
256.8	54.671
256.9	54.67
257.0	54.618
257.1	54.515
257.2	54.428
257.3	54.421
257.4	54.494
257.5	54.506
257.6	54.457
257.7	54.415
257.8	54.452
257.9	54.565
258.0	54.7
258.1	54.858
258.2	54.989
258.3	55.047
258.4	55.031
258.5	55.031
258.6	55.048
258.7	55.078
258.8	55.116
258.9	55.164
259.0	55.199
259.1	55.221
259.2	55.221
259.3	55.191
259.4	55.13
259.5	55.042
259.6	54.926
259.7	54.848
259.8	54.873
259.9	55.001
260.0	55.109
260.1	55.196
260.2	55.255
260.3	55.281
260.4	55.272
260.5	55.315
260.6	55.41
260.7	55.514
260.8	55.586
260.9	55.623
261.0	55.666
261.1	55.713
261.2	55.732
261.3	55.693
261.4	55.595
261.5	55.517
261.6	55.459
261.7	55.419
261.8	55.395
261.9	55.387
262.0	55.34
262.1	55.254
262.2	55.137
262.3	54.997
262.4	54.835
262.5	54.731
262.6	54.685
262.7	54.666
262.8	54.644
262.9	54.618
263.0	54.604
263.1	54.601
263.2	54.587
263.3	54.538
263.4	54.455
263.5	54.453
263.6	54.53
263.7	54.662
263.8	54.826
263.9	55.021
264.0	55.146
264.1	55.203
264.2	55.244
264.3	55.326
264.4	55.447
264.5	55.497
264.6	55.476
264.7	55.441
264.8	55.451
264.9	55.506
265.0	55.51
265.1	55.464
265.2	55.386
265.3	55.291
265.4	55.181
265.5	55.064
265.6	54.942
265.7	54.827
265.8	54.729
265.9	54.65
266.0	54.62
266.1	54.638
266.2	54.693
266.3	54.774
266.4	54.881
266.5	54.947
266.6	54.972
266.7	54.976
266.8	54.979
266.9	54.982
267.0	55.016
267.1	55.08
267.2	55.169
267.3	55.279
267.4	55.409
267.5	55.467
267.6	55.453
267.7	55.387
267.8	55.289
267.9	55.159
268.0	55.04
268.1	54.933
268.2	54.868
268.3	54.877
268.4	54.959
268.5	55.005
268.6	55.017
268.7	54.996
268.8	54.946
268.9	54.865
269.0	54.855
269.1	54.916
269.2	54.992
269.3	55.03
269.4	55.03
269.5	55.043
269.6	55.069
269.7	55.086
269.8	55.072
269.9	55.028
270.0	55.048
270.1	55.134
270.2	55.23
270.3	55.282
270.4	55.29
270.5	55.271
270.6	55.225
270.7	55.184
270.8	55.179
270.9	55.211
271.0	55.21
271.1	55.174
271.2	55.141
271.3	55.144
271.4	55.185
271.5	55.181
271.6	55.133
271.7	55.073
271.8	55.033
271.9	55.014
272.0	55.037
272.1	55.102
272.2	55.165
272.3	55.183
272.4	55.156
272.5	55.182
272.6	55.261
272.7	55.34
272.8	55.367
272.9	55.34
273.0	55.331
273.1	55.339
273.2	55.341
273.3	55.315
273.4	55.261
273.5	55.207
273.6	55.152
273.7	55.117
273.8	55.124
273.9	55.173
274.0	55.209
274.1	55.231
274.2	55.251
274.3	55.284
274.4	55.328
274.5	55.307
274.6	55.221
274.7	55.112
274.8	55.021
274.9	54.948
275.0	54.903
275.1	54.886
275.2	54.877
275.3	54.853
275.4	54.816
275.5	54.803
275.6	54.814
275.7	54.826
275.8	54.815
275.9	54.782
276.0	54.783
276.1	54.817
276.2	54.874
276.3	54.941
276.4	55.018
276.5	55.058
276.6	55.06
276.7	55.068
276.8	55.123
276.9	55.225
277.0	55.265
277.1	55.241
277.2	55.204
277.3	55.205
277.4	55.243
277.5	55.286
277.6	55.333
277.7	55.392
277.8	55.473
277.9	55.575
278.0	55.642
278.1	55.677
278.2	55.671
278.3	55.62
278.4	55.523
278.5	55.465
278.6	55.445
278.7	55.426
278.8	55.368
278.9	55.273
279.0	55.22
279.1	55.211
279.2	55.21
279.3	55.183
279.4	55.131
279.5	55.09
279.6	55.06
279.7	55.062
279.8	55.117
279.9	55.225
280.0	55.341
280.1	55.467
280.2	55.59
280.3	55.701
280.4	55.799
280.5	55.84
280.6	55.823
280.7	55.765
280.8	55.684
280.9	55.579
281.0	55.552
281.1	55.604
281.2	55.684
281.3	55.741
281.4	55.776
281.5	55.732
281.6	55.609
281.7	55.47
281.8	55.378
281.9	55.331
282.0	55.327
282.1	55.365
282.2	55.427
282.3	55.493
282.4	55.565
282.5	55.564
282.6	55.489
282.7	55.385
282.8	55.295
282.9	55.219
283.0	55.16
283.1	55.117
283.2	55.091
283.3	55.082
283.4	55.09
283.5	55.084
283.6	55.064
283.7	55.051
283.8	55.068
283.9	55.114
284.0	55.213
284.1	55.366
284.2	55.498
284.3	55.535
284.4	55.477
284.5	55.496
284.6	55.592
284.7	55.696
284.8	55.742
284.9	55.728
285.0	55.721
285.1	55.72
285.2	55.71
285.3	55.675
285.4	55.615
285.5	55.549
285.6	55.479
285.7	55.43
285.8	55.427
285.9	55.471
286.0	55.469
286.1	55.421
286.2	55.376
286.3	55.386
286.4	55.448
286.5	55.5
286.6	55.541
286.7	55.594
286.8	55.68
286.9	55.801
287.0	55.874
287.1	55.897
287.2	55.891
287.3	55.874
287.4	55.845
287.5	55.826
287.6	55.819
287.7	55.816
287.8	55.813
287.9	55.809
288.0	55.761
288.1	55.668
288.2	55.554
288.3	55.441
288.4	55.329
288.5	55.23
288.6	55.143
288.7	55.092
288.8	55.096
288.9	55.157
289.0	55.172
289.1	55.141
289.2	55.089
289.3	55.044
289.4	55.004
289.5	55.04
289.6	55.153
289.7	55.268
289.8	55.31
289.9	55.281
290.0	55.271
290.1	55.281
290.2	55.287
290.3	55.264
290.4	55.213
290.5	55.203
290.6	55.235
290.7	55.28
290.8	55.306
290.9	55.316
291.0	55.333
291.1	55.359
291.2	55.408
291.3	55.497
291.4	55.624
291.5	55.664
291.6	55.615
291.7	55.551
291.8	55.545
291.9	55.597
292.0	55.627
292.1	55.635
292.2	55.634
292.3	55.636
292.4	55.643
292.5	55.607
292.6	55.529
292.7	55.44
292.8	55.371
292.9	55.322
293.0	55.281
293.1	55.247
293.2	55.214
293.3	55.178
293.4	55.14
293.5	55.141
293.6	55.181
293.7	55.228
293.8	55.246
293.9	55.237
294.0	55.233
294.1	55.233
294.2	55.246
294.3	55.282
294.4	55.34
294.5	55.438
294.6	55.579
294.7	55.717
294.8	55.81
294.9	55.858
295.0	55.891
295.1	55.908
295.2	55.929
295.3	55.971
295.4	56.035
295.5	56.054
295.6	56.03
295.7	55.988
295.8	55.954
295.9	55.928
296.0	55.915
296.1	55.913
296.2	55.896
296.3	55.837
296.4	55.737
296.5	55.692
296.6	55.704
296.7	55.716
296.8	55.674
296.9	55.577
297.0	55.547
297.1	55.581
297.2	55.631
297.3	55.646
297.4	55.628
297.5	55.594
297.6	55.546
297.7	55.475
297.8	55.372
297.9	55.237
298.0	55.091
298.1	54.933
298.2	54.795
298.3	54.711
298.4	54.679
298.5	54.6
298.6	54.475
298.7	54.331
298.8	54.194
298.9	54.066
299.0	53.99
299.1	53.966
299.2	53.982
299.3	54.024
299.4	54.094
299.5	54.133
299.6	54.142
299.7	54.149
299.8	54.181
299.9	54.238
300.0	54.345
300.1	54.504
300.2	54.688
300.3	54.872
300.4	55.055
300.5	55.163
300.6	55.196
300.7	55.248
300.8	55.409
300.9	55.68
301.0	55.94
301.1	56.189
301.2	56.405
301.3	56.564
301.4	56.667
301.5	56.739
301.6	56.778
301.7	56.825
301.8	56.92
301.9	57.063
302.0	57.286
302.1	57.59
302.2	57.9
302.3	58.14
302.4	58.308
302.5	58.459
302.6	58.594
302.7	58.744
302.8	58.944
302.9	59.192
303.0	59.455
303.1	59.731
303.2	59.987
303.3	60.189
303.4	60.335
303.5	60.499
303.6	60.679
303.7	60.861
303.8	61.028
303.9	61.18
304.0	61.342
304.1	61.515
304.2	61.699
304.3	61.895
304.4	62.102
304.5	62.277
304.6	62.417
304.7	62.555
304.8	62.722
304.9	62.917
305.0	63.001
305.1	62.975
305.2	62.889
305.3	62.794
305.4	62.692
305.5	62.614
305.6	62.562
305.7	62.521
305.8	62.476
305.9	62.428
306.0	62.439
306.1	62.508
306.2	62.59
306.3	62.638
306.4	62.652
306.5	62.717
306.6	62.834
306.7	62.977
306.8	63.118
306.9	63.257
307.0	63.326
307.1	63.322
307.2	63.274
307.3	63.208
307.4	63.125
307.5	63.031
307.6	62.926
307.7	62.801
307.8	62.646
307.9	62.463
308.0	62.308
308.1	62.181
308.2	62.083
308.3	62.018
308.4	61.984
308.5	62.02
308.6	62.125
308.7	62.235
308.8	62.283
308.9	62.27
309.0	62.227
309.1	62.154
309.2	62.082
309.3	62.042
309.4	62.034
309.5	62.058
309.6	62.116
309.7	62.156
309.8	62.127
309.9	62.031
310.0	61.951
310.1	61.889
310.2	61.827
310.3	61.748
310.4	61.652
310.5	61.56
310.6	61.472
310.7	61.396
310.8	61.343
310.9	61.312
311.0	61.226
311.1	61.085
311.2	60.945
311.3	60.862
311.4	60.834
311.5	60.722
311.6	60.528
311.7	60.327
311.8	60.194
311.9	60.128
312.0	60.103
312.1	60.117
312.2	60.123
312.3	60.074
312.4	59.97
312.5	59.886
312.6	59.824
312.7	59.755
312.8	59.652
312.9	59.515
313.0	59.447
313.1	59.447
313.2	59.495
313.3	59.576
313.4	59.687
313.5	59.744
313.6	59.747
313.7	59.739
313.8	59.764
313.9	59.821
314.0	59.844
314.1	59.831
314.2	59.8
314.3	59.768
314.4	59.735
314.5	59.702
314.6	59.671
314.7	59.612
314.8	59.497
314.9	59.324
315.0	59.165
315.1	59.02
315.2	58.89
315.3	58.777
315.4	58.681
315.5	58.651
315.6	58.686
315.7	58.737
315.8	58.755
315.9	58.738
316.0	58.759
316.1	58.819
316.2	58.873
316.3	58.876
316.4	58.83
316.5	58.834
316.6	58.89
316.7	58.953
316.8	58.977
316.9	58.963
317.0	58.894
317.1	58.769
317.2	58.664
317.3	58.654
317.4	58.737
317.5	58.766
317.6	58.74
317.7	58.696
317.8	58.67
317.9	58.662
318.0	58.624
318.1	58.556
318.2	58.479
318.3	58.412
318.4	58.355
318.5	58.303
318.6	58.255
318.7	58.206
318.8	58.146
318.9	58.077
319.0	57.994
319.1	57.897
319.2	57.804
319.3	57.731
319.4	57.68
319.5	57.644
319.6	57.625
319.7	57.633
319.8	57.679
319.9	57.762
320.0	57.825
320.1	57.866
320.2	57.894
320.3	57.914
320.4	57.927
320.5	57.966
320.6	58.031
320.7	58.103
320.8	58.166
320.9	58.219
321.0	58.247
321.1	58.249
321.2	58.236
321.3	58.218
321.4	58.195
321.5	58.159
321.6	58.111
321.7	58.066
321.8	58.039
321.9	58.031
322.0	57.988
322.1	57.91
322.2	57.805
322.3	57.678
322.4	57.529
322.5	57.418
322.6	57.343
322.7	57.253
322.8	57.093
322.9	56.865
323.0	56.717
323.1	56.649
323.2	56.598
323.3	56.5
323.4	56.357
323.5	56.262
323.6	56.215
323.7	56.211
323.8	56.242
323.9	56.307
324.0	56.376
324.1	56.447
324.2	56.508
324.3	56.547
324.4	56.564
324.5	56.548
324.6	56.499
324.7	56.431
324.8	56.361
324.9	56.287
325.0	56.243
325.1	56.227
325.2	56.218
325.3	56.192
325.4	56.15
325.5	56.067
325.6	55.943
325.7	55.834
325.8	55.792
325.9	55.819
326.0	55.843
326.1	55.863
326.2	55.898
326.3	55.964
326.4	56.062
326.5	56.087
326.6	56.042
326.7	55.979
326.8	55.951
326.9	55.959
327.0	55.931
327.1	55.868
327.2	55.785
327.3	55.694
327.4	55.597
327.5	55.515
327.6	55.448
327.7	55.391
327.8	55.339
327.9	55.291
328.0	55.262
328.1	55.253
328.2	55.23
328.3	55.161
328.4	55.048
328.5	54.997
328.6	55.007
328.7	55.053
328.8	55.11
328.9	55.176
329.0	55.209
329.1	55.208
329.2	55.192
329.3	55.182
329.4	55.178
329.5	55.192
329.6	55.224
329.7	55.27
329.8	55.321
329.9	55.379
330.0	55.41
330.1	55.413
330.2	55.398
330.3	55.376
330.4	55.347
330.5	55.297
330.6	55.225
330.7	55.157
330.8	55.117
330.9	55.105
331.0	55.036
331.1	54.909
331.2	54.787
331.3	54.727
331.4	54.732
331.5	54.728
331.6	54.717
331.7	54.699
331.8	54.674
331.9	54.642
332.0	54.647
332.1	54.687
332.2	54.731
332.3	54.745
332.4	54.728
332.5	54.777
332.6	54.889
332.7	54.997
332.8	55.03
332.9	54.988
333.0	54.956
333.1	54.934
333.2	54.929
333.3	54.946
333.4	54.984
333.5	54.974
333.6	54.917
333.7	54.852
333.8	54.818
333.9	54.815
334.0	54.722
334.1	54.541
334.2	54.351
334.3	54.234
334.4	54.189
334.5	54.212
334.6	54.301
334.7	54.387
334.8	54.397
334.9	54.332
335.0	54.305
335.1	54.318
335.2	54.346
335.3	54.369
335.4	54.386
335.5	54.444
335.6	54.544
335.7	54.657
335.8	54.754
335.9	54.834
336.0	54.832
336.1	54.748
336.2	54.648
336.3	54.596
336.4	54.594
336.5	54.622
336.6	54.681
336.7	54.739
336.8	54.765
336.9	54.761
337.0	54.775
337.1	54.806
337.2	54.837
337.3	54.847
337.4	54.837
337.5	54.822
337.6	54.802
337.7	54.807
337.8	54.867
337.9	54.981
338.0	55.047
338.1	55.064
338.2	55.031
338.3	54.946
338.4	54.808
338.5	54.704
338.6	54.632
338.7	54.579
338.8	54.528
338.9	54.481
339.0	54.426
339.1	54.363
339.2	54.299
339.3	54.239
339.4	54.184
339.5	54.175
339.6	54.212
339.7	54.289
339.8	54.404
339.9	54.557
340.0	54.636
340.1	54.642
340.2	54.607
340.3	54.565
340.4	54.514
340.5	54.498
340.6	54.515
340.7	54.532
340.8	54.516
340.9	54.465
341.0	54.379
341.1	54.258
341.2	54.129
341.3	54.016
341.4	53.92
341.5	53.835
341.6	53.763
341.7	53.736
341.8	53.786
341.9	53.913
342.0	54.019
342.1	54.102
342.2	54.155
342.3	54.167
342.4	54.139
342.5	54.134
342.6	54.152
342.7	54.182
342.8	54.214
342.9	54.246
343.0	54.299
343.1	54.371
343.2	54.425
343.3	54.424
343.4	54.367
343.5	54.279
343.6	54.159
343.7	54.065
343.8	54.056
343.9	54.131
344.0	54.183
344.1	54.211
344.2	54.205
344.3	54.153
344.4	54.055
344.5	53.985
344.6	53.941
344.7	53.904
344.8	53.852
344.9	53.787
345.0	53.815
345.1	53.937
345.2	54.064
345.3	54.109
345.4	54.07
345.5	54.023
345.6	53.967
345.7	53.936
345.8	53.964
345.9	54.051
346.0	54.088
346.1	54.075
346.2	54.073
346.3	54.146
346.4	54.291
346.5	54.351
346.6	54.323
346.7	54.257
346.8	54.197
346.9	54.145
347.0	54.115
347.1	54.108
347.2	54.102
347.3	54.075
347.4	54.027
347.5	54.058
347.6	54.165
347.7	54.262
347.8	54.259
347.9	54.156
348.0	54.088
348.1	54.055
348.2	54.05
348.3	54.067
348.4	54.105
348.5	54.145
348.6	54.189
348.7	54.217
348.8	54.212
348.9	54.174
349.0	54.132
349.1	54.085
349.2	54.034
349.3	53.98
349.4	53.923
349.5	53.892
349.6	53.889
349.7	53.891
349.8	53.877
349.9	53.847
350.0	53.841
350.1	53.861
350.2	53.904
350.3	53.966
350.4	54.049
350.5	54.085
350.6	54.073
350.7	54.059
350.8	54.087
350.9	54.156
351.0	54.182
351.1	54.165
351.2	54.132
351.3	54.111
351.4	54.1
351.5	54.094
351.6	54.091
351.7	54.086
351.8	54.073
351.9	54.052
352.0	54.045
352.1	54.05
352.2	54.043
352.3	54.0
352.4	53.92
352.5	53.869
352.6	53.847
352.7	53.852
352.8	53.887
352.9	53.95
353.0	53.972
353.1	53.953
353.2	53.914
353.3	53.877
353.4	53.842
353.5	53.818
353.6	53.804
353.7	53.806
353.8	53.828
353.9	53.87
354.0	53.923
354.1	53.986
354.2	54.046
354.3	54.092
354.4	54.123
354.5	54.148
354.6	54.168
354.7	54.202
354.8	54.273
354.9	54.381
355.0	54.45
355.1	54.481
355.2	54.496
355.3	54.519
355.4	54.548
355.5	54.584
355.6	54.625
355.7	54.652
355.8	54.644
355.9	54.602
356.0	54.581
356.1	54.58
356.2	54.578
356.3	54.556
356.4	54.512
356.5	54.477
356.6	54.451
356.7	54.44
356.8	54.452
356.9	54.486
357.0	54.514
357.1	54.534
357.2	54.55
357.3	54.563
357.4	54.574
357.5	54.576
357.6	54.569
357.7	54.549
357.8	54.512
357.9	54.458
358.0	54.451
358.1	54.491
358.2	54.525
358.3	54.501
358.4	54.42
358.5	54.364
358.6	54.333
358.7	54.345
358.8	54.416
358.9	54.545
359.0	54.628
359.1	54.667
359.2	54.697
359.3	54.758
359.4	54.848
359.5	54.883
359.6	54.861
359.7	54.822
359.8	54.804
359.9	54.806
360.0	54.76
360.1	54.666
360.2	54.538
360.3	54.39
360.4	54.222
360.5	54.132
360.6	54.118
360.7	54.14
360.8	54.157
360.9	54.171
361.0	54.218
361.1	54.297
361.2	54.38
361.3	54.439
361.4	54.473
361.5	54.539
361.6	54.635
361.7	54.719
361.8	54.749
361.9	54.725
362.0	54.691
362.1	54.65
362.2	54.619
362.3	54.618
362.4	54.647
362.5	54.671
362.6	54.688
362.7	54.73
362.8	54.828
362.9	54.981
363.0	55.074
363.1	55.104
363.2	55.096
363.3	55.075
363.4	55.04
363.5	55.025
363.6	55.03
363.7	55.038
363.8	55.033
363.9	55.017
364.0	54.972
364.1	54.9
364.2	54.78
364.3	54.595
364.4	54.345
364.5	54.153
364.6	54.021
364.7	53.97
364.8	54.022
364.9	54.178
365.0	54.304
365.1	54.402
365.2	54.454
365.3	54.443
365.4	54.371
365.5	54.341
365.6	54.355
365.7	54.413
365.8	54.52
365.9	54.674
366.0	54.78
366.1	54.837
366.2	54.868
366.3	54.896
366.4	54.92
366.5	54.913
366.6	54.875
366.7	54.852
366.8	54.889
366.9	54.985
367.0	55.017
367.1	54.985
367.2	54.92
367.3	54.852
367.4	54.781
367.5	54.733
367.6	54.707
367.7	54.689
367.8	54.661
367.9	54.624
368.0	54.633
368.1	54.687
368.2	54.723
368.3	54.677
368.4	54.55
368.5	54.492
368.6	54.502
368.7	54.534
368.8	54.538
368.9	54.514
369.0	54.495
369.1	54.478
369.2	54.482
369.3	54.522
369.4	54.6
369.5	54.585
369.6	54.477
369.7	54.35
369.8	54.279
369.9	54.262
370.0	54.252
370.1	54.249
370.2	54.263
370.3	54.306
370.4	54.376
370.5	54.439
370.6	54.493
370.7	54.514
370.8	54.479
370.9	54.386
371.0	54.373
371.1	54.441
371.2	54.533
371.3	54.597
371.4	54.632
371.5	54.644
371.6	54.631
371.7	54.623
371.8	54.647
371.9	54.701
372.0	54.704
372.1	54.655
372.2	54.588
372.3	54.535
372.4	54.498
372.5	54.452
372.6	54.4
372.7	54.368
372.8	54.383
372.9	54.446
373.0	54.486
373.1	54.503
373.2	54.499
373.3	54.475
373.4	54.43
373.5	54.473
373.6	54.601
373.7	54.736
373.8	54.797
373.9	54.785
374.0	54.772
374.1	54.759
374.2	54.757
374.3	54.775
374.4	54.815
374.5	54.896
374.6	55.02
374.7	55.125
374.8	55.154
374.9	55.107
375.0	55.033
375.1	54.935
375.2	54.87
375.3	54.897
375.4	55.015
375.5	55.09
375.6	55.12
375.7	55.117
375.8	55.091
375.9	55.042
376.0	54.972
376.1	54.88
376.2	54.794
376.3	54.742
376.4	54.724
376.5	54.752
376.6	54.827
376.7	54.9
376.8	54.922
376.9	54.891
377.0	54.885
377.1	54.902
377.2	54.92
377.3	54.918
377.4	54.895
377.5	54.875
377.6	54.859
377.7	54.86
377.8	54.895
377.9	54.964
378.0	54.985
378.1	54.959
378.2	54.905
378.3	54.844
378.4	54.775
378.5	54.771
378.6	54.831
378.7	54.899
378.8	54.915
378.9	54.882
379.0	54.84
379.1	54.791
379.2	54.723
379.3	54.628
379.4	54.505
379.5	54.423
379.6	54.382
379.7	54.378
379.8	54.406
379.9	54.465
380.0	54.441
380.1	54.333
380.2	54.23
380.3	54.217
380.4	54.294
380.5	54.383
380.6	54.483
380.7	54.593
380.8	54.711
380.9	54.837
381.0	54.919
381.1	54.959
381.2	54.955
381.3	54.907
381.4	54.816
381.5	54.769
381.6	54.767
381.7	54.776
381.8	54.76
381.9	54.72
382.0	54.659
382.1	54.576
382.2	54.508
382.3	54.49
382.4	54.521
382.5	54.546
382.6	54.565
382.7	54.588
382.8	54.624
382.9	54.673
383.0	54.721
383.1	54.767
383.2	54.795
383.3	54.789
383.4	54.748
383.5	54.744
383.6	54.777
383.7	54.823
383.8	54.858
383.9	54.88
384.0	54.887
384.1	54.877
384.2	54.862
384.3	54.852
384.4	54.849
384.5	54.822
384.6	54.772
384.7	54.715
384.8	54.668
384.9	54.631
385.0	54.609
385.1	54.604
385.2	54.597
385.3	54.572
385.4	54.529
385.5	54.516
385.6	54.533
385.7	54.572
385.8	54.624
385.9	54.69
386.0	54.739
386.1	54.771
386.2	54.791
386.3	54.807
386.4	54.817
386.5	54.809
386.6	54.783
386.7	54.759
386.8	54.761
386.9	54.786
387.0	54.782
387.1	54.749
387.2	54.692
387.3	54.615
387.4	54.519
387.5	54.46
387.6	54.438
387.7	54.456
387.8	54.514
387.9	54.613
388.0	54.662
388.1	54.661
388.2	54.628
388.3	54.583
388.4	54.526
388.5	54.496
388.6	54.492
388.7	54.517
388.8	54.576
388.9	54.667
389.0	54.707
389.1	54.695
389.2	54.663
389.3	54.641
389.4	54.63
389.5	54.644
389.6	54.682
389.7	54.73
389.8	54.771
389.9	54.806
390.0	54.815
390.1	54.797
390.2	54.761
390.3	54.718
390.4	54.667
390.5	54.639
390.6	54.635
390.7	54.628
390.8	54.59
390.9	54.523
391.0	54.552
391.1	54.677
391.2	54.851
391.3	55.026
391.4	55.202
391.5	55.339
391.6	55.438
391.7	55.527
391.8	55.632
391.9	55.755
392.0	55.888
392.1	56.03
392.2	56.168
392.3	56.287
392.4	56.387
392.5	56.365
392.6	56.223
392.7	56.031
392.8	55.862
392.9	55.715
393.0	55.648
393.1	55.659
393.2	55.68
393.3	55.646
393.4	55.556
393.5	55.436
393.6	55.287
393.7	55.154
393.8	55.084
393.9	55.076
394.0	55.084
394.1	55.106
394.2	55.116
394.3	55.086
394.4	55.016
394.5	54.928
394.6	54.823
394.7	54.721
394.8	54.643
394.9	54.588
395.0	54.608
395.1	54.703
395.2	54.819
395.3	54.905
395.4	54.958
395.5	54.96
395.6	54.91
395.7	54.851
395.8	54.826
395.9	54.834
396.0	54.853
396.1	54.885
396.2	54.929
396.3	54.988
396.4	55.062
396.5	55.052
396.6	54.959
396.7	54.836
396.8	54.736
396.9	54.66
397.0	54.637
397.1	54.669
397.2	54.705
397.3	54.694
397.4	54.637
397.5	54.606
397.6	54.602
397.7	54.604
397.8	54.591
397.9	54.564
398.0	54.601
398.1	54.704
398.2	54.826
398.3	54.921
398.4	54.988
398.5	55.049
398.6	55.103
398.7	55.15
398.8	55.191
398.9	55.224
399.0	55.224
399.1	55.19
399.2	55.15
