# Supplementary material for: Correction: LPS responsiveness and neutrophil chemotaxis in vivo require PMN MMP-8 activity
Source: PLoS One. 2025 Dec 19;20(12):e0339233. doi: 10.1371/journal.pone.0339233 (PMC12716691; doi:10.1371/journal.pone.0339233)
Supplement: S11 File — (ZIP) [file pone.0339233.s011.zip › 06422635 Fig 5 Calcium Flux/01sept04/calcium01sep0403.txt]

        Calibration Report
        ------------------

ICBC Method       :	
Measurement Type  :	Single
Calibration Type  :	Min/Max
AF :          0.000
IC :          6
Fmin              :	67.006
Fmax              :	377.037
Conversion datafile      :  C:\FLWINLAB\DATA\01sep0403.td

ICBC data result file :C:\FLWINLAB\DATA\calcium01sep0403.txt
generated on: 02/09/2004 at time: 1:52:23 PM
---------------------------------------
0.1	90.586
0.2	90.187
0.3	89.761
0.4	89.309
0.5	88.943
0.6	88.662
0.7	88.427
0.8	88.197
0.9	87.973
1.0	87.772
1.1	87.595
1.2	87.484
1.3	87.483
1.4	87.591
1.5	87.658
1.6	87.685
1.7	87.699
1.8	87.727
1.9	87.769
2.0	87.77
2.1	87.728
2.2	87.684
2.3	87.675
2.4	87.703
2.5	87.802
2.6	87.975
2.7	88.143
2.8	88.23
2.9	88.236
3.0	88.224
3.1	88.192
3.2	88.141
3.3	88.071
3.4	87.98
3.5	87.94
3.6	87.95
3.7	87.998
3.8	88.073
3.9	88.174
4.0	88.201
4.1	88.155
4.2	88.068
4.3	87.975
4.4	87.875
4.5	87.85
4.6	87.9
4.7	87.995
4.8	88.103
4.9	88.224
5.0	88.31
5.1	88.36
5.2	88.402
5.3	88.463
5.4	88.544
5.5	88.579
5.6	88.568
5.7	88.551
5.8	88.567
5.9	88.614
6.0	88.616
6.1	88.574
6.2	88.503
6.3	88.42
6.4	88.326
6.5	88.217
6.6	88.092
6.7	87.925
6.8	87.688
6.9	87.381
7.0	87.165
7.1	87.04
7.2	86.985
7.3	86.981
7.4	87.028
7.5	87.017
7.6	86.948
7.7	86.859
7.8	86.789
7.9	86.736
8.0	86.722
8.1	86.746
8.2	86.798
8.3	86.868
8.4	86.956
8.5	86.977
8.6	86.929
8.7	86.836
8.8	86.719
8.9	86.578
9.0	86.527
9.1	86.563
9.2	86.628
9.3	86.662
9.4	86.664
9.5	86.683
9.6	86.72
9.7	86.743
9.8	86.722
9.9	86.657
10.0	86.686
10.1	86.809
10.2	86.939
10.3	86.988
10.4	86.958
10.5	86.89
10.6	86.784
10.7	86.669
10.8	86.574
10.9	86.5
11.0	86.382
11.1	86.221
11.2	86.048
11.3	85.894
11.4	85.758
11.5	85.614
11.6	85.463
11.7	85.346
11.8	85.305
11.9	85.339
12.0	85.409
12.1	85.515
12.2	85.605
12.3	85.626
12.4	85.579
12.5	85.549
12.6	85.536
12.7	85.549
12.8	85.597
12.9	85.679
13.0	85.667
13.1	85.562
13.2	85.428
13.3	85.329
13.4	85.265
13.5	85.141
13.6	84.955
13.7	84.77
13.8	84.648
13.9	84.589
14.0	84.541
14.1	84.506
14.2	84.473
14.3	84.434
14.4	84.388
14.5	84.365
14.6	84.364
14.7	84.33
14.8	84.211
14.9	84.006
15.0	83.844
15.1	83.725
15.2	83.632
15.3	83.549
15.4	83.476
15.5	83.432
15.6	83.419
15.7	83.376
15.8	83.245
15.9	83.025
16.0	82.885
16.1	82.823
16.2	82.82
16.3	82.855
16.4	82.928
16.5	82.948
16.6	82.916
16.7	82.857
16.8	82.799
16.9	82.742
17.0	82.652
17.1	82.528
17.2	82.436
17.3	82.443
17.4	82.548
17.5	82.511
17.6	82.334
17.7	82.12
17.8	81.972
17.9	81.89
18.0	81.807
18.1	81.724
18.2	81.652
18.3	81.603
18.4	81.576
18.5	81.491
18.6	81.348
18.7	81.21
18.8	81.141
18.9	81.14
19.0	81.179
19.1	81.258
19.2	81.313
19.3	81.278
19.4	81.154
19.5	81.102
19.6	81.122
19.7	81.141
19.8	81.084
19.9	80.951
20.0	80.888
20.1	80.895
20.2	80.901
20.3	80.839
20.4	80.709
20.5	80.583
20.6	80.462
20.7	80.364
20.8	80.306
20.9	80.29
21.0	80.217
21.1	80.089
21.2	79.959
21.3	79.88
21.4	79.851
21.5	79.803
21.6	79.737
21.7	79.656
21.8	79.564
21.9	79.46
22.0	79.392
22.1	79.36
22.2	79.357
22.3	79.374
22.4	79.413
22.5	79.433
22.6	79.432
22.7	79.394
22.8	79.3
22.9	79.15
23.0	79.05
23.1	79.002
23.2	78.96
23.3	78.879
23.4	78.761
23.5	78.712
23.6	78.73
23.7	78.752
23.8	78.71
23.9	78.605
24.0	78.489
24.1	78.362
24.2	78.264
24.3	78.232
24.4	78.267
24.5	78.213
24.6	78.071
24.7	77.918
24.8	77.829
24.9	77.804
25.0	77.688
25.1	77.482
25.2	77.267
25.3	77.122
25.4	77.046
25.5	77.008
25.6	77.007
25.7	77.037
25.8	77.094
25.9	77.176
26.0	77.218
26.1	77.217
26.2	77.197
26.3	77.181
26.4	77.168
26.5	77.168
26.6	77.182
26.7	77.202
26.8	77.222
26.9	77.241
27.0	77.256
27.1	77.267
27.2	77.24
27.3	77.144
27.4	76.977
27.5	76.937
27.6	77.022
27.7	77.148
27.8	77.227
27.9	77.262
28.0	77.23
28.1	77.133
28.2	77.004
28.3	76.881
28.4	76.762
28.5	76.704
28.6	76.706
28.7	76.734
28.8	76.752
28.9	76.759
29.0	76.673
29.1	76.494
29.2	76.278
29.3	76.082
29.4	75.904
29.5	75.843
29.6	75.896
29.7	75.966
29.8	75.953
29.9	75.859
30.0	75.751
30.1	75.632
30.2	75.498
30.3	75.35
30.4	75.187
30.5	75.075
30.6	75.013
30.7	75.007
30.8	75.062
30.9	75.178
31.0	75.201
31.1	75.134
31.2	75.058
31.3	75.059
31.4	75.137
31.5	75.174
31.6	75.172
31.7	75.155
31.8	75.147
31.9	75.149
32.0	75.121
32.1	75.065
32.2	74.976
32.3	74.855
32.4	74.7
32.5	74.627
32.6	74.636
32.7	74.654
32.8	74.608
32.9	74.499
33.0	74.421
33.1	74.374
33.2	74.337
33.3	74.29
33.4	74.234
33.5	74.226
33.6	74.268
33.7	74.311
33.8	74.306
33.9	74.255
34.0	74.173
34.1	74.062
34.2	73.952
34.3	73.873
34.4	73.824
34.5	73.724
34.6	73.573
34.7	73.426
34.8	73.337
34.9	73.306
35.0	73.295
35.1	73.304
35.2	73.31
35.3	73.29
35.4	73.244
35.5	73.257
35.6	73.329
35.7	73.396
35.8	73.394
35.9	73.322
36.0	73.298
36.1	73.323
36.2	73.37
36.3	73.412
36.4	73.45
36.5	73.443
36.6	73.392
36.7	73.363
36.8	73.424
36.9	73.573
37.0	73.57
37.1	73.415
37.2	73.232
37.3	73.145
37.4	73.154
37.5	73.169
37.6	73.19
37.7	73.214
37.8	73.237
37.9	73.26
38.0	73.254
38.1	73.219
38.2	73.136
38.3	72.986
38.4	72.768
38.5	72.678
38.6	72.715
38.7	72.777
38.8	72.761
38.9	72.667
39.0	72.574
39.1	72.481
39.2	72.373
39.3	72.233
39.4	72.06
39.5	71.931
39.6	71.845
39.7	71.805
39.8	71.814
39.9	71.872
40.0	71.893
40.1	71.878
40.2	71.863
40.3	71.881
40.4	71.934
40.5	71.956
40.6	71.947
40.7	71.936
40.8	71.953
40.9	71.995
41.0	71.979
41.1	71.906
41.2	71.821
41.3	71.77
41.4	71.752
41.5	71.706
41.6	71.631
41.7	71.562
41.8	71.531
41.9	71.54
42.0	71.53
42.1	71.502
42.2	71.446
42.3	71.351
42.4	71.219
42.5	71.158
42.6	71.167
42.7	71.191
42.8	71.173
42.9	71.115
43.0	71.105
43.1	71.142
43.2	71.178
43.3	71.161
43.4	71.093
43.5	71.018
43.6	70.935
43.7	70.895
43.8	70.946
43.9	71.089
44.0	71.18
44.1	71.219
44.2	71.238
44.3	71.268
44.4	71.309
44.5	71.305
44.6	71.257
44.7	71.206
44.8	71.193
44.9	71.217
45.0	71.238
45.1	71.256
45.2	71.244
45.3	71.177
45.4	71.055
45.5	70.932
45.6	70.809
45.7	70.685
45.8	70.561
45.9	70.437
46.0	70.354
46.1	70.313
46.2	70.282
46.3	70.233
46.4	70.165
46.5	70.166
46.6	70.236
46.7	70.313
46.8	70.335
46.9	70.303
47.0	70.277
47.1	70.258
47.2	70.264
47.3	70.312
47.4	70.404
47.5	70.46
47.6	70.482
47.7	70.471
47.8	70.428
47.9	70.354
48.0	70.283
48.1	70.215
48.2	70.169
48.3	70.163
48.4	70.198
48.5	70.282
48.6	70.416
48.7	70.526
48.8	70.543
48.9	70.464
49.0	70.394
49.1	70.334
49.2	70.292
49.3	70.279
49.4	70.296
49.5	70.302
49.6	70.3
49.7	70.309
49.8	70.352
49.9	70.428
50.0	70.454
50.1	70.431
50.2	70.381
50.3	70.328
50.4	70.271
50.5	70.263
50.6	70.305
50.7	70.386
50.8	70.493
50.9	70.627
51.0	70.709
51.1	70.74
51.2	70.731
51.3	70.694
51.4	70.629
51.5	70.552
51.6	70.462
51.7	70.389
51.8	70.36
51.9	70.377
52.0	70.424
52.1	70.502
52.2	70.562
52.3	70.555
52.4	70.483
52.5	70.452
52.6	70.463
52.7	70.457
52.8	70.374
52.9	70.214
53.0	70.092
53.1	70.006
53.2	69.967
53.3	69.988
53.4	70.067
53.5	70.058
53.6	69.963
53.7	69.855
53.8	69.811
53.9	69.829
54.0	69.857
54.1	69.896
54.2	69.953
54.3	70.036
54.4	70.145
54.5	70.226
54.6	70.28
54.7	70.307
54.8	70.311
54.9	70.292
55.0	70.272
55.1	70.254
55.2	70.231
55.3	70.2
55.4	70.16
55.5	70.056
55.6	69.888
55.7	69.733
55.8	69.668
55.9	69.693
56.0	69.708
56.1	69.715
56.2	69.714
56.3	69.703
56.4	69.683
56.5	69.671
56.6	69.665
56.7	69.671
56.8	69.693
56.9	69.731
57.0	69.803
57.1	69.91
57.2	70.009
57.3	70.06
57.4	70.061
57.5	70.127
57.6	70.256
57.7	70.368
57.8	70.384
57.9	70.303
58.0	70.247
58.1	70.216
58.2	70.202
58.3	70.198
58.4	70.204
58.5	70.185
58.6	70.142
58.7	70.095
58.8	70.064
58.9	70.05
59.0	69.957
59.1	69.787
59.2	69.616
59.3	69.518
59.4	69.492
59.5	69.47
59.6	69.45
59.7	69.445
59.8	69.465
59.9	69.511
60.0	69.533
60.1	69.532
60.2	69.52
60.3	69.512
60.4	69.507
60.5	69.542
60.6	69.617
60.7	69.717
60.8	69.826
60.9	69.945
61.0	70.007
61.1	70.012
61.2	69.966
61.3	69.877
61.4	69.743
61.5	69.627
61.6	69.528
61.7	69.473
61.8	69.492
61.9	69.582
62.0	69.687
62.1	69.806
62.2	69.888
62.3	69.882
62.4	69.786
62.5	69.814
62.6	69.968
62.7	70.14
62.8	70.228
62.9	70.231
63.0	70.294
63.1	70.418
63.2	70.525
63.3	70.536
63.4	70.451
63.5	70.373
63.6	70.301
63.7	70.26
63.8	70.276
63.9	70.348
64.0	70.347
64.1	70.272
64.2	70.187
64.3	70.156
64.4	70.179
64.5	70.172
64.6	70.137
64.7	70.097
64.8	70.075
64.9	70.071
65.0	70.083
65.1	70.111
65.2	70.138
65.3	70.144
65.4	70.131
65.5	70.091
65.6	70.024
65.7	69.965
65.8	69.945
65.9	69.966
66.0	70.018
66.1	70.101
66.2	70.177
66.3	70.205
66.4	70.185
66.5	70.15
66.6	70.097
66.7	70.023
66.8	69.924
66.9	69.799
67.0	69.755
67.1	69.791
67.2	69.872
67.3	69.962
67.4	70.06
67.5	70.141
67.6	70.204
67.7	70.255
67.8	70.3
67.9	70.339
68.0	70.34
68.1	70.302
68.2	70.271
68.3	70.291
68.4	70.36
68.5	70.415
68.6	70.455
68.7	70.467
68.8	70.436
68.9	70.363
69.0	70.26
69.1	70.127
69.2	70.008
69.3	69.945
69.4	69.937
69.5	69.964
69.6	70.025
69.7	70.081
69.8	70.091
69.9	70.056
70.0	70.02
70.1	69.985
70.2	69.942
70.3	69.884
70.4	69.812
70.5	69.799
70.6	69.846
70.7	69.918
70.8	69.977
70.9	70.023
71.0	70.043
71.1	70.034
71.2	70.033
71.3	70.074
71.4	70.156
71.5	70.254
71.6	70.368
71.7	70.485
71.8	70.592
71.9	70.689
72.0	70.728
72.1	70.711
72.2	70.652
72.3	70.569
72.4	70.46
72.5	70.393
72.6	70.366
72.7	70.372
72.8	70.402
72.9	70.456
73.0	70.472
73.1	70.45
73.2	70.415
73.3	70.393
73.4	70.384
73.5	70.413
73.6	70.48
73.7	70.544
73.8	70.566
73.9	70.544
74.0	70.514
74.1	70.474
74.2	70.426
74.3	70.371
74.4	70.311
74.5	70.217
74.6	70.092
74.7	69.972
74.8	69.897
74.9	69.865
75.0	69.809
75.1	69.728
75.2	69.652
75.3	69.611
75.4	69.603
75.5	69.631
75.6	69.694
75.7	69.763
75.8	69.806
75.9	69.822
76.0	69.873
76.1	69.956
76.2	70.051
76.3	70.137
76.4	70.213
76.5	70.222
76.6	70.162
76.7	70.124
76.8	70.195
76.9	70.376
77.0	70.487
77.1	70.529
77.2	70.535
77.3	70.539
77.4	70.539
77.5	70.54
77.6	70.544
77.7	70.543
77.8	70.53
77.9	70.507
78.0	70.538
78.1	70.623
78.2	70.703
78.3	70.717
78.4	70.667
78.5	70.625
78.6	70.593
78.7	70.577
78.8	70.584
78.9	70.614
79.0	70.633
79.1	70.643
79.2	70.646
79.3	70.649
79.4	70.651
79.5	70.656
79.6	70.664
79.7	70.681
79.8	70.713
79.9	70.762
80.0	70.818
80.1	70.881
80.2	70.919
80.3	70.901
80.4	70.826
80.5	70.771
80.6	70.736
80.7	70.728
80.8	70.749
80.9	70.802
81.0	70.819
81.1	70.803
81.2	70.777
81.3	70.77
81.4	70.78
81.5	70.755
81.6	70.695
81.7	70.654
81.8	70.682
81.9	70.781
82.0	70.811
82.1	70.772
82.2	70.7
82.3	70.63
82.4	70.562
82.5	70.549
82.6	70.592
82.7	70.632
82.8	70.615
82.9	70.54
83.0	70.485
83.1	70.448
83.2	70.421
83.3	70.395
83.4	70.368
83.5	70.366
83.6	70.39
83.7	70.408
83.8	70.389
83.9	70.334
84.0	70.267
84.1	70.186
84.2	70.124
84.3	70.108
84.4	70.14
84.5	70.169
84.6	70.194
84.7	70.216
84.8	70.236
84.9	70.254
85.0	70.27
85.1	70.284
85.2	70.308
85.3	70.357
85.4	70.429
85.5	70.486
85.6	70.53
85.7	70.558
85.8	70.572
85.9	70.57
86.0	70.601
86.1	70.663
86.2	70.721
86.3	70.74
86.4	70.722
86.5	70.697
86.6	70.666
86.7	70.642
86.8	70.636
86.9	70.65
87.0	70.645
87.1	70.621
87.2	70.599
87.3	70.6
87.4	70.625
87.5	70.667
87.6	70.729
87.7	70.813
87.8	70.921
87.9	71.053
88.0	71.19
88.1	71.332
88.2	71.45
88.3	71.515
88.4	71.528
88.5	71.566
88.6	71.629
88.7	71.668
88.8	71.638
88.9	71.538
89.0	71.435
89.1	71.33
89.2	71.235
89.3	71.16
89.4	71.106
89.5	71.081
89.6	71.084
89.7	71.094
89.8	71.087
89.9	71.065
90.0	71.04
90.1	71.01
90.2	70.99
90.3	70.993
90.4	71.018
90.5	71.034
90.6	71.04
90.7	71.051
90.8	71.081
90.9	71.131
91.0	71.126
91.1	71.067
91.2	70.997
91.3	70.959
91.4	70.954
91.5	70.976
91.6	71.027
91.7	71.088
91.8	71.142
91.9	71.187
92.0	71.208
92.1	71.204
92.2	71.177
92.3	71.128
92.4	71.055
92.5	71.032
92.6	71.06
92.7	71.092
92.8	71.087
92.9	71.043
93.0	71.025
93.1	71.032
93.2	71.064
93.3	71.121
93.4	71.204
93.5	71.284
93.6	71.362
93.7	71.419
93.8	71.437
93.9	71.417
94.0	71.428
94.1	71.471
94.2	71.542
94.3	71.638
94.4	71.759
94.5	71.803
94.6	71.77
94.7	71.715
94.8	71.689
94.9	71.692
95.0	71.661
95.1	71.594
95.2	71.533
95.3	71.517
95.4	71.545
95.5	71.554
95.6	71.545
95.7	71.542
95.8	71.575
95.9	71.641
96.0	71.725
96.1	71.825
96.2	71.891
96.3	71.869
96.4	71.76
96.5	71.69
96.6	71.66
96.7	71.652
96.8	71.651
96.9	71.657
97.0	71.632
97.1	71.577
97.2	71.499
97.3	71.409
97.4	71.305
97.5	71.205
97.6	71.107
97.7	71.036
97.8	71.019
97.9	71.054
98.0	71.117
98.1	71.207
98.2	71.289
98.3	71.331
98.4	71.331
98.5	71.347
98.6	71.377
98.7	71.409
98.8	71.432
98.9	71.446
99.0	71.464
99.1	71.488
99.2	71.507
99.3	71.513
99.4	71.506
99.5	71.505
99.6	71.511
99.7	71.518
99.8	71.519
99.9	71.513
100.0	71.462
100.1	71.364
100.2	71.28
100.3	71.267
100.4	71.326
100.5	71.354
100.6	71.351
100.7	71.354
100.8	71.398
100.9	71.484
101.0	71.533
101.1	71.545
101.2	71.552
101.3	71.587
101.4	71.649
101.5	71.764
101.6	71.931
101.7	72.078
101.8	72.131
101.9	72.092
102.0	72.09
102.1	72.126
102.2	72.161
102.3	72.154
102.4	72.106
102.5	72.043
102.6	71.966
102.7	71.896
102.8	71.854
102.9	71.839
103.0	71.836
103.1	71.846
103.2	71.844
103.3	71.808
103.4	71.737
103.5	71.728
103.6	71.78
103.7	71.851
103.8	71.899
103.9	71.924
104.0	71.971
104.1	72.037
104.2	72.093
104.3	72.105
104.4	72.075
104.5	72.061
104.6	72.063
104.7	72.089
104.8	72.144
104.9	72.228
105.0	72.278
105.1	72.294
105.2	72.278
105.3	72.233
105.4	72.157
105.5	72.083
105.6	72.009
105.7	71.954
105.8	71.934
105.9	71.95
106.0	71.927
106.1	71.866
106.2	71.821
106.3	71.844
106.4	71.937
106.5	71.973
106.6	71.953
106.7	71.925
106.8	71.939
106.9	71.993
107.0	72.015
107.1	72.006
107.2	71.994
107.3	72.009
107.4	72.05
107.5	72.106
107.6	72.176
107.7	72.219
107.8	72.193
107.9	72.098
108.0	72.03
108.1	71.989
108.2	71.97
108.3	71.966
108.4	71.978
108.5	71.987
108.6	71.992
108.7	71.992
108.8	71.985
108.9	71.972
109.0	71.939
109.1	71.888
109.2	71.83
109.3	71.78
109.4	71.736
109.5	71.697
109.6	71.663
109.7	71.658
109.8	71.707
109.9	71.81
110.0	71.912
110.1	72.014
110.2	72.075
110.3	72.056
110.4	71.957
110.5	71.908
110.6	71.91
110.7	71.939
110.8	71.973
110.9	72.01
111.0	72.076
111.1	72.171
111.2	72.252
111.3	72.277
111.4	72.245
111.5	72.271
111.6	72.355
111.7	72.486
111.8	72.655
111.9	72.86
112.0	73.016
112.1	73.122
112.2	73.199
112.3	73.268
112.4	73.328
112.5	73.331
112.6	73.275
112.7	73.202
112.8	73.15
112.9	73.117
113.0	73.03
113.1	72.886
113.2	72.739
113.3	72.641
113.4	72.591
113.5	72.512
113.6	72.404
113.7	72.31
113.8	72.275
113.9	72.298
114.0	72.374
114.1	72.504
114.2	72.632
114.3	72.703
114.4	72.716
114.5	72.743
114.6	72.784
114.7	72.797
114.8	72.74
114.9	72.613
115.0	72.543
115.1	72.53
115.2	72.496
115.3	72.366
115.4	72.14
115.5	71.965
115.6	71.841
115.7	71.737
115.8	71.622
115.9	71.496
116.0	71.386
116.1	71.29
116.2	71.233
116.3	71.239
116.4	71.308
116.5	71.337
116.6	71.327
116.7	71.326
116.8	71.381
116.9	71.492
117.0	71.573
117.1	71.622
117.2	71.669
117.3	71.743
117.4	71.845
117.5	71.96
117.6	72.087
117.7	72.191
117.8	72.236
117.9	72.221
118.0	72.214
118.1	72.212
118.2	72.222
118.3	72.248
118.4	72.288
118.5	72.307
118.6	72.303
118.7	72.275
118.8	72.22
118.9	72.137
119.0	72.107
119.1	72.131
119.2	72.178
119.3	72.217
119.4	72.248
119.5	72.268
119.6	72.276
119.7	72.288
119.8	72.319
119.9	72.368
120.0	72.427
120.1	72.495
120.2	72.597
120.3	72.761
120.4	72.985
120.5	73.109
120.6	73.133
120.7	73.092
120.8	73.022
120.9	72.923
121.0	72.867
121.1	72.855
121.2	72.855
121.3	72.841
121.4	72.811
121.5	72.739
121.6	72.624
121.7	72.481
121.8	72.322
121.9	72.146
122.0	72.028
122.1	71.967
122.2	71.983
122.3	72.097
122.4	72.309
122.5	72.462
122.6	72.557
122.7	72.623
122.8	72.69
122.9	72.758
123.0	72.849
123.1	72.965
123.2	73.097
123.3	73.241
123.4	73.394
123.5	73.51
123.6	73.587
123.7	73.613
123.8	73.575
123.9	73.472
124.0	73.445
124.1	73.495
124.2	73.541
124.3	73.505
124.4	73.388
124.5	73.283
124.6	73.189
124.7	73.115
124.8	73.067
124.9	73.045
125.0	73.0
125.1	72.932
125.2	72.857
125.3	72.793
125.4	72.74
125.5	72.699
125.6	72.67
125.7	72.673
125.8	72.725
125.9	72.826
126.0	72.895
126.1	72.932
126.2	72.927
126.3	72.869
126.4	72.759
126.5	72.708
126.6	72.718
126.7	72.77
126.8	72.848
126.9	72.953
127.0	72.976
127.1	72.919
127.2	72.838
127.3	72.788
127.4	72.771
127.5	72.751
127.6	72.727
127.7	72.707
127.8	72.697
127.9	72.697
128.0	72.691
128.1	72.679
128.2	72.663
128.3	72.646
128.4	72.627
128.5	72.619
128.6	72.623
128.7	72.636
128.8	72.652
128.9	72.671
129.0	72.714
129.1	72.779
129.2	72.85
129.3	72.908
129.4	72.955
129.5	73.002
129.6	73.048
129.7	73.108
129.8	73.196
129.9	73.313
130.0	73.389
130.1	73.423
130.2	73.426
130.3	73.406
130.4	73.365
130.5	73.293
130.6	73.191
130.7	73.085
130.8	73.001
130.9	72.938
131.0	72.94
131.1	73.006
131.2	73.044
131.3	72.961
131.4	72.757
131.5	72.649
131.6	72.636
131.7	72.669
131.8	72.7
131.9	72.73
132.0	72.735
132.1	72.716
132.2	72.726
132.3	72.818
132.4	72.992
132.5	73.018
132.6	72.897
132.7	72.758
132.8	72.73
132.9	72.814
133.0	72.841
133.1	72.813
133.2	72.758
133.3	72.707
133.4	72.661
133.5	72.663
133.6	72.714
133.7	72.757
133.8	72.735
133.9	72.648
134.0	72.637
134.1	72.702
134.2	72.775
134.3	72.788
134.4	72.742
134.5	72.726
134.6	72.738
134.7	72.773
134.8	72.827
134.9	72.898
135.0	72.975
135.1	73.056
135.2	73.148
135.3	73.257
135.4	73.382
135.5	73.447
135.6	73.451
135.7	73.448
135.8	73.492
135.9	73.582
136.0	73.623
136.1	73.614
136.2	73.573
136.3	73.516
136.4	73.444
136.5	73.407
136.6	73.407
136.7	73.403
136.8	73.358
136.9	73.271
137.0	73.191
137.1	73.119
137.2	73.068
137.3	73.052
137.4	73.07
137.5	73.099
137.6	73.139
137.7	73.166
137.8	73.155
137.9	73.105
138.0	73.029
138.1	72.926
138.2	72.84
138.3	72.811
138.4	72.841
138.5	72.898
138.6	72.982
138.7	73.05
138.8	73.06
138.9	73.013
139.0	73.004
139.1	73.035
139.2	73.087
139.3	73.143
139.4	73.203
139.5	73.254
139.6	73.296
139.7	73.297
139.8	73.226
139.9	73.082
140.0	73.031
140.1	73.072
140.2	73.137
140.3	73.16
140.4	73.142
140.5	73.1
140.6	73.034
140.7	72.983
140.8	72.984
140.9	73.038
141.0	73.072
141.1	73.086
141.2	73.109
141.3	73.164
141.4	73.254
141.5	73.257
141.6	73.173
141.7	73.064
141.8	72.99
141.9	72.952
142.0	72.946
142.1	72.972
142.2	73.002
142.3	73.011
142.4	72.998
142.5	72.968
142.6	72.921
142.7	72.887
142.8	72.896
142.9	72.949
143.0	73.013
143.1	73.089
143.2	73.164
143.3	73.224
143.4	73.27
143.5	73.323
143.6	73.383
143.7	73.418
143.8	73.397
143.9	73.32
144.0	73.321
144.1	73.402
144.2	73.483
144.3	73.483
144.4	73.405
144.5	73.317
144.6	73.22
144.7	73.157
144.8	73.171
144.9	73.262
145.0	73.247
145.1	73.125
145.2	73.014
145.3	73.03
145.4	73.173
145.5	73.281
145.6	73.353
145.7	73.404
145.8	73.451
145.9	73.491
146.0	73.55
146.1	73.627
146.2	73.684
146.3	73.683
146.4	73.624
146.5	73.673
146.6	73.83
146.7	73.999
146.8	74.084
146.9	74.083
147.0	74.064
147.1	74.025
147.2	73.994
147.3	73.994
147.4	74.027
147.5	74.019
147.6	73.972
147.7	73.897
147.8	73.805
147.9	73.697
148.0	73.585
148.1	73.471
148.2	73.359
148.3	73.254
148.4	73.157
148.5	73.075
148.6	73.009
148.7	72.962
148.8	72.935
148.9	72.93
149.0	72.968
149.1	73.051
149.2	73.142
149.3	73.206
149.4	73.244
149.5	73.304
149.6	73.386
149.7	73.476
149.8	73.559
149.9	73.634
150.0	73.66
150.1	73.637
150.2	73.592
150.3	73.556
150.4	73.526
150.5	73.49
150.6	73.448
150.7	73.439
150.8	73.501
150.9	73.635
151.0	73.734
151.1	73.8
151.2	73.823
151.3	73.797
151.4	73.72
151.5	73.698
151.6	73.728
151.7	73.765
151.8	73.762
151.9	73.719
152.0	73.693
152.1	73.682
152.2	73.656
152.3	73.581
152.4	73.458
152.5	73.343
152.6	73.239
152.7	73.155
152.8	73.105
152.9	73.089
153.0	73.057
153.1	73.01
153.2	72.969
153.3	72.955
153.4	72.969
153.5	72.998
153.6	73.042
153.7	73.094
153.8	73.145
153.9	73.194
154.0	73.22
154.1	73.223
154.2	73.237
154.3	73.297
154.4	73.402
154.5	73.532
154.6	73.686
154.7	73.801
154.8	73.815
154.9	73.728
155.0	73.656
155.1	73.601
155.2	73.557
155.3	73.518
155.4	73.484
155.5	73.501
155.6	73.569
155.7	73.651
155.8	73.711
155.9	73.749
156.0	73.76
156.1	73.746
156.2	73.754
156.3	73.838
156.4	73.996
156.5	74.098
156.6	74.146
156.7	74.208
156.8	74.355
156.9	74.587
157.0	74.666
157.1	74.593
157.2	74.46
157.3	74.359
157.4	74.29
157.5	74.175
157.6	74.015
157.7	73.87
157.8	73.8
157.9	73.805
158.0	73.78
158.1	73.725
158.2	73.627
158.3	73.472
158.4	73.26
158.5	73.15
158.6	73.14
158.7	73.174
158.8	73.194
158.9	73.2
159.0	73.267
159.1	73.395
159.2	73.521
159.3	73.581
159.4	73.576
159.5	73.588
159.6	73.618
159.7	73.658
159.8	73.697
159.9	73.736
160.0	73.772
160.1	73.803
160.2	73.82
160.3	73.814
160.4	73.784
160.5	73.737
160.6	73.673
160.7	73.616
160.8	73.591
160.9	73.597
161.0	73.619
161.1	73.656
161.2	73.681
161.3	73.666
161.4	73.61
161.5	73.59
161.6	73.605
161.7	73.641
161.8	73.681
161.9	73.728
162.0	73.725
162.1	73.675
162.2	73.621
162.3	73.609
162.4	73.639
162.5	73.713
162.6	73.832
162.7	73.973
162.8	74.112
162.9	74.249
163.0	74.361
163.1	74.447
163.2	74.497
163.3	74.498
163.4	74.45
163.5	74.454
163.6	74.51
163.7	74.577
163.8	74.611
163.9	74.613
164.0	74.517
164.1	74.323
164.2	74.112
164.3	73.963
164.4	73.876
164.5	73.776
164.6	73.664
164.7	73.588
164.8	73.594
164.9	73.682
165.0	73.762
165.1	73.832
165.2	73.87
165.3	73.854
165.4	73.782
165.5	73.766
165.6	73.804
165.7	73.864
165.8	73.914
165.9	73.954
166.0	73.981
166.1	73.994
166.2	73.991
166.3	73.966
166.4	73.92
166.5	73.895
166.6	73.892
166.7	73.901
166.8	73.914
166.9	73.931
167.0	73.941
167.1	73.943
167.2	73.926
167.3	73.877
167.4	73.797
167.5	73.749
167.6	73.733
167.7	73.713
167.8	73.656
167.9	73.561
168.0	73.483
168.1	73.422
168.2	73.398
168.3	73.431
168.4	73.52
168.5	73.618
168.6	73.724
168.7	73.82
168.8	73.891
168.9	73.934
169.0	74.006
169.1	74.105
169.2	74.21
169.3	74.3
169.4	74.373
169.5	74.427
169.6	74.462
169.7	74.474
169.8	74.46
169.9	74.42
170.0	74.403
170.1	74.409
170.2	74.441
170.3	74.499
170.4	74.583
170.5	74.621
170.6	74.612
170.7	74.592
170.8	74.594
170.9	74.62
171.0	74.642
171.1	74.66
171.2	74.661
171.3	74.63
171.4	74.566
171.5	74.48
171.6	74.37
171.7	74.255
171.8	74.152
171.9	74.061
172.0	73.973
172.1	73.886
172.2	73.835
172.3	73.853
172.4	73.939
172.5	73.972
172.6	73.951
172.7	73.898
172.8	73.837
172.9	73.768
173.0	73.726
173.1	73.712
173.2	73.716
173.3	73.729
173.4	73.751
173.5	73.775
173.6	73.802
173.7	73.801
173.8	73.74
173.9	73.62
174.0	73.495
174.1	73.365
174.2	73.3
174.3	73.369
174.4	73.572
174.5	73.681
174.6	73.695
174.7	73.651
174.8	73.586
174.9	73.499
175.0	73.436
175.1	73.397
175.2	73.397
175.3	73.452
175.4	73.562
175.5	73.682
175.6	73.813
175.7	73.923
175.8	73.982
175.9	73.989
176.0	74.021
176.1	74.076
176.2	74.154
176.3	74.252
176.4	74.37
176.5	74.498
176.6	74.636
176.7	74.742
176.8	74.773
176.9	74.729
177.0	74.74
177.1	74.806
177.2	74.862
177.3	74.846
177.4	74.758
177.5	74.711
177.6	74.706
177.7	74.725
177.8	74.752
177.9	74.786
178.0	74.739
178.1	74.61
178.2	74.48
178.3	74.427
178.4	74.451
178.5	74.414
178.6	74.316
178.7	74.224
178.8	74.205
178.9	74.259
179.0	74.271
179.1	74.24
179.2	74.172
179.3	74.076
179.4	73.95
179.5	73.884
179.6	73.875
179.7	73.892
179.8	73.902
179.9	73.905
180.0	73.929
180.1	73.975
180.2	74.02
180.3	74.043
180.4	74.044
180.5	74.122
180.6	74.278
180.7	74.456
180.8	74.603
180.9	74.717
181.0	74.805
181.1	74.867
181.2	74.894
181.3	74.875
181.4	74.812
181.5	74.747
181.6	74.68
181.7	74.612
181.8	74.545
181.9	74.477
182.0	74.417
182.1	74.366
182.2	74.331
182.3	74.319
182.4	74.33
182.5	74.338
182.6	74.342
182.7	74.357
182.8	74.395
182.9	74.455
183.0	74.523
183.1	74.599
183.2	74.674
183.3	74.743
183.4	74.804
183.5	74.816
183.6	74.777
183.7	74.715
183.8	74.658
183.9	74.605
184.0	74.574
184.1	74.564
184.2	74.546
184.3	74.489
184.4	74.392
184.5	74.322
184.6	74.278
184.7	74.245
184.8	74.209
184.9	74.171
185.0	74.102
185.1	74.003
185.2	73.923
185.3	73.909
185.4	73.962
185.5	74.034
185.6	74.125
185.7	74.215
185.8	74.287
185.9	74.341
186.0	74.381
186.1	74.406
186.2	74.416
186.3	74.408
186.4	74.382
186.5	74.377
186.6	74.391
186.7	74.4
186.8	74.38
186.9	74.33
187.0	74.262
187.1	74.173
187.2	74.117
187.3	74.144
187.4	74.254
187.5	74.347
187.6	74.422
187.7	74.47
187.8	74.482
187.9	74.459
188.0	74.435
188.1	74.41
188.2	74.384
188.3	74.355
188.4	74.323
188.5	74.305
188.6	74.301
188.7	74.302
188.8	74.298
188.9	74.29
189.0	74.281
189.1	74.27
189.2	74.251
189.3	74.216
189.4	74.164
189.5	74.172
189.6	74.242
189.7	74.312
189.8	74.323
189.9	74.275
190.0	74.219
190.1	74.156
190.2	74.091
190.3	74.029
190.4	73.971
190.5	73.908
190.6	73.839
190.7	73.793
190.8	73.796
190.9	73.848
191.0	73.875
191.1	73.878
191.2	73.881
191.3	73.91
191.4	73.964
191.5	74.039
191.6	74.134
191.7	74.208
191.8	74.22
191.9	74.171
192.0	74.196
192.1	74.294
192.2	74.426
192.3	74.552
192.4	74.674
192.5	74.799
192.6	74.929
192.7	75.037
192.8	75.1
192.9	75.116
193.0	75.113
193.1	75.09
193.2	75.068
193.3	75.07
193.4	75.094
193.5	75.044
193.6	74.921
193.7	74.781
193.8	74.68
193.9	74.619
194.0	74.5
194.1	74.326
194.2	74.164
194.3	74.084
194.4	74.086
194.5	74.099
194.6	74.123
194.7	74.148
194.8	74.16
194.9	74.161
195.0	74.208
195.1	74.303
195.2	74.403
195.3	74.465
195.4	74.49
195.5	74.562
195.6	74.68
195.7	74.816
195.8	74.944
195.9	75.064
196.0	75.103
196.1	75.061
196.2	74.984
196.3	74.917
196.4	74.859
196.5	74.804
196.6	74.75
196.7	74.678
196.8	74.568
196.9	74.419
197.0	74.311
197.1	74.243
197.2	74.196
197.3	74.149
197.4	74.102
197.5	74.129
197.6	74.233
197.7	74.402
197.8	74.629
197.9	74.914
198.0	75.093
198.1	75.166
198.2	75.206
198.3	75.288
198.4	75.411
198.5	75.447
198.6	75.397
198.7	75.315
198.8	75.255
198.9	75.218
199.0	75.184
199.1	75.152
199.2	75.078
199.3	74.917
199.4	74.668
199.5	74.53
199.6	74.503
199.7	74.518
199.8	74.507
199.9	74.471
200.0	74.47
200.1	74.505
200.2	74.536
200.3	74.524
200.4	74.471
200.5	74.429
200.6	74.4
200.7	74.392
200.8	74.411
200.9	74.458
201.0	74.494
201.1	74.517
201.2	74.517
201.3	74.481
201.4	74.41
201.5	74.362
201.6	74.339
201.7	74.334
201.8	74.343
201.9	74.366
202.0	74.37
202.1	74.358
202.2	74.336
202.3	74.314
202.4	74.292
202.5	74.265
202.6	74.233
202.7	74.217
202.8	74.238
202.9	74.297
203.0	74.34
203.1	74.37
203.2	74.383
203.3	74.377
203.4	74.353
203.5	74.311
203.6	74.252
203.7	74.21
203.8	74.219
203.9	74.28
204.0	74.304
204.1	74.294
204.2	74.272
204.3	74.264
204.4	74.27
204.5	74.246
204.6	74.194
204.7	74.152
204.8	74.156
204.9	74.207
205.0	74.288
205.1	74.397
205.2	74.485
205.3	74.498
205.4	74.439
205.5	74.401
205.6	74.383
205.7	74.381
205.8	74.389
205.9	74.407
206.0	74.424
206.1	74.44
206.2	74.448
206.3	74.437
206.4	74.408
206.5	74.39
206.6	74.382
206.7	74.371
206.8	74.343
206.9	74.3
207.0	74.255
207.1	74.21
207.2	74.178
207.3	74.17
207.4	74.188
207.5	74.217
207.6	74.259
207.7	74.332
207.8	74.452
207.9	74.621
208.0	74.718
208.1	74.745
208.2	74.732
208.3	74.711
208.4	74.682
208.5	74.692
208.6	74.741
208.7	74.781
208.8	74.765
208.9	74.694
209.0	74.617
209.1	74.533
209.2	74.432
209.3	74.302
209.4	74.144
209.5	74.053
209.6	74.031
209.7	74.051
209.8	74.091
209.9	74.15
210.0	74.194
210.1	74.223
210.2	74.236
210.3	74.231
210.4	74.208
210.5	74.239
210.6	74.324
210.7	74.418
210.8	74.472
210.9	74.487
211.0	74.49
211.1	74.48
211.2	74.472
211.3	74.482
211.4	74.509
211.5	74.478
211.6	74.392
211.7	74.31
211.8	74.294
211.9	74.343
212.0	74.357
212.1	74.335
212.2	74.308
212.3	74.304
212.4	74.324
212.5	74.32
212.6	74.293
212.7	74.269
212.8	74.277
212.9	74.315
213.0	74.387
213.1	74.491
213.2	74.613
213.3	74.738
213.4	74.866
213.5	74.963
213.6	75.028
213.7	75.053
213.8	75.028
213.9	74.953
214.0	74.927
214.1	74.951
214.2	74.993
214.3	75.024
214.4	75.044
214.5	75.029
214.6	74.98
214.7	74.905
214.8	74.816
214.9	74.712
215.0	74.632
215.1	74.576
215.2	74.576
215.3	74.667
215.4	74.848
215.5	74.998
215.6	75.118
215.7	75.196
215.8	75.219
215.9	75.188
216.0	75.199
216.1	75.253
216.2	75.326
216.3	75.396
216.4	75.461
216.5	75.451
216.6	75.366
216.7	75.25
216.8	75.149
216.9	75.062
217.0	74.928
217.1	74.748
217.2	74.583
217.3	74.493
217.4	74.479
217.5	74.46
217.6	74.436
217.7	74.439
217.8	74.5
217.9	74.619
218.0	74.775
218.1	74.967
218.2	75.146
218.3	75.263
218.4	75.318
218.5	75.396
218.6	75.498
218.7	75.602
218.8	75.684
218.9	75.745
219.0	75.743
219.1	75.68
219.2	75.583
219.3	75.483
219.4	75.379
219.5	75.331
219.6	75.339
219.7	75.354
219.8	75.328
219.9	75.261
220.0	75.162
220.1	75.03
220.2	74.877
220.3	74.711
220.4	74.533
220.5	74.495
220.6	74.597
220.7	74.717
220.8	74.737
220.9	74.654
221.0	74.552
221.1	74.43
221.2	74.334
221.3	74.309
221.4	74.354
221.5	74.441
221.6	74.57
221.7	74.707
221.8	74.817
221.9	74.9
222.0	74.913
222.1	74.856
222.2	74.795
222.3	74.796
222.4	74.858
222.5	74.956
222.6	75.089
222.7	75.197
222.8	75.216
222.9	75.148
223.0	75.059
223.1	74.949
223.2	74.865
223.3	74.852
223.4	74.911
223.5	74.935
223.6	74.923
223.7	74.894
223.8	74.87
223.9	74.849
224.0	74.834
224.1	74.823
224.2	74.822
224.3	74.832
224.4	74.853
224.5	74.87
224.6	74.881
224.7	74.891
224.8	74.907
224.9	74.928
225.0	74.936
225.1	74.932
225.2	74.928
225.3	74.936
225.4	74.956
225.5	74.94
225.6	74.888
225.7	74.829
225.8	74.792
225.9	74.779
226.0	74.78
226.1	74.796
226.2	74.802
226.3	74.772
226.4	74.705
226.5	74.726
226.6	74.832
226.7	74.938
226.8	74.957
226.9	74.889
227.0	74.825
227.1	74.766
227.2	74.734
227.3	74.75
227.4	74.815
227.5	74.848
227.6	74.85
227.7	74.844
227.8	74.854
227.9	74.881
228.0	74.849
228.1	74.758
228.2	74.672
228.3	74.654
228.4	74.702
228.5	74.726
228.6	74.725
228.7	74.724
228.8	74.746
228.9	74.793
229.0	74.889
229.1	75.034
229.2	75.181
229.3	75.284
229.4	75.343
229.5	75.394
229.6	75.437
229.7	75.463
229.8	75.464
229.9	75.439
230.0	75.448
230.1	75.491
230.2	75.52
230.3	75.486
230.4	75.388
230.5	75.286
230.6	75.181
230.7	75.085
230.8	75.013
230.9	74.964
231.0	74.931
231.1	74.912
231.2	74.92
231.3	74.965
231.4	75.047
231.5	75.081
231.6	75.067
231.7	75.054
231.8	75.087
231.9	75.167
232.0	75.193
232.1	75.166
232.2	75.121
232.3	75.092
232.4	75.08
232.5	75.109
232.6	75.179
232.7	75.241
232.8	75.248
232.9	75.199
233.0	75.175
233.1	75.174
233.2	75.162
233.3	75.102
233.4	74.996
233.5	74.886
233.6	74.774
233.7	74.687
233.8	74.655
233.9	74.677
234.0	74.694
234.1	74.705
234.2	74.718
234.3	74.744
234.4	74.781
234.5	74.791
234.6	74.773
234.7	74.761
234.8	74.789
234.9	74.856
235.0	74.974
235.1	75.143
235.2	75.273
235.3	75.272
235.4	75.143
235.5	74.997
235.6	74.836
235.7	74.718
235.8	74.702
235.9	74.787
236.0	74.845
236.1	74.875
236.2	74.877
236.3	74.848
236.4	74.79
236.5	74.747
236.6	74.717
236.7	74.729
236.8	74.809
236.9	74.956
237.0	75.086
237.1	75.2
237.2	75.245
237.3	75.167
237.4	74.968
237.5	74.846
237.6	74.8
237.7	74.8
237.8	74.816
237.9	74.847
238.0	74.844
238.1	74.807
238.2	74.752
238.3	74.696
238.4	74.638
238.5	74.602
238.6	74.588
238.7	74.593
238.8	74.618
238.9	74.661
239.0	74.742
239.1	74.861
239.2	74.965
239.3	75.0
239.4	74.966
239.5	74.965
239.6	74.995
239.7	75.035
239.8	75.06
239.9	75.072
240.0	75.113
240.1	75.184
240.2	75.246
240.3	75.262
240.4	75.232
240.5	75.187
240.6	75.128
240.7	75.082
240.8	75.078
240.9	75.115
241.0	75.142
241.1	75.16
241.2	75.154
241.3	75.111
241.4	75.031
241.5	74.956
241.6	74.886
241.7	74.845
241.8	74.856
241.9	74.92
242.0	74.921
242.1	74.86
242.2	74.792
242.3	74.77
242.4	74.794
242.5	74.805
242.6	74.803
242.7	74.812
242.8	74.857
242.9	74.936
243.0	74.969
243.1	74.953
243.2	74.917
243.3	74.886
243.4	74.862
243.5	74.956
243.6	75.171
243.7	75.398
243.8	75.532
243.9	75.573
244.0	75.58
244.1	75.553
244.2	75.527
244.3	75.535
244.4	75.579
244.5	75.62
244.6	75.66
244.7	75.71
244.8	75.779
244.9	75.868
245.0	75.82
245.1	75.636
245.2	75.431
245.3	75.317
245.4	75.295
245.5	75.292
245.6	75.31
245.7	75.329
245.8	75.33
245.9	75.315
246.0	75.305
246.1	75.3
246.2	75.289
246.3	75.257
246.4	75.206
246.5	75.189
246.6	75.206
246.7	75.22
246.8	75.19
246.9	75.117
247.0	75.066
247.1	75.036
247.2	75.013
247.3	74.982
247.4	74.944
247.5	74.899
247.6	74.849
247.7	74.814
247.8	74.813
247.9	74.848
248.0	74.887
248.1	74.931
248.2	74.976
248.3	75.017
248.4	75.053
248.5	75.1
248.6	75.156
248.7	75.219
248.8	75.287
248.9	75.36
249.0	75.455
249.1	75.572
249.2	75.664
249.3	75.685
249.4	75.634
249.5	75.598
249.6	75.577
249.7	75.561
249.8	75.535
249.9	75.502
250.0	75.448
250.1	75.375
250.2	75.299
250.3	75.24
250.4	75.197
250.5	75.138
250.6	75.062
250.7	74.991
250.8	74.942
250.9	74.916
251.0	74.873
251.1	74.812
251.2	74.764
251.3	74.76
251.4	74.801
251.5	74.817
251.6	74.81
251.7	74.799
251.8	74.805
251.9	74.827
252.0	74.899
252.1	75.019
252.2	75.143
252.3	75.226
252.4	75.268
252.5	75.304
252.6	75.331
252.7	75.354
252.8	75.372
252.9	75.387
253.0	75.453
253.1	75.57
253.2	75.685
253.3	75.742
253.4	75.742
253.5	75.658
253.6	75.491
253.7	75.311
253.8	75.189
253.9	75.126
254.0	75.103
254.1	75.12
254.2	75.126
254.3	75.07
254.4	74.954
254.5	74.878
254.6	74.843
254.7	74.834
254.8	74.837
254.9	74.853
255.0	74.877
255.1	74.908
255.2	74.937
255.3	74.954
255.4	74.957
255.5	74.972
255.6	74.996
255.7	75.028
255.8	75.065
255.9	75.107
256.0	75.092
256.1	75.021
256.2	74.97
256.3	75.014
256.4	75.152
256.5	75.207
256.6	75.179
256.7	75.15
256.8	75.201
256.9	75.331
257.0	75.426
257.1	75.485
257.2	75.529
257.3	75.577
257.4	75.629
257.5	75.687
257.6	75.752
257.7	75.776
257.8	75.712
257.9	75.562
258.0	75.523
258.1	75.596
258.2	75.673
258.3	75.644
258.4	75.51
258.5	75.397
258.6	75.306
258.7	75.236
258.8	75.191
258.9	75.17
259.0	75.188
259.1	75.245
259.2	75.296
259.3	75.297
259.4	75.248
259.5	75.158
259.6	75.026
259.7	74.915
259.8	74.886
259.9	74.939
260.0	74.979
260.1	75.008
260.2	75.014
260.3	74.987
260.4	74.926
260.5	74.845
260.6	74.745
260.7	74.674
260.8	74.683
260.9	74.771
261.0	74.901
261.1	75.073
261.2	75.214
261.3	75.254
261.4	75.193
261.5	75.13
261.6	75.065
261.7	75.044
261.8	75.116
261.9	75.28
262.0	75.354
262.1	75.338
262.2	75.296
262.3	75.291
262.4	75.324
262.5	75.379
262.6	75.455
262.7	75.538
262.8	75.614
262.9	75.682
263.0	75.728
263.1	75.75
263.2	75.747
263.3	75.714
263.4	75.652
263.5	75.696
263.6	75.844
263.7	75.968
263.8	75.935
263.9	75.747
264.0	75.574
264.1	75.417
264.2	75.298
264.3	75.24
264.4	75.242
264.5	75.272
264.6	75.33
264.7	75.369
264.8	75.34
264.9	75.244
265.0	75.121
265.1	74.969
265.2	74.856
265.3	74.847
265.4	74.943
265.5	74.994
265.6	75.0
265.7	74.985
265.8	74.969
265.9	74.954
266.0	74.926
266.1	74.884
266.2	74.853
266.3	74.856
266.4	74.894
266.5	74.928
266.6	74.957
266.7	74.971
266.8	74.958
266.9	74.918
267.0	74.877
267.1	74.835
267.2	74.824
267.3	74.876
267.4	74.99
267.5	75.059
267.6	75.083
267.7	75.113
267.8	75.201
267.9	75.346
268.0	75.441
268.1	75.485
268.2	75.505
268.3	75.525
268.4	75.547
268.5	75.578
268.6	75.62
268.7	75.646
268.8	75.633
268.9	75.58
269.0	75.518
269.1	75.448
269.2	75.371
269.3	75.289
269.4	75.201
269.5	75.159
269.6	75.16
269.7	75.19
269.8	75.231
269.9	75.283
270.0	75.311
270.1	75.316
270.2	75.31
270.3	75.307
270.4	75.306
270.5	75.335
270.6	75.394
270.7	75.463
270.8	75.523
270.9	75.574
271.0	75.602
271.1	75.607
271.2	75.583
271.3	75.523
271.4	75.427
271.5	75.341
271.6	75.267
271.7	75.215
271.8	75.198
271.9	75.217
272.0	75.241
272.1	75.27
272.2	75.278
272.3	75.236
272.4	75.146
272.5	75.094
272.6	75.078
272.7	75.094
272.8	75.136
272.9	75.205
273.0	75.259
273.1	75.297
273.2	75.312
273.3	75.294
273.4	75.243
273.5	75.187
273.6	75.124
273.7	75.072
273.8	75.048
273.9	75.051
274.0	75.078
274.1	75.128
274.2	75.187
274.3	75.241
274.4	75.289
274.5	75.321
274.6	75.338
274.7	75.355
274.8	75.39
274.9	75.441
275.0	75.488
275.1	75.531
275.2	75.567
275.3	75.597
275.4	75.619
275.5	75.612
275.6	75.577
275.7	75.531
275.8	75.492
275.9	75.46
276.0	75.444
276.1	75.442
276.2	75.418
276.3	75.333
276.4	75.189
276.5	75.117
276.6	75.118
276.7	75.15
276.8	75.169
276.9	75.178
277.0	75.157
277.1	75.108
277.2	75.055
277.3	75.022
277.4	75.011
277.5	75.014
277.6	75.032
277.7	75.072
277.8	75.143
277.9	75.243
278.0	75.304
278.1	75.325
278.2	75.297
278.3	75.215
278.4	75.077
278.5	75.012
278.6	75.018
278.7	75.055
278.8	75.084
278.9	75.105
279.0	75.092
279.1	75.046
279.2	74.995
279.3	74.965
279.4	74.959
279.5	74.994
279.6	75.071
279.7	75.169
279.8	75.265
279.9	75.359
280.0	75.433
280.1	75.487
280.2	75.52
280.3	75.531
280.4	75.522
280.5	75.543
280.6	75.595
280.7	75.652
280.8	75.687
280.9	75.702
281.0	75.667
281.1	75.585
281.2	75.52
281.3	75.538
281.4	75.64
281.5	75.681
281.6	75.662
281.7	75.611
281.8	75.558
281.9	75.501
282.0	75.455
282.1	75.419
282.2	75.409
282.3	75.445
282.4	75.525
282.5	75.598
282.6	75.662
282.7	75.698
282.8	75.686
282.9	75.626
283.0	75.567
283.1	75.511
283.2	75.497
283.3	75.566
283.4	75.716
283.5	75.837
283.6	75.928
283.7	75.972
283.8	75.952
283.9	75.87
284.0	75.784
284.1	75.695
284.2	75.617
284.3	75.565
284.4	75.54
284.5	75.559
284.6	75.622
284.7	75.669
284.8	75.641
284.9	75.538
285.0	75.516
285.1	75.576
285.2	75.66
285.3	75.711
285.4	75.73
285.5	75.787
285.6	75.882
285.7	75.977
285.8	76.036
285.9	76.057
286.0	76.041
286.1	75.988
286.2	75.934
286.3	75.916
286.4	75.934
286.5	75.871
286.6	75.729
286.7	75.568
286.8	75.448
286.9	75.37
287.0	75.288
287.1	75.204
287.2	75.137
287.3	75.104
287.4	75.107
287.5	75.107
287.6	75.106
287.7	75.085
287.8	75.028
287.9	74.933
288.0	74.879
288.1	74.863
288.2	74.874
288.3	74.899
288.4	74.936
288.5	74.941
288.6	74.914
288.7	74.88
288.8	74.864
288.9	74.868
289.0	74.893
289.1	74.941
289.2	74.993
289.3	75.03
289.4	75.052
289.5	75.098
289.6	75.168
289.7	75.217
289.8	75.201
289.9	75.12
290.0	75.103
290.1	75.15
290.2	75.198
290.3	75.18
290.4	75.099
290.5	75.075
290.6	75.111
290.7	75.191
290.8	75.304
290.9	75.449
291.0	75.516
291.1	75.505
291.2	75.474
291.3	75.48
291.4	75.522
291.5	75.478
291.6	75.35
291.7	75.259
291.8	75.323
291.9	75.544
292.0	75.665
292.1	75.686
292.2	75.657
292.3	75.624
292.4	75.589
292.5	75.579
292.6	75.593
292.7	75.617
292.8	75.635
292.9	75.646
293.0	75.689
293.1	75.764
293.2	75.801
293.3	75.734
293.4	75.562
293.5	75.445
293.6	75.382
293.7	75.328
293.8	75.239
293.9	75.116
294.0	75.026
294.1	74.97
294.2	74.925
294.3	74.871
294.4	74.809
294.5	74.798
294.6	74.841
294.7	74.897
294.8	74.93
294.9	74.938
295.0	74.986
295.1	75.075
295.2	75.195
295.3	75.336
295.4	75.499
295.5	75.605
295.6	75.655
295.7	75.694
295.8	75.763
295.9	75.864
296.0	75.895
296.1	75.855
296.2	75.792
296.3	75.751
296.4	75.732
296.5	75.684
296.6	75.608
296.7	75.534
296.8	75.495
296.9	75.489
297.0	75.516
297.1	75.576
297.2	75.658
297.3	75.752
297.4	75.858
297.5	75.939
297.6	75.995
297.7	76.041
297.8	76.093
297.9	76.151
298.0	76.209
298.1	76.269
298.2	76.303
298.3	76.287
298.4	76.221
298.5	76.167
298.6	76.124
298.7	76.075
298.8	76.002
298.9	75.905
299.0	75.89
299.1	75.957
299.2	76.075
299.3	76.211
299.4	76.365
299.5	76.404
299.6	76.326
299.7	76.206
299.8	76.116
299.9	76.057
300.0	75.947
300.1	75.788
300.2	75.624
300.3	75.5
300.4	75.416
300.5	75.314
300.6	75.195
300.7	75.033
300.8	74.802
300.9	74.503
301.0	74.29
301.1	74.163
301.2	74.104
301.3	74.092
301.4	74.13
301.5	74.273
301.6	74.524
301.7	74.831
301.8	75.147
301.9	75.471
302.0	75.908
302.1	76.457
302.2	77.17
302.3	78.098
302.4	79.243
302.5	80.505
302.6	81.887
302.7	83.372
302.8	84.944
302.9	86.604
303.0	88.409
303.1	90.362
303.2	92.414
303.3	94.513
303.4	96.662
303.5	98.763
303.6	100.813
303.7	102.808
303.8	104.743
303.9	106.615
304.0	108.45
304.1	110.245
304.2	112.039
304.3	113.87
304.4	115.738
304.5	117.491
304.6	119.126
304.7	120.698
304.8	122.262
304.9	123.819
305.0	125.341
305.1	126.829
305.2	128.287
305.3	129.719
305.4	131.125
305.5	132.506
305.6	133.863
305.7	135.122
305.8	136.211
305.9	137.128
306.0	137.947
306.1	138.667
306.2	139.334
306.3	139.992
306.4	140.64
306.5	141.246
306.6	141.812
306.7	142.326
306.8	142.782
306.9	143.177
307.0	143.446
307.1	143.587
307.2	143.714
307.3	143.939
307.4	144.262
307.5	144.548
307.6	144.797
307.7	144.972
307.8	145.036
307.9	144.991
308.0	144.877
308.1	144.694
308.2	144.491
308.3	144.316
308.4	144.169
308.5	144.103
308.6	144.119
308.7	144.121
308.8	144.016
308.9	143.803
309.0	143.547
309.1	143.246
309.2	143.009
309.3	142.939
309.4	143.038
309.5	143.118
309.6	143.178
309.7	143.163
309.8	143.014
309.9	142.734
310.0	142.373
310.1	141.932
310.2	141.437
310.3	140.916
310.4	140.369
310.5	139.846
310.6	139.346
310.7	138.796
310.8	138.125
310.9	137.332
311.0	136.604
311.1	135.94
311.2	135.33
311.3	134.765
311.4	134.244
311.5	133.79
311.6	133.404
311.7	133.03
311.8	132.614
311.9	132.156
312.0	131.672
312.1	131.163
312.2	130.616
312.3	130.02
312.4	129.374
312.5	128.751
312.6	128.149
312.7	127.556
312.8	126.958
312.9	126.357
313.0	125.828
313.1	125.372
313.2	124.942
313.3	124.49
313.4	124.017
313.5	123.504
313.6	122.953
313.7	122.399
313.8	121.881
313.9	121.397
314.0	120.934
314.1	120.494
314.2	120.065
314.3	119.641
314.4	119.22
314.5	118.667
314.6	117.981
314.7	117.247
314.8	116.546
314.9	115.876
315.0	115.314
315.1	114.858
315.2	114.468
315.3	114.103
315.4	113.764
315.5	113.309
315.6	112.741
315.7	112.127
315.8	111.533
315.9	110.961
316.0	110.449
316.1	109.996
316.2	109.571
316.3	109.14
316.4	108.702
316.5	108.236
316.6	107.742
316.7	107.227
316.8	106.702
316.9	106.165
317.0	105.682
317.1	105.253
317.2	104.857
317.3	104.478
317.4	104.114
317.5	103.724
317.6	103.309
317.7	102.892
317.8	102.495
317.9	102.119
318.0	101.76
318.1	101.417
318.2	101.117
318.3	100.884
318.4	100.716
318.5	100.56
318.6	100.413
318.7	100.247
318.8	100.032
318.9	99.768
319.0	99.445
319.1	99.063
319.2	98.719
319.3	98.508
319.4	98.431
319.5	98.336
319.6	98.222
319.7	98.072
319.8	97.869
319.9	97.614
320.0	97.349
320.1	97.074
320.2	96.802
320.3	96.548
320.4	96.311
320.5	96.208
320.6	96.241
320.7	96.261
320.8	96.124
320.9	95.829
321.0	95.578
321.1	95.372
321.2	95.184
321.3	94.988
321.4	94.783
321.5	94.624
321.6	94.512
321.7	94.421
321.8	94.326
321.9	94.227
322.0	94.063
322.1	93.834
322.2	93.596
322.3	93.407
322.4	93.267
322.5	93.077
322.6	92.839
322.7	92.605
322.8	92.425
322.9	92.3
323.0	92.182
323.1	92.071
323.2	91.936
323.3	91.745
323.4	91.498
323.5	91.256
323.6	91.02
323.7	90.798
323.8	90.599
323.9	90.424
324.0	90.31
324.1	90.257
324.2	90.178
324.3	89.985
324.4	89.68
324.5	89.401
324.6	89.147
324.7	88.924
324.8	88.736
324.9	88.583
325.0	88.511
325.1	88.52
325.2	88.546
325.3	88.527
325.4	88.463
325.5	88.386
325.6	88.295
325.7	88.227
325.8	88.219
325.9	88.272
326.0	88.266
326.1	88.203
326.2	88.122
326.3	88.065
326.4	88.03
326.5	88.005
326.6	87.991
326.7	87.973
326.8	87.939
326.9	87.888
327.0	87.815
327.1	87.719
327.2	87.597
327.3	87.442
327.4	87.257
327.5	87.035
327.6	86.775
327.7	86.504
327.8	86.245
327.9	85.998
328.0	85.736
328.1	85.458
328.2	85.19
328.3	84.958
328.4	84.762
328.5	84.531
328.6	84.265
328.7	83.982
328.8	83.697
328.9	83.411
329.0	83.251
329.1	83.215
329.2	83.236
329.3	83.244
329.4	83.241
329.5	83.164
329.6	83.015
329.7	82.823
329.8	82.617
329.9	82.397
330.0	82.281
330.1	82.269
330.2	82.314
330.3	82.366
330.4	82.427
330.5	82.386
330.6	82.242
330.7	82.068
330.8	81.936
330.9	81.846
331.0	81.78
331.1	81.739
331.2	81.705
331.3	81.663
331.4	81.612
331.5	81.495
331.6	81.314
331.7	81.099
331.8	80.879
331.9	80.655
332.0	80.467
332.1	80.313
332.2	80.165
332.3	79.995
332.4	79.801
332.5	79.585
332.6	79.345
332.7	79.116
332.8	78.927
332.9	78.779
333.0	78.659
333.1	78.566
333.2	78.488
333.3	78.413
333.4	78.341
333.5	78.243
333.6	78.119
333.7	77.98
333.8	77.836
333.9	77.685
334.0	77.553
334.1	77.439
334.2	77.339
334.3	77.247
334.4	77.162
334.5	77.03
334.6	76.851
334.7	76.675
334.8	76.547
334.9	76.468
335.0	76.443
335.1	76.47
335.2	76.513
335.3	76.536
335.4	76.538
335.5	76.564
335.6	76.613
335.7	76.654
335.8	76.656
335.9	76.62
336.0	76.599
336.1	76.592
336.2	76.577
336.3	76.532
336.4	76.458
336.5	76.38
336.6	76.298
336.7	76.219
336.8	76.148
336.9	76.085
337.0	76.038
337.1	76.008
337.2	75.988
337.3	75.975
337.4	75.968
337.5	75.942
337.6	75.898
337.7	75.855
337.8	75.835
337.9	75.838
338.0	75.798
338.1	75.716
338.2	75.637
338.3	75.607
338.4	75.626
338.5	75.568
338.6	75.434
338.7	75.283
338.8	75.171
338.9	75.099
339.0	75.072
339.1	75.088
339.2	75.106
339.3	75.084
339.4	75.024
339.5	74.953
339.6	74.872
339.7	74.746
339.8	74.54
339.9	74.254
340.0	74.057
340.1	73.949
340.2	73.856
340.3	73.705
340.4	73.497
340.5	73.345
340.6	73.251
340.7	73.17
340.8	73.06
340.9	72.92
341.0	72.822
341.1	72.765
341.2	72.737
341.3	72.726
341.4	72.732
341.5	72.718
341.6	72.685
341.7	72.663
341.8	72.683
341.9	72.745
342.0	72.727
342.1	72.628
342.2	72.537
342.3	72.543
342.4	72.646
342.5	72.729
342.6	72.793
342.7	72.846
342.8	72.893
342.9	72.936
343.0	72.941
343.1	72.908
343.2	72.901
343.3	72.984
343.4	73.157
343.5	73.253
343.6	73.27
343.7	73.226
343.8	73.14
343.9	73.011
344.0	72.938
344.1	72.919
344.2	72.91
344.3	72.863
344.4	72.779
344.5	72.69
344.6	72.594
344.7	72.465
344.8	72.274
344.9	72.022
345.0	71.838
345.1	71.723
345.2	71.662
345.3	71.64
345.4	71.658
345.5	71.591
345.6	71.441
345.7	71.292
345.8	71.23
345.9	71.253
346.0	71.323
346.1	71.44
346.2	71.56
346.3	71.637
346.4	71.673
346.5	71.684
346.6	71.669
346.7	71.643
346.8	71.62
346.9	71.601
347.0	71.595
347.1	71.602
347.2	71.62
347.3	71.646
347.4	71.68
347.5	71.659
347.6	71.583
347.7	71.517
347.8	71.521
347.9	71.597
348.0	71.674
348.1	71.752
348.2	71.815
348.3	71.847
348.4	71.847
348.5	71.835
348.6	71.81
348.7	71.766
348.8	71.696
348.9	71.599
349.0	71.552
349.1	71.555
349.2	71.556
349.3	71.506
349.4	71.405
349.5	71.398
349.6	71.488
349.7	71.614
349.8	71.717
349.9	71.797
350.0	71.834
350.1	71.826
350.2	71.804
350.3	71.798
350.4	71.808
350.5	71.815
350.6	71.817
350.7	71.8
350.8	71.751
350.9	71.67
351.0	71.539
351.1	71.358
351.2	71.189
351.3	71.091
351.4	71.065
351.5	71.066
351.6	71.094
351.7	71.136
351.8	71.18
351.9	71.224
352.0	71.279
352.1	71.345
352.2	71.402
352.3	71.431
352.4	71.432
352.5	71.442
352.6	71.462
352.7	71.466
352.8	71.429
352.9	71.351
353.0	71.3
353.1	71.277
353.2	71.272
353.3	71.278
353.4	71.293
353.5	71.25
353.6	71.147
353.7	71.046
353.8	71.006
353.9	71.025
354.0	71.021
354.1	70.992
354.2	70.976
354.3	71.006
354.4	71.084
354.5	71.118
354.6	71.11
354.7	71.074
354.8	71.026
354.9	70.966
355.0	70.931
355.1	70.922
355.2	70.921
355.3	70.909
355.4	70.888
355.5	70.872
355.6	70.862
355.7	70.834
355.8	70.765
355.9	70.656
356.0	70.587
356.1	70.561
356.2	70.567
356.3	70.6
356.4	70.657
356.5	70.71
356.6	70.759
356.7	70.79
356.8	70.79
356.9	70.759
357.0	70.753
357.1	70.771
357.2	70.811
357.3	70.868
357.4	70.944
357.5	70.999
357.6	71.035
357.7	71.068
357.8	71.118
357.9	71.183
358.0	71.222
358.1	71.234
358.2	71.237
358.3	71.251
358.4	71.277
358.5	71.332
358.6	71.418
358.7	71.495
358.8	71.522
358.9	71.501
359.0	71.489
359.1	71.486
359.2	71.473
359.3	71.428
359.4	71.353
359.5	71.318
359.6	71.324
359.7	71.35
359.8	71.376
359.9	71.403
360.0	71.379
360.1	71.304
360.2	71.211
360.3	71.133
360.4	71.069
360.5	71.011
360.6	70.957
360.7	70.883
360.8	70.762
360.9	70.596
361.0	70.5
361.1	70.475
361.2	70.479
361.3	70.471
361.4	70.45
361.5	70.492
361.6	70.598
361.7	70.717
361.8	70.802
361.9	70.852
362.0	70.887
362.1	70.907
362.2	70.956
362.3	71.081
362.4	71.28
362.5	71.378
362.6	71.374
362.7	71.338
362.8	71.335
362.9	71.366
363.0	71.346
363.1	71.276
363.2	71.196
363.3	71.148
363.4	71.133
363.5	71.142
363.6	71.177
363.7	71.198
363.8	71.166
363.9	71.079
364.0	71.039
364.1	71.044
364.2	71.055
364.3	71.034
364.4	70.981
364.5	70.934
364.6	70.893
364.7	70.868
364.8	70.865
364.9	70.886
365.0	70.891
365.1	70.878
365.2	70.889
365.3	70.96
365.4	71.094
365.5	71.168
365.6	71.184
365.7	71.185
365.8	71.211
365.9	71.263
366.0	71.305
366.1	71.335
366.2	71.343
366.3	71.317
366.4	71.259
366.5	71.226
366.6	71.219
366.7	71.199
366.8	71.13
366.9	71.011
367.0	70.929
367.1	70.882
367.2	70.865
367.3	70.87
367.4	70.899
367.5	70.932
367.6	70.967
367.7	71.0
367.8	71.022
367.9	71.034
368.0	71.116
368.1	71.267
368.2	71.429
368.3	71.543
368.4	71.61
368.5	71.646
368.6	71.651
368.7	71.633
368.8	71.599
368.9	71.548
369.0	71.462
369.1	71.342
369.2	71.236
369.3	71.189
369.4	71.202
369.5	71.159
369.6	71.061
369.7	70.932
369.8	70.8
369.9	70.664
370.0	70.644
370.1	70.738
370.2	70.872
370.3	70.969
370.4	71.031
370.5	71.111
370.6	71.208
370.7	71.303
370.8	71.374
370.9	71.422
371.0	71.459
371.1	71.486
371.2	71.521
371.3	71.584
371.4	71.674
371.5	71.699
371.6	71.66
371.7	71.569
371.8	71.441
371.9	71.275
372.0	71.161
372.1	71.097
372.2	71.062
372.3	71.034
372.4	71.014
372.5	70.945
372.6	70.828
372.7	70.708
372.8	70.629
372.9	70.591
373.0	70.5
373.1	70.354
373.2	70.251
373.3	70.283
373.4	70.453
373.5	70.596
373.6	70.714
373.7	70.81
373.8	70.888
373.9	70.947
374.0	70.972
374.1	70.963
374.2	70.957
374.3	70.988
374.4	71.058
374.5	71.139
374.6	71.231
374.7	71.296
374.8	71.293
374.9	71.224
375.0	71.17
375.1	71.13
375.2	71.088
375.3	71.026
375.4	70.943
375.5	70.962
375.6	71.082
375.7	71.214
375.8	71.268
375.9	71.244
376.0	71.256
376.1	71.302
376.2	71.35
376.3	71.367
376.4	71.353
376.5	71.355
376.6	71.373
376.7	71.405
376.8	71.445
376.9	71.496
377.0	71.483
377.1	71.408
377.2	71.308
377.3	71.222
377.4	71.148
377.5	71.121
377.6	71.14
377.7	71.198
377.8	71.288
377.9	71.409
378.0	71.445
378.1	71.395
378.2	71.314
378.3	71.253
378.4	71.212
378.5	71.273
378.6	71.435
378.7	71.632
378.8	71.798
378.9	71.932
379.0	71.974
379.1	71.923
379.2	71.844
379.3	71.797
379.4	71.783
379.5	71.805
379.6	71.862
379.7	71.918
379.8	71.937
379.9	71.918
380.0	71.845
380.1	71.719
380.2	71.597
380.3	71.539
380.4	71.545
380.5	71.588
380.6	71.669
380.7	71.748
380.8	71.785
380.9	71.779
381.0	71.746
381.1	71.686
381.2	71.621
381.3	71.572
381.4	71.54
381.5	71.53
381.6	71.542
381.7	71.56
381.8	71.567
381.9	71.563
382.0	71.558
382.1	71.552
382.2	71.547
382.3	71.547
382.4	71.552
382.5	71.564
382.6	71.585
382.7	71.634
382.8	71.732
382.9	71.877
383.0	72.0
383.1	72.101
383.2	72.184
383.3	72.253
383.4	72.309
383.5	72.317
383.6	72.277
383.7	72.226
383.8	72.2
383.9	72.199
384.0	72.202
384.1	72.208
384.2	72.207
384.3	72.186
384.4	72.145
384.5	72.115
384.6	72.096
384.7	72.075
384.8	72.041
384.9	71.993
385.0	71.993
385.1	72.039
385.2	72.08
385.3	72.063
385.4	71.987
385.5	71.994
385.6	72.085
385.7	72.195
385.8	72.263
385.9	72.289
386.0	72.244
386.1	72.126
386.2	72.015
386.3	71.987
386.4	72.042
386.5	72.096
386.6	72.148
386.7	72.212
386.8	72.303
386.9	72.42
387.0	72.423
387.1	72.312
387.2	72.185
387.3	72.138
387.4	72.171
387.5	72.24
387.6	72.345
387.7	72.434
387.8	72.459
387.9	72.417
388.0	72.377
388.1	72.338
388.2	72.313
388.3	72.313
388.4	72.338
388.5	72.366
388.6	72.394
388.7	72.394
388.8	72.335
388.9	72.216
389.0	72.165
389.1	72.183
389.2	72.238
389.3	72.299
389.4	72.366
389.5	72.415
389.6	72.446
389.7	72.437
389.8	72.369
389.9	72.241
390.0	72.196
390.1	72.235
390.2	72.308
390.3	72.366
390.4	72.411
390.5	72.389
390.6	72.303
390.7	72.207
390.8	72.159
390.9	72.158
391.0	72.116
391.1	72.032
391.2	71.954
391.3	71.931
391.4	71.962
391.5	71.965
391.6	71.943
391.7	71.894
391.8	71.821
391.9	71.723
392.0	71.756
392.1	71.92
392.2	72.098
392.3	72.171
392.4	72.14
392.5	72.13
392.6	72.142
392.7	72.163
392.8	72.178
392.9	72.187
393.0	72.213
393.1	72.256
393.2	72.328
393.3	72.447
393.4	72.61
393.5	72.638
393.6	72.529
393.7	72.373
393.8	72.259
393.9	72.188
394.0	72.2
394.1	72.296
394.2	72.391
394.3	72.402
394.4	72.328
394.5	72.238
394.6	72.13
394.7	72.056
394.8	72.069
394.9	72.167
395.0	72.2
395.1	72.166
395.2	72.108
395.3	72.064
395.4	72.036
395.5	71.958
395.6	71.831
395.7	71.734
395.8	71.748
395.9	71.871
396.0	72.014
396.1	72.177
396.2	72.286
396.3	72.269
396.4	72.126
396.5	72.058
396.6	72.067
396.7	72.114
396.8	72.163
396.9	72.213
397.0	72.252
397.1	72.278
397.2	72.301
397.3	72.329
397.4	72.361
397.5	72.316
397.6	72.193
397.7	72.067
397.8	72.012
397.9	72.027
398.0	72.045
398.1	72.068
398.2	72.08
398.3	72.069
398.4	72.036
398.5	72.023
398.6	72.029
398.7	72.04
398.8	72.039
398.9	72.028
399.0	72.078
399.1	72.187
399.2	72.293
