# Supplementary material for: Correction: LPS responsiveness and neutrophil chemotaxis in vivo require PMN MMP-8 activity
Source: PLoS One. 2025 Dec 19;20(12):e0339233. doi: 10.1371/journal.pone.0339233 (PMC12716691; doi:10.1371/journal.pone.0339233)
Supplement: S11 File — (ZIP) [file pone.0339233.s011.zip › 06422635 Fig 5 Calcium Flux/01sept04/calcium01sep0401.txt]

        Calibration Report
        ------------------

ICBC Method       :	
Measurement Type  :	Single
Calibration Type  :	Min/Max
AF :          0.000
IC :          6
Fmin              :	67.006
Fmax              :	377.037
Conversion datafile      :  C:\FLWINLAB\DATA\01sep0401.td

ICBC data result file :C:\FLWINLAB\DATA\calcium01sep0401.txt
generated on: 02/09/2004 at time: 1:50:30 PM
---------------------------------------
0.1	50.552
0.2	50.688
0.3	50.839
0.4	51.003
0.5	51.143
0.6	51.258
0.7	51.346
0.8	51.406
0.9	51.438
1.0	51.484
1.1	51.544
1.2	51.589
1.3	51.59
1.4	51.547
1.5	51.531
1.6	51.543
1.7	51.572
1.8	51.609
1.9	51.654
2.0	51.704
2.1	51.76
2.2	51.845
2.3	51.983
2.4	52.172
2.5	52.311
2.6	52.401
2.7	52.468
2.8	52.54
2.9	52.616
3.0	52.631
3.1	52.583
3.2	52.536
3.3	52.55
3.4	52.625
3.5	52.671
3.6	52.688
3.7	52.698
3.8	52.723
3.9	52.762
4.0	52.836
4.1	52.943
4.2	53.056
4.3	53.145
4.4	53.211
4.5	53.337
4.6	53.525
4.7	53.716
4.8	53.856
4.9	53.944
5.0	54.042
5.1	54.148
5.2	54.222
5.3	54.219
5.4	54.139
5.5	54.105
5.6	54.115
5.7	54.164
5.8	54.246
5.9	54.361
6.0	54.423
6.1	54.432
6.2	54.432
6.3	54.466
6.4	54.534
6.5	54.611
6.6	54.696
6.7	54.787
6.8	54.883
6.9	54.983
7.0	55.038
7.1	55.046
7.2	55.036
7.3	55.034
7.4	55.04
7.5	55.13
7.6	55.305
7.7	55.53
7.8	55.772
7.9	56.031
8.0	56.24
8.1	56.398
8.2	56.521
8.3	56.625
8.4	56.71
8.5	56.804
8.6	56.906
8.7	57.008
8.8	57.098
8.9	57.177
9.0	57.209
9.1	57.194
9.2	57.132
9.3	57.022
9.4	56.864
9.5	56.764
9.6	56.723
9.7	56.722
9.8	56.745
9.9	56.791
10.0	56.86
10.1	56.952
10.2	57.039
10.3	57.092
10.4	57.111
10.5	57.134
10.6	57.16
10.7	57.195
10.8	57.244
10.9	57.306
11.0	57.324
11.1	57.297
11.2	57.295
11.3	57.389
11.4	57.577
11.5	57.684
11.6	57.708
11.7	57.688
11.8	57.662
11.9	57.63
12.0	57.61
12.1	57.601
12.2	57.608
12.3	57.639
12.4	57.692
12.5	57.806
12.6	57.979
12.7	58.147
12.8	58.241
12.9	58.263
13.0	58.282
13.1	58.299
13.2	58.312
13.3	58.319
13.4	58.32
13.5	58.385
13.6	58.515
13.7	58.672
13.8	58.822
13.9	58.964
14.0	59.073
14.1	59.147
14.2	59.176
14.3	59.15
14.4	59.068
14.5	59.021
14.6	59.007
14.7	59.025
14.8	59.07
14.9	59.145
15.0	59.163
15.1	59.126
15.2	59.04
15.3	58.912
15.4	58.741
15.5	58.555
15.6	58.355
15.7	58.203
15.8	58.162
15.9	58.232
16.0	58.291
16.1	58.34
16.2	58.391
16.3	58.454
16.4	58.53
16.5	58.6
16.6	58.664
16.7	58.72
16.8	58.766
16.9	58.803
17.0	58.854
17.1	58.919
17.2	58.964
17.3	58.954
17.4	58.891
17.5	58.898
17.6	58.974
17.7	59.048
17.8	59.051
17.9	58.981
18.0	58.946
18.1	58.945
18.2	58.954
18.3	58.949
18.4	58.931
18.5	58.94
18.6	58.976
18.7	59.013
18.8	59.025
18.9	59.012
19.0	58.967
19.1	58.891
19.2	58.843
19.3	58.884
19.4	59.013
19.5	59.095
19.6	59.132
19.7	59.154
19.8	59.192
19.9	59.246
20.0	59.253
20.1	59.213
20.2	59.163
20.3	59.139
20.4	59.141
20.5	59.146
20.6	59.153
20.7	59.131
20.8	59.05
20.9	58.909
21.0	58.809
21.1	58.75
21.2	58.716
21.3	58.691
21.4	58.676
21.5	58.679
21.6	58.7
21.7	58.738
21.8	58.792
21.9	58.863
22.0	58.884
22.1	58.856
22.2	58.841
22.3	58.902
22.4	59.038
22.5	59.138
22.6	59.202
22.7	59.246
22.8	59.285
22.9	59.319
23.0	59.347
23.1	59.367
23.2	59.381
23.3	59.389
23.4	59.391
23.5	59.411
23.6	59.449
23.7	59.485
23.8	59.5
23.9	59.494
24.0	59.486
24.1	59.473
24.2	59.437
24.3	59.354
24.4	59.225
24.5	59.099
24.6	58.978
24.7	58.876
24.8	58.812
24.9	58.786
25.0	58.745
25.1	58.691
25.2	58.597
25.3	58.439
25.4	58.217
25.5	58.028
25.6	57.873
25.7	57.765
25.8	57.715
25.9	57.724
26.0	57.758
26.1	57.817
26.2	57.843
26.3	57.779
26.4	57.626
26.5	57.514
26.6	57.444
26.7	57.429
26.8	57.483
26.9	57.605
27.0	57.679
27.1	57.706
27.2	57.716
27.3	57.741
27.4	57.78
27.5	57.763
27.6	57.689
27.7	57.62
27.8	57.614
27.9	57.673
28.0	57.771
28.1	57.911
28.2	58.028
28.3	58.06
28.4	58.006
28.5	57.939
28.6	57.857
28.7	57.778
28.8	57.716
28.9	57.672
29.0	57.677
29.1	57.731
29.2	57.799
29.3	57.846
29.4	57.872
29.5	57.85
29.6	57.783
29.7	57.714
29.8	57.689
29.9	57.707
30.0	57.739
30.1	57.783
30.2	57.809
30.3	57.786
30.4	57.714
30.5	57.656
30.6	57.611
30.7	57.548
30.8	57.432
30.9	57.265
31.0	57.114
31.1	56.979
31.2	56.871
31.3	56.798
31.4	56.761
31.5	56.775
31.6	56.839
31.7	56.918
31.8	56.974
31.9	57.007
32.0	56.975
32.1	56.876
32.2	56.794
32.3	56.808
32.4	56.919
32.5	57.032
32.6	57.147
32.7	57.246
32.8	57.309
32.9	57.337
33.0	57.341
33.1	57.32
33.2	57.277
33.3	57.21
33.4	57.121
33.5	57.072
33.6	57.064
33.7	57.069
33.8	57.06
33.9	57.038
34.0	57.061
34.1	57.128
34.2	57.173
34.3	57.127
34.4	56.991
34.5	56.887
34.6	56.816
34.7	56.768
34.8	56.734
34.9	56.713
35.0	56.71
35.1	56.726
35.2	56.74
35.3	56.736
35.4	56.712
35.5	56.589
35.6	56.367
35.7	56.173
35.8	56.131
35.9	56.243
36.0	56.307
36.1	56.324
36.2	56.327
36.3	56.349
36.4	56.391
36.5	56.372
36.6	56.292
36.7	56.2
36.8	56.143
36.9	56.121
37.0	56.11
37.1	56.112
37.2	56.114
37.3	56.105
37.4	56.086
37.5	56.015
37.6	55.893
37.7	55.782
37.8	55.746
37.9	55.783
38.0	55.829
38.1	55.886
38.2	55.916
38.3	55.885
38.4	55.792
38.5	55.733
38.6	55.708
38.7	55.678
38.8	55.603
38.9	55.483
39.0	55.453
39.1	55.512
39.2	55.563
39.3	55.509
39.4	55.351
39.5	55.197
39.6	55.046
39.7	54.944
39.8	54.935
39.9	55.02
40.0	55.104
40.1	55.19
40.2	55.271
40.3	55.346
40.4	55.412
40.5	55.437
40.6	55.419
40.7	55.399
40.8	55.413
40.9	55.462
41.0	55.518
41.1	55.58
41.2	55.615
41.3	55.587
41.4	55.496
41.5	55.399
41.6	55.295
41.7	55.205
41.8	55.149
41.9	55.127
42.0	55.112
42.1	55.105
42.2	55.092
42.3	55.059
42.4	55.006
42.5	54.983
42.6	54.99
42.7	55.028
42.8	55.095
42.9	55.193
43.0	55.196
43.1	55.104
43.2	54.977
43.3	54.875
43.4	54.796
43.5	54.775
43.6	54.809
43.7	54.882
43.8	54.976
43.9	55.092
44.0	55.159
44.1	55.178
44.2	55.141
44.3	55.043
44.4	54.882
44.5	54.797
44.6	54.785
44.7	54.793
44.8	54.765
44.9	54.701
45.0	54.626
45.1	54.54
45.2	54.453
45.3	54.375
45.4	54.307
45.5	54.28
45.6	54.296
45.7	54.327
45.8	54.345
45.9	54.352
46.0	54.369
46.1	54.397
46.2	54.44
46.3	54.503
46.4	54.586
46.5	54.649
46.6	54.691
46.7	54.715
46.8	54.721
46.9	54.71
47.0	54.637
47.1	54.503
47.2	54.381
47.3	54.344
47.4	54.391
47.5	54.438
47.6	54.484
47.7	54.513
47.8	54.505
47.9	54.461
48.0	54.398
48.1	54.319
48.2	54.244
48.3	54.196
48.4	54.174
48.5	54.244
48.6	54.404
48.7	54.557
48.8	54.604
48.9	54.546
49.0	54.521
49.1	54.528
49.2	54.552
49.3	54.576
49.4	54.599
49.5	54.61
49.6	54.61
49.7	54.608
49.8	54.615
49.9	54.63
50.0	54.607
50.1	54.547
50.2	54.504
50.3	54.536
50.4	54.641
50.5	54.655
50.6	54.578
50.7	54.449
50.8	54.309
50.9	54.156
51.0	54.039
51.1	53.955
51.2	53.887
51.3	53.818
51.4	53.746
51.5	53.703
51.6	53.689
51.7	53.683
51.8	53.663
51.9	53.631
52.0	53.665
52.1	53.766
52.2	53.908
52.3	54.066
52.4	54.239
52.5	54.379
52.6	54.488
52.7	54.565
52.8	54.614
52.9	54.634
53.0	54.625
53.1	54.587
53.2	54.549
53.3	54.541
53.4	54.563
53.5	54.56
53.6	54.531
53.7	54.468
53.8	54.361
53.9	54.21
54.0	54.104
54.1	54.042
54.2	54.001
54.3	53.959
54.4	53.915
54.5	53.891
54.6	53.887
54.7	53.869
54.8	53.806
54.9	53.698
55.0	53.581
55.1	53.453
55.2	53.358
55.3	53.336
55.4	53.387
55.5	53.385
55.6	53.331
55.7	53.291
55.8	53.333
55.9	53.458
56.0	53.564
56.1	53.653
56.2	53.728
56.3	53.792
56.4	53.846
56.5	53.899
56.6	53.95
56.7	53.99
56.8	54.008
56.9	54.003
57.0	54.021
57.1	54.062
57.2	54.088
57.3	54.06
57.4	53.977
57.5	53.933
57.6	53.929
57.7	53.935
57.8	53.926
57.9	53.9
58.0	53.909
58.1	53.953
58.2	54.029
58.3	54.135
58.4	54.272
58.5	54.367
58.6	54.421
58.7	54.45
58.8	54.473
58.9	54.49
59.0	54.436
59.1	54.313
59.2	54.192
59.3	54.144
59.4	54.168
59.5	54.187
59.6	54.201
59.7	54.178
59.8	54.089
59.9	53.932
60.0	53.847
60.1	53.833
60.2	53.859
60.3	53.89
60.4	53.928
60.5	53.957
60.6	53.978
60.7	53.987
60.8	53.982
60.9	53.962
61.0	53.959
61.1	53.974
61.2	53.998
61.3	54.022
61.4	54.046
61.5	53.991
61.6	53.857
61.7	53.709
61.8	53.612
61.9	53.567
62.0	53.526
62.1	53.49
62.2	53.466
62.3	53.463
62.4	53.48
62.5	53.513
62.6	53.562
62.7	53.627
62.8	53.708
62.9	53.804
63.0	53.958
63.1	54.171
63.2	54.364
63.3	54.463
63.4	54.467
63.5	54.538
63.6	54.675
63.7	54.829
63.8	54.946
63.9	55.027
64.0	55.018
64.1	54.918
64.2	54.788
64.3	54.689
64.4	54.622
64.5	54.553
64.6	54.482
64.7	54.433
64.8	54.427
64.9	54.465
65.0	54.446
65.1	54.37
65.2	54.257
65.3	54.127
65.4	53.979
65.5	53.91
65.6	53.921
65.7	53.968
65.8	54.006
65.9	54.036
66.0	54.089
66.1	54.168
66.2	54.318
66.3	54.586
66.4	54.972
66.5	55.211
66.6	55.303
66.7	55.33
66.8	55.376
66.9	55.441
67.0	55.478
67.1	55.487
67.2	55.485
67.3	55.491
67.4	55.502
67.5	55.456
67.6	55.353
67.7	55.168
67.8	54.877
67.9	54.481
68.0	54.251
68.1	54.186
68.2	54.206
68.3	54.232
68.4	54.264
68.5	54.334
68.6	54.444
68.7	54.56
68.8	54.652
68.9	54.719
69.0	54.737
69.1	54.704
69.2	54.656
69.3	54.626
69.4	54.616
69.5	54.602
69.6	54.585
69.7	54.581
69.8	54.605
69.9	54.657
70.0	54.674
70.1	54.654
70.2	54.624
70.3	54.607
70.4	54.602
70.5	54.735
70.6	55.004
70.7	55.281
70.8	55.433
70.9	55.462
71.0	55.506
71.1	55.566
71.2	55.615
71.3	55.63
71.4	55.609
71.5	55.576
71.6	55.532
71.7	55.48
71.8	55.423
71.9	55.361
72.0	55.239
72.1	55.058
72.2	54.907
72.3	54.877
72.4	54.966
72.5	55.023
72.6	55.048
72.7	55.047
72.8	55.027
72.9	54.988
73.0	54.981
73.1	55.008
73.2	55.052
73.3	55.1
73.4	55.149
73.5	55.178
73.6	55.184
73.7	55.17
73.8	55.133
73.9	55.076
74.0	55.079
74.1	55.143
74.2	55.222
74.3	55.271
74.4	55.288
74.5	55.261
74.6	55.19
74.7	55.126
74.8	55.123
74.9	55.18
75.0	55.213
75.1	55.221
75.2	55.198
75.3	55.138
75.4	55.041
75.5	54.94
75.6	54.836
75.7	54.744
75.8	54.682
75.9	54.649
76.0	54.681
76.1	54.779
76.2	54.871
76.3	54.886
76.4	54.824
76.5	54.791
76.6	54.787
76.7	54.823
76.8	54.907
76.9	55.04
77.0	55.149
77.1	55.233
77.2	55.288
77.3	55.31
77.4	55.299
77.5	55.256
77.6	55.18
77.7	55.121
77.8	55.127
77.9	55.199
78.0	55.306
78.1	55.448
78.2	55.577
78.3	55.647
78.4	55.657
78.5	55.63
78.6	55.566
78.7	55.508
78.8	55.5
78.9	55.542
79.0	55.597
79.1	55.663
79.2	55.719
79.3	55.741
79.4	55.729
79.5	55.674
79.6	55.577
79.7	55.49
79.8	55.463
79.9	55.496
80.0	55.599
80.1	55.773
80.2	55.951
80.3	56.066
80.4	56.117
80.5	56.138
80.6	56.128
80.7	56.114
80.8	56.122
80.9	56.152
81.0	56.199
81.1	56.262
81.2	56.306
81.3	56.295
81.4	56.227
81.5	56.09
81.6	55.883
81.7	55.705
81.8	55.655
81.9	55.734
82.0	55.783
82.1	55.803
82.2	55.796
82.3	55.767
82.4	55.716
82.5	55.692
82.6	55.696
82.7	55.743
82.8	55.847
82.9	56.009
83.0	56.137
83.1	56.231
83.2	56.303
83.3	56.364
83.4	56.415
83.5	56.438
83.6	56.434
83.7	56.437
83.8	56.485
83.9	56.577
84.0	56.639
84.1	56.67
84.2	56.67
84.3	56.639
84.4	56.577
84.5	56.572
84.6	56.624
84.7	56.666
84.8	56.633
84.9	56.525
85.0	56.466
85.1	56.458
85.2	56.453
85.3	56.405
85.4	56.313
85.5	56.22
85.6	56.125
85.7	56.047
85.8	56.002
85.9	55.99
86.0	55.923
86.1	55.799
86.2	55.678
86.3	55.616
86.4	55.613
86.5	55.626
86.6	55.654
86.7	55.674
86.8	55.661
86.9	55.615
87.0	55.639
87.1	55.731
87.2	55.839
87.3	55.91
87.4	55.943
87.5	55.997
87.6	56.074
87.7	56.126
87.8	56.111
87.9	56.027
88.0	56.021
88.1	56.093
88.2	56.212
88.3	56.346
88.4	56.496
88.5	56.554
88.6	56.522
88.7	56.462
88.8	56.435
88.9	56.441
89.0	56.463
89.1	56.499
89.2	56.558
89.3	56.644
89.4	56.758
89.5	56.813
89.6	56.811
89.7	56.785
89.8	56.77
89.9	56.766
90.0	56.816
90.1	56.919
90.2	56.99
90.3	56.945
90.4	56.784
90.5	56.727
90.6	56.772
90.7	56.841
90.8	56.857
90.9	56.819
91.0	56.793
91.1	56.779
91.2	56.781
91.3	56.805
91.4	56.849
91.5	57.018
91.6	57.31
91.7	57.626
91.8	57.865
91.9	58.027
92.0	58.164
92.1	58.276
92.2	58.377
92.3	58.48
92.4	58.586
92.5	58.681
92.6	58.763
92.7	58.804
92.8	58.778
92.9	58.683
93.0	58.43
93.1	58.02
93.2	57.62
93.3	57.394
93.4	57.343
93.5	57.27
93.6	57.176
93.7	57.086
93.8	57.024
93.9	56.99
94.0	56.938
94.1	56.868
94.2	56.807
94.3	56.783
94.4	56.796
94.5	56.79
94.6	56.768
94.7	56.757
94.8	56.788
94.9	56.859
95.0	56.877
95.1	56.841
95.2	56.788
95.3	56.753
95.4	56.735
95.5	56.69
95.6	56.617
95.7	56.565
95.8	56.58
95.9	56.665
96.0	56.776
96.1	56.915
96.2	57.019
96.3	57.029
96.4	56.945
96.5	56.891
96.6	56.865
96.7	56.833
96.8	56.762
96.9	56.65
97.0	56.6
97.1	56.612
97.2	56.649
97.3	56.676
97.4	56.693
97.5	56.699
97.6	56.696
97.7	56.705
97.8	56.749
97.9	56.829
98.0	56.891
98.1	56.936
98.2	57.019
98.3	57.194
98.4	57.462
98.5	57.642
98.6	57.733
98.7	57.756
98.8	57.728
98.9	57.649
99.0	57.619
99.1	57.639
99.2	57.678
99.3	57.704
99.4	57.719
99.5	57.681
99.6	57.59
99.7	57.476
99.8	57.366
99.9	57.261
100.0	57.204
100.1	57.194
100.2	57.216
100.3	57.256
100.4	57.314
100.5	57.307
100.6	57.238
100.7	57.159
100.8	57.126
100.9	57.138
101.0	57.22
101.1	57.373
101.2	57.527
101.3	57.613
101.4	57.633
101.5	57.609
101.6	57.542
101.7	57.465
101.8	57.412
101.9	57.382
102.0	57.409
102.1	57.491
102.2	57.583
102.3	57.641
102.4	57.665
102.5	57.689
102.6	57.713
102.7	57.748
102.8	57.804
102.9	57.881
103.0	58.008
103.1	58.186
103.2	58.361
103.3	58.484
103.4	58.554
103.5	58.552
103.6	58.48
103.7	58.384
103.8	58.311
103.9	58.263
104.0	58.243
104.1	58.254
104.2	58.273
104.3	58.283
104.4	58.283
104.5	58.273
104.6	58.253
104.7	58.223
104.8	58.181
104.9	58.127
105.0	58.114
105.1	58.144
105.2	58.172
105.3	58.155
105.4	58.093
105.5	58.004
105.6	57.888
105.7	57.793
105.8	57.77
105.9	57.819
106.0	57.873
106.1	57.933
106.2	57.994
106.3	58.052
106.4	58.107
106.5	58.155
106.6	58.195
106.7	58.249
106.8	58.338
106.9	58.463
107.0	58.579
107.1	58.685
107.2	58.746
107.3	58.721
107.4	58.612
107.5	58.531
107.6	58.477
107.7	58.43
107.8	58.369
107.9	58.293
108.0	58.219
108.1	58.147
108.2	58.082
108.3	58.033
108.4	58.0
108.5	57.965
108.6	57.93
108.7	57.906
108.8	57.905
108.9	57.925
109.0	57.904
109.1	57.84
109.2	57.785
109.3	57.79
109.4	57.854
109.5	57.92
109.6	57.988
109.7	58.056
109.8	58.121
109.9	58.184
110.0	58.202
110.1	58.175
110.2	58.139
110.3	58.13
110.4	58.146
110.5	58.164
110.6	58.185
110.7	58.208
110.8	58.235
110.9	58.264
111.0	58.275
111.1	58.266
111.2	58.228
111.3	58.15
111.4	58.033
111.5	58.028
111.6	58.136
111.7	58.262
111.8	58.31
111.9	58.282
112.0	58.259
112.1	58.241
112.2	58.233
112.3	58.238
112.4	58.256
112.5	58.278
112.6	58.305
112.7	58.339
112.8	58.383
112.9	58.436
113.0	58.433
113.1	58.373
113.2	58.313
113.3	58.31
113.4	58.364
113.5	58.427
113.6	58.499
113.7	58.555
113.8	58.571
113.9	58.549
114.0	58.534
114.1	58.528
114.2	58.523
114.3	58.511
114.4	58.494
114.5	58.493
114.6	58.509
114.7	58.502
114.8	58.434
114.9	58.304
115.0	58.219
115.1	58.178
115.2	58.165
115.3	58.16
115.4	58.164
115.5	58.207
115.6	58.287
115.7	58.376
115.8	58.441
115.9	58.484
116.0	58.521
116.1	58.551
116.2	58.594
116.3	58.672
116.4	58.783
116.5	58.855
116.6	58.889
116.7	58.889
116.8	58.86
116.9	58.803
117.0	58.742
117.1	58.677
117.2	58.624
117.3	58.597
117.4	58.596
117.5	58.568
117.6	58.511
117.7	58.463
117.8	58.462
117.9	58.506
118.0	58.535
118.1	58.548
118.2	58.552
118.3	58.552
118.4	58.547
118.5	58.544
118.6	58.541
118.7	58.542
118.8	58.551
118.9	58.567
119.0	58.61
119.1	58.679
119.2	58.744
119.3	58.775
119.4	58.772
119.5	58.791
119.6	58.83
119.7	58.898
119.8	59.002
119.9	59.14
120.0	59.243
120.1	59.312
120.2	59.332
120.3	59.288
120.4	59.181
120.5	59.092
120.6	59.02
120.7	58.982
120.8	58.992
120.9	59.05
121.0	59.078
121.1	59.076
121.2	59.035
121.3	58.945
121.4	58.807
121.5	58.719
121.6	58.68
121.7	58.703
121.8	58.802
121.9	58.976
122.0	59.04
122.1	58.994
122.2	58.89
122.3	58.78
122.4	58.664
122.5	58.571
122.6	58.503
122.7	58.474
122.8	58.499
122.9	58.577
123.0	58.588
123.1	58.531
123.2	58.452
123.3	58.398
123.4	58.367
123.5	58.413
123.6	58.535
123.7	58.687
123.8	58.822
123.9	58.94
124.0	59.061
124.1	59.183
124.2	59.257
124.3	59.232
124.4	59.108
124.5	59.027
124.6	58.987
124.7	58.976
124.8	58.98
124.9	58.998
125.0	59.028
125.1	59.071
125.2	59.1
125.3	59.087
125.4	59.033
125.5	58.978
125.6	58.923
125.7	58.916
125.8	59.004
125.9	59.187
126.0	59.367
126.1	59.542
126.2	59.676
126.3	59.728
126.4	59.699
126.5	59.679
126.6	59.667
126.7	59.65
126.8	59.614
126.9	59.56
127.0	59.536
127.1	59.542
127.2	59.566
127.3	59.593
127.4	59.624
127.5	59.595
127.6	59.508
127.7	59.42
127.8	59.389
127.9	59.415
128.0	59.37
128.1	59.253
128.2	59.129
128.3	59.063
128.4	59.053
128.5	59.05
128.6	59.052
128.7	59.046
128.8	59.017
128.9	58.965
129.0	58.952
129.1	58.981
129.2	59.022
129.3	59.05
129.4	59.064
129.5	59.174
129.6	59.379
129.7	59.595
129.8	59.739
129.9	59.812
130.0	59.819
130.1	59.761
130.2	59.682
130.3	59.626
130.4	59.592
130.5	59.568
130.6	59.554
130.7	59.553
130.8	59.569
130.9	59.603
131.0	59.564
131.1	59.455
131.2	59.323
131.3	59.218
131.4	59.14
131.5	59.14
131.6	59.217
131.7	59.326
131.8	59.419
131.9	59.496
132.0	59.561
132.1	59.614
132.2	59.65
132.3	59.664
132.4	59.656
132.5	59.665
132.6	59.689
132.7	59.761
132.8	59.913
132.9	60.145
133.0	60.236
133.1	60.187
133.2	60.099
133.3	60.074
133.4	60.111
133.5	60.14
133.6	60.158
133.7	60.155
133.8	60.117
133.9	60.045
134.0	60.014
134.1	60.025
134.2	60.003
134.3	59.877
134.4	59.647
134.5	59.54
134.6	59.553
134.7	59.615
134.8	59.65
134.9	59.66
135.0	59.69
135.1	59.741
135.2	59.819
135.3	59.934
135.4	60.085
135.5	60.171
135.6	60.194
135.7	60.217
135.8	60.306
135.9	60.46
136.0	60.556
136.1	60.593
136.2	60.595
136.3	60.582
136.4	60.553
136.5	60.503
136.6	60.43
136.7	60.345
136.8	60.258
136.9	60.168
137.0	60.136
137.1	60.163
137.2	60.202
137.3	60.206
137.4	60.177
137.5	60.141
137.6	60.098
137.7	60.048
137.8	59.987
137.9	59.915
138.0	59.869
138.1	59.848
138.2	59.86
138.3	59.912
138.4	60.005
138.5	60.059
138.6	60.075
138.7	60.066
138.8	60.043
138.9	60.006
139.0	60.006
139.1	60.044
139.2	60.107
139.3	60.179
139.4	60.263
139.5	60.361
139.6	60.475
139.7	60.569
139.8	60.607
139.9	60.59
140.0	60.58
140.1	60.577
140.2	60.584
140.3	60.603
140.4	60.634
140.5	60.643
140.6	60.629
140.7	60.61
140.8	60.602
140.9	60.607
141.0	60.537
141.1	60.392
141.2	60.238
141.3	60.141
141.4	60.1
141.5	60.048
141.6	59.986
141.7	59.927
141.8	59.887
141.9	59.864
142.0	59.842
142.1	59.818
142.2	59.792
142.3	59.763
142.4	59.73
142.5	59.746
142.6	59.813
142.7	59.907
142.8	60.008
142.9	60.115
143.0	60.208
143.1	60.286
143.2	60.352
143.3	60.409
143.4	60.456
143.5	60.549
143.6	60.687
143.7	60.826
143.8	60.92
143.9	60.97
144.0	60.999
144.1	61.009
144.2	60.999
144.3	60.971
144.4	60.924
144.5	60.89
144.6	60.869
144.7	60.834
144.8	60.759
144.9	60.646
145.0	60.538
145.1	60.438
145.2	60.356
145.3	60.301
145.4	60.274
145.5	60.276
145.6	60.308
145.7	60.348
145.8	60.373
145.9	60.384
146.0	60.389
146.1	60.389
146.2	60.411
146.3	60.483
146.4	60.603
146.5	60.648
146.6	60.619
146.7	60.572
146.8	60.563
146.9	60.59
147.0	60.565
147.1	60.488
147.2	60.41
147.3	60.383
147.4	60.408
147.5	60.429
147.6	60.445
147.7	60.458
147.8	60.467
147.9	60.473
148.0	60.533
148.1	60.649
148.2	60.765
148.3	60.825
148.4	60.83
148.5	60.904
148.6	61.048
148.7	61.178
148.8	61.21
148.9	61.144
149.0	61.065
149.1	60.972
149.2	60.876
149.3	60.785
149.4	60.7
149.5	60.624
149.6	60.558
149.7	60.473
149.8	60.34
149.9	60.159
150.0	60.011
150.1	59.898
150.2	59.824
150.3	59.797
150.4	59.815
150.5	59.859
150.6	59.928
150.7	60.02
150.8	60.135
150.9	60.27
151.0	60.358
151.1	60.397
151.2	60.441
151.3	60.544
151.4	60.705
151.5	60.815
151.6	60.876
151.7	60.889
151.8	60.857
151.9	60.782
152.0	60.715
152.1	60.658
152.2	60.577
152.3	60.442
152.4	60.252
152.5	60.144
152.6	60.12
152.7	60.115
152.8	60.068
152.9	59.98
153.0	59.902
153.1	59.834
153.2	59.787
153.3	59.774
153.4	59.793
153.5	59.821
153.6	59.857
153.7	59.911
153.8	59.995
153.9	60.108
154.0	60.174
154.1	60.193
154.2	60.199
154.3	60.227
154.4	60.275
154.5	60.344
154.6	60.433
154.7	60.516
154.8	60.565
154.9	60.582
155.0	60.589
155.1	60.585
155.2	60.57
155.3	60.546
155.4	60.511
155.5	60.474
155.6	60.434
155.7	60.418
155.8	60.45
155.9	60.529
156.0	60.523
156.1	60.432
156.2	60.307
156.3	60.2
156.4	60.111
156.5	60.038
156.6	59.981
156.7	59.945
156.8	59.937
156.9	59.957
157.0	59.977
157.1	59.997
157.2	60.01
157.3	60.009
157.4	59.994
157.5	60.015
157.6	60.071
157.7	60.148
157.8	60.229
157.9	60.314
158.0	60.362
158.1	60.374
158.2	60.357
158.3	60.32
158.4	60.264
158.5	60.251
158.6	60.279
158.7	60.309
158.8	60.302
158.9	60.258
159.0	60.203
159.1	60.135
159.2	60.101
159.3	60.145
159.4	60.268
159.5	60.379
159.6	60.477
159.7	60.558
159.8	60.614
159.9	60.646
160.0	60.635
160.1	60.578
160.2	60.504
160.3	60.436
160.4	60.375
160.5	60.359
160.6	60.385
160.7	60.405
160.8	60.367
160.9	60.273
161.0	60.269
161.1	60.357
161.2	60.468
161.3	60.536
161.4	60.561
161.5	60.583
161.6	60.603
161.7	60.626
161.8	60.657
161.9	60.696
162.0	60.78
162.1	60.91
162.2	61.04
162.3	61.124
162.4	61.163
162.5	61.164
162.6	61.126
162.7	61.099
162.8	61.13
162.9	61.221
163.0	61.328
163.1	61.452
163.2	61.567
163.3	61.647
163.4	61.692
163.5	61.69
163.6	61.642
163.7	61.592
163.8	61.586
163.9	61.624
164.0	61.646
164.1	61.653
164.2	61.646
164.3	61.627
164.4	61.596
164.5	61.52
164.6	61.399
164.7	61.267
164.8	61.161
164.9	61.078
165.0	60.989
165.1	60.894
165.2	60.805
165.3	60.738
165.4	60.69
165.5	60.685
165.6	60.721
165.7	60.751
165.8	60.727
165.9	60.651
166.0	60.669
166.1	60.783
166.2	60.932
166.3	61.058
166.4	61.161
166.5	61.256
166.6	61.345
166.7	61.425
166.8	61.494
166.9	61.552
167.0	61.549
167.1	61.483
167.2	61.434
167.3	61.482
167.4	61.625
167.5	61.688
167.6	61.67
167.7	61.619
167.8	61.585
167.9	61.568
168.0	61.587
168.1	61.644
168.2	61.69
168.3	61.68
168.4	61.613
168.5	61.594
168.6	61.625
168.7	61.684
168.8	61.751
168.9	61.825
169.0	61.881
169.1	61.917
169.2	61.95
169.3	61.994
169.4	62.048
169.5	62.044
169.6	61.983
169.7	61.907
169.8	61.86
169.9	61.841
170.0	61.738
170.1	61.552
170.2	61.341
170.3	61.162
170.4	61.014
170.5	60.895
170.6	60.803
170.7	60.743
170.8	60.719
170.9	60.731
171.0	60.78
171.1	60.867
171.2	60.963
171.3	61.041
171.4	61.1
171.5	61.231
171.6	61.436
171.7	61.64
171.8	61.773
171.9	61.833
172.0	61.854
172.1	61.834
172.2	61.796
172.3	61.763
172.4	61.736
172.5	61.714
172.6	61.697
172.7	61.687
172.8	61.684
172.9	61.689
173.0	61.709
173.1	61.742
173.2	61.779
173.3	61.81
173.4	61.833
173.5	61.84
173.6	61.83
173.7	61.798
173.8	61.737
173.9	61.647
174.0	61.568
174.1	61.502
174.2	61.444
174.3	61.39
174.4	61.341
174.5	61.294
174.6	61.25
174.7	61.226
174.8	61.239
174.9	61.288
175.0	61.357
175.1	61.446
175.2	61.551
175.3	61.669
175.4	61.802
175.5	61.885
175.6	61.917
175.7	61.918
175.8	61.904
175.9	61.875
176.0	61.847
176.1	61.819
176.2	61.77
176.3	61.68
176.4	61.549
176.5	61.5
176.6	61.532
176.7	61.584
176.8	61.593
176.9	61.559
177.0	61.507
177.1	61.435
177.2	61.379
177.3	61.373
177.4	61.416
177.5	61.458
177.6	61.5
177.7	61.542
177.8	61.582
177.9	61.621
178.0	61.652
178.1	61.676
178.2	61.68
178.3	61.651
178.4	61.59
178.5	61.57
178.6	61.59
178.7	61.63
178.8	61.665
178.9	61.698
179.0	61.691
179.1	61.647
179.2	61.599
179.3	61.586
179.4	61.607
179.5	61.611
179.6	61.599
179.7	61.599
179.8	61.64
179.9	61.72
180.0	61.771
180.1	61.791
180.2	61.797
180.3	61.801
180.4	61.805
180.5	61.791
180.6	61.759
180.7	61.708
180.8	61.637
180.9	61.548
181.0	61.482
181.1	61.44
181.2	61.433
181.3	61.476
181.4	61.567
181.5	61.659
181.6	61.753
181.7	61.84
181.8	61.909
181.9	61.961
182.0	62.008
182.1	62.05
182.2	62.105
182.3	62.192
182.4	62.312
182.5	62.386
182.6	62.414
182.7	62.395
182.8	62.324
182.9	62.202
183.0	62.117
183.1	62.069
183.2	62.042
183.3	62.025
183.4	62.016
183.5	62.022
183.6	62.041
183.7	62.059
183.8	62.062
183.9	62.05
184.0	62.023
184.1	61.981
184.2	61.938
184.3	61.906
184.4	61.885
184.5	61.866
184.6	61.847
184.7	61.826
184.8	61.799
184.9	61.766
185.0	61.691
185.1	61.576
185.2	61.461
185.3	61.389
185.4	61.36
185.5	61.372
185.6	61.424
185.7	61.499
185.8	61.577
185.9	61.659
186.0	61.705
186.1	61.716
186.2	61.696
186.3	61.651
186.4	61.58
186.5	61.562
186.6	61.596
186.7	61.642
186.8	61.66
186.9	61.65
187.0	61.646
187.1	61.649
187.2	61.661
187.3	61.685
187.4	61.721
187.5	61.737
187.6	61.734
187.7	61.74
187.8	61.785
187.9	61.869
188.0	61.954
188.1	62.04
188.2	62.111
188.3	62.153
188.4	62.164
188.5	62.14
188.6	62.08
188.7	62.009
188.8	61.948
188.9	61.898
189.0	61.884
189.1	61.905
189.2	61.915
189.3	61.866
189.4	61.759
189.5	61.69
189.6	61.66
189.7	61.652
189.8	61.652
189.9	61.659
190.0	61.663
190.1	61.662
190.2	61.656
190.3	61.645
190.4	61.628
190.5	61.628
190.6	61.645
190.7	61.689
190.8	61.769
190.9	61.886
191.0	61.979
191.1	62.047
191.2	62.106
191.3	62.174
191.4	62.248
191.5	62.319
191.6	62.385
191.7	62.411
191.8	62.361
191.9	62.235
192.0	62.132
192.1	62.053
192.2	61.988
192.3	61.928
192.4	61.873
192.5	61.812
192.6	61.745
192.7	61.683
192.8	61.635
192.9	61.603
193.0	61.59
193.1	61.596
193.2	61.65
193.3	61.777
193.4	61.978
193.5	62.103
193.6	62.152
193.7	62.153
193.8	62.136
193.9	62.101
194.0	62.095
194.1	62.12
194.2	62.144
194.3	62.136
194.4	62.097
194.5	62.076
194.6	62.075
194.7	62.083
194.8	62.094
194.9	62.106
195.0	62.114
195.1	62.119
195.2	62.128
195.3	62.149
195.4	62.182
195.5	62.168
195.6	62.109
195.7	62.054
195.8	62.055
195.9	62.111
196.0	62.136
196.1	62.13
196.2	62.09
196.3	62.016
196.4	61.906
196.5	61.857
196.6	61.867
196.7	61.902
196.8	61.926
196.9	61.941
197.0	62.026
197.1	62.182
197.2	62.328
197.3	62.381
197.4	62.342
197.5	62.295
197.6	62.239
197.7	62.202
197.8	62.214
197.9	62.274
198.0	62.311
198.1	62.324
198.2	62.325
198.3	62.323
198.4	62.32
198.5	62.258
198.6	62.138
198.7	62.04
198.8	62.046
198.9	62.156
199.0	62.257
199.1	62.35
199.2	62.417
199.3	62.441
199.4	62.421
199.5	62.394
199.6	62.361
199.7	62.348
199.8	62.385
199.9	62.472
200.0	62.56
200.1	62.651
200.2	62.698
200.3	62.655
200.4	62.524
200.5	62.453
200.6	62.442
200.7	62.473
200.8	62.53
200.9	62.613
201.0	62.671
201.1	62.704
201.2	62.712
201.3	62.694
201.4	62.65
201.5	62.597
201.6	62.536
201.7	62.475
201.8	62.42
201.9	62.371
202.0	62.309
202.1	62.233
202.2	62.165
202.3	62.126
202.4	62.117
202.5	62.148
202.6	62.218
202.7	62.297
202.8	62.354
202.9	62.388
203.0	62.414
203.1	62.432
203.2	62.47
203.3	62.555
203.4	62.687
203.5	62.797
203.6	62.887
203.7	62.93
203.8	62.9
203.9	62.799
204.0	62.713
204.1	62.642
204.2	62.574
204.3	62.496
204.4	62.409
204.5	62.371
204.6	62.382
204.7	62.387
204.8	62.334
204.9	62.222
205.0	62.183
205.1	62.218
205.2	62.291
205.3	62.366
205.4	62.443
205.5	62.5
205.6	62.538
205.7	62.575
205.8	62.63
205.9	62.702
206.0	62.745
206.1	62.759
206.2	62.762
206.3	62.77
206.4	62.785
206.5	62.739
206.6	62.632
206.7	62.518
206.8	62.453
206.9	62.435
207.0	62.415
207.1	62.391
207.2	62.372
207.3	62.365
207.4	62.369
207.5	62.351
207.6	62.308
207.7	62.292
207.8	62.349
207.9	62.481
208.0	62.589
208.1	62.671
208.2	62.707
208.3	62.675
208.4	62.573
208.5	62.464
208.6	62.347
208.7	62.247
208.8	62.19
208.9	62.175
209.0	62.212
209.1	62.302
209.2	62.406
209.3	62.486
209.4	62.542
209.5	62.534
209.6	62.461
209.7	62.409
209.8	62.464
209.9	62.627
210.0	62.773
210.1	62.905
210.2	62.994
210.3	63.015
210.4	62.969
210.5	62.895
210.6	62.796
210.7	62.68
210.8	62.557
210.9	62.427
211.0	62.406
211.1	62.493
211.2	62.586
211.3	62.58
211.4	62.475
211.5	62.411
211.6	62.386
211.7	62.373
211.8	62.344
211.9	62.299
212.0	62.319
212.1	62.405
212.2	62.496
212.3	62.531
212.4	62.51
212.5	62.497
212.6	62.493
212.7	62.5
212.8	62.521
212.9	62.557
213.0	62.583
213.1	62.601
213.2	62.631
213.3	62.697
213.4	62.799
213.5	62.847
213.6	62.841
213.7	62.831
213.8	62.865
213.9	62.944
214.0	62.945
214.1	62.869
214.2	62.781
214.3	62.746
214.4	62.764
214.5	62.751
214.6	62.709
214.7	62.669
214.8	62.663
214.9	62.693
215.0	62.645
215.1	62.521
215.2	62.351
215.3	62.165
215.4	61.965
215.5	61.848
215.6	61.813
215.7	61.813
215.8	61.801
215.9	61.778
216.0	61.781
216.1	61.809
216.2	61.857
216.3	61.915
216.4	61.984
216.5	62.099
216.6	62.262
216.7	62.445
216.8	62.624
216.9	62.798
217.0	62.903
217.1	62.94
217.2	62.943
217.3	62.945
217.4	62.946
217.5	62.981
217.6	63.048
217.7	63.086
217.8	63.032
217.9	62.887
218.0	62.771
218.1	62.685
218.2	62.647
218.3	62.676
218.4	62.771
218.5	62.857
218.6	62.933
218.7	63.0
218.8	63.057
218.9	63.104
219.0	63.111
219.1	63.078
219.2	63.057
219.3	63.1
219.4	63.205
219.5	63.258
219.6	63.259
219.7	63.2
219.8	63.071
219.9	62.873
220.0	62.685
220.1	62.508
220.2	62.357
220.3	62.246
220.4	62.176
220.5	62.156
220.6	62.185
220.7	62.217
220.8	62.206
220.9	62.152
221.0	62.138
221.1	62.164
221.2	62.24
221.3	62.372
221.4	62.561
221.5	62.757
221.6	62.958
221.7	63.127
221.8	63.226
221.9	63.254
222.0	63.27
222.1	63.274
222.2	63.278
222.3	63.296
222.4	63.326
222.5	63.375
222.6	63.44
222.7	63.458
222.8	63.363
222.9	63.155
223.0	62.981
223.1	62.84
223.2	62.74
223.3	62.688
223.4	62.686
223.5	62.673
223.6	62.652
223.7	62.62
223.8	62.578
223.9	62.527
224.0	62.491
224.1	62.471
224.2	62.46
224.3	62.454
224.4	62.453
224.5	62.447
224.6	62.437
224.7	62.43
224.8	62.433
224.9	62.445
225.0	62.458
225.1	62.47
225.2	62.459
225.3	62.401
225.4	62.296
225.5	62.194
225.6	62.095
225.7	62.034
225.8	62.047
225.9	62.132
226.0	62.221
226.1	62.313
226.2	62.395
226.3	62.455
226.4	62.492
226.5	62.572
226.6	62.694
226.7	62.828
226.8	62.943
226.9	63.038
227.0	63.093
227.1	63.11
227.2	63.115
227.3	63.136
227.4	63.174
227.5	63.17
227.6	63.124
227.7	63.078
227.8	63.075
227.9	63.113
228.0	63.051
228.1	62.889
228.2	62.754
228.3	62.775
228.4	62.951
228.5	63.084
228.6	63.174
228.7	63.23
228.8	63.26
228.9	63.266
229.0	63.321
229.1	63.423
229.2	63.508
229.3	63.506
229.4	63.419
229.5	63.363
229.6	63.336
229.7	63.301
229.8	63.218
229.9	63.086
230.0	63.023
230.1	63.028
230.2	63.054
230.3	63.053
230.4	63.025
230.5	62.988
230.6	62.944
230.7	62.919
230.8	62.939
230.9	63.004
231.0	63.04
231.1	63.046
231.2	63.017
231.3	62.945
231.4	62.832
231.5	62.767
231.6	62.751
231.7	62.774
231.8	62.826
231.9	62.906
232.0	62.863
232.1	62.696
232.2	62.511
232.3	62.415
232.4	62.408
232.5	62.446
232.6	62.531
232.7	62.641
232.8	62.757
232.9	62.88
233.0	62.893
233.1	62.796
233.2	62.666
233.3	62.577
233.4	62.529
233.5	62.6
233.6	62.791
233.7	62.985
233.8	63.068
233.9	63.04
234.0	63.006
234.1	62.966
234.2	62.931
234.3	62.911
234.4	62.907
234.5	62.916
234.6	62.939
234.7	62.966
234.8	62.987
234.9	63.001
235.0	63.029
235.1	63.07
235.2	63.128
235.3	63.206
235.4	63.306
235.5	63.367
235.6	63.391
235.7	63.416
235.8	63.481
235.9	63.586
236.0	63.674
236.1	63.745
236.2	63.795
236.3	63.821
236.4	63.822
236.5	63.754
236.6	63.617
236.7	63.465
236.8	63.352
236.9	63.278
237.0	63.229
237.1	63.205
237.2	63.159
237.3	63.043
237.4	62.858
237.5	62.766
237.6	62.766
237.7	62.771
237.8	62.693
237.9	62.532
238.0	62.489
238.1	62.564
238.2	62.661
238.3	62.69
238.4	62.648
238.5	62.645
238.6	62.679
238.7	62.759
238.8	62.89
238.9	63.072
239.0	63.187
239.1	63.233
239.2	63.271
239.3	63.362
239.4	63.504
239.5	63.585
239.6	63.604
239.7	63.607
239.8	63.639
239.9	63.699
240.0	63.706
240.1	63.659
240.2	63.573
240.3	63.461
240.4	63.324
240.5	63.245
240.6	63.225
240.7	63.263
240.8	63.359
240.9	63.512
241.0	63.591
241.1	63.597
241.2	63.571
241.3	63.556
241.4	63.55
241.5	63.525
241.6	63.481
241.7	63.446
241.8	63.447
241.9	63.486
242.0	63.453
242.1	63.349
242.2	63.203
242.3	63.046
242.4	62.876
242.5	62.795
242.6	62.802
242.7	62.851
242.8	62.897
242.9	62.939
243.0	62.995
243.1	63.065
243.2	63.127
243.3	63.157
243.4	63.157
243.5	63.228
243.6	63.369
243.7	63.504
243.8	63.555
243.9	63.522
244.0	63.467
244.1	63.389
244.2	63.292
244.3	63.177
244.4	63.044
244.5	62.989
244.6	63.012
244.7	63.043
244.8	63.015
244.9	62.928
245.0	62.793
245.1	62.612
245.2	62.461
245.3	62.418
245.4	62.482
245.5	62.561
245.6	62.655
245.7	62.729
245.8	62.748
245.9	62.712
246.0	62.644
246.1	62.545
246.2	62.482
246.3	62.522
246.4	62.665
246.5	62.816
246.6	62.975
246.7	63.104
246.8	63.165
246.9	63.159
247.0	63.152
247.1	63.145
247.2	63.15
247.3	63.181
247.4	63.237
247.5	63.316
247.6	63.419
247.7	63.501
247.8	63.517
247.9	63.469
248.0	63.43
248.1	63.402
248.2	63.401
248.3	63.443
248.4	63.53
248.5	63.556
248.6	63.522
248.7	63.473
248.8	63.454
248.9	63.464
249.0	63.475
249.1	63.486
249.2	63.489
249.3	63.477
249.4	63.449
249.5	63.425
249.6	63.406
249.7	63.379
249.8	63.333
249.9	63.268
250.0	63.223
250.1	63.197
250.2	63.196
250.3	63.225
250.4	63.284
250.5	63.283
250.6	63.222
250.7	63.181
250.8	63.24
250.9	63.399
251.0	63.496
251.1	63.532
251.2	63.523
251.3	63.486
251.4	63.422
251.5	63.389
251.6	63.388
251.7	63.399
251.8	63.402
251.9	63.396
252.0	63.417
252.1	63.464
252.2	63.515
252.3	63.55
252.4	63.569
252.5	63.589
252.6	63.61
252.7	63.644
252.8	63.703
252.9	63.787
253.0	63.818
253.1	63.795
253.2	63.756
253.3	63.737
253.4	63.739
253.5	63.7
253.6	63.622
253.7	63.535
253.8	63.469
253.9	63.425
254.0	63.372
254.1	63.308
254.2	63.252
254.3	63.221
254.4	63.214
254.5	63.241
254.6	63.302
254.7	63.377
254.8	63.449
254.9	63.516
255.0	63.607
255.1	63.719
255.2	63.798
255.3	63.787
255.4	63.686
255.5	63.666
255.6	63.726
255.7	63.809
255.8	63.858
255.9	63.872
256.0	63.847
256.1	63.784
256.2	63.686
256.3	63.557
256.4	63.395
256.5	63.312
256.6	63.307
256.7	63.362
256.8	63.459
256.9	63.596
257.0	63.657
257.1	63.64
257.2	63.585
257.3	63.528
257.4	63.47
257.5	63.444
257.6	63.449
257.7	63.486
257.8	63.555
257.9	63.657
258.0	63.692
258.1	63.661
258.2	63.599
258.3	63.539
258.4	63.483
258.5	63.495
258.6	63.575
258.7	63.669
258.8	63.721
258.9	63.732
259.0	63.776
259.1	63.854
259.2	63.922
259.3	63.937
259.4	63.9
259.5	63.856
259.6	63.806
259.7	63.755
259.8	63.707
259.9	63.661
260.0	63.59
260.1	63.494
260.2	63.395
260.3	63.319
260.4	63.265
260.5	63.203
260.6	63.133
260.7	63.079
260.8	63.061
260.9	63.081
261.0	63.134
261.1	63.221
261.2	63.309
261.3	63.37
261.4	63.402
261.5	63.42
261.6	63.426
261.7	63.438
261.8	63.477
261.9	63.542
262.0	63.578
262.1	63.585
262.2	63.588
262.3	63.616
262.4	63.667
262.5	63.63
262.6	63.505
262.7	63.362
262.8	63.272
262.9	63.234
263.0	63.198
263.1	63.164
263.2	63.128
263.3	63.085
263.4	63.037
263.5	63.042
263.6	63.102
263.7	63.179
263.8	63.237
263.9	63.277
264.0	63.331
264.1	63.4
264.2	63.472
264.3	63.533
264.4	63.583
264.5	63.604
264.6	63.593
264.7	63.585
264.8	63.609
264.9	63.667
265.0	63.688
265.1	63.674
265.2	63.632
265.3	63.567
265.4	63.481
265.5	63.45
265.6	63.475
265.7	63.513
265.8	63.52
265.9	63.497
266.0	63.502
266.1	63.534
266.2	63.557
266.3	63.531
266.4	63.457
266.5	63.44
266.6	63.481
266.7	63.548
266.8	63.613
266.9	63.674
267.0	63.713
267.1	63.731
267.2	63.716
267.3	63.659
267.4	63.56
267.5	63.475
267.6	63.402
267.7	63.362
267.8	63.373
267.9	63.434
268.0	63.436
268.1	63.378
268.2	63.289
268.3	63.196
268.4	63.1
268.5	63.056
268.6	63.064
268.7	63.083
268.8	63.075
268.9	63.04
269.0	63.033
269.1	63.055
269.2	63.093
269.3	63.132
269.4	63.174
269.5	63.215
269.6	63.255
269.7	63.3
269.8	63.357
269.9	63.425
270.0	63.383
270.1	63.23
270.2	63.083
270.3	63.055
270.4	63.147
270.5	63.219
270.6	63.272
270.7	63.292
270.8	63.266
270.9	63.196
271.0	63.145
271.1	63.112
271.2	63.085
271.3	63.047
271.4	63.0
271.5	63.055
271.6	63.212
271.7	63.37
271.8	63.432
271.9	63.398
272.0	63.397
272.1	63.432
272.2	63.475
272.3	63.505
272.4	63.519
272.5	63.542
272.6	63.574
272.7	63.602
272.8	63.613
272.9	63.607
273.0	63.58
273.1	63.534
273.2	63.475
273.3	63.412
273.4	63.345
273.5	63.284
273.6	63.23
273.7	63.207
273.8	63.239
273.9	63.327
274.0	63.364
274.1	63.352
274.2	63.332
274.3	63.344
274.4	63.388
274.5	63.411
274.6	63.414
274.7	63.428
274.8	63.486
274.9	63.589
275.0	63.661
275.1	63.703
275.2	63.725
275.3	63.736
275.4	63.738
275.5	63.739
275.6	63.739
275.7	63.728
275.8	63.693
275.9	63.636
276.0	63.609
276.1	63.612
276.2	63.622
276.3	63.618
276.4	63.599
276.5	63.539
276.6	63.439
276.7	63.34
276.8	63.282
276.9	63.265
277.0	63.277
277.1	63.317
277.2	63.391
277.3	63.505
277.4	63.659
277.5	63.767
277.6	63.829
277.7	63.878
277.8	63.949
277.9	64.04
278.0	64.119
278.1	64.184
278.2	64.235
278.3	64.268
278.4	64.285
278.5	64.282
278.6	64.259
278.7	64.214
278.8	64.144
278.9	64.051
279.0	63.984
279.1	63.943
279.2	63.91
279.3	63.868
279.4	63.817
279.5	63.807
279.6	63.836
279.7	63.874
279.8	63.892
279.9	63.888
280.0	63.889
280.1	63.894
280.2	63.897
280.3	63.892
280.4	63.88
280.5	63.843
280.6	63.78
280.7	63.729
280.8	63.726
280.9	63.771
281.0	63.779
281.1	63.748
281.2	63.699
281.3	63.648
281.4	63.596
281.5	63.549
281.6	63.505
281.7	63.463
281.8	63.42
281.9	63.376
282.0	63.382
282.1	63.438
282.2	63.504
282.3	63.538
282.4	63.541
282.5	63.53
282.6	63.504
282.7	63.479
282.8	63.47
282.9	63.477
283.0	63.478
283.1	63.473
283.2	63.48
283.3	63.517
283.4	63.584
283.5	63.632
283.6	63.66
283.7	63.656
283.8	63.605
283.9	63.509
284.0	63.481
284.1	63.52
284.2	63.596
284.3	63.68
284.4	63.77
284.5	63.855
284.6	63.936
284.7	63.979
284.8	63.949
284.9	63.849
285.0	63.791
285.1	63.774
285.2	63.792
285.3	63.834
285.4	63.9
285.5	63.93
285.6	63.922
285.7	63.876
285.8	63.79
285.9	63.665
286.0	63.576
286.1	63.522
286.2	63.513
286.3	63.558
286.4	63.655
286.5	63.712
286.6	63.726
286.7	63.725
286.8	63.733
286.9	63.75
287.0	63.735
287.1	63.686
287.2	63.635
287.3	63.613
287.4	63.619
287.5	63.633
287.6	63.656
287.7	63.681
287.8	63.701
287.9	63.715
288.0	63.681
288.1	63.598
288.2	63.517
288.3	63.485
288.4	63.504
288.5	63.594
288.6	63.755
288.7	63.909
288.8	63.98
288.9	63.967
289.0	63.922
289.1	63.845
289.2	63.762
289.3	63.701
289.4	63.661
289.5	63.655
289.6	63.681
289.7	63.689
289.8	63.627
289.9	63.495
290.0	63.337
290.1	63.155
290.2	62.992
290.3	62.892
290.4	62.855
290.5	62.885
290.6	62.982
290.7	63.081
290.8	63.115
290.9	63.086
291.0	63.062
291.1	63.043
291.2	63.032
291.3	63.028
291.4	63.033
291.5	63.088
291.6	63.192
291.7	63.301
291.8	63.37
291.9	63.397
292.0	63.372
292.1	63.294
292.2	63.21
292.3	63.167
292.4	63.165
292.5	63.158
292.6	63.147
292.7	63.163
292.8	63.242
292.9	63.382
293.0	63.436
293.1	63.403
293.2	63.357
293.3	63.369
293.4	63.44
293.5	63.516
293.6	63.597
293.7	63.685
293.8	63.781
293.9	63.885
294.0	63.991
294.1	64.099
294.2	64.172
294.3	64.174
294.4	64.105
294.5	64.136
294.6	64.267
294.7	64.394
294.8	64.416
294.9	64.333
295.0	64.239
295.1	64.134
295.2	64.031
295.3	63.943
295.4	63.869
295.5	63.842
295.6	63.862
295.7	63.903
295.8	63.943
295.9	63.98
296.0	63.926
296.1	63.781
296.2	63.636
296.3	63.583
296.4	63.623
296.5	63.653
296.6	63.672
296.7	63.693
296.8	63.724
296.9	63.767
297.0	63.768
297.1	63.728
297.2	63.675
297.3	63.637
297.4	63.614
297.5	63.604
297.6	63.606
297.7	63.623
297.8	63.657
297.9	63.708
298.0	63.786
298.1	63.89
298.2	63.997
298.3	64.084
298.4	64.149
298.5	64.216
298.6	64.286
298.7	64.35
298.8	64.401
298.9	64.439
299.0	64.489
299.1	64.552
299.2	64.609
299.3	64.641
299.4	64.65
299.5	64.594
299.6	64.473
299.7	64.31
299.8	64.126
299.9	63.921
300.0	63.73
300.1	63.552
300.2	63.407
300.3	63.316
300.4	63.277
300.5	63.188
300.6	63.049
300.7	62.877
300.8	62.687
300.9	62.481
301.0	62.379
301.1	62.38
301.2	62.425
301.3	62.451
301.4	62.459
301.5	62.533
301.6	62.672
301.7	62.839
301.8	62.997
301.9	63.147
302.0	63.393
302.1	63.737
302.2	64.176
302.3	64.707
302.4	65.33
302.5	65.963
302.6	66.607
302.7	67.312
302.8	68.132
302.9	69.066
303.0	69.989
303.1	70.899
303.2	71.83
303.3	72.817
303.4	73.862
303.5	74.959
303.6	76.11
303.7	77.291
303.8	78.477
303.9	79.669
304.0	80.863
304.1	82.058
304.2	83.257
304.3	84.464
304.4	85.679
304.5	86.928
304.6	88.211
304.7	89.492
304.8	90.73
304.9	91.927
305.0	93.118
305.1	94.304
305.2	95.457
305.3	96.547
305.4	97.576
305.5	98.581
305.6	99.564
305.7	100.505
305.8	101.388
305.9	102.21
306.0	102.913
306.1	103.496
306.2	103.986
306.3	104.415
306.4	104.781
306.5	105.163
306.6	105.56
306.7	105.911
306.8	106.156
306.9	106.294
307.0	106.446
307.1	106.612
307.2	106.754
307.3	106.835
307.4	106.855
307.5	106.911
307.6	107.004
307.7	107.094
307.8	107.142
307.9	107.148
308.0	107.067
308.1	106.899
308.2	106.733
308.3	106.654
308.4	106.663
308.5	106.58
308.6	106.406
308.7	106.207
308.8	106.045
308.9	105.922
309.0	105.782
309.1	105.626
309.2	105.456
309.3	105.274
309.4	105.082
309.5	104.881
309.6	104.67
309.7	104.47
309.8	104.302
309.9	104.163
310.0	104.004
310.1	103.823
310.2	103.623
310.3	103.407
310.4	103.174
310.5	102.911
310.6	102.617
310.7	102.346
310.8	102.15
310.9	102.03
311.0	101.83
311.1	101.551
311.2	101.185
311.3	100.723
311.4	100.166
311.5	99.714
311.6	99.366
311.7	99.068
311.8	98.765
311.9	98.459
312.0	98.184
312.1	97.942
312.2	97.7
312.3	97.427
312.4	97.124
312.5	96.899
312.6	96.753
312.7	96.637
312.8	96.503
312.9	96.352
313.0	96.093
313.1	95.726
313.2	95.324
313.3	94.958
313.4	94.629
313.5	94.238
313.6	93.784
313.7	93.345
313.8	92.996
313.9	92.737
314.0	92.362
314.1	91.872
314.2	91.341
314.3	90.844
314.4	90.38
314.5	89.985
314.6	89.657
314.7	89.357
314.8	89.047
314.9	88.728
315.0	88.413
315.1	88.104
315.2	87.76
315.3	87.345
315.4	86.859
315.5	86.45
315.6	86.12
315.7	85.863
315.8	85.677
315.9	85.561
316.0	85.366
316.1	85.091
316.2	84.782
316.3	84.483
316.4	84.195
316.5	83.909
316.6	83.627
316.7	83.328
316.8	82.991
316.9	82.617
317.0	82.258
317.1	81.914
317.2	81.541
317.3	81.099
317.4	80.586
317.5	80.174
317.6	79.863
317.7	79.587
317.8	79.284
317.9	78.953
318.0	78.655
318.1	78.392
318.2	78.164
318.3	77.974
318.4	77.822
318.5	77.685
318.6	77.564
318.7	77.457
318.8	77.365
318.9	77.288
319.0	77.186
319.1	77.059
319.2	76.922
319.3	76.791
319.4	76.664
319.5	76.525
319.6	76.373
319.7	76.224
319.8	76.092
319.9	75.976
320.0	75.824
320.1	75.635
320.2	75.434
320.3	75.245
320.4	75.069
320.5	74.952
320.6	74.894
320.7	74.836
320.8	74.719
320.9	74.543
321.0	74.413
321.1	74.329
321.2	74.25
321.3	74.133
321.4	73.979
321.5	73.891
321.6	73.87
321.7	73.871
321.8	73.853
321.9	73.815
322.0	73.673
322.1	73.427
322.2	73.168
322.3	72.986
322.4	72.879
322.5	72.695
322.6	72.433
322.7	72.185
322.8	72.039
322.9	71.997
323.0	71.856
323.1	71.617
323.2	71.366
323.3	71.187
323.4	71.078
323.5	71.017
323.6	71.003
323.7	70.988
323.8	70.923
323.9	70.808
324.0	70.717
324.1	70.648
324.2	70.566
324.3	70.434
324.4	70.253
324.5	70.118
324.6	70.031
324.7	69.959
324.8	69.872
324.9	69.771
325.0	69.619
325.1	69.418
325.2	69.211
325.3	69.043
325.4	68.914
325.5	68.816
325.6	68.749
325.7	68.717
325.8	68.725
325.9	68.772
326.0	68.805
326.1	68.824
326.2	68.815
326.3	68.767
326.4	68.678
326.5	68.623
326.6	68.6
326.7	68.577
326.8	68.518
326.9	68.424
327.0	68.363
327.1	68.337
327.2	68.293
327.3	68.183
327.4	68.005
327.5	67.821
327.6	67.63
327.7	67.472
327.8	67.385
327.9	67.369
328.0	67.329
328.1	67.265
328.2	67.228
328.3	67.268
328.4	67.385
328.5	67.432
328.6	67.407
328.7	67.354
328.8	67.315
328.9	67.289
329.0	67.312
329.1	67.384
329.2	67.446
329.3	67.441
329.4	67.367
329.5	67.329
329.6	67.327
329.7	67.315
329.8	67.247
329.9	67.122
330.0	67.0
330.1	66.881
330.2	66.775
330.3	66.695
330.4	66.639
330.5	66.569
330.6	66.486
330.7	66.403
330.8	66.332
330.9	66.275
331.0	66.177
331.1	66.038
331.2	65.893
331.3	65.773
331.4	65.679
331.5	65.607
331.6	65.555
331.7	65.526
331.8	65.521
331.9	65.539
332.0	65.489
332.1	65.369
332.2	65.244
332.3	65.178
332.4	65.169
332.5	65.203
332.6	65.28
332.7	65.358
332.8	65.396
332.9	65.393
333.0	65.383
333.1	65.366
333.2	65.33
333.3	65.265
333.4	65.171
333.5	65.137
333.6	65.161
333.7	65.182
333.8	65.137
333.9	65.027
334.0	64.917
334.1	64.808
334.2	64.724
334.3	64.692
334.4	64.711
334.5	64.755
334.6	64.825
334.7	64.864
334.8	64.82
334.9	64.691
335.0	64.626
335.1	64.625
335.2	64.665
335.3	64.723
335.4	64.8
335.5	64.847
335.6	64.864
335.7	64.83
335.8	64.721
335.9	64.538
336.0	64.412
336.1	64.343
336.2	64.337
336.3	64.402
336.4	64.538
336.5	64.599
336.6	64.584
336.7	64.537
336.8	64.501
336.9	64.477
337.0	64.452
337.1	64.428
337.2	64.401
337.3	64.366
337.4	64.324
337.5	64.273
337.6	64.213
337.7	64.148
337.8	64.08
337.9	64.011
338.0	63.944
338.1	63.88
338.2	63.81
338.3	63.724
338.4	63.623
338.5	63.511
338.6	63.39
338.7	63.306
338.8	63.309
338.9	63.397
339.0	63.443
339.1	63.447
339.2	63.403
339.3	63.306
339.4	63.155
339.5	63.067
339.6	63.042
339.7	63.047
339.8	63.054
339.9	63.062
340.0	63.098
340.1	63.163
340.2	63.243
340.3	63.326
340.4	63.411
340.5	63.47
340.6	63.503
340.7	63.546
340.8	63.635
340.9	63.77
341.0	63.821
341.1	63.791
341.2	63.725
341.3	63.673
341.4	63.635
341.5	63.561
341.6	63.452
341.7	63.33
341.8	63.219
341.9	63.117
342.0	63.045
342.1	63.004
342.2	62.983
342.3	62.973
342.4	62.976
342.5	63.003
342.6	63.055
342.7	63.115
342.8	63.166
342.9	63.207
343.0	63.268
343.1	63.348
343.2	63.407
343.3	63.404
343.4	63.339
343.5	63.277
343.6	63.218
343.7	63.148
343.8	63.055
343.9	62.939
344.0	62.822
344.1	62.705
344.2	62.6
344.3	62.521
344.4	62.468
344.5	62.436
344.6	62.424
344.7	62.423
344.8	62.425
344.9	62.429
345.0	62.435
345.1	62.443
345.2	62.449
345.3	62.447
345.4	62.438
345.5	62.478
345.6	62.565
345.7	62.676
345.8	62.787
345.9	62.897
346.0	62.97
346.1	63.005
346.2	63.019
346.3	63.03
346.4	63.039
346.5	63.018
346.6	62.968
346.7	62.933
346.8	62.958
346.9	63.041
347.0	63.118
347.1	63.186
347.2	63.224
347.3	63.205
347.4	63.131
347.5	63.071
347.6	63.025
347.7	63.006
347.8	63.025
347.9	63.082
348.0	63.139
348.1	63.196
348.2	63.246
348.3	63.282
348.4	63.303
348.5	63.298
348.6	63.267
348.7	63.213
348.8	63.14
348.9	63.049
349.0	62.949
349.1	62.841
349.2	62.746
349.3	62.685
349.4	62.658
349.5	62.632
349.6	62.606
349.7	62.585
349.8	62.571
349.9	62.564
350.0	62.553
350.1	62.538
350.2	62.544
350.3	62.598
350.4	62.701
350.5	62.84
350.6	63.016
350.7	63.166
350.8	63.225
350.9	63.194
351.0	63.177
351.1	63.173
351.2	63.169
351.3	63.152
351.4	63.123
351.5	63.064
351.6	62.976
351.7	62.881
351.8	62.8
351.9	62.734
352.0	62.636
352.1	62.507
352.2	62.385
352.3	62.312
352.4	62.286
352.5	62.3
352.6	62.353
352.7	62.4
352.8	62.392
352.9	62.332
353.0	62.336
353.1	62.406
353.2	62.496
353.3	62.563
353.4	62.606
353.5	62.614
353.6	62.586
353.7	62.547
353.8	62.519
353.9	62.503
354.0	62.432
354.1	62.305
354.2	62.198
354.3	62.184
354.4	62.264
354.5	62.322
354.6	62.358
354.7	62.362
354.8	62.325
354.9	62.246
355.0	62.263
355.1	62.374
355.2	62.513
355.3	62.609
355.4	62.665
355.5	62.744
355.6	62.847
355.7	62.947
355.8	63.015
355.9	63.051
356.0	63.052
356.1	63.016
356.2	62.994
356.3	63.038
356.4	63.147
356.5	63.22
356.6	63.256
356.7	63.286
356.8	63.337
356.9	63.409
357.0	63.501
357.1	63.614
357.2	63.692
357.3	63.683
357.4	63.586
357.5	63.55
357.6	63.574
357.7	63.602
357.8	63.573
357.9	63.489
358.0	63.46
358.1	63.484
358.2	63.531
358.3	63.568
358.4	63.597
358.5	63.541
358.6	63.4
358.7	63.248
358.8	63.154
358.9	63.119
359.0	63.085
359.1	63.051
359.2	63.04
359.3	63.074
359.4	63.153
359.5	63.155
359.6	63.081
359.7	62.978
359.8	62.895
359.9	62.833
360.0	62.852
360.1	62.954
360.2	63.093
360.3	63.228
360.4	63.357
360.5	63.395
360.6	63.342
360.7	63.295
360.8	63.348
360.9	63.502
361.0	63.6
361.1	63.641
361.2	63.634
361.3	63.586
361.4	63.499
361.5	63.377
361.6	63.221
361.7	63.076
361.8	62.989
361.9	62.957
362.0	62.992
362.1	63.093
362.2	63.165
362.3	63.115
362.4	62.942
362.5	62.858
362.6	62.863
362.7	62.927
362.8	63.02
362.9	63.143
363.0	63.232
363.1	63.288
363.2	63.318
363.3	63.33
363.4	63.324
363.5	63.284
363.6	63.21
363.7	63.11
363.8	62.992
363.9	62.856
364.0	62.745
364.1	62.658
364.2	62.593
364.3	62.545
364.4	62.514
364.5	62.52
364.6	62.563
364.7	62.63
364.8	62.706
364.9	62.792
365.0	62.852
365.1	62.886
365.2	62.925
365.3	63.002
365.4	63.116
365.5	63.215
365.6	63.299
365.7	63.349
365.8	63.346
365.9	63.29
366.0	63.245
366.1	63.213
366.2	63.166
366.3	63.077
366.4	62.946
366.5	62.865
366.6	62.834
366.7	62.82
366.8	62.791
366.9	62.748
367.0	62.693
367.1	62.625
367.2	62.589
367.3	62.625
367.4	62.735
367.5	62.782
367.6	62.769
367.7	62.746
367.8	62.766
367.9	62.83
368.0	62.87
368.1	62.885
368.2	62.902
368.3	62.946
368.4	63.016
368.5	63.087
368.6	63.161
368.7	63.195
368.8	63.15
368.9	63.025
369.0	62.985
369.1	63.03
369.2	63.11
369.3	63.174
369.4	63.223
369.5	63.32
369.6	63.464
369.7	63.593
369.8	63.646
369.9	63.623
370.0	63.597
370.1	63.568
370.2	63.543
370.3	63.525
370.4	63.517
370.5	63.541
370.6	63.6
370.7	63.63
370.8	63.57
370.9	63.421
371.0	63.267
371.1	63.11
371.2	62.977
371.3	62.895
371.4	62.866
371.5	62.805
371.6	62.711
371.7	62.621
371.8	62.572
371.9	62.562
372.0	62.525
372.1	62.459
372.2	62.417
372.3	62.451
372.4	62.561
372.5	62.661
372.6	62.752
372.7	62.805
372.8	62.79
372.9	62.709
373.0	62.681
373.1	62.706
373.2	62.763
373.3	62.829
373.4	62.904
373.5	62.939
373.6	62.932
373.7	62.894
373.8	62.834
373.9	62.753
374.0	62.67
374.1	62.585
374.2	62.535
374.3	62.557
374.4	62.653
374.5	62.722
374.6	62.766
374.7	62.777
374.8	62.75
374.9	62.685
375.0	62.629
375.1	62.582
375.2	62.543
375.3	62.512
375.4	62.49
375.5	62.477
375.6	62.475
375.7	62.485
375.8	62.506
375.9	62.54
376.0	62.603
376.1	62.695
376.2	62.817
376.3	62.968
376.4	63.15
376.5	63.299
376.6	63.415
376.7	63.513
376.8	63.604
376.9	63.69
377.0	63.693
377.1	63.616
377.2	63.513
377.3	63.442
377.4	63.402
377.5	63.351
377.6	63.287
377.7	63.201
377.8	63.082
377.9	62.931
378.0	62.794
378.1	62.67
378.2	62.552
378.3	62.43
378.4	62.305
378.5	62.27
378.6	62.325
378.7	62.417
378.8	62.49
378.9	62.545
379.0	62.594
379.1	62.635
379.2	62.69
379.3	62.779
379.4	62.902
379.5	62.975
379.6	62.998
379.7	63.003
379.8	63.021
379.9	63.051
380.0	63.057
380.1	63.039
380.2	63.006
380.3	62.97
380.4	62.931
380.5	62.889
380.6	62.847
380.7	62.79
380.8	62.708
380.9	62.6
381.0	62.563
381.1	62.598
381.2	62.664
381.3	62.721
381.4	62.77
381.5	62.794
381.6	62.792
381.7	62.783
381.8	62.784
381.9	62.795
382.0	62.795
382.1	62.781
382.2	62.758
382.3	62.726
382.4	62.687
382.5	62.66
382.6	62.645
382.7	62.631
382.8	62.605
382.9	62.567
383.0	62.582
383.1	62.651
383.2	62.732
383.3	62.782
383.4	62.803
383.5	62.784
383.6	62.727
383.7	62.685
383.8	62.714
383.9	62.813
384.0	62.876
384.1	62.901
384.2	62.906
384.3	62.908
384.4	62.907
384.5	62.855
384.6	62.753
384.7	62.64
384.8	62.558
384.9	62.507
385.0	62.496
385.1	62.526
385.2	62.545
385.3	62.5
385.4	62.391
385.5	62.316
385.6	62.274
385.7	62.265
385.8	62.292
385.9	62.352
386.0	62.442
386.1	62.561
386.2	62.669
386.3	62.724
386.4	62.727
386.5	62.742
386.6	62.771
386.7	62.816
386.8	62.878
386.9	62.958
387.0	63.076
387.1	63.232
387.2	63.383
387.3	63.487
387.4	63.544
387.5	63.584
387.6	63.607
387.7	63.623
387.8	63.643
387.9	63.667
388.0	63.645
388.1	63.577
388.2	63.515
388.3	63.507
388.4	63.553
388.5	63.526
388.6	63.425
388.7	63.3
388.8	63.199
388.9	63.123
389.0	63.063
389.1	63.017
389.2	62.975
389.3	62.928
389.4	62.875
389.5	62.881
389.6	62.946
389.7	63.002
389.8	62.982
389.9	62.886
390.0	62.864
390.1	62.917
390.2	62.998
390.3	63.063
390.4	63.112
390.5	63.174
390.6	63.248
390.7	63.306
390.8	63.317
390.9	63.283
391.0	63.272
391.1	63.284
391.2	63.317
391.3	63.367
391.4	63.435
391.5	63.423
391.6	63.331
391.7	63.22
391.8	63.149
391.9	63.119
392.0	63.061
392.1	62.974
392.2	62.918
392.3	62.951
392.4	63.072
392.5	63.154
392.6	63.196
392.7	63.194
392.8	63.143
392.9	63.045
393.0	63.018
393.1	63.063
393.2	63.122
393.3	63.137
393.4	63.109
393.5	63.13
393.6	63.2
393.7	63.285
393.8	63.349
393.9	63.395
394.0	63.385
394.1	63.32
394.2	63.241
394.3	63.187
394.4	63.157
394.5	63.167
394.6	63.215
394.7	63.277
394.8	63.326
394.9	63.362
395.0	63.397
395.1	63.431
395.2	63.461
395.3	63.487
395.4	63.508
395.5	63.529
395.6	63.55
395.7	63.608
395.8	63.741
395.9	63.948
396.0	64.058
396.1	64.071
396.2	64.04
396.3	64.016
396.4	64.002
396.5	63.969
396.6	63.917
396.7	63.845
396.8	63.748
396.9	63.628
397.0	63.518
397.1	63.42
397.2	63.312
397.3	63.172
397.4	63.0
397.5	62.875
397.6	62.797
397.7	62.747
397.8	62.71
397.9	62.685
398.0	62.679
398.1	62.693
398.2	62.731
398.3	62.8
398.4	62.899
398.5	63.045
398.6	63.237
398.7	63.427
398.8	63.564
398.9	63.648
399.0	63.695
399.1	63.704
399.2	63.694
