# Supplementary material for: Correction: LPS responsiveness and neutrophil chemotaxis in vivo require PMN MMP-8 activity
Source: PLoS One. 2025 Dec 19;20(12):e0339233. doi: 10.1371/journal.pone.0339233 (PMC12716691; doi:10.1371/journal.pone.0339233)
Supplement: S12 File — The heparin-Sepharose chromatography elution profile generated by a Pharmacia AKTA plotting the individual A280 absorption data points collected continuously during protein elution. This includes Excel files and original AKTA.pzf files for full-length LIX (LIX 1–92) and the synthetic cleaved analogues (LIX 5–79; LIX 5–92). The columns in LIX 1–92 are not labelled but are the same as labelled in the other Excel sheets for the cleaved forms: ml, A215, ml, % B. (ZIP) [file pone.0339233.s012.zip]

Archive with 8 entries (8 files):
- Underlying Heparin Binding Data Fig. 2E/LIX all forms.pzf
- Underlying Heparin Binding Data Fig. 2E/LIX 1-92.xls
- Underlying Heparin Binding Data Fig. 2E/LIX 1-92.pzf
- Underlying Heparin Binding Data Fig. 2E/LIX 5-79 b.pzf
- Underlying Heparin Binding Data Fig. 2E/LIX 5-92.xls
- Underlying Heparin Binding Data Fig. 2E/LIX 5-79.xls
- Underlying Heparin Binding Data Fig. 2E/LIX 5-79.pzf
- Underlying Heparin Binding Data Fig. 2E/LIX 5-92.pzf
