# Supplementary material for: Correction: LPS responsiveness and neutrophil chemotaxis in vivo require PMN MMP-8 activity
Source: PLoS One. 2025 Dec 19;20(12):e0339233. doi: 10.1371/journal.pone.0339233 (PMC12716691; doi:10.1371/journal.pone.0339233)
Supplement: S12 File — The heparin-Sepharose chromatography elution profile generated by a Pharmacia AKTA plotting the individual A280 absorption data points collected continuously during protein elution. This includes Excel files and original AKTA.pzf files for full-length LIX (LIX 1–92) and the synthetic cleaved analogues (LIX 5–79; LIX 5–92). The columns in LIX 1–92 are not labelled but are the same as labelled in the other Excel sheets for the cleaved forms: ml, A215, ml, % B. (ZIP) [file pone.0339233.s012.zip › Underlying Heparin Binding Data Fig. 2E/LIX 1-92.xls]

## Sheet: Sheet1
19.651	853.963	19.603	0
19.677	853.916	19.636	0
19.704	853.898	19.669	0
19.731	853.862	19.703	0
19.757	853.804	19.736	0
19.784	853.671	19.769	0
19.811	853.664	19.803	0
19.837	853.675	19.836	0
19.864	853.618	19.869	0
19.891	853.564	19.903	0
19.917	853.539	19.936	0
19.944	853.545	19.969	0
19.971	853.577	20.003	0
19.997	853.54	20.036	0
20.024	853.58	20.069	0
20.051	853.604	20.103	0
20.077	853.61	20.136	0
20.104	853.423	20.169	0
20.131	853.404	20.203	0
20.157	853.427	20.236	0
20.184	853.399	20.269	0
20.211	853.444	20.303	0
20.238	853.42	20.336	0
20.264	853.39	20.369	0
20.291	853.33	20.403	0
20.318	853.318	20.436	0
20.344	853.332	20.469	0
20.371	853.356	20.503	0
20.398	853.295	20.536	0
20.424	853.344	20.569	0
20.451	853.259	20.603	0
20.478	853.305	20.636	0
20.504	853.296	20.669	0
20.531	853.259	20.703	0
20.558	853.245	20.736	0
20.584	853.238	20.77	0
20.611	853.298	20.803	0
20.638	853.315	20.836	0
20.664	853.308	20.87	0
20.691	853.253	20.903	0
20.718	853.213	20.936	0
20.744	853.172	20.97	0
20.771	853.184	21.003	0
20.798	853.196	21.036	0
20.824	853.287	21.07	0
20.851	853.107	21.103	0
20.878	853.065	21.136	0
20.904	853.162	21.17	0
20.931	853.142	21.203	0
20.958	853.046	21.236	0
20.984	852.992	21.27	0
21.011	853.016	21.303	0
21.038	853.021	21.336	0
21.064	852.992	21.37	0
21.091	853.01	21.403	0
21.118	852.969	21.436	0
21.144	852.95	21.47	0
21.171	852.932	21.503	0
21.198	852.984	21.536	0
21.224	852.984	21.57	0
21.251	852.961	21.603	0
21.278	852.919	21.636	0
21.304	852.881	21.67	0
21.331	852.831	21.703	0
21.358	852.81	21.736	0
21.384	852.741	21.77	0
21.411	852.834	21.803	0
21.438	852.917	21.836	0
21.464	852.834	21.87	0
21.491	852.833	21.903	0
21.518	852.837	21.936	0
21.544	852.764	21.97	0
21.571	852.756	22.003	0
21.598	852.723	22.036	0
21.624	852.746	22.07	0
21.651	852.736	22.103	0
21.678	852.712	22.136	0
21.704	852.656	22.17	0
21.731	852.633	22.203	0
21.758	852.633	22.236	0
21.784	852.689	22.27	0
21.811	852.672	22.303	0
21.838	852.624	22.336	0
21.865	852.564	22.37	0
21.891	852.597	22.403	0
21.918	852.632	22.436	0
21.945	852.589	22.47	0
21.971	852.608	22.503	0
21.998	852.638	22.536	0
22.025	852.592	22.57	0
22.051	852.629	22.603	0
22.078	852.615	22.636	0
22.105	852.609	22.67	0
22.131	852.546	22.703	0
22.158	852.524	22.736	0
22.185	852.54	22.77	0
22.211	852.529	22.803	0
22.238	852.597	22.836	0
22.265	852.639	22.87	0
22.291	852.577	22.903	0
22.318	852.572	22.936	0
22.345	852.54	22.97	0
22.371	852.49	23.003	0
22.398	852.489	23.036	0
22.425	852.501	23.07	0
22.451	852.53	23.103	0
22.478	852.509	23.137	0
22.505	852.441	23.17	0
22.531	852.477	23.203	0
22.558	852.534	23.237	0
22.585	852.545	23.27	0
22.611	852.503	23.303	0
22.638	852.464	23.337	0
22.665	852.439	23.37	0
22.691	852.445	23.403	0.1
22.718	852.412	23.437	0.2
22.745	852.417	23.47	0.3
22.771	852.49	23.503	0.4
22.798	852.568	23.537	0.5
22.825	852.495	23.57	0.6
22.851	852.45	23.603	0.7
22.878	852.47	23.637	0.8
22.905	852.469	23.67	0.9
22.931	852.476	23.703	1.1
22.958	852.501	23.737	1.2
22.985	852.474	23.77	1.3
23.011	852.423	23.803	1.4
23.038	852.448	23.837	1.5
23.065	852.465	23.87	1.6
23.091	852.402	23.903	1.7
23.118	852.364	23.937	1.8
23.145	852.413	23.97	1.9
23.171	852.407	24.003	2.1
23.198	852.38	24.037	2.2
23.225	852.416	24.07	2.3
23.251	852.421	24.103	2.4
23.278	852.358	24.137	2.5
23.305	852.384	24.17	2.6
23.331	852.412	24.203	2.7
23.358	852.365	24.237	2.8
23.385	852.381	24.27	3
23.411	852.414	24.303	3.1
23.438	852.414	24.337	3.2
23.465	852.376	24.37	3.3
23.492	852.39	24.403	3.4
23.518	852.409	24.437	3.5
23.545	852.403	24.47	3.6
23.572	852.368	24.503	3.7
23.598	852.379	24.537	3.8
23.625	852.316	24.57	4
23.652	852.278	24.603	4.1
23.678	852.294	24.637	4.2
23.705	852.361	24.67	4.3
23.732	852.362	24.703	4.4
23.758	852.403	24.737	4.5
23.785	852.43	24.77	4.6
23.812	852.401	24.803	4.7
23.838	852.387	24.837	4.9
23.865	852.377	24.87	5
23.892	852.364	24.903	5.1
23.918	852.357	24.937	5.2
23.945	852.366	24.97	5.3
23.972	852.357	25.003	5.4
23.998	852.346	25.037	5.5
24.025	852.31	25.07	5.6
24.052	852.31	25.103	5.7
24.078	852.359	25.137	5.9
24.105	852.397	25.17	6
24.132	852.404	25.203	6.1
24.158	852.34	25.237	6.2
24.185	852.227	25.27	6.3
24.212	852.295	25.303	6.4
24.238	852.283	25.337	6.5
24.265	852.379	25.37	6.6
24.292	852.319	25.403	6.8
24.318	852.319	25.437	6.9
24.345	852.318	25.47	7
24.372	852.313	25.503	7.1
24.398	852.34	25.537	7.2
24.425	852.396	25.57	7.3
24.452	852.397	25.604	7.4
24.478	852.359	25.637	7.5
24.505	852.496	25.67	7.6
24.532	852.426	25.704	7.8
24.558	852.319	25.737	7.9
24.585	852.361	25.77	8
24.612	852.372	25.804	8.1
24.638	852.338	25.837	8.2
24.665	852.352	25.87	8.3
24.692	852.298	25.904	8.4
24.718	852.34	25.937	8.5
24.745	852.361	25.97	8.6
24.772	852.328	26.004	8.8
24.798	852.332	26.037	8.9
24.825	852.379	26.07	9
24.852	852.309	26.104	9.1
24.878	852.37	26.137	9.2
24.905	852.374	26.17	9.3
24.932	852.314	26.204	9.4
24.958	852.383	26.237	9.5
24.985	852.391	26.27	9.7
25.012	852.405	26.304	9.8
25.038	852.433	26.337	9.9
25.065	852.376	26.37	10
25.092	852.337	26.404	10.1
25.119	852.417	26.437	10.2
25.145	852.383	26.47	10.3
25.172	852.368	26.504	10.4
25.199	852.412	26.537	10.5
25.225	852.292	26.57	10.7
25.252	852.36	26.604	10.8
25.279	852.413	26.637	10.9
25.305	852.402	26.67	11
25.332	852.353	26.704	11.1
25.359	852.356	26.737	11.2
25.385	852.302	26.77	11.3
25.412	852.402	26.804	11.4
25.439	852.461	26.837	11.6
25.465	852.503	26.87	11.7
25.492	852.452	26.904	11.8
25.519	852.448	26.937	11.9
25.545	852.492	26.97	12
25.572	852.474	27.004	12.1
25.599	852.496	27.037	12.2
25.625	852.487	27.07	12.3
25.652	852.445	27.104	12.4
25.679	852.557	27.137	12.6
25.705	852.579	27.17	12.7
25.732	852.525	27.204	12.8
25.759	852.463	27.237	12.9
25.785	852.51	27.27	13
25.812	852.445	27.304	13.1
25.839	852.502	27.337	13.2
25.865	852.553	27.37	13.3
25.892	852.612	27.404	13.4
25.919	852.667	27.437	13.6
25.945	852.721	27.47	13.7
25.972	852.853	27.504	13.8
25.999	853	27.537	13.9
26.025	852.993	27.57	14
26.052	853.242	27.604	14.1
26.079	853.362	27.637	14.2
26.105	853.558	27.67	14.3
26.132	853.698	27.704	14.5
26.159	853.856	27.737	14.6
26.185	854.117	27.77	14.7
26.212	854.317	27.804	14.8
26.239	854.523	27.837	14.9
26.265	854.748	27.87	15
26.292	855.003	27.904	15.1
26.319	855.192	27.937	15.2
26.345	855.428	27.971	15.3
26.372	855.554	28.004	15.5
26.399	855.622	28.037	15.6
26.425	855.883	28.071	15.7
26.452	855.988	28.104	15.8
26.479	856.031	28.137	15.9
26.505	856.094	28.171	16
26.532	856.153	28.204	16.1
26.559	856.209	28.237	16.2
26.585	856.29	28.271	16.4
26.612	856.286	28.304	16.5
26.639	856.257	28.337	16.6
26.665	856.293	28.371	16.7
26.692	856.319	28.404	16.8
26.719	856.313	28.437	16.9
26.746	856.247	28.471	17
26.772	856.19	28.504	17.1
26.799	856.185	28.537	17.2
26.826	856.213	28.571	17.4
26.852	856.257	28.604	17.5
26.879	856.242	28.637	17.6
26.906	856.258	28.671	17.7
26.932	856.261	28.704	17.8
26.959	856.346	28.737	17.9
26.986	856.432	28.771	18
27.012	856.424	28.804	18.1
27.039	856.451	28.837	18.3
27.066	856.494	28.871	18.4
27.092	856.552	28.904	18.5
27.119	856.625	28.937	18.6
27.146	856.625	28.971	18.7
27.172	856.682	29.004	18.8
27.199	856.694	29.037	18.9
27.226	856.696	29.071	19
27.252	856.827	29.104	19.1
27.279	856.893	29.137	19.3
27.306	856.815	29.171	19.4
27.332	856.869	29.204	19.5
27.359	856.875	29.237	19.6
27.386	856.886	29.271	19.7
27.412	856.864	29.304	19.8
27.439	856.882	29.337	19.9
27.466	856.9	29.371	20
27.492	856.918	29.404	20.1
27.519	856.905	29.437	20.3
27.546	856.866	29.471	20.4
27.572	856.826	29.504	20.5
27.599	856.775	29.537	20.6
27.626	856.817	29.571	20.7
27.652	856.811	29.604	20.8
27.679	856.769	29.637	20.9
27.706	856.689	29.671	21
27.732	856.627	29.704	21.2
27.759	856.627	29.737	21.3
27.786	856.646	29.771	21.4
27.812	856.538	29.804	21.5
27.839	856.564	29.837	21.6
27.866	856.505	29.871	21.7
27.892	856.483	29.904	21.8
27.919	856.47	29.937	21.9
27.946	856.452	29.971	22
27.972	856.315	30.004	22.2
27.999	856.196	30.037	22.3
28.026	856.211	30.071	22.4
28.052	856.182	30.104	22.5
28.079	856.153	30.137	22.6
28.106	856.074	30.171	22.7
28.132	856.028	30.204	22.8
28.159	856.021	30.237	22.9
28.186	855.969	30.271	23.1
28.212	855.9	30.304	23.2
28.239	855.846	30.337	23.3
28.266	855.86	30.371	23.4
28.292	855.855	30.404	23.5
28.319	855.805	30.438	23.6
28.346	855.724	30.471	23.7
28.373	855.743	30.504	23.8
28.399	855.691	30.538	23.9
28.426	855.693	30.571	24.1
28.453	855.654	30.604	24.2
28.479	855.639	30.638	24.3
28.506	855.618	30.671	24.4
28.533	855.64	30.704	24.5
28.559	855.645	30.738	24.6
28.586	855.578	30.771	24.7
28.613	855.582	30.804	24.8
28.639	855.522	30.838	25
28.666	855.548	30.871	25.1
28.693	855.481	30.904	25.2
28.719	855.4	30.938	25.3
28.746	855.524	30.971	25.4
28.773	855.61	31.004	25.5
28.799	855.589	31.038	25.6
28.826	855.529	31.071	25.7
28.853	855.493	31.104	25.8
28.879	855.522	31.138	26
28.906	855.561	31.171	26.1
28.933	855.586	31.204	26.2
28.959	855.525	31.238	26.3
28.986	855.519	31.271	26.4
29.013	855.526	31.304	26.5
29.039	855.506	31.338	26.6
29.066	855.534	31.371	26.7
29.093	855.475	31.404	26.8
29.119	855.496	31.438	27
29.146	855.564	31.471	27.1
29.173	855.501	31.504	27.2
29.199	855.461	31.538	27.3
29.226	855.484	31.571	27.4
29.253	855.469	31.604	27.5
29.279	855.369	31.638	27.6
29.306	855.262	31.671	27.7
29.333	855.316	31.704	27.9
29.359	855.279	31.738	28
29.386	855.289	31.771	28.1
29.413	855.337	31.804	28.2
29.439	855.349	31.838	28.3
29.466	855.339	31.871	28.4
29.493	855.328	31.904	28.5
29.519	855.313	31.938	28.6
29.546	855.239	31.971	28.7
29.573	855.205	32.004	28.9
29.599	855.23	32.038	29
29.626	855.195	32.071	29.1
29.653	855.231	32.104	29.2
29.679	855.198	32.138	29.3
29.706	855.134	32.171	29.4
29.733	855.063	32.204	29.5
29.759	855.05	32.238	29.6
29.786	855.107	32.271	29.8
29.813	855.156	32.304	29.9
29.839	855.091	32.338	30
29.866	855.078	32.371	30.1
29.893	855.126	32.404	30.2
29.919	855.115	32.438	30.3
29.946	855.159	32.471	30.4
29.973	855.202	32.504	30.5
30	855.191	32.538	30.6
30.026	855.291	32.571	30.8
30.053	855.389	32.604	30.9
30.08	855.367	32.638	31
30.106	855.445	32.671	31.1
30.133	855.45	32.704	31.2
30.16	855.387	32.738	31.3
30.186	855.392	32.771	31.4
30.213	855.482	32.804	31.5
30.24	855.478	32.838	31.7
30.266	855.476	32.871	31.8
30.293	855.422	32.905	31.9
30.32	855.414	32.938	32
30.346	855.47	32.971	32.1
30.373	855.528	33.005	32.2
30.4	855.48	33.038	32.3
30.426	855.534	33.071	32.5
30.453	855.492	33.105	32.6
30.48	855.534	33.138	32.7
30.506	855.625	33.171	32.8
30.533	855.698	33.205	32.9
30.56	855.584	33.238	33
30.586	855.69	33.271	33.1
30.613	855.731	33.305	33.2
30.64	855.625	33.338	33.3
30.666	855.647	33.371	33.5
30.693	855.771	33.405	33.6
30.72	855.843	33.438	33.7
30.746	855.847	33.471	33.8
30.773	855.788	33.505	33.9
30.8	855.802	33.538	34
30.826	855.826	33.571	34.1
30.853	855.837	33.605	34.2
30.88	855.86	33.638	34.4
30.906	855.916	33.671	34.5
30.933	855.944	33.705	34.6
30.96	855.807	33.738	34.7
30.986	855.919	33.771	34.8
31.013	855.987	33.805	34.9
31.04	855.926	33.838	35
31.066	855.947	33.871	35.1
31.093	856.021	33.905	35.2
31.12	856.099	33.938	35.3
31.146	856.086	33.971	35.5
31.173	856.036	34.005	35.6
31.2	856.048	34.038	35.7
31.226	856.087	34.071	35.8
31.253	856.172	34.105	35.9
31.28	856.165	34.138	36
31.306	856.191	34.171	36.1
31.333	856.18	34.205	36.3
31.36	856.183	34.238	36.4
31.386	856.245	34.271	36.5
31.413	856.338	34.305	36.6
31.44	856.301	34.338	36.7
31.466	856.359	34.371	36.8
31.493	856.441	34.405	36.9
31.52	856.403	34.438	37
31.546	856.429	34.471	37.1
31.573	856.438	34.505	37.3
31.6	856.494	34.538	37.3
31.627	856.59	34.571	37.5
31.653	856.627	34.605	37.6
31.68	856.601	34.638	37.7
31.707	856.645	34.671	37.8
31.733	856.657	34.705	37.9
31.76	856.651	34.738	38
31.787	856.69	34.771	38.2
31.813	856.724	34.805	38.3
31.84	856.704	34.838	38.4
31.867	856.784	34.871	38.5
31.893	856.787	34.905	38.6
31.92	856.847	34.938	38.7
31.947	856.848	34.971	38.8
31.973	856.899	35.005	38.9
32	856.959	35.038	39.1
32.027	857.011	35.071	39.2
32.053	857.054	35.105	39.3
32.08	857.129	35.138	39.4
32.107	857.083	35.171	39.5
32.133	857.148	35.205	39.6
32.16	857.188	35.238	39.7
32.187	857.277	35.272	39.8
32.213	857.329	35.305	39.9
32.24	857.327	35.338	40.1
32.267	857.409	35.372	40.2
32.293	857.463	35.405	40.3
32.32	857.461	35.438	40.4
32.347	857.558	35.472	40.5
32.373	857.691	35.505	40.6
32.4	857.72	35.538	40.7
32.427	857.751	35.572	40.8
32.453	857.869	35.605	41
32.48	857.888	35.638	41.1
32.507	857.913	35.672	41.2
32.533	858.057	35.705	41.3
32.56	858.218	35.738	41.4
32.587	858.215	35.772	41.5
32.613	858.227	35.805	41.6
32.64	858.254	35.838	41.7
32.667	858.287	35.872	41.8
32.693	858.406	35.905	42
32.72	858.464	35.938	42.1
32.747	858.408	35.972	42.2
32.773	858.48	36.005	42.3
32.8	858.486	36.038	42.4
32.827	858.552	36.072	42.5
32.853	858.577	36.105	42.6
32.88	858.613	36.138	42.7
32.907	858.67	36.172	42.9
32.933	858.644	36.205	43
32.96	858.714	36.238	43.1
32.987	858.771	36.272	43.2
33.013	858.763	36.305	43.3
33.04	858.7	36.338	43.4
33.067	858.663	36.372	43.5
33.093	858.689	36.405	43.6
33.12	858.623	36.438	43.7
33.147	858.486	36.472	43.9
33.174	858.574	36.505	44
33.2	858.673	36.538	44.1
33.227	858.736	36.572	44.2
33.254	858.863	36.605	44.3
33.28	858.826	36.638	44.4
33.307	858.823	36.672	44.5
33.334	858.85	36.705	44.6
33.36	858.888	36.738	44.7
33.387	858.877	36.772	44.9
33.414	858.895	36.805	45
33.44	858.909	36.838	45.1
33.467	858.921	36.872	45.2
33.494	858.972	36.905	45.3
33.52	859.021	36.938	45.4
33.547	859.042	36.972	45.5
33.574	859.082	37.005	45.6
33.6	859.033	37.038	45.8
33.627	859.033	37.072	45.9
33.654	859.114	37.105	46
33.68	859.173	37.138	46.1
33.707	859.211	37.172	46.2
33.734	859.248	37.205	46.3
33.76	859.283	37.238	46.4
33.787	859.238	37.272	46.5
33.814	859.296	37.305	46.6
33.84	859.302	37.338	46.8
33.867	859.32	37.372	46.9
33.894	859.414	37.405	47
33.92	859.407	37.438	47.1
33.947	859.442	37.472	47.2
33.974	859.498	37.505	47.3
34	859.578	37.538	47.4
34.027	859.637	37.572	47.5
34.054	859.67	37.605	47.7
34.08	859.793	37.638	47.8
34.107	859.853	37.672	47.9
34.134	859.894	37.705	48
34.16	859.908	37.739	48.1
34.187	859.925	37.772	48.2
34.214	859.948	37.805	48.3
34.24	860.026	37.839	48.4
34.267	860.075	37.872	48.5
34.294	860.094	37.905	48.7
34.32	860.111	37.939	48.8
34.347	860.18	37.972	48.9
34.374	860.23	38.005	49
34.4	860.249	38.039	49.1
34.427	860.293	38.072	49.2
34.454	860.329	38.105	49.3
34.48	860.354	38.139	49.4
34.507	860.381	38.172	49.6
34.534	860.427	38.205	49.7
34.56	860.474	38.239	49.8
34.587	860.528	38.272	49.9
34.614	860.584	38.305	50
34.64	860.671	38.339	50.1
34.667	860.733	38.372	50.2
34.694	860.851	38.405	50.3
34.72	860.949	38.439	50.4
34.747	861.084	38.472	50.6
34.774	861.185	38.505	50.7
34.801	861.261	38.539	50.8
34.827	861.35	38.572	50.9
34.854	861.419	38.605	51
34.881	861.447	38.639	51.1
34.907	861.491	38.672	51.2
34.934	861.864	38.705	51.3
34.961	861.895	38.739	51.5
34.987	861.885	38.772	51.6
35.014	862.108	38.805	51.7
35.041	862.09	38.839	51.8
35.067	862.21	38.872	51.9
35.094	862.425	38.905	52
35.121	862.55	38.939	52.1
35.147	862.602	38.972	52.2
35.174	862.774	39.005	52.3
35.201	862.849	39.039	52.5
35.227	862.996	39.072	52.6
35.254	863.121	39.105	52.7
35.281	863.261	39.139	52.8
35.307	863.365	39.172	52.9
35.334	863.504	39.205	53
35.361	863.557	39.239	53.1
35.387	863.704	39.272	53.2
35.414	863.87	39.305	53.3
35.441	864.05	39.339	53.5
35.467	864.284	39.372	53.6
35.494	864.455	39.405	53.7
35.521	864.553	39.439	53.8
35.547	864.718	39.472	53.9
35.574	865.038	39.505	54
35.601	865.147	39.539	54.1
35.627	865.323	39.572	54.2
35.654	865.553	39.605	54.4
35.681	865.757	39.639	54.5
35.707	866.017	39.672	54.6
35.734	866.225	39.705	54.7
35.761	866.427	39.739	54.8
35.787	866.727	39.772	54.9
35.814	866.978	39.805	55
35.841	867.231	39.839	55.1
35.867	867.393	39.872	55.2
35.894	867.737	39.905	55.4
35.921	868.126	39.939	55.5
35.947	868.411	39.972	55.6
35.974	868.762	40.005	55.7
36.001	869.151	40.039	55.8
36.027	869.353	40.072	55.9
36.054	869.703	40.105	56
36.081	870.254	40.139	56.1
36.107	870.585	40.172	56.3
36.134	870.959	40.206	56.4
36.161	871.428	40.239	56.5
36.187	871.795	40.272	56.6
36.214	872.206	40.306	56.7
36.241	872.824	40.339	56.8
36.267	873.278	40.372	56.9
36.294	873.716	40.406	57
36.321	874.416	40.439	57.1
36.347	874.91	40.472	57.3
36.374	875.504	40.506	57.4
36.401	876.098	40.539	57.5
36.428	876.522	40.572	57.6
36.454	877.222	40.606	57.7
36.481	877.813	40.639	57.8
36.508	878.251	40.672	57.9
36.534	878.996	40.706	58
36.561	879.816	40.739	58.2
36.588	880.337	40.772	58.3
36.614	881.066	40.806	58.4
36.641	881.812	40.839	58.5
36.668	882.322	40.872	58.6
36.694	883.097	40.906	58.7
36.721	883.907	40.939	58.8
36.748	884.509	40.972	58.9
36.774	885.369	41.006	59
36.801	886.207	41.039	59.2
36.828	886.855	41.072	59.3
36.854	887.72	41.106	59.4
36.881	888.703	41.139	59.5
36.908	889.259	41.172	59.6
36.934	890.123	41.206	59.7
36.961	891.153	41.239	59.8
36.988	891.836	41.272	59.9
37.014	892.73	41.306	60.1
37.041	893.599	41.339	60.2
37.068	894.251	41.372	60.3
37.094	895.225	41.406	60.4
37.121	896.067	41.439	60.5
37.148	896.719	41.472	60.6
37.174	897.783	41.506	60.7
37.201	898.666	41.539	60.8
37.228	899.22	41.572	60.9
37.254	900.142	41.606	61.1
37.281	900.956	41.639	61.2
37.308	901.601	41.672	61.3
37.334	902.418	41.706	61.4
37.361	903.247	41.739	61.5
37.388	903.791	41.772	61.6
37.414	904.447	41.806	61.7
37.441	905.173	41.839	61.8
37.468	905.555	41.872	61.9
37.494	906.072	41.906	62.1
37.521	906.721	41.939	62.2
37.548	907.044	41.972	62.3
37.574	907.435	42.006	62.4
37.601	907.697	42.039	62.5
37.628	908.065	42.072	62.6
37.654	908.222	42.106	62.7
37.681	908.319	42.139	62.8
37.708	908.354	42.172	63
37.734	908.293	42.206	63.1
37.761	908.173	42.239	63.2
37.788	908.038	42.272	63.3
37.814	907.806	42.306	63.4
37.841	907.417	42.339	63.5
37.868	907.029	42.372	63.6
37.894	906.44	42.406	63.7
37.921	905.79	42.439	63.8
37.948	905.28	42.472	64
37.974	904.465	42.506	64.1
38.001	903.446	42.539	64.2
38.028	902.729	42.573	64.3
38.055	901.641	42.606	64.4
38.081	900.529	42.639	64.5
38.108	899.703	42.673	64.6
38.135	898.377	42.706	64.7
38.161	897.135	42.739	64.9
38.188	896.191	42.773	65
38.215	894.779	42.806	65.1
38.241	893.29	42.839	65.2
38.268	892.201	42.873	65.3
38.295	890.712	42.906	65.4
38.321	889.226	42.939	65.5
38.348	888.157	42.973	65.6
38.375	886.72	43.006	65.7
38.401	885.213	43.039	65.9
38.428	884.233	43.073	66
38.455	882.862	43.106	66.1
38.481	881.497	43.139	66.2
38.508	880.545	43.173	66.3
38.535	879.275	43.206	66.4
38.561	878.107	43.239	66.5
38.588	877.257	43.273	66.6
38.615	876.204	43.306	66.8
38.641	875.093	43.339	66.9
38.668	874.35	43.373	67
38.695	873.392	43.406	67
38.721	872.518	43.439	67
38.748	871.956	43.473	67
38.775	871.125	43.506	67
38.801	870.452	43.539	67
38.828	869.922	43.573	67
38.855	869.213	43.606	67
38.881	868.654	43.639	67
38.908	868.241	43.673	67
38.935	867.817	43.706	67
38.961	867.353	43.739	67
38.988	867.084	43.773	67
39.015	866.708	43.806	67
39.041	866.268	43.839	67
39.068	866.08	43.873	67
39.095	865.752	43.906	67
39.121	865.467
39.148	865.388
39.175	865.177
39.201	864.915
39.228	864.822
39.255	864.691
39.281	864.578
39.308	864.524
39.335	864.418
39.361	864.248
39.388	864.18
39.415	864.056
39.441	864.029
39.468	863.995
39.495	863.828
39.521	863.884
39.548	863.827
39.575	863.834
39.601	863.811
39.628	863.785
39.655	863.689
39.682	863.712
39.708	863.735
39.735	863.666
39.762	863.74
39.788	863.749
39.815	863.718
39.842	863.697
39.868	863.694
39.895	863.62
39.922	863.616
39.948	863.688
39.975	863.661
40.002	863.656
40.028	863.631
40.055	863.591
40.082	863.582
40.108	863.6
40.135	863.619
40.162	863.618
40.188	863.657
40.215	863.646
40.242	863.61
40.268	863.621
40.295	863.676
40.322	863.664
40.348	863.664
40.375	863.63
40.402	863.636
40.428	863.667
40.455	863.711
40.482	863.723
40.508	863.695
40.535	863.671
40.562	863.629
40.588	863.712
40.615	863.772
40.642	863.792
40.668	863.861
40.695	863.838
40.722	863.882
40.748	863.887
40.775	863.808
40.802	863.861
40.828	863.954
40.855	863.928
40.882	863.881
40.908	863.931
40.935	863.94
40.962	863.947
40.988	863.942
41.015	864.036
41.042	863.97
41.068	864.016
41.095	864.066
41.122	864.024
41.148	864.06
41.175	864.14
41.202	864.096
41.228	864.087
41.255	864.176
41.282	864.2
41.309	864.21
41.335	864.272
41.362	864.296
41.389	864.344
41.415	864.354
41.442	864.293
41.469	864.343
41.495	864.396
41.522	864.426
41.549	864.405
41.575	864.4
41.602	864.45
41.629	864.405
41.655	864.33
41.682	864.379
41.709	864.362
41.735	864.387
41.762	864.404
41.789	864.47
41.815	864.533
41.842	864.537
41.869	864.58
41.895	864.554
41.922	864.567
41.949	864.579
41.975	864.486
42.002	864.524
42.029	864.592
42.055	864.579
42.082	864.662
42.109	864.628
42.135	864.563
42.162	864.683
42.189	864.717
42.215	864.658
42.242	864.757
42.269	864.775
42.295	864.73
42.322	864.728
42.349	864.787
42.375	864.759
42.402	864.701
42.429	864.621
42.455	864.879
42.482	864.959
42.509	864.954
42.535	864.884
42.562	864.941
42.589	864.951
42.615	865.041
42.642	865.058
42.669	865.044
42.695	864.985
42.722	865.036
42.749	865.169
42.775	865.182
42.802	865.064
42.829	865.081
42.855	865.2
42.882	865.218
42.909	865.218
42.936	865.172
42.962	865.257
42.989	865.257
43.016	865.288
43.042	865.33
43.069	865.376
43.096	865.367
43.122	865.376
43.149	865.37
43.176	865.495
43.202	865.362
43.229	865.412
43.256	865.541
43.282	865.538
43.309	865.449
43.336	865.54
43.362	865.606
43.389	865.659
43.416	865.655
43.442	865.575
43.469	865.591
43.496	865.691
43.522	865.681
43.549	865.733
43.576	865.717
43.602	865.727
43.629	865.747
43.656	865.68
43.682	865.696
43.709	865.7
43.736	865.79
43.762	865.887
43.789	865.89
43.816	865.89
43.842	865.939
43.869	866.012
43.896	866.08
