# Supplementary material for: Correction: LPS responsiveness and neutrophil chemotaxis in vivo require PMN MMP-8 activity
Source: PLoS One. 2025 Dec 19;20(12):e0339233. doi: 10.1371/journal.pone.0339233 (PMC12716691; doi:10.1371/journal.pone.0339233)
Supplement: S12 File — The heparin-Sepharose chromatography elution profile generated by a Pharmacia AKTA plotting the individual A280 absorption data points collected continuously during protein elution. This includes Excel files and original AKTA.pzf files for full-length LIX (LIX 1–92) and the synthetic cleaved analogues (LIX 5–79; LIX 5–92). The columns in LIX 1–92 are not labelled but are the same as labelled in the other Excel sheets for the cleaved forms: ml, A215, ml, % B. (ZIP) [file pone.0339233.s012.zip › Underlying Heparin Binding Data Fig. 2E/LIX 5-92.xls]

## Sheet: Sheet1
mL	A215	mL	%B
11.921	868.512	11.87	0
11.947	867.457	11.903	0
11.974	865.892	11.937	0
12.001	864.375	11.97	0
12.027	863.416	12.003	0
12.054	862.026	12.037	0
12.081	860.568	12.07	0
12.107	859.707	12.103	0
12.134	858.459	12.137	0
12.161	857.365	12.17	0
12.187	856.753	12.203	0
12.214	855.97	12.237	0
12.241	855.256	12.27	0
12.267	854.939	12.303	0
12.294	854.463	12.337	0
12.321	854.1	12.37	0
12.347	853.859	12.403	0
12.374	853.679	12.437	0
12.401	853.45	12.47	0
12.427	853.324	12.503	0
12.454	853.228	12.537	0
12.481	853.061	12.57	0
12.508	852.99	12.603	0
12.534	852.961	12.637	0
12.561	852.859	12.67	0
12.588	852.755	12.703	0
12.614	852.708	12.737	0
12.641	852.647	12.77	0
12.668	852.625	12.803	0
12.694	852.592	12.837	0
12.721	852.512	12.87	0
12.748	852.455	12.903	0
12.774	852.407	12.937	0
12.801	852.375	12.97	0
12.828	852.374	13.003	0
12.854	852.35	13.037	0
12.881	852.329	13.07	0
12.908	852.22	13.103	0
12.934	852.2	13.137	0
12.961	852.125	13.17	0
12.988	852.147	13.204	0
13.014	852.036	13.237	0
13.041	852.014	13.27	0
13.068	851.967	13.304	0
13.094	851.92	13.337	0
13.121	851.936	13.37	0
13.148	851.867	13.404	0
13.174	851.768	13.437	0
13.201	851.783	13.47	0
13.228	851.766	13.504	0
13.254	851.72	13.537	0
13.281	851.79	13.57	0
13.308	851.741	13.604	0
13.334	851.665	13.637	0
13.361	851.701	13.67	0
13.388	851.705	13.704	0
13.414	851.632	13.737	0
13.441	851.649	13.77	0
13.468	851.611	13.804	0
13.494	851.601	13.837	0
13.521	851.55	13.87	0
13.548	851.528	13.904	0
13.574	851.61	13.937	0
13.601	851.576	13.97	0
13.628	851.546	14.004	0
13.654	851.589	14.037	0
13.681	851.565	14.07	0
13.708	851.592	14.104	0
13.734	851.515	14.137	0
13.761	851.503	14.17	0
13.788	851.467	14.204	0
13.814	851.46	14.237	0
13.841	851.493	14.27	0
13.868	851.503	14.304	0
13.894	851.502	14.337	0
13.921	851.46	14.371	0
13.948	851.509	14.404	0
13.974	851.465	14.437	0
14.001	851.473	14.471	0
14.028	851.47	14.504	0
14.054	851.516	14.537	0
14.081	851.428	14.571	0
14.108	851.408	14.604	0
14.134	851.382	14.637	0
14.161	851.378	14.671	0
14.188	851.423	14.704	0
14.214	851.354	14.737	0
14.241	851.23	14.771	0
14.268	851.232	14.804	0
14.294	851.307	14.837	0
14.321	851.413	14.871	0
14.348	851.403	14.904	0
14.374	851.423	14.937	0
14.401	851.322	14.971	0
14.428	851.276	15.004	0
14.454	851.267	15.037	0
14.481	851.325	15.071	0
14.508	851.266	15.104	0
14.534	851.179	15.137	0
14.561	851.262	15.171	0
14.588	851.268	15.204	0
14.614	851.246	15.237	0
14.641	851.152	15.271	0
14.668	851.146	15.304	0
14.694	851.183	15.337	0
14.721	851.245	15.371	0
14.748	851.174	15.404	0
14.774	851.181	15.437	0
14.801	851.158	15.471	0
14.828	851.143	15.504	0
14.854	851.205	15.537	0
14.881	851.125	15.571	0
14.908	851.071	15.604	0
14.934	851.03	15.638	0
14.961	851.105	15.671	0
14.988	851.128	15.704	0
15.014	851.128	15.738	0
15.041	851.094	15.771	0
15.068	851.079	15.804	0
15.094	851.108	15.838	0
15.121	851.115	15.871	0
15.148	851.076	15.904	0
15.174	851.118	15.938	0
15.201	851.084	15.971	0
15.228	851.01	16.004	0
15.254	851.005	16.038	0
15.281	851.029	16.071	0
15.308	851.046	16.104	0
15.334	851.018	16.138	0
15.361	850.986	16.171	0
15.388	851.045	16.204	0
15.414	850.989	16.238	0
15.441	850.979	16.271	0
15.468	850.961	16.304	0
15.494	850.897	16.338	0
15.521	850.869	16.371	0
15.548	850.891	16.404	0.1
15.574	850.877	16.438	0.2
15.601	850.973	16.471	0.4
15.628	850.952	16.504	0.5
15.654	850.89	16.538	0.6
15.681	850.941	16.571	0.7
15.708	850.915	16.604	0.8
15.734	850.899	16.638	0.9
15.761	850.866	16.671	1
15.788	850.819	16.704	1.1
15.814	850.764	16.738	1.3
15.841	850.757	16.771	1.4
15.868	850.848	16.804	1.5
15.894	850.877	16.838	1.6
15.921	850.778	16.871	1.7
15.948	850.748	16.905	1.8
15.974	850.727	16.938	1.9
16.001	850.685	16.971	2
16.028	850.752	17.005	2.1
16.054	850.73	17.038	2.3
16.081	850.738	17.071	2.4
16.108	850.683	17.105	2.5
16.134	850.657	17.138	2.6
16.161	850.715	17.171	2.7
16.188	850.682	17.205	2.8
16.214	850.594	17.238	2.9
16.241	850.662	17.271	3
16.268	850.721	17.305	3.1
16.294	850.655	17.338	3.3
16.321	850.617	17.371	3.4
16.348	850.632	17.405	3.5
16.374	850.584	17.438	3.6
16.401	850.574	17.471	3.7
16.428	850.559	17.505	3.8
16.454	850.546	17.538	3.9
16.481	850.443	17.571	4
16.508	850.411	17.605	4.2
16.534	850.476	17.638	4.3
16.561	850.472	17.671	4.4
16.588	850.451	17.705	4.5
16.614	850.469	17.738	4.6
16.641	850.45	17.771	4.7
16.668	850.416	17.805	4.8
16.694	850.445	17.838	4.9
16.721	850.421	17.871	5
16.748	850.439	17.905	5.2
16.774	850.442	17.938	5.3
16.801	850.457	17.971	5.4
16.828	850.461	18.005	5.5
16.854	850.469	18.038	5.6
16.881	850.428	18.071	5.7
16.908	850.4	18.105	5.8
16.934	850.445	18.138	5.9
16.961	850.463	18.172	6.1
16.988	850.455	18.205	6.2
17.014	850.449	18.238	6.3
17.041	850.383	18.272	6.4
17.068	850.345	18.305	6.5
17.094	850.402	18.338	6.6
17.121	850.351	18.372	6.7
17.148	850.345	18.405	6.8
17.174	850.39	18.438	6.9
17.201	850.337	18.472	7.1
17.228	850.346	18.505	7.2
17.254	850.322	18.538	7.3
17.281	850.356	18.572	7.4
17.308	850.336	18.605	7.5
17.334	850.33	18.638	7.6
17.361	850.302	18.672	7.7
17.388	850.281	18.705	7.8
17.414	850.295	18.738	8
17.441	850.324	18.772	8.1
17.468	850.292	18.805	8.2
17.494	850.303	18.838	8.3
17.521	850.291	18.872	8.4
17.548	850.279	18.905	8.5
17.575	850.325	18.938	8.6
17.601	850.294	18.972	8.7
17.628	850.261	19.005	8.8
17.655	850.299	19.038	9
17.681	850.299	19.072	9.1
17.708	850.336	19.105	9.2
17.735	850.32	19.138	9.3
17.761	850.314	19.172	9.4
17.788	850.274	19.205	9.5
17.815	850.228	19.238	9.6
17.841	850.294	19.272	9.7
17.868	850.271	19.305	9.8
17.895	850.233	19.338	10
17.921	850.262	19.372	10.1
17.948	850.247	19.405	10.2
17.975	850.223	19.439	10.3
18.001	850.25	19.472	10.4
18.028	850.264	19.505	10.5
18.055	850.237	19.539	10.6
18.081	850.224	19.572	10.7
18.108	850.179	19.605	10.9
18.135	850.213	19.639	11
18.161	850.244	19.672	11.1
18.188	850.202	19.705	11.2
18.215	850.226	19.739	11.3
18.241	850.176	19.772	11.4
18.268	850.19	19.805	11.5
18.295	850.244	19.839	11.6
18.321	850.218	19.872	11.7
18.348	850.245	19.905	11.9
18.375	850.323	19.939	12
18.401	850.371	19.972	12.1
18.428	850.294	20.005	12.2
18.455	850.342	20.039	12.3
18.481	850.309	20.072	12.4
18.508	850.338	20.105	12.5
18.535	850.356	20.139	12.6
18.561	850.337	20.172	12.8
18.588	850.366	20.205	12.9
18.615	850.426	20.239	13
18.641	850.356	20.272	13.1
18.668	850.32	20.305	13.2
18.695	850.337	20.339	13.3
18.721	850.36	20.372	13.4
18.748	850.32	20.405	13.5
18.775	850.299	20.439	13.6
18.801	850.36	20.472	13.8
18.828	850.449	20.505	13.9
18.855	850.493	20.539	14
18.881	850.519	20.572	14.1
18.908	850.546	20.605	14.2
18.935	850.682	20.639	14.3
18.961	850.854	20.672	14.4
18.988	850.869	20.706	14.5
19.015	851.021	20.739	14.7
19.041	851.254	20.772	14.8
19.068	851.387	20.806	14.9
19.095	851.562	20.839	15
19.121	851.827	20.872	15.1
19.148	852.028	20.906	15.2
19.175	852.187	20.939	15.3
19.201	852.405	20.972	15.4
19.228	852.585	21.006	15.5
19.255	852.759	21.039	15.7
19.281	853.006	21.072	15.8
19.308	853.193	21.106	15.9
19.335	853.359	21.139	16
19.361	853.487	21.172	16.1
19.388	853.545	21.206	16.2
19.415	853.727	21.239	16.3
19.441	853.879	21.272	16.4
19.468	853.935	21.306	16.5
19.495	854.022	21.339	16.7
19.521	854.069	21.372	16.8
19.548	854.13	21.406	16.9
19.575	854.204	21.439	17
19.601	854.179	21.472	17.1
19.628	854.148	21.506	17.2
19.655	854.091	21.539	17.3
19.681	854.061	21.572	17.4
19.708	854.053	21.606	17.6
19.735	854.108	21.639	17.7
19.761	854.148	21.672	17.8
19.788	854.136	21.706	17.9
19.815	854.168	21.739	18
19.841	854.183	21.772	18.1
19.868	854.167	21.806	18.2
19.895	854.122	21.839	18.3
19.921	854.152	21.873	18.4
19.948	854.136	21.906	18.6
19.975	854.159	21.939	18.7
20.001	854.186	21.973	18.8
20.028	854.193	22.006	18.9
20.055	854.306	22.039	19
20.081	854.482	22.073	19.1
20.108	854.467	22.106	19.2
20.135	854.423	22.139	19.3
20.161	854.415	22.173	19.5
20.188	854.417	22.206	19.6
20.215	854.463	22.239	19.7
20.241	854.54	22.273	19.8
20.268	854.562	22.306	19.9
20.295	854.565	22.339	20
20.321	854.624	22.373	20.1
20.348	854.544	22.406	20.2
20.375	854.564	22.439	20.3
20.401	854.54	22.473	20.5
20.428	854.502	22.506	20.6
20.455	854.554	22.539	20.7
20.481	854.538	22.573	20.8
20.508	854.48	22.606	20.9
20.535	854.459	22.639	21
20.561	854.463	22.673	21.1
20.588	854.402	22.706	21.2
20.615	854.313	22.739	21.4
20.641	854.357	22.773	21.5
20.668	854.365	22.806	21.6
20.695	854.211	22.839	21.7
20.721	854.166	22.873	21.8
20.748	854.191	22.906	21.9
20.775	854.068	22.939	22
20.801	854.073	22.973	22.1
20.828	854.011	23.006	22.2
20.855	853.878	23.039	22.4
20.881	853.891	23.073	22.5
20.908	853.842	23.106	22.6
20.935	853.807	23.14	22.7
20.961	853.769	23.173	22.8
20.988	853.748	23.206	22.9
21.015	853.714	23.24	23
21.041	853.633	23.273	23.1
21.068	853.622	23.306	23.2
21.095	853.553	23.34	23.4
21.121	853.554	23.373	23.5
21.148	853.519	23.406	23.6
21.175	853.428	23.44	23.7
21.201	853.446	23.473	23.8
21.228	853.427	23.506	23.9
21.255	853.335	23.54	24
21.281	853.275	23.573	24.1
21.308	853.31	23.606	24.3
21.335	853.226	23.64	24.4
21.361	853.174	23.673	24.5
21.388	853.217	23.706	24.6
21.415	853.148	23.74	24.7
21.441	853.152	23.773	24.8
21.468	853.193	23.806	24.9
21.495	853.133	23.84	25
21.521	853.177	23.873	25.1
21.548	853.134	23.906	25.3
21.575	853.127	23.94	25.4
21.601	853.166	23.973	25.5
21.628	853.176	24.006	25.6
21.655	853.121	24.04	25.7
21.681	853.087	24.073	25.8
21.708	853.085	24.106	25.9
21.735	853.003	24.14	26
21.761	853.162	24.173	26.2
21.788	853.206	24.206	26.3
21.815	853.113	24.24	26.4
21.841	853.168	24.273	26.5
21.868	853.144	24.306	26.6
21.895	853.124	24.34	26.7
21.921	853.056	24.373	26.8
21.948	853.063	24.407	26.9
21.975	853.149	24.44	27
22.001	853.067	24.473	27.2
22.028	853.062	24.507	27.3
22.055	853.112	24.54	27.4
22.081	853.098	24.573	27.5
22.108	853.043	24.607	27.6
22.135	853.015	24.64	27.7
22.161	853.055	24.673	27.8
22.188	853.044	24.707	27.9
22.215	852.974	24.74	28.1
22.241	852.991	24.773	28.2
22.268	853.034	24.807	28.3
22.295	853.065	24.84	28.4
22.321	853.038	24.873	28.5
22.348	853.05	24.907	28.6
22.375	853.067	24.94	28.7
22.401	852.98	24.973	28.8
22.428	852.928	25.007	28.9
22.455	852.958	25.04	29.1
22.481	852.897	25.073	29.2
22.508	852.941	25.107	29.3
22.535	852.89	25.14	29.4
22.562	852.811	25.173	29.5
22.588	852.804	25.207	29.6
22.615	852.862	25.24	29.7
22.642	852.853	25.273	29.8
22.668	852.767	25.307	29.9
22.695	852.751	25.34	30.1
22.722	852.802	25.373	30.2
22.748	852.807	25.407	30.3
22.775	852.813	25.44	30.4
22.802	852.895	25.473	30.5
22.828	852.906	25.507	30.6
22.855	852.853	25.54	30.7
22.882	852.83	25.573	30.8
22.908	852.859	25.607	31
22.935	852.8	25.64	31.1
22.962	852.856	25.674	31.2
22.988	852.887	25.707	31.3
23.015	852.967	25.74	31.4
23.042	852.978	25.774	31.5
23.068	852.922	25.807	31.6
23.095	852.976	25.84	31.7
23.122	853.002	25.874	31.8
23.148	853.041	25.907	32
23.175	853.121	25.94	32.1
23.202	853.066	25.974	32.2
23.228	853.113	26.007	32.3
23.255	853.194	26.04	32.4
23.282	853.236	26.074	32.5
23.308	853.177	26.107	32.6
23.335	853.158	26.14	32.7
23.362	853.166	26.174	32.9
23.388	853.243	26.207	33
23.415	853.267	26.24	33.1
23.442	853.249	26.274	33.2
23.468	853.254	26.307	33.3
23.495	853.258	26.34	33.4
23.522	853.336	26.374	33.5
23.548	853.377	26.407	33.6
23.575	853.34	26.44	33.7
23.602	853.353	26.474	33.9
23.628	853.398	26.507	34
23.655	853.497	26.54	34.1
23.682	853.509	26.574	34.2
23.708	853.51	26.607	34.3
23.735	853.51	26.64	34.4
23.762	853.604	26.674	34.5
23.788	853.599	26.707	34.6
23.815	853.559	26.74	34.8
23.842	853.589	26.774	34.9
23.868	853.639	26.807	35
23.895	853.624	26.84	35.1
23.922	853.669	26.874	35.2
23.948	853.658	26.907	35.3
23.975	853.625	26.941	35.4
24.002	853.669	26.974	35.5
24.028	853.685	27.007	35.6
24.055	853.682	27.041	35.8
24.082	853.718	27.074	35.9
24.108	853.798	27.107	36
24.135	853.761	27.141	36.1
24.162	853.724	27.174	36.2
24.188	853.803	27.207	36.3
24.215	853.855	27.241	36.4
24.242	853.86	27.274	36.5
24.268	853.897	27.307	36.7
24.295	853.933	27.341	36.8
24.322	853.936	27.374	36.9
24.348	853.927	27.407	37
24.375	853.981	27.441	37.1
24.402	854.11	27.474	37.2
24.428	854.09	27.507	37.3
24.455	854.071	27.541	37.4
24.482	854.084	27.574	37.5
24.508	854.059	27.607	37.7
24.535	854.188	27.641	37.8
24.562	854.149	27.674	37.9
24.588	854.188	27.707	38
24.615	854.264	27.741	38.1
24.642	854.258	27.774	38.2
24.668	854.257	27.807	38.3
24.695	854.294	27.841	38.4
24.722	854.32	27.874	38.5
24.748	854.344	27.907	38.7
24.775	854.352	27.941	38.8
24.802	854.351	27.974	38.9
24.828	854.339	28.007	39
24.855	854.466	28.041	39.1
24.882	854.513	28.074	39.2
24.908	854.491	28.107	39.3
24.935	854.481	28.141	39.4
24.962	854.568	28.174	39.6
24.988	854.561	28.208	39.7
25.015	854.628	28.241	39.8
25.042	854.676	28.274	39.9
25.068	854.692	28.308	40
25.095	854.767	28.341	40.1
25.122	854.773	28.374	40.2
25.148	854.86	28.408	40.4
25.175	854.916	28.441	40.5
25.202	854.945	28.474	40.6
25.228	854.957	28.508	40.7
25.255	854.975	28.541	40.8
25.282	854.958	28.574	40.9
25.308	854.985	28.608	41
25.335	855.07	28.641	41.1
25.362	855.148	28.674	41.3
25.388	855.178	28.708	41.4
25.415	855.241	28.741	41.5
25.442	855.217	28.774	41.6
25.468	855.245	28.808	41.7
25.495	855.375	28.841	41.8
25.522	855.454	28.874	41.9
25.548	855.433	28.908	42
25.575	855.507	28.941	42.2
25.602	855.56	28.974	42.3
25.628	855.611	29.008	42.4
25.655	855.657	29.041	42.5
25.682	855.735	29.074	42.6
25.708	855.779	29.108	42.7
25.735	855.864	29.141	42.8
25.762	855.845	29.174	42.9
25.788	855.86	29.208	43
25.815	855.881	29.241	43.2
25.842	855.895	29.274	43.3
25.868	855.913	29.308	43.4
25.895	855.954	29.341	43.5
25.922	855.975	29.375	43.6
25.948	856.071	29.408	43.7
25.975	855.999	29.441	43.8
26.002	855.999	29.475	43.9
26.028	856.07	29.508	44.1
26.055	855.978	29.541	44.2
26.082	856.039	29.575	44.3
26.108	856.124	29.608	44.4
26.135	856.133	29.641	44.5
26.162	856.088	29.675	44.6
26.188	856.171	29.708	44.7
26.215	856.264	29.741	44.8
26.242	856.275	29.775	44.9
26.268	856.309	29.808	45.1
26.295	856.287	29.841	45.2
26.322	856.258	29.875	45.3
26.348	856.27	29.908	45.4
26.375	856.288	29.941	45.5
26.402	856.387	29.975	45.6
26.428	856.408	30.008	45.7
26.455	856.368	30.041	45.8
26.482	856.46	30.075	45.9
26.508	856.434	30.108	46.1
26.535	856.462	30.141	46.2
26.562	856.629	30.175	46.3
26.588	856.618	30.208	46.4
26.615	856.555	30.241	46.5
26.642	856.709	30.275	46.6
26.668	856.776	30.308	46.7
26.695	856.759	30.341	46.8
26.722	856.749	30.375	47
26.748	856.836	30.408	47.1
26.775	856.896	30.441	47.2
26.802	856.915	30.475	47.3
26.828	856.908	30.508	47.4
26.855	856.91	30.541	47.5
26.882	856.923	30.575	47.6
26.908	856.959	30.608	47.7
26.935	857.066	30.642	47.8
26.962	857.119	30.675	48
26.988	857.107	30.708	48.1
27.015	857.062	30.742	48.2
27.042	857.142	30.775	48.3
27.068	857.213	30.808	48.4
27.095	857.231	30.842	48.5
27.122	857.222	30.875	48.6
27.148	857.21	30.908	48.7
27.175	857.309	30.942	48.9
27.202	857.355	30.975	49
27.228	857.393	31.008	49.1
27.255	857.445	31.042	49.2
27.282	857.51	31.075	49.3
27.308	857.505	31.108	49.4
27.335	857.564	31.142	49.5
27.362	857.622	31.175	49.6
27.388	857.625	31.208	49.7
27.415	857.711	31.242	49.9
27.442	857.796	31.275	50
27.468	857.783	31.308	50.1
27.495	857.722	31.342	50.2
27.522	857.736	31.375	50.3
27.549	857.785	31.408	50.4
27.575	857.859	31.442	50.5
27.602	857.941	31.475	50.6
27.629	858.017	31.508	50.8
27.655	858.112	31.542	50.9
27.682	858.227	31.575	51
27.709	858.247	31.608	51.1
27.735	858.273	31.642	51.2
27.762	858.429	31.675	51.3
27.789	858.493	31.708	51.4
27.815	858.524	31.742	51.5
27.842	858.597	31.775	51.6
27.869	858.562	31.808	51.8
27.895	858.666	31.842	51.9
27.922	858.871	31.875	52
27.949	858.956	31.909	52.1
27.975	859.049	31.942	52.2
28.002	859.12	31.975	52.3
28.029	859.082	32.009	52.4
28.055	859.101	32.042	52.5
28.082	859.252	32.075	52.7
28.109	859.396	32.109	52.8
28.135	859.464	32.142	52.9
28.162	859.557	32.175	53
28.189	859.687	32.209	53.1
28.215	859.828	32.242	53.2
28.242	860.007	32.275	53.3
28.269	860.13	32.309	53.4
28.295	860.193	32.342	53.5
28.322	860.265	32.375	53.7
28.349	860.419	32.409	53.8
28.375	860.595	32.442	53.9
28.402	860.662	32.475	54
28.429	860.747	32.509	54.1
28.455	860.927	32.542	54.2
28.482	861.023	32.575	54.3
28.509	861.221	32.609	54.4
28.535	861.464	32.642	54.6
28.562	861.665	32.675	54.7
28.589	861.786	32.709	54.8
28.615	861.889	32.742	54.9
28.642	862.232	32.775	55
28.669	862.395	32.809	55.1
28.695	862.603	32.842	55.2
28.722	862.798	32.875	55.3
28.749	862.961	32.909	55.4
28.775	863.283	32.942	55.6
28.802	863.547	32.975	55.7
28.829	863.724	33.009	55.8
28.855	864.11	33.042	55.9
28.882	864.472	33.075	56
28.909	864.731	33.109	56.1
28.935	865.033	33.142	56.2
28.962	865.434	33.176	56.3
28.989	865.739	33.209	56.4
29.015	866.061	33.242	56.6
29.042	866.469	33.276	56.7
29.069	866.804	33.309	56.8
29.095	867.233	33.342	56.9
29.122	867.661	33.376	57
29.149	867.941	33.409	57.1
29.175	868.367	33.442	57.2
29.202	868.959	33.476	57.3
29.229	869.354	33.509	57.5
29.255	869.767	33.542	57.6
29.282	870.348	33.576	57.7
29.309	870.736	33.609	57.8
29.335	871.262	33.642	57.9
29.362	871.83	33.676	58
29.389	872.276	33.709	58.1
29.415	872.861	33.742	58.2
29.442	873.43	33.776	58.3
29.469	873.852	33.809	58.5
29.495	874.456	33.842	58.6
29.522	875.213	33.876	58.7
29.549	875.702	33.909	58.8
29.575	876.362	33.942	58.9
29.602	877.046	33.976	59
29.629	877.561	34.009	59.1
29.655	878.232	34.042	59.2
29.682	879.043	34.076	59.4
29.709	879.575	34.109	59.5
29.735	880.266	34.142	59.6
29.762	881.224	34.176	59.7
29.789	881.83	34.209	59.8
29.815	882.605	34.242	59.9
29.842	883.368	34.276	60
29.869	883.959	34.309	60.1
29.895	884.812	34.342	60.2
29.922	885.764	34.376	60.4
29.949	886.354	34.409	60.5
29.975	887.257	34.443	60.6
30.002	888.172	34.476	60.7
30.029	888.838	34.509	60.8
30.055	889.81	34.543	60.9
30.082	890.697	34.576	61
30.109	891.325	34.609	61.1
30.135	892.275	34.643	61.3
30.162	893.247	34.676	61.4
30.189	893.957	34.709	61.5
30.215	894.99	34.743	61.6
30.242	895.8	34.776	61.7
30.269	896.391	34.809	61.8
30.295	897.374	34.843	61.9
30.322	898.288	34.876	62
30.349	898.862	34.909	62.1
30.375	899.64	34.943	62.3
30.402	900.468	34.976	62.4
30.429	901.11	35.009	62.5
30.455	901.963	35.043	62.6
30.482	902.717	35.076	62.7
30.509	903.231	35.109	62.8
30.535	903.876	35.143	62.9
30.562	904.531	35.176	63
30.589	904.914	35.209	63.2
30.615	905.407	35.243	63.3
30.642	905.817	35.276	63.4
30.669	906.088	35.309	63.5
30.695	906.435	35.343	63.6
30.722	906.781	35.376	63.7
30.749	906.862	35.409	63.8
30.775	906.895	35.443	63.9
30.802	906.886	35.476	64
30.829	906.814	35.509	64.2
30.855	906.611	35.543	64.3
30.882	906.358	35.576	64.4
30.909	906.112	35.609	64.5
30.935	905.581	35.643	64.6
30.962	905.032	35.676	64.7
30.989	904.523	35.71	64.8
31.015	903.691	35.743	64.9
31.042	902.868	35.776	65
31.069	902.184	35.81	65.2
31.095	901.211	35.843	65.3
31.122	900.015	35.876	65.4
31.149	899.162	35.91	65.5
31.175	897.99	35.943	65.6
31.202	896.672	35.976	65.7
31.229	895.794	36.01	65.8
31.255	894.379	36.043	65.9
31.282	892.913	36.076	66.1
31.309	891.814	36.11	66.2
31.335	890.297	36.143	66.3
31.362	888.73	36.176	66.4
31.389	887.622	36.21	66.5
31.415	886.162	36.243	66.6
31.442	884.68	36.276	66.7
31.469	883.57	36.31	66.8
31.495	882.115	36.343	66.9
31.522	880.559	36.376	67
31.549	879.545	36.41	67
31.575	878.312	36.443	67
31.602	877.126	36.476	67
31.629	876.248	36.51	67
31.655	875.084	36.543	67
31.682	873.879	36.576	67
31.709	873.05	36.61	67
31.735	872.148	36.643	67
31.762	871.108	36.676	67
31.789	870.446	36.71	67
31.815	869.621	36.743	67
31.842	868.876	36.776	67
31.869	868.379	36.81	67
31.895	867.725	36.843	67
31.922	867.084
31.949	866.586
31.975	866.038
32.002	865.656
32.029	865.257
32.055	864.779
32.082	864.446
32.109	864.213
32.135	863.94
32.162	863.587
32.189	863.356
32.215	863.138
32.242	862.956
32.269	862.767
32.295	862.648
32.322	862.431
32.349	862.345
32.375	862.209
32.402	862.074
32.429	862.103
32.455	862.047
32.482	861.867
32.509	861.833
32.536	861.763
32.562	861.795
32.589	861.716
32.616	861.754
32.642	861.664
32.669	861.687
32.696	861.7
32.722	861.562
32.749	861.515
32.776	861.603
32.802	861.539
32.829	861.437
32.856	861.399
32.882	861.412
32.909	861.468
32.936	861.463
32.962	861.468
32.989	861.455
33.016	861.506
33.042	861.422
33.069	861.378
33.096	861.412
33.122	861.381
33.149	861.424
33.176	861.39
33.202	861.371
33.229	861.384
33.256	861.364
33.282	861.425
33.309	861.431
33.336	861.369
33.362	861.406
33.389	861.485
33.416	861.417
33.442	861.524
33.469	861.49
33.496	861.42
33.522	861.475
33.549	861.475
33.576	861.501
33.602	861.529
33.629	861.56
33.656	861.567
33.682	861.583
33.709	861.606
33.736	861.628
33.762	861.656
33.789	861.698
33.816	861.684
33.842	861.648
33.869	861.66
33.896	861.654
33.922	861.672
33.949	861.741
33.976	861.741
34.002	861.746
34.029	861.742
34.056	861.711
34.082	861.778
34.109	861.877
34.136	861.88
34.162	861.867
34.189	861.891
34.216	861.863
34.242	861.89
34.269	861.926
34.296	861.916
34.322	861.95
34.349	861.995
34.376	861.972
34.402	861.944
34.429	861.944
34.456	862.007
34.482	862.072
34.509	862.081
34.536	862.074
34.562	862.106
34.589	862.11
34.616	862.134
34.642	862.082
34.669	862.011
34.696	862.081
34.722	862.112
34.749	862.075
34.776	862.174
34.802	862.289
34.829	862.348
34.856	862.394
34.882	862.389
34.909	862.354
34.936	862.294
34.962	862.243
34.989	862.285
35.016	862.331
35.042	862.385
35.069	862.385
35.096	862.381
35.122	862.348
35.149	862.348
35.176	862.43
35.202	862.452
35.229	862.497
35.256	862.509
35.282	862.573
35.309	862.542
35.336	862.55
35.362	862.626
35.389	862.668
35.416	862.636
35.442	862.613
35.469	862.66
35.496	862.717
35.522	862.657
35.549	862.72
35.576	862.724
35.602	862.745
35.629	862.715
35.656	862.774
35.682	862.975
35.709	863.009
35.736	863.01
35.762	863.049
35.789	862.986
35.816	862.931
35.842	863.039
35.869	863.068
35.896	863.026
35.922	863.027
35.949	863.104
35.976	863.096
36.002	863.113
36.029	863.11
36.056	863.074
36.082	863.125
36.109	863.216
36.136	863.226
36.162	863.216
36.189	863.147
36.216	863.202
36.242	863.186
36.269	863.178
36.296	863.222
36.322	863.236
36.349	863.26
36.376	863.314
36.402	863.323
36.429	863.312
36.456	863.376
36.482	863.427
36.509	863.406
36.536	863.458
36.562	863.473
36.589	863.533
36.616	863.579
36.642	863.559
36.669	863.491
36.696	863.589
36.722	863.651
36.749	863.606
36.776	863.623
36.802	863.621
36.829	863.67
36.856	863.721
36.882	863.7
36.909	863.732
