# Supplementary material for: Correction: LPS responsiveness and neutrophil chemotaxis in vivo require PMN MMP-8 activity
Source: PLoS One. 2025 Dec 19;20(12):e0339233. doi: 10.1371/journal.pone.0339233 (PMC12716691; doi:10.1371/journal.pone.0339233)
Supplement: S12 File — The heparin-Sepharose chromatography elution profile generated by a Pharmacia AKTA plotting the individual A280 absorption data points collected continuously during protein elution. This includes Excel files and original AKTA.pzf files for full-length LIX (LIX 1–92) and the synthetic cleaved analogues (LIX 5–79; LIX 5–92). The columns in LIX 1–92 are not labelled but are the same as labelled in the other Excel sheets for the cleaved forms: ml, A215, ml, % B. (ZIP) [file pone.0339233.s012.zip › Underlying Heparin Binding Data Fig. 2E/LIX 5-79.xls]

## Sheet: Sheet1
ml	A215	ml	% B
12.249	850.212	12.235	0
12.274	850.164	12.268	0
12.299	850.112	12.302	0
12.324	850.055	12.335	0
12.349	849.968	12.368	0
12.374	849.876	12.402	0
12.399	849.786	12.435	0
12.424	849.784	12.468	0
12.449	849.762	12.502	0
12.474	849.692	12.535	0
12.499	849.537	12.568	0
12.524	849.468	12.602	0
12.549	849.5	12.635	0
12.574	849.44	12.668	0
12.599	849.331	12.702	0
12.624	849.325	12.735	0
12.649	849.297	12.768	0
12.674	849.213	12.802	0
12.699	849.172	12.835	0
12.724	849.167	12.868	0
12.749	849.128	12.902	0
12.774	849.071	12.935	0
12.799	848.959	12.968	0
12.824	849.031	13.002	0
12.849	849.011	13.035	0
12.874	848.855	13.068	0
12.899	848.884	13.102	0
12.924	848.887	13.135	0
12.949	848.878	13.168	0
12.974	848.844	13.202	0
12.999	848.755	13.235	0
13.024	848.711	13.268	0
13.049	848.672	13.302	0
13.074	848.683	13.335	0
13.099	848.715	13.368	0
13.124	848.718	13.402	0
13.149	848.706	13.435	0
13.174	848.707	13.469	0
13.199	848.64	13.502	0
13.224	848.627	13.535	0
13.249	848.619	13.569	0
13.274	848.614	13.602	0
13.299	848.607	13.635	0
13.324	848.568	13.669	0
13.349	848.532	13.702	0
13.374	848.557	13.735	0
13.399	848.571	13.769	0
13.424	848.532	13.802	0
13.449	848.527	13.835	0
13.474	848.539	13.869	0
13.499	848.513	13.902	0
13.524	848.465	13.935	0
13.549	848.497	13.969	0
13.574	848.423	14.002	0
13.599	848.458	14.035	0
13.624	848.473	14.069	0
13.649	848.419	14.102	0
13.674	848.395	14.135	0
13.699	848.385	14.169	0
13.724	848.374	14.202	0
13.749	848.454	14.235	0
13.774	848.431	14.269	0
13.799	848.394	14.302	0
13.824	848.493	14.335	0
13.849	848.494	14.369	0
13.874	848.458	14.402	0
13.899	848.443	14.435	0
13.924	848.436	14.469	0
13.949	848.35	14.502	0
13.974	848.396	14.535	0
13.999	848.382	14.569	0
14.024	848.349	14.602	0
14.049	848.297	14.635	0
14.074	848.357	14.669	0
14.099	848.429	14.702	0
14.124	848.412	14.735	0
14.149	848.35	14.769	0
14.174	848.301	14.802	0
14.199	848.292	14.835	0
14.224	848.376	14.869	0
14.249	848.371	14.902	0
14.274	848.365	14.935	0
14.299	848.367	14.969	0
14.324	848.387	15.002	0
14.349	848.322	15.035	0
14.374	848.379	15.069	0
14.399	848.419	15.102	0
14.424	848.384	15.135	0
14.449	848.321	15.169	0
14.474	848.352	15.202	0
14.499	848.312	15.235	0
14.524	848.294	15.269	0
14.549	848.309	15.302	0
14.574	848.273	15.335	0
14.599	848.269	15.369	0
14.624	848.326	15.402	0
14.649	848.386	15.435	0
14.674	848.367	15.469	0
14.699	848.315	15.502	0
14.724	848.321	15.535	0
14.749	848.321	15.569	0
14.774	848.275	15.602	0
14.799	848.319	15.635	0
14.824	848.351	15.669	0
14.849	848.255	15.702	0
14.874	848.269	15.735	0
14.899	848.254	15.769	0
14.924	848.239	15.802	0
14.949	848.347	15.836	0
14.974	848.347	15.869	0
14.999	848.308	15.902	0
15.024	848.268	15.936	0
15.049	848.309	15.969	0
15.074	848.292	16.002	0
15.099	848.274	16.036	0
15.124	848.285	16.069	0
15.149	848.265	16.102	0
15.174	848.238	16.136	0
15.199	848.254	16.169	0.1
15.224	848.275	16.202	0.2
15.249	848.234	16.236	0.3
15.274	848.254	16.269	0.4
15.299	848.321	16.302	0.5
15.324	848.275	16.336	0.6
15.349	848.336	16.369	0.7
15.374	848.333	16.402	0.9
15.399	848.285	16.436	1
15.424	848.256	16.469	1.1
15.449	848.235	16.502	1.2
15.474	848.265	16.536	1.3
15.499	848.323	16.569	1.4
15.524	848.336	16.602	1.5
15.549	848.313	16.636	1.6
15.574	848.292	16.669	1.8
15.599	848.274	16.702	1.9
15.624	848.346	16.736	2
15.649	848.322	16.769	2.1
15.674	848.364	16.802	2.2
15.699	848.351	16.836	2.3
15.724	848.27	16.869	2.4
15.749	848.253	16.902	2.5
15.774	848.244	16.936	2.6
15.799	848.267	16.969	2.8
15.824	848.272	17.002	2.9
15.849	848.346	17.036	3
15.874	848.356	17.069	3.1
15.899	848.27	17.102	3.2
15.924	848.293	17.136	3.3
15.949	848.332	17.169	3.4
15.974	848.317	17.202	3.5
15.999	848.279	17.236	3.7
16.024	848.301	17.269	3.8
16.049	848.315	17.302	3.9
16.074	848.255	17.336	4
16.099	848.258	17.369	4.1
16.124	848.295	17.402	4.2
16.149	848.28	17.436	4.3
16.174	848.24	17.469	4.4
16.199	848.188	17.502	4.5
16.224	848.226	17.536	4.7
16.249	848.261	17.569	4.8
16.274	848.307	17.602	4.9
16.299	848.353	17.636	5
16.324	848.321	17.669	5.1
16.349	848.318	17.702	5.2
16.374	848.255	17.736	5.3
16.399	848.218	17.769	5.4
16.424	848.2	17.802	5.5
16.449	848.219	17.836	5.7
16.474	848.223	17.869	5.8
16.499	848.233	17.902	5.9
16.524	848.23	17.936	6
16.549	848.227	17.969	6.1
16.574	848.263	18.002	6.2
16.599	848.32	18.036	6.3
16.624	848.318	18.069	6.4
16.649	848.29	18.102	6.6
16.674	848.26	18.136	6.7
16.699	848.267	18.169	6.8
16.724	848.262	18.202	6.9
16.749	848.268	18.236	7
16.774	848.305	18.269	7.1
16.799	848.239	18.303	7.2
16.824	848.224	18.336	7.3
16.849	848.289	18.369	7.4
16.874	848.272	18.403	7.6
16.899	848.23	18.436	7.7
16.924	848.247	18.469	7.8
16.949	848.299	18.503	7.9
16.974	848.26	18.536	8
16.999	848.255	18.569	8.1
17.025	848.236	18.603	8.2
17.05	848.263	18.636	8.3
17.075	848.259	18.669	8.5
17.1	848.202	18.703	8.6
17.125	848.204	18.736	8.7
17.15	848.296	18.769	8.8
17.175	848.272	18.803	8.9
17.2	848.226	18.836	9
17.225	848.231	18.869	9.1
17.25	848.207	18.903	9.2
17.275	848.25	18.936	9.3
17.3	848.317	18.969	9.5
17.325	848.318	19.003	9.6
17.35	848.31	19.036	9.7
17.375	848.302	19.069	9.8
17.4	848.269	19.103	9.9
17.425	848.276	19.136	10
17.45	848.309	19.169	10.1
17.475	848.293	19.203	10.2
17.5	848.289	19.236	10.4
17.525	848.31	19.269	10.5
17.55	848.265	19.303	10.6
17.575	848.248	19.336	10.7
17.6	848.257	19.369	10.8
17.625	848.286	19.403	10.9
17.65	848.275	19.436	11
17.675	848.222	19.469	11.1
17.7	848.178	19.503	11.2
17.725	848.184	19.536	11.4
17.75	848.151	19.569	11.5
17.775	848.143	19.603	11.6
17.8	848.191	19.636	11.7
17.825	848.255	19.669	11.8
17.85	848.214	19.703	11.9
17.875	848.215	19.736	12
17.9	848.176	19.769	12.1
17.925	848.169	19.803	12.2
17.95	848.266	19.836	12.4
17.975	848.19	19.869	12.5
18	848.178	19.903	12.6
18.025	848.282	19.936	12.7
18.05	848.283	19.969	12.8
18.075	848.219	20.003	12.9
18.1	848.29	20.036	13
18.125	848.34	20.069	13.1
18.15	848.301	20.103	13.3
18.175	848.323	20.136	13.4
18.2	848.341	20.169	13.5
18.225	848.32	20.203	13.6
18.25	848.333	20.236	13.7
18.275	848.359	20.269	13.8
18.3	848.388	20.303	13.9
18.325	848.399	20.336	14
18.35	848.408	20.369	14.1
18.375	848.42	20.403	14.3
18.4	848.398	20.436	14.4
18.425	848.368	20.469	14.5
18.45	848.375	20.503	14.6
18.475	848.414	20.536	14.7
18.5	848.412	20.569	14.8
18.525	848.426	20.603	14.9
18.55	848.468	20.636	15
18.575	848.534	20.669	15.2
18.6	848.497	20.703	15.3
18.625	848.507	20.736	15.4
18.65	848.547	20.77	15.5
18.675	848.676	20.803	15.6
18.7	848.823	20.836	15.7
18.725	848.818	20.87	15.8
18.75	848.923	20.903	15.9
18.775	849.029	20.936	16
18.8	849.123	20.97	16.2
18.825	849.251	21.003	16.3
18.85	849.393	21.036	16.4
18.875	849.533	21.07	16.5
18.9	849.781	21.103	16.6
18.925	849.954	21.136	16.7
18.95	850.238	21.17	16.8
18.975	850.382	21.203	16.9
19	850.489	21.236	17.1
19.025	850.707	21.27	17.2
19.05	850.941	21.303	17.3
19.075	851.066	21.336	17.4
19.1	851.279	21.37	17.5
19.125	851.428	21.403	17.6
19.15	851.587	21.436	17.7
19.175	851.677	21.47	17.8
19.2	851.712	21.503	17.9
19.225	851.824	21.536	18.1
19.25	851.927	21.57	18.2
19.275	851.998	21.603	18.3
19.3	852.039	21.636	18.4
19.325	852.096	21.67	18.5
19.35	852.105	21.703	18.6
19.375	852.012	21.736	18.7
19.4	851.949	21.77	18.8
19.425	851.917	21.803	18.9
19.45	851.892	21.836	19.1
19.475	851.929	21.87	19.2
19.5	851.873	21.903	19.3
19.525	851.879	21.936	19.4
19.55	851.93	21.97	19.5
19.575	851.914	22.003	19.6
19.6	851.86	22.036	19.7
19.625	851.886	22.07	19.8
19.65	851.98	22.103	20
19.675	851.985	22.136	20.1
19.7	852.016	22.17	20.2
19.725	852.055	22.203	20.3
19.75	852.13	22.236	20.4
19.775	852.171	22.27	20.5
19.8	852.171	22.303	20.6
19.825	852.217	22.336	20.7
19.85	852.329	22.37	20.8
19.875	852.36	22.403	21
19.9	852.428	22.436	21.1
19.925	852.46	22.47	21.2
19.95	852.462	22.503	21.3
19.975	852.474	22.536	21.4
20	852.525	22.57	21.5
20.025	852.522	22.603	21.6
20.05	852.534	22.636	21.7
20.075	852.556	22.67	21.9
20.1	852.634	22.703	22
20.125	852.649	22.736	22.1
20.15	852.582	22.77	22.2
20.175	852.548	22.803	22.3
20.2	852.526	22.836	22.4
20.225	852.512	22.87	22.5
20.25	852.397	22.903	22.6
20.275	852.451	22.936	22.7
20.3	852.454	22.97	22.9
20.325	852.4	23.003	23
20.35	852.375	23.036	23.1
20.375	852.342	23.07	23.2
20.4	852.159	23.103	23.3
20.425	852.152	23.137	23.4
20.45	852.171	23.17	23.5
20.475	852.116	23.203	23.6
20.5	852.087	23.237	23.8
20.525	852.089	23.27	23.9
20.55	852.028	23.303	24
20.575	851.923	23.337	24.1
20.6	851.85	23.37	24.2
20.625	851.912	23.403	24.3
20.65	851.912	23.437	24.4
20.675	851.878	23.47	24.5
20.7	851.87	23.503	24.6
20.725	851.812	23.537	24.8
20.75	851.79	23.57	24.9
20.775	851.828	23.603	25
20.8	851.774	23.637	25.1
20.825	851.714	23.67	25.2
20.85	851.662	23.703	25.3
20.875	851.707	23.737	25.4
20.9	851.6	23.77	25.5
20.925	851.613	23.803	25.6
20.95	851.657	23.837	25.8
20.975	851.599	23.87	25.9
21	851.518	23.903	26
21.025	851.468	23.937	26.1
21.05	851.458	23.97	26.2
21.075	851.448	24.003	26.3
21.1	851.463	24.037	26.4
21.125	851.491	24.07	26.5
21.15	851.465	24.103	26.7
21.175	851.445	24.137	26.8
21.2	851.481	24.17	26.9
21.225	851.46	24.203	27
21.25	851.393	24.237	27.1
21.275	851.402	24.27	27.2
21.3	851.398	24.303	27.3
21.325	851.332	24.337	27.4
21.35	851.31	24.37	27.5
21.375	851.295	24.403	27.7
21.4	851.249	24.437	27.8
21.425	851.233	24.47	27.9
21.45	851.234	24.503	28
21.475	851.182	24.537	28.1
21.5	851.209	24.57	28.2
21.525	851.277	24.603	28.3
21.55	851.278	24.637	28.4
21.575	851.249	24.67	28.6
21.6	851.199	24.703	28.7
21.625	851.159	24.737	28.8
21.65	851.158	24.77	28.9
21.675	851.2	24.803	29
21.7	851.166	24.837	29.1
21.725	851.107	24.87	29.2
21.75	851.077	24.903	29.3
21.775	851.066	24.937	29.4
21.8	851.206	24.97	29.6
21.825	851.197	25.003	29.7
21.85	851.138	25.037	29.8
21.875	851.165	25.07	29.9
21.9	851.108	25.103	30
21.925	851.113	25.137	30.1
21.95	851.177	25.17	30.2
21.975	851.151	25.203	30.3
22	851.131	25.237	30.5
22.025	851.153	25.27	30.6
22.05	851.102	25.303	30.7
22.075	851.091	25.337	30.8
22.1	851.086	25.37	30.9
22.125	851.084	25.403	31
22.15	851.057	25.437	31.1
22.175	851.063	25.47	31.2
22.2	851.026	25.503	31.3
22.225	851.01	25.537	31.5
22.25	851.024	25.57	31.6
22.275	851.024	25.604	31.7
22.3	850.952	25.637	31.8
22.325	850.926	25.67	31.9
22.35	850.885	25.704	32
22.375	850.858	25.737	32.1
22.4	850.861	25.77	32.2
22.425	850.88	25.804	32.4
22.45	850.824	25.837	32.5
22.475	850.794	25.87	32.6
22.5	850.881	25.904	32.7
22.525	850.879	25.937	32.8
22.55	850.856	25.97	32.9
22.575	850.874	26.004	33
22.6	850.897	26.037	33.1
22.625	850.931	26.07	33.2
22.65	850.983	26.104	33.4
22.675	850.864	26.137	33.5
22.7	850.899	26.17	33.6
22.725	850.936	26.204	33.7
22.75	850.843	26.237	33.8
22.775	850.844	26.27	33.9
22.8	850.9	26.304	34
22.825	851.052	26.337	34.1
22.85	851.081	26.37	34.2
22.875	850.96	26.404	34.4
22.9	850.881	26.437	34.5
22.925	850.939	26.47	34.6
22.95	851.052	26.504	34.7
22.975	851.09	26.537	34.8
23	851.066	26.57	34.9
23.025	851.046	26.604	35
23.05	851.11	26.637	35.1
23.075	851.181	26.67	35.3
23.1	851.146	26.704	35.4
23.125	851.2	26.737	35.5
23.15	851.28	26.77	35.6
23.175	851.297	26.804	35.7
23.2	851.301	26.837	35.8
23.225	851.322	26.87	35.9
23.25	851.346	26.904	36
23.275	851.33	26.937	36.1
23.3	851.326	26.97	36.3
23.325	851.333	27.004	36.4
23.35	851.343	27.037	36.5
23.375	851.356	27.07	36.6
23.4	851.325	27.104	36.7
23.425	851.338	27.137	36.8
23.45	851.511	27.17	36.9
23.475	851.498	27.204	37
23.5	851.515	27.237	37.2
23.525	851.521	27.27	37.3
23.55	851.546	27.304	37.4
23.575	851.549	27.337	37.5
23.6	851.576	27.37	37.6
23.625	851.619	27.404	37.7
23.65	851.634	27.437	37.8
23.675	851.626	27.47	37.9
23.7	851.673	27.504	38
23.725	851.676	27.537	38.2
23.75	851.751	27.57	38.3
23.775	851.736	27.604	38.4
23.8	851.712	27.637	38.5
23.825	851.749	27.67	38.6
23.85	851.754	27.704	38.7
23.875	851.76	27.737	38.8
23.9	851.84	27.77	38.9
23.925	851.884	27.804	39.1
23.95	851.863	27.837	39.2
23.975	851.885	27.87	39.3
24	851.953	27.904	39.4
24.025	851.903	27.937	39.5
24.05	851.905	27.971	39.6
24.075	851.993	28.004	39.7
24.1	852.032	28.037	39.8
24.125	852.08	28.071	39.9
24.15	852.02	28.104	40.1
24.175	851.992	28.137	40.2
24.2	852.073	28.171	40.3
24.225	852.064	28.204	40.4
24.25	852.038	28.237	40.5
24.275	852.122	28.271	40.6
24.3	852.217	28.304	40.7
24.325	852.172	28.337	40.8
24.35	852.166	28.371	41
24.375	852.16	28.404	41.1
24.4	852.129	28.437	41.2
24.425	852.1	28.471	41.3
24.45	852.164	28.504	41.4
24.475	852.229	28.537	41.5
24.5	852.302	28.571	41.6
24.525	852.331	28.604	41.7
24.55	852.322	28.637	41.8
24.575	852.291	28.671	42
24.6	852.304	28.704	42.1
24.625	852.331	28.737	42.2
24.65	852.424	28.771	42.3
24.675	852.428	28.804	42.4
24.7	852.486	28.837	42.5
24.725	852.545	28.871	42.6
24.75	852.56	28.904	42.7
24.775	852.589	28.937	42.9
24.8	852.593	28.971	43
24.825	852.635	29.004	43.1
24.85	852.727	29.037	43.2
24.875	852.771	29.071	43.3
24.9	852.851	29.104	43.4
24.925	852.884	29.137	43.5
24.95	852.927	29.171	43.6
24.975	852.885	29.204	43.7
25	852.864	29.237	43.9
25.025	852.921	29.271	44
25.05	853.006	29.304	44.1
25.075	853.034	29.337	44.2
25.1	853.037	29.371	44.3
25.125	853.044	29.404	44.4
25.15	853.084	29.437	44.5
25.175	853.117	29.471	44.6
25.2	853.195	29.504	44.7
25.225	853.256	29.537	44.9
25.25	853.186	29.571	45
25.275	853.212	29.604	45.1
25.3	853.26	29.637	45.2
25.325	853.225	29.671	45.3
25.35	853.315	29.704	45.4
25.375	853.376	29.737	45.5
25.4	853.462	29.771	45.6
25.425	853.444	29.804	45.8
25.45	853.539	29.837	45.9
25.475	853.598	29.871	46
25.5	853.56	29.904	46.1
25.525	853.619	29.937	46.2
25.55	853.761	29.971	46.3
25.575	853.734	30.004	46.4
25.6	853.678	30.037	46.5
25.625	853.666	30.071	46.6
25.65	853.769	30.104	46.8
25.675	853.844	30.137	46.9
25.7	853.863	30.171	47
25.725	853.833	30.204	47.1
25.75	853.873	30.237	47.2
25.775	853.852	30.271	47.3
25.8	853.896	30.304	47.4
25.825	853.983	30.337	47.5
25.85	854.083	30.371	47.7
25.875	854.054	30.404	47.8
25.9	854.014	30.438	47.9
25.925	854.052	30.471	48
25.95	854.106	30.504	48.1
25.975	854.139	30.538	48.2
26	854.151	30.571	48.3
26.025	854.141	30.604	48.4
26.05	854.193	30.638	48.5
26.075	854.297	30.671	48.7
26.1	854.279	30.704	48.8
26.125	854.312	30.738	48.9
26.15	854.367	30.771	49
26.175	854.394	30.804	49.1
26.2	854.45	30.838	49.2
26.225	854.464	30.871	49.3
26.25	854.452	30.904	49.4
26.275	854.534	30.938	49.6
26.3	854.612	30.971	49.7
26.325	854.639	31.004	49.8
26.35	854.624	31.038	49.9
26.375	854.633	31.071	50
26.4	854.74	31.104	50.1
26.425	854.803	31.138	50.2
26.45	854.752	31.171	50.3
26.475	854.809	31.204	50.4
26.5	854.901	31.238	50.6
26.525	854.973	31.271	50.7
26.55	854.965	31.304	50.8
26.575	855.016	31.338	50.9
26.6	855.04	31.371	51
26.625	855.101	31.404	51.1
26.65	855.21	31.438	51.2
26.675	855.218	31.471	51.3
26.7	855.284	31.504	51.5
26.725	855.315	31.538	51.6
26.75	855.383	31.571	51.7
26.775	855.5	31.604	51.8
26.8	855.582	31.638	51.9
26.825	855.646	31.671	52
26.85	855.75	31.704	52.1
26.875	855.86	31.738	52.2
26.9	855.933	31.771	52.3
26.925	855.991	31.804	52.5
26.95	856.094	31.838	52.6
26.975	856.197	31.871	52.7
27	856.22	31.904	52.8
27.025	856.305	31.938	52.9
27.05	856.415	31.971	53
27.075	856.464	32.004	53.1
27.1	856.596	32.038	53.2
27.125	856.669	32.071	53.3
27.15	856.82	32.104	53.5
27.175	856.854	32.138	53.6
27.2	857.009	32.171	53.7
27.225	857.184	32.204	53.8
27.25	857.338	32.238	53.9
27.275	857.389	32.271	54
27.3	857.584	32.304	54.1
27.325	857.697	32.338	54.2
27.35	857.904	32.371	54.4
27.375	858.109	32.404	54.5
27.4	858.343	32.438	54.6
27.425	858.424	32.471	54.7
27.45	858.7	32.504	54.8
27.475	858.884	32.538	54.9
27.5	859.173	32.571	55
27.525	859.403	32.604	55.1
27.55	859.566	32.638	55.2
27.575	859.767	32.671	55.4
27.6	860.071	32.704	55.5
27.625	860.245	32.738	55.6
27.65	860.501	32.771	55.7
27.675	860.714	32.804	55.8
27.7	860.97	32.838	55.9
27.725	861.129	32.871	56
27.75	861.506	32.905	56.1
27.775	861.801	32.938	56.3
27.8	862.157	32.971	56.4
27.825	862.431	33.005	56.5
27.85	862.945	33.038	56.6
27.875	863.185	33.071	56.7
27.9	863.553	33.105	56.8
27.925	863.85	33.138	56.9
27.95	864.259	33.171	57
27.975	864.602	33.205	57.1
28	865.115	33.238	57.3
28.025	865.472	33.271	57.4
28.05	865.859	33.305	57.5
28.075	866.203	33.338	57.6
28.1	866.73	33.371	57.7
28.125	867.028	33.405	57.8
28.15	867.501	33.438	58
28.175	867.826	33.471	58.1
28.2	868.378	33.505	58.2
28.225	868.849	33.538	58.3
28.25	869.45	33.571	58.4
28.275	869.832	33.605	58.5
28.3	870.344	33.638	58.6
28.325	870.768	33.671	58.7
28.35	871.4	33.705	58.9
28.375	871.898	33.738	59
28.4	872.47	33.771	59
28.425	872.956	33.805	59.2
28.45	873.605	33.838	59.3
28.475	874.067	33.871	59.4
28.5	874.822	33.905	59.5
28.525	875.289	33.938	59.6
28.55	876.037	33.971	59.7
28.575	876.604	34.005	59.9
28.6	877.394	34.038	60
28.625	877.926	34.071	60.1
28.65	878.812	34.105	60.2
28.675	879.364	34.138	60.3
28.7	880.23	34.171	60.4
28.725	880.871	34.205	60.5
28.75	881.738	34.238	60.6
28.775	882.459	34.271	60.7
28.8	883.459	34.305	60.9
28.825	884.136	34.338	61
28.85	884.979	34.371	61.1
28.875	885.757	34.405	61.2
28.9	886.756	34.438	61.3
28.925	887.482	34.471	61.4
28.95	888.507	34.505	61.5
28.975	889.247	34.538	61.6
29	890.312	34.571	61.7
29.025	891.067	34.605	61.9
29.05	892.19	34.638	62
29.075	892.938	34.671	62.1
29.1	894.048	34.705	62.2
29.125	894.878	34.738	62.3
29.15	895.806	34.771	62.4
29.175	896.502	34.805	62.5
29.2	897.514	34.838	62.6
29.225	898.289	34.871	62.8
29.25	899.482	34.905	62.9
29.275	900.206	34.938	63
29.3	901.014	34.971	63.1
29.325	901.638	35.005	63.2
29.35	902.592	35.038	63.3
29.375	903.212	35.071	63.4
29.4	904.098	35.105	63.5
29.425	904.565	35.138	63.7
29.45	905.173	35.171	63.8
29.475	905.611	35.205	63.9
29.5	906.146	35.238	64
29.525	906.494	35.272	64.1
29.55	906.786	35.305	64.2
29.575	906.917	35.338	64.3
29.6	907.019	35.372	64.4
29.625	906.971	35.405	64.5
29.65	906.781	35.438	64.7
29.675	906.638	35.472	64.8
29.7	906.212	35.505	64.9
29.725	905.729	35.538	65
29.75	904.973	35.572	65.1
29.775	904.43	35.605	65.2
29.8	903.524	35.638	65.3
29.825	902.878	35.672	65.4
29.85	901.55	35.705	65.6
29.875	900.648	35.738	65.7
29.9	899.253	35.772	65.8
29.925	898.128	35.805	65.9
29.95	896.532	35.838	66
29.975	895.25	35.872	66.1
30	893.472	35.905	66.2
30.025	892.104	35.938	66.3
30.05	890.228	35.972	66.4
30.075	888.706	36.005	66.6
30.1	886.727	36.038	66.7
30.125	885.552	36.072	66.8
30.15	883.652	36.105	66.9
30.175	882.346	36.138	67
30.2	880.49	36.172	67
30.225	879.321	36.205	67
30.25	877.628	36.238	67
30.275	876.358	36.272	67
30.3	874.678	36.305	67
30.325	873.595	36.338	67
30.35	872.165	36.372	67
30.375	871.177	36.405	67
30.4	869.989	36.438	67
30.425	869.048	36.472	67
30.45	867.819	36.505	67
30.475	867.153	36.538	67
30.5	866.226
30.525	865.614
30.55	864.798
30.575	864.266
30.6	863.504
30.625	863.153
30.65	862.616
30.675	862.234
30.7	861.839
30.725	861.508
30.75	861.054
30.775	860.795
30.8	860.576
30.825	860.381
30.85	860.062
30.875	859.987
30.9	859.83
30.925	859.675
30.95	859.575
30.975	859.426
31	859.267
31.025	859.157
31.05	859.062
31.075	859.036
31.1	858.973
31.125	858.839
31.15	858.673
31.175	858.604
31.2	858.677
31.225	858.723
31.25	858.645
31.275	858.62
31.3	858.59
31.325	858.645
31.35	858.637
31.375	858.589
31.4	858.658
31.425	858.659
31.45	858.593
31.475	858.577
31.5	858.582
31.525	858.59
31.55	858.557
31.575	858.572
31.601	858.529
31.626	858.49
31.651	858.541
31.676	858.578
31.701	858.566
31.726	858.64
31.751	858.646
31.776	858.663
31.801	858.682
31.826	858.644
31.851	858.613
31.876	858.596
31.901	858.578
31.926	858.623
31.951	858.707
31.976	858.704
32.001	858.68
32.026	858.678
32.051	858.749
32.076	858.765
32.101	858.743
32.126	858.761
32.151	858.788
32.176	858.787
32.201	858.783
32.226	858.736
32.251	858.785
32.276	858.842
32.301	858.816
32.326	858.796
32.351	858.856
32.376	858.92
32.401	858.941
32.426	858.885
32.451	858.94
32.476	858.966
32.501	858.941
32.526	858.952
32.551	858.929
32.576	858.98
32.601	859.052
32.626	859.051
32.651	859.08
32.676	859.043
32.701	859.003
32.726	859.01
32.751	858.979
32.776	858.961
32.801	859.079
32.826	859.056
32.851	859.066
32.876	859.143
32.901	859.108
32.926	859.159
32.951	859.253
32.976	859.273
33.001	859.248
33.026	859.216
33.051	859.228
33.076	859.29
33.101	859.341
33.126	859.402
33.151	859.344
33.176	859.359
33.201	859.396
33.226	859.431
33.251	859.414
33.276	859.364
33.301	859.322
33.326	859.437
33.351	859.497
33.376	859.494
33.401	859.483
33.426	859.475
33.451	859.47
33.476	859.542
33.501	859.658
33.526	859.644
33.551	859.605
33.576	859.644
33.601	859.629
33.626	859.614
33.651	859.699
33.676	859.651
33.701	859.671
33.726	859.712
33.751	859.715
33.776	859.724
33.801	859.762
33.826	859.793
33.851	859.788
33.876	859.822
33.901	859.786
33.926	859.797
33.951	859.849
33.976	859.871
34.001	859.984
34.026	860.013
34.051	860.051
34.076	860.096
34.101	860.055
34.126	860.04
34.151	860.108
34.176	860.164
34.201	860.116
34.226	860.1
34.251	860.17
34.276	860.172
34.301	860.206
34.326	860.235
34.351	860.195
34.376	860.211
34.401	860.282
34.426	860.313
34.451	860.343
34.476	860.367
34.501	860.393
34.526	860.367
34.551	860.403
34.576	860.397
34.601	860.464
34.626	860.517
34.651	860.529
34.676	860.463
34.701	860.434
34.726	860.499
34.751	860.524
34.776	860.559
34.801	860.614
34.826	860.641
34.851	860.765
34.876	860.821
34.901	860.759
34.926	860.722
34.951	860.724
34.976	860.736
35.001	860.768
35.026	860.84
35.051	860.882
35.076	860.931
35.101	860.947
35.126	860.966
35.151	860.969
35.176	860.922
35.201	860.969
35.226	860.989
35.251	860.94
35.276	860.988
35.301	860.987
35.326	860.979
35.351	861.015
35.376	861.027
35.401	861.032
35.426	861.008
35.451	861.104
35.476	861.061
35.501	861.017
35.526	861.034
35.551	861.105
35.576	861.177
35.601	861.15
35.626	861.164
35.651	861.189
35.676	861.207
35.701	861.288
35.726	861.273
35.751	861.339
35.776	861.361
35.801	861.351
35.826	861.394
35.851	861.495
35.876	861.597
35.901	861.486
35.926	861.428
35.951	861.471
35.976	861.412
36.001	861.428
36.026	861.491
36.051	861.545
36.076	861.612
36.101	861.61
36.126	861.669
36.151	861.529
36.176	861.495
36.201	861.519
36.226	861.427
36.251	861.51
36.276	861.609
36.301	861.632
36.326	861.641
36.351	861.69
36.376	861.67
36.401	861.641
36.426	861.708
36.451	861.715
36.476	861.632
36.501	861.667
36.526	861.748
